# Supplementary material for: AutoGrow4: an open-source genetic algorithm for de novo drug design and lead optimization
Source: J Cheminform. 2020 Apr 17;12:25. doi: 10.1186/s13321-020-00429-4 (PMC7165399; doi:10.1186/s13321-020-00429-4)
Supplement: Supplementary file 1 — Additional file 1. The Additional file includes detailed descriptions of the AutoGrow 3.1.3 and AutoGrow4 parameters used in the benchmark and PARP-1 runs. It also includes Figures S1, S2, and S3, referenced in the text. [file 13321_2020_429_MOESM1_ESM.zip]

Archive with 533 entries (466 files):
- autogrow4-4.0.0/
- autogrow4-4.0.0/.gitignore
- autogrow4-4.0.0/CODE_OF_CONDUCT.md
- autogrow4-4.0.0/CONTRIBUTING.md
- autogrow4-4.0.0/CONTRIBUTORS.md
- autogrow4-4.0.0/LICENSE.txt
- autogrow4-4.0.0/README.md
- autogrow4-4.0.0/RunAutogrow.py
- autogrow4-4.0.0/accessory_scripts/
- autogrow4-4.0.0/accessory_scripts/README.md
- autogrow4-4.0.0/accessory_scripts/__init__.py
- autogrow4-4.0.0/accessory_scripts/convert_directory_ligands_pdb_to_smi.py
- autogrow4-4.0.0/accessory_scripts/convert_single_ligand_pdbqt_to_pdb.py
- autogrow4-4.0.0/accessory_scripts/convert_vina_docked_pdbqt_to_pdbs.py
- autogrow4-4.0.0/accessory_scripts/file_concatenate_and_compression.py
- autogrow4-4.0.0/accessory_scripts/fragmenter_of_smi_mol.py
- autogrow4-4.0.0/accessory_scripts/make_lineage_figures.py
- autogrow4-4.0.0/accessory_scripts/plot_autogrow_run.py
- autogrow4-4.0.0/accessory_scripts/remove_duplicates_from_smi.sh
- autogrow4-4.0.0/accessory_scripts/support_scripts/
- autogrow4-4.0.0/accessory_scripts/support_scripts/Multiprocess.py
- autogrow4-4.0.0/accessory_scripts/support_scripts/__init__.py
- autogrow4-4.0.0/accessory_scripts/support_scripts/mol_object_handling.py
- autogrow4-4.0.0/accessory_scripts/test_complementary_mol_library.py
- autogrow4-4.0.0/autogrow/
- autogrow4-4.0.0/autogrow/__init__.py
- autogrow4-4.0.0/autogrow/autogrow_main_execute.py
- autogrow4-4.0.0/autogrow/docking/
- autogrow4-4.0.0/autogrow/docking/__init__.py
- autogrow4-4.0.0/autogrow/docking/concatenate_files.py
- autogrow4-4.0.0/autogrow/docking/delete_failed_mol.py
- autogrow4-4.0.0/autogrow/docking/docking_class/
- autogrow4-4.0.0/autogrow/docking/docking_class/__init__.py
- autogrow4-4.0.0/autogrow/docking/docking_class/docking_class_children/
- autogrow4-4.0.0/autogrow/docking/docking_class/docking_class_children/__init__.py
- autogrow4-4.0.0/autogrow/docking/docking_class/docking_class_children/quick_vina_2_docking.py
- autogrow4-4.0.0/autogrow/docking/docking_class/docking_class_children/vina_docking.py
- autogrow4-4.0.0/autogrow/docking/docking_class/docking_file_conversion/
- autogrow4-4.0.0/autogrow/docking/docking_class/docking_file_conversion/__init__.py
- autogrow4-4.0.0/autogrow/docking/docking_class/docking_file_conversion/convert_with_mgltools.py
- autogrow4-4.0.0/autogrow/docking/docking_class/docking_file_conversion/convert_with_obabel.py
- autogrow4-4.0.0/autogrow/docking/docking_class/get_child_class.py
- autogrow4-4.0.0/autogrow/docking/docking_class/parent_dock_class.py
- autogrow4-4.0.0/autogrow/docking/docking_class/parent_pdbqt_converter.py
- autogrow4-4.0.0/autogrow/docking/docking_executables/
- autogrow4-4.0.0/autogrow/docking/docking_executables/README
- autogrow4-4.0.0/autogrow/docking/docking_executables/q_vina_2/
- autogrow4-4.0.0/autogrow/docking/docking_executables/q_vina_2/LICENSE
- autogrow4-4.0.0/autogrow/docking/docking_executables/q_vina_2/LICENSE Qvina
- autogrow4-4.0.0/autogrow/docking/docking_executables/q_vina_2/README.md
- autogrow4-4.0.0/autogrow/docking/docking_executables/q_vina_2/q_vina_2_1_linux/
- autogrow4-4.0.0/autogrow/docking/docking_executables/q_vina_2/q_vina_2_1_linux/LICENSE
- autogrow4-4.0.0/autogrow/docking/docking_executables/q_vina_2/q_vina_2_1_linux/LICENSE Qvina
- autogrow4-4.0.0/autogrow/docking/docking_executables/q_vina_2/q_vina_2_1_linux/README.md
- autogrow4-4.0.0/autogrow/docking/docking_executables/q_vina_2/q_vina_2_1_linux/qvina-w
- autogrow4-4.0.0/autogrow/docking/docking_executables/q_vina_2/q_vina_2_1_linux/qvina02
- autogrow4-4.0.0/autogrow/docking/docking_executables/q_vina_2/q_vina_2_1_linux/qvina2.1
- autogrow4-4.0.0/autogrow/docking/docking_executables/q_vina_2/q_vina_2_1_linux/qvina_split02
- autogrow4-4.0.0/autogrow/docking/docking_executables/q_vina_2/q_vina_2_1_linux/vina
- autogrow4-4.0.0/autogrow/docking/docking_executables/q_vina_2/q_vina_2_1_linux/vina_split
- autogrow4-4.0.0/autogrow/docking/docking_executables/q_vina_2/q_vina_2_1_mac/
- autogrow4-4.0.0/autogrow/docking/docking_executables/q_vina_2/q_vina_2_1_mac/LICENSE
- autogrow4-4.0.0/autogrow/docking/docking_executables/q_vina_2/q_vina_2_1_mac/LICENSE Qvina
- autogrow4-4.0.0/autogrow/docking/docking_executables/q_vina_2/q_vina_2_1_mac/qvina2.1
- autogrow4-4.0.0/autogrow/docking/docking_executables/q_vina_2/q_vina_2_1_mac/qvina2.1_split
- autogrow4-4.0.0/autogrow/docking/docking_executables/vina/
- autogrow4-4.0.0/autogrow/docking/docking_executables/vina/README
- autogrow4-4.0.0/autogrow/docking/docking_executables/vina/autodock_vina_1_1_2_linux_x86/
- autogrow4-4.0.0/autogrow/docking/docking_executables/vina/autodock_vina_1_1_2_linux_x86/README
- autogrow4-4.0.0/autogrow/docking/docking_executables/vina/autodock_vina_1_1_2_linux_x86/bin/
- autogrow4-4.0.0/autogrow/docking/docking_executables/vina/autodock_vina_1_1_2_linux_x86/bin/LICENSE
- autogrow4-4.0.0/autogrow/docking/docking_executables/vina/autodock_vina_1_1_2_linux_x86/bin/vina
- autogrow4-4.0.0/autogrow/docking/docking_executables/vina/autodock_vina_1_1_2_linux_x86/bin/vina_split
- autogrow4-4.0.0/autogrow/docking/docking_executables/vina/autodock_vina_1_1_2_mac/
- autogrow4-4.0.0/autogrow/docking/docking_executables/vina/autodock_vina_1_1_2_mac/LICENSE
- autogrow4-4.0.0/autogrow/docking/docking_executables/vina/autodock_vina_1_1_2_mac/bin/
- autogrow4-4.0.0/autogrow/docking/docking_executables/vina/autodock_vina_1_1_2_mac/bin/vina
- autogrow4-4.0.0/autogrow/docking/docking_executables/vina/autodock_vina_1_1_2_mac/bin/vina_split
- autogrow4-4.0.0/autogrow/docking/docking_executables/vina/autodock_vina_1_1_2_win32.msi
- autogrow4-4.0.0/autogrow/docking/execute_docking.py
- autogrow4-4.0.0/autogrow/docking/ranking/
- autogrow4-4.0.0/autogrow/docking/ranking/__init__.py
- autogrow4-4.0.0/autogrow/docking/ranking/ranking_mol.py
- autogrow4-4.0.0/autogrow/docking/ranking/selecting/
- autogrow4-4.0.0/autogrow/docking/ranking/selecting/__init__.py
- autogrow4-4.0.0/autogrow/docking/ranking/selecting/rank_selection.py
- autogrow4-4.0.0/autogrow/docking/ranking/selecting/roulette_selection.py
- autogrow4-4.0.0/autogrow/docking/ranking/selecting/tournament_selection.py
- autogrow4-4.0.0/autogrow/docking/scoring/
- autogrow4-4.0.0/autogrow/docking/scoring/__init__.py
- autogrow4-4.0.0/autogrow/docking/scoring/execute_scoring_mol.py
- autogrow4-4.0.0/autogrow/docking/scoring/nn_score_exe/
- autogrow4-4.0.0/autogrow/docking/scoring/nn_score_exe/__init__.py
- autogrow4-4.0.0/autogrow/docking/scoring/nn_score_exe/nnscore1/
- autogrow4-4.0.0/autogrow/docking/scoring/nn_score_exe/nnscore1/CHANGELOG.md
- autogrow4-4.0.0/autogrow/docking/scoring/nn_score_exe/nnscore1/CONTRIBUTORS.md
- autogrow4-4.0.0/autogrow/docking/scoring/nn_score_exe/nnscore1/NNScore.py
- autogrow4-4.0.0/autogrow/docking/scoring/nn_score_exe/nnscore1/README.md
- autogrow4-4.0.0/autogrow/docking/scoring/nn_score_exe/nnscore1/__init__.py
- autogrow4-4.0.0/autogrow/docking/scoring/nn_score_exe/nnscore1/examples/
- autogrow4-4.0.0/autogrow/docking/scoring/nn_score_exe/nnscore1/examples/myligand.pdbqt
- autogrow4-4.0.0/autogrow/docking/scoring/nn_score_exe/nnscore1/examples/myreceptor.pdbqt
- autogrow4-4.0.0/autogrow/docking/scoring/nn_score_exe/nnscore1/examples/run.sh
- autogrow4-4.0.0/autogrow/docking/scoring/nn_score_exe/nnscore1/gpl-3.0.txt
- autogrow4-4.0.0/autogrow/docking/scoring/nn_score_exe/nnscore1/networks/
- autogrow4-4.0.0/autogrow/docking/scoring/nn_score_exe/nnscore1/networks/top_24_networks/
- autogrow4-4.0.0/autogrow/docking/scoring/nn_score_exe/nnscore1/networks/top_24_networks/1.net
- autogrow4-4.0.0/autogrow/docking/scoring/nn_score_exe/nnscore1/networks/top_24_networks/10.net
- autogrow4-4.0.0/autogrow/docking/scoring/nn_score_exe/nnscore1/networks/top_24_networks/11.net
- autogrow4-4.0.0/autogrow/docking/scoring/nn_score_exe/nnscore1/networks/top_24_networks/12.net
- autogrow4-4.0.0/autogrow/docking/scoring/nn_score_exe/nnscore1/networks/top_24_networks/13.net
- autogrow4-4.0.0/autogrow/docking/scoring/nn_score_exe/nnscore1/networks/top_24_networks/14.net
- autogrow4-4.0.0/autogrow/docking/scoring/nn_score_exe/nnscore1/networks/top_24_networks/15.net
- autogrow4-4.0.0/autogrow/docking/scoring/nn_score_exe/nnscore1/networks/top_24_networks/16.net
- autogrow4-4.0.0/autogrow/docking/scoring/nn_score_exe/nnscore1/networks/top_24_networks/17.net
- autogrow4-4.0.0/autogrow/docking/scoring/nn_score_exe/nnscore1/networks/top_24_networks/18.net
- autogrow4-4.0.0/autogrow/docking/scoring/nn_score_exe/nnscore1/networks/top_24_networks/19.net
- autogrow4-4.0.0/autogrow/docking/scoring/nn_score_exe/nnscore1/networks/top_24_networks/2.net
- autogrow4-4.0.0/autogrow/docking/scoring/nn_score_exe/nnscore1/networks/top_24_networks/20.net
- autogrow4-4.0.0/autogrow/docking/scoring/nn_score_exe/nnscore1/networks/top_24_networks/21.net
- autogrow4-4.0.0/autogrow/docking/scoring/nn_score_exe/nnscore1/networks/top_24_networks/22.net
- autogrow4-4.0.0/autogrow/docking/scoring/nn_score_exe/nnscore1/networks/top_24_networks/23.net
- autogrow4-4.0.0/autogrow/docking/scoring/nn_score_exe/nnscore1/networks/top_24_networks/24.net
- autogrow4-4.0.0/autogrow/docking/scoring/nn_score_exe/nnscore1/networks/top_24_networks/3.net
- autogrow4-4.0.0/autogrow/docking/scoring/nn_score_exe/nnscore1/networks/top_24_networks/4.net
- autogrow4-4.0.0/autogrow/docking/scoring/nn_score_exe/nnscore1/networks/top_24_networks/5.net
- autogrow4-4.0.0/autogrow/docking/scoring/nn_score_exe/nnscore1/networks/top_24_networks/6.net
- autogrow4-4.0.0/autogrow/docking/scoring/nn_score_exe/nnscore1/networks/top_24_networks/7.net
- autogrow4-4.0.0/autogrow/docking/scoring/nn_score_exe/nnscore1/networks/top_24_networks/8.net
- autogrow4-4.0.0/autogrow/docking/scoring/nn_score_exe/nnscore1/networks/top_24_networks/9.net
- autogrow4-4.0.0/autogrow/docking/scoring/nn_score_exe/nnscore1/networks/top_3_networks/
- autogrow4-4.0.0/autogrow/docking/scoring/nn_score_exe/nnscore1/networks/top_3_networks/12.net
- autogrow4-4.0.0/autogrow/docking/scoring/nn_score_exe/nnscore1/networks/top_3_networks/16.net
- autogrow4-4.0.0/autogrow/docking/scoring/nn_score_exe/nnscore1/networks/top_3_networks/20.net
- autogrow4-4.0.0/autogrow/docking/scoring/nn_score_exe/nnscore2/
- autogrow4-4.0.0/autogrow/docking/scoring/nn_score_exe/nnscore2/CHANGELOG.md
- autogrow4-4.0.0/autogrow/docking/scoring/nn_score_exe/nnscore2/CONTRIBUTORS.md
- autogrow4-4.0.0/autogrow/docking/scoring/nn_score_exe/nnscore2/NNScore2.py
- autogrow4-4.0.0/autogrow/docking/scoring/nn_score_exe/nnscore2/README.md
- autogrow4-4.0.0/autogrow/docking/scoring/nn_score_exe/nnscore2/__init__.py
- autogrow4-4.0.0/autogrow/docking/scoring/nn_score_exe/nnscore2/examples/
- autogrow4-4.0.0/autogrow/docking/scoring/nn_score_exe/nnscore2/examples/myligand.pdbqt
- autogrow4-4.0.0/autogrow/docking/scoring/nn_score_exe/nnscore2/examples/myreceptor.pdbqt
- autogrow4-4.0.0/autogrow/docking/scoring/nn_score_exe/nnscore2/examples/run.sh
- autogrow4-4.0.0/autogrow/docking/scoring/nn_score_exe/nnscore2/gpl-3.0.txt
- autogrow4-4.0.0/autogrow/docking/scoring/nn_score_exe/update_nn_score_from_git.sh
- autogrow4-4.0.0/autogrow/docking/scoring/scoring_classes/
- autogrow4-4.0.0/autogrow/docking/scoring/scoring_classes/__init__.py
- autogrow4-4.0.0/autogrow/docking/scoring/scoring_classes/parent_scoring_class.py
- autogrow4-4.0.0/autogrow/docking/scoring/scoring_classes/scoring_functions/
- autogrow4-4.0.0/autogrow/docking/scoring/scoring_classes/scoring_functions/__init__.py
- autogrow4-4.0.0/autogrow/docking/scoring/scoring_classes/scoring_functions/lig_efficiency.py
- autogrow4-4.0.0/autogrow/docking/scoring/scoring_classes/scoring_functions/nn1.py
- autogrow4-4.0.0/autogrow/docking/scoring/scoring_classes/scoring_functions/nn2.py
- autogrow4-4.0.0/autogrow/docking/scoring/scoring_classes/scoring_functions/vina.py
- autogrow4-4.0.0/autogrow/operators/
- autogrow4-4.0.0/autogrow/operators/__init__.py
- autogrow4-4.0.0/autogrow/operators/convert_files/
- autogrow4-4.0.0/autogrow/operators/convert_files/__init__.py
- autogrow4-4.0.0/autogrow/operators/convert_files/conversion_to_3d.py
- autogrow4-4.0.0/autogrow/operators/convert_files/gypsum_dl/
- autogrow4-4.0.0/autogrow/operators/convert_files/gypsum_dl/CHANGELOG.md
- autogrow4-4.0.0/autogrow/operators/convert_files/gypsum_dl/CONTRIBUTORS.md
- autogrow4-4.0.0/autogrow/operators/convert_files/gypsum_dl/LICENSE.txt
- autogrow4-4.0.0/autogrow/operators/convert_files/gypsum_dl/README.md
- autogrow4-4.0.0/autogrow/operators/convert_files/gypsum_dl/__init__.py
- autogrow4-4.0.0/autogrow/operators/convert_files/gypsum_dl/examples/
- autogrow4-4.0.0/autogrow/operators/convert_files/gypsum_dl/examples/Pitt_CRC/
- autogrow4-4.0.0/autogrow/operators/convert_files/gypsum_dl/examples/Pitt_CRC/README.md
- autogrow4-4.0.0/autogrow/operators/convert_files/gypsum_dl/examples/Pitt_CRC/mpi_gypsum_dl.sh
- autogrow4-4.0.0/autogrow/operators/convert_files/gypsum_dl/examples/Pitt_CRC/mpi_sample_molecules.json
- autogrow4-4.0.0/autogrow/operators/convert_files/gypsum_dl/examples/Pitt_CRC/smp_gypsum_dl.sh
- autogrow4-4.0.0/autogrow/operators/convert_files/gypsum_dl/examples/Pitt_CRC/smp_sample_molecules.json
- autogrow4-4.0.0/autogrow/operators/convert_files/gypsum_dl/examples/Pitt_CRC/tmp/
- autogrow4-4.0.0/autogrow/operators/convert_files/gypsum_dl/examples/Pitt_CRC/tmp/sample_molecules.json
- autogrow4-4.0.0/autogrow/operators/convert_files/gypsum_dl/examples/Pitt_CRC/tmp/sample_molecules_multi.json
- autogrow4-4.0.0/autogrow/operators/convert_files/gypsum_dl/examples/run_gypsum_dl_test.sh
- autogrow4-4.0.0/autogrow/operators/convert_files/gypsum_dl/examples/sample_molecules.json
- autogrow4-4.0.0/autogrow/operators/convert_files/gypsum_dl/examples/sample_molecules.smi
- autogrow4-4.0.0/autogrow/operators/convert_files/gypsum_dl/gypsum_dl/
- autogrow4-4.0.0/autogrow/operators/convert_files/gypsum_dl/gypsum_dl/ChemUtils.py
- autogrow4-4.0.0/autogrow/operators/convert_files/gypsum_dl/gypsum_dl/MolContainer.py
- autogrow4-4.0.0/autogrow/operators/convert_files/gypsum_dl/gypsum_dl/MolObjectHandling.py
- autogrow4-4.0.0/autogrow/operators/convert_files/gypsum_dl/gypsum_dl/MyMol.py
- autogrow4-4.0.0/autogrow/operators/convert_files/gypsum_dl/gypsum_dl/Parallelizer.py
- autogrow4-4.0.0/autogrow/operators/convert_files/gypsum_dl/gypsum_dl/Start.py
- autogrow4-4.0.0/autogrow/operators/convert_files/gypsum_dl/gypsum_dl/Steps/
- autogrow4-4.0.0/autogrow/operators/convert_files/gypsum_dl/gypsum_dl/Steps/IO/
- autogrow4-4.0.0/autogrow/operators/convert_files/gypsum_dl/gypsum_dl/Steps/IO/LoadFiles.py
- autogrow4-4.0.0/autogrow/operators/convert_files/gypsum_dl/gypsum_dl/Steps/IO/ProcessOutput.py
- autogrow4-4.0.0/autogrow/operators/convert_files/gypsum_dl/gypsum_dl/Steps/IO/SaveToPDB.py
- autogrow4-4.0.0/autogrow/operators/convert_files/gypsum_dl/gypsum_dl/Steps/IO/SaveToSDF.py
- autogrow4-4.0.0/autogrow/operators/convert_files/gypsum_dl/gypsum_dl/Steps/IO/Web2DOutput.py
- autogrow4-4.0.0/autogrow/operators/convert_files/gypsum_dl/gypsum_dl/Steps/IO/__init__.py
- autogrow4-4.0.0/autogrow/operators/convert_files/gypsum_dl/gypsum_dl/Steps/SMILES/
- autogrow4-4.0.0/autogrow/operators/convert_files/gypsum_dl/gypsum_dl/Steps/SMILES/AddHydrogens.py
- autogrow4-4.0.0/autogrow/operators/convert_files/gypsum_dl/gypsum_dl/Steps/SMILES/DeSaltOrigSmiles.py
- autogrow4-4.0.0/autogrow/operators/convert_files/gypsum_dl/gypsum_dl/Steps/SMILES/DurrantLabFilter.py
- autogrow4-4.0.0/autogrow/operators/convert_files/gypsum_dl/gypsum_dl/Steps/SMILES/EnumerateChiralMols.py
- autogrow4-4.0.0/autogrow/operators/convert_files/gypsum_dl/gypsum_dl/Steps/SMILES/EnumerateDoubleBonds.py
- autogrow4-4.0.0/autogrow/operators/convert_files/gypsum_dl/gypsum_dl/Steps/SMILES/MakeTautomers.py
- autogrow4-4.0.0/autogrow/operators/convert_files/gypsum_dl/gypsum_dl/Steps/SMILES/PrepareSmiles.py
- autogrow4-4.0.0/autogrow/operators/convert_files/gypsum_dl/gypsum_dl/Steps/SMILES/__init__.py
- autogrow4-4.0.0/autogrow/operators/convert_files/gypsum_dl/gypsum_dl/Steps/SMILES/dimorphite_dl/
- autogrow4-4.0.0/autogrow/operators/convert_files/gypsum_dl/gypsum_dl/Steps/SMILES/dimorphite_dl/CHANGES.md
- autogrow4-4.0.0/autogrow/operators/convert_files/gypsum_dl/gypsum_dl/Steps/SMILES/dimorphite_dl/CONTRIBUTORS.md
- autogrow4-4.0.0/autogrow/operators/convert_files/gypsum_dl/gypsum_dl/Steps/SMILES/dimorphite_dl/LICENSE.txt
- autogrow4-4.0.0/autogrow/operators/convert_files/gypsum_dl/gypsum_dl/Steps/SMILES/dimorphite_dl/README.md
- autogrow4-4.0.0/autogrow/operators/convert_files/gypsum_dl/gypsum_dl/Steps/SMILES/dimorphite_dl/__init__.py
- autogrow4-4.0.0/autogrow/operators/convert_files/gypsum_dl/gypsum_dl/Steps/SMILES/dimorphite_dl/dimorphite_dl.py
- autogrow4-4.0.0/autogrow/operators/convert_files/gypsum_dl/gypsum_dl/Steps/SMILES/dimorphite_dl/sample_molecules.smi
- autogrow4-4.0.0/autogrow/operators/convert_files/gypsum_dl/gypsum_dl/Steps/SMILES/dimorphite_dl/site_substructures.smarts
- autogrow4-4.0.0/autogrow/operators/convert_files/gypsum_dl/gypsum_dl/Steps/SMILES/dimorphite_dl/training_data/
- autogrow4-4.0.0/autogrow/operators/convert_files/gypsum_dl/gypsum_dl/Steps/SMILES/dimorphite_dl/training_data/README.md
- autogrow4-4.0.0/autogrow/operators/convert_files/gypsum_dl/gypsum_dl/Steps/SMILES/dimorphite_dl/training_data/training_data.json
- autogrow4-4.0.0/autogrow/operators/convert_files/gypsum_dl/gypsum_dl/Steps/SMILES/site_structures.smarts
- autogrow4-4.0.0/autogrow/operators/convert_files/gypsum_dl/gypsum_dl/Steps/ThreeD/
- autogrow4-4.0.0/autogrow/operators/convert_files/gypsum_dl/gypsum_dl/Steps/ThreeD/Convert2DTo3D.py
- autogrow4-4.0.0/autogrow/operators/convert_files/gypsum_dl/gypsum_dl/Steps/ThreeD/GenerateAlternate3DNonaromaticRingConfs.py
- autogrow4-4.0.0/autogrow/operators/convert_files/gypsum_dl/gypsum_dl/Steps/ThreeD/Minimize3D.py
- autogrow4-4.0.0/autogrow/operators/convert_files/gypsum_dl/gypsum_dl/Steps/ThreeD/PrepareThreeD.py
- autogrow4-4.0.0/autogrow/operators/convert_files/gypsum_dl/gypsum_dl/Steps/ThreeD/__init__.py
- autogrow4-4.0.0/autogrow/operators/convert_files/gypsum_dl/gypsum_dl/Steps/__init__.py
- autogrow4-4.0.0/autogrow/operators/convert_files/gypsum_dl/gypsum_dl/Test/
- autogrow4-4.0.0/autogrow/operators/convert_files/gypsum_dl/gypsum_dl/Test/Tester.py
- autogrow4-4.0.0/autogrow/operators/convert_files/gypsum_dl/gypsum_dl/Test/__init__.py
- autogrow4-4.0.0/autogrow/operators/convert_files/gypsum_dl/gypsum_dl/Test/sample_molecules.json
- autogrow4-4.0.0/autogrow/operators/convert_files/gypsum_dl/gypsum_dl/Test/sample_molecules.smi
- autogrow4-4.0.0/autogrow/operators/convert_files/gypsum_dl/gypsum_dl/Utils.py
- autogrow4-4.0.0/autogrow/operators/convert_files/gypsum_dl/gypsum_dl/__init__.py
- autogrow4-4.0.0/autogrow/operators/convert_files/gypsum_dl/gypsum_dl/molvs/
- autogrow4-4.0.0/autogrow/operators/convert_files/gypsum_dl/gypsum_dl/molvs/CHANGELOG.md
- autogrow4-4.0.0/autogrow/operators/convert_files/gypsum_dl/gypsum_dl/molvs/CONTRIBUTING.rst
- autogrow4-4.0.0/autogrow/operators/convert_files/gypsum_dl/gypsum_dl/molvs/LICENSE
- autogrow4-4.0.0/autogrow/operators/convert_files/gypsum_dl/gypsum_dl/molvs/README.rst
- autogrow4-4.0.0/autogrow/operators/convert_files/gypsum_dl/gypsum_dl/molvs/__init__.py
- autogrow4-4.0.0/autogrow/operators/convert_files/gypsum_dl/gypsum_dl/molvs/charge.py
- autogrow4-4.0.0/autogrow/operators/convert_files/gypsum_dl/gypsum_dl/molvs/cli.py
- autogrow4-4.0.0/autogrow/operators/convert_files/gypsum_dl/gypsum_dl/molvs/errors.py
- autogrow4-4.0.0/autogrow/operators/convert_files/gypsum_dl/gypsum_dl/molvs/fragment.py
- autogrow4-4.0.0/autogrow/operators/convert_files/gypsum_dl/gypsum_dl/molvs/metal.py
- autogrow4-4.0.0/autogrow/operators/convert_files/gypsum_dl/gypsum_dl/molvs/normalize.py
- autogrow4-4.0.0/autogrow/operators/convert_files/gypsum_dl/gypsum_dl/molvs/resonance.py
- autogrow4-4.0.0/autogrow/operators/convert_files/gypsum_dl/gypsum_dl/molvs/standardize.py
- autogrow4-4.0.0/autogrow/operators/convert_files/gypsum_dl/gypsum_dl/molvs/tautomer.py
- autogrow4-4.0.0/autogrow/operators/convert_files/gypsum_dl/gypsum_dl/molvs/utils.py
- autogrow4-4.0.0/autogrow/operators/convert_files/gypsum_dl/gypsum_dl/molvs/validate.py
- autogrow4-4.0.0/autogrow/operators/convert_files/gypsum_dl/gypsum_dl/molvs/validations.py
- autogrow4-4.0.0/autogrow/operators/convert_files/gypsum_dl/run_gypsum_dl.py
- autogrow4-4.0.0/autogrow/operators/convert_files/run_single_gypsum_gtimeout.sh
- autogrow4-4.0.0/autogrow/operators/convert_files/run_single_gypsum_timeout.sh
- autogrow4-4.0.0/autogrow/operators/convert_files/update_gypsum.sh
- autogrow4-4.0.0/autogrow/operators/crossover/
- autogrow4-4.0.0/autogrow/operators/crossover/__init__.py
- autogrow4-4.0.0/autogrow/operators/crossover/execute_crossover.py
- autogrow4-4.0.0/autogrow/operators/crossover/smiles_merge/
- autogrow4-4.0.0/autogrow/operators/crossover/smiles_merge/__init__.py
- autogrow4-4.0.0/autogrow/operators/crossover/smiles_merge/merge_functions/
- autogrow4-4.0.0/autogrow/operators/crossover/smiles_merge/merge_functions/__init__.py
- autogrow4-4.0.0/autogrow/operators/crossover/smiles_merge/merge_functions/alignment_and_breaks.py
- autogrow4-4.0.0/autogrow/operators/crossover/smiles_merge/merge_functions/dict_and_r_groups.py
- autogrow4-4.0.0/autogrow/operators/crossover/smiles_merge/merge_functions/mapping_class.py
- autogrow4-4.0.0/autogrow/operators/crossover/smiles_merge/merge_functions/merge_w_core.py
- autogrow4-4.0.0/autogrow/operators/crossover/smiles_merge/smiles_merge.py
- autogrow4-4.0.0/autogrow/operators/filter/
- autogrow4-4.0.0/autogrow/operators/filter/__init__.py
- autogrow4-4.0.0/autogrow/operators/filter/execute_filters.py
- autogrow4-4.0.0/autogrow/operators/filter/filter_classes/
- autogrow4-4.0.0/autogrow/operators/filter/filter_classes/__init__.py
- autogrow4-4.0.0/autogrow/operators/filter/filter_classes/filter_children_classes/
- autogrow4-4.0.0/autogrow/operators/filter/filter_classes/filter_children_classes/__init__.py
- autogrow4-4.0.0/autogrow/operators/filter/filter_classes/filter_children_classes/brenk_filter.py
- autogrow4-4.0.0/autogrow/operators/filter/filter_classes/filter_children_classes/ghose_filter.py
- autogrow4-4.0.0/autogrow/operators/filter/filter_classes/filter_children_classes/ghose_modified_filter.py
- autogrow4-4.0.0/autogrow/operators/filter/filter_classes/filter_children_classes/lipinski_lenient_filter.py
- autogrow4-4.0.0/autogrow/operators/filter/filter_classes/filter_children_classes/lipinski_strict_filter.py
- autogrow4-4.0.0/autogrow/operators/filter/filter_classes/filter_children_classes/mozziconacci_filter.py
- autogrow4-4.0.0/autogrow/operators/filter/filter_classes/filter_children_classes/nih_filter.py
- autogrow4-4.0.0/autogrow/operators/filter/filter_classes/filter_children_classes/pains_filter.py
- autogrow4-4.0.0/autogrow/operators/filter/filter_classes/filter_children_classes/vande_waterbeemd_filter.py
- autogrow4-4.0.0/autogrow/operators/filter/filter_classes/get_child_filter_class.py
- autogrow4-4.0.0/autogrow/operators/filter/filter_classes/parent_filter_class.py
- autogrow4-4.0.0/autogrow/operators/mutation/
- autogrow4-4.0.0/autogrow/operators/mutation/__init__.py
- autogrow4-4.0.0/autogrow/operators/mutation/execute_mutations.py
- autogrow4-4.0.0/autogrow/operators/mutation/smiles_click_chem/
- autogrow4-4.0.0/autogrow/operators/mutation/smiles_click_chem/__init__.py
- autogrow4-4.0.0/autogrow/operators/mutation/smiles_click_chem/reaction_libraries/
- autogrow4-4.0.0/autogrow/operators/mutation/smiles_click_chem/reaction_libraries/all_rxns/
- autogrow4-4.0.0/autogrow/operators/mutation/smiles_click_chem/reaction_libraries/all_rxns/All_Rxns_functional_groups.json
- autogrow4-4.0.0/autogrow/operators/mutation/smiles_click_chem/reaction_libraries/all_rxns/All_Rxns_rxn_library.json
- autogrow4-4.0.0/autogrow/operators/mutation/smiles_click_chem/reaction_libraries/all_rxns/Notes_on_reactions
- autogrow4-4.0.0/autogrow/operators/mutation/smiles_click_chem/reaction_libraries/all_rxns/complementary_mol_dir/
- autogrow4-4.0.0/autogrow/operators/mutation/smiles_click_chem/reaction_libraries/all_rxns/complementary_mol_dir/1_4_dione_robust.smi
- autogrow4-4.0.0/autogrow/operators/mutation/smiles_click_chem/reaction_libraries/all_rxns/complementary_mol_dir/2_acetylphenol_robust.smi
- autogrow4-4.0.0/autogrow/operators/mutation/smiles_click_chem/reaction_libraries/all_rxns/complementary_mol_dir/4_piperidone_robust.smi
- autogrow4-4.0.0/autogrow/operators/mutation/smiles_click_chem/reaction_libraries/all_rxns/complementary_mol_dir/5_mem_aryl_w_NH_max2N_robust.smi
- autogrow4-4.0.0/autogrow/operators/mutation/smiles_click_chem/reaction_libraries/all_rxns/complementary_mol_dir/Acid_Anhydride_Noncyclic_clickchem.smi
- autogrow4-4.0.0/autogrow/operators/mutation/smiles_click_chem/reaction_libraries/all_rxns/complementary_mol_dir/Alcohol_clickchem.smi
- autogrow4-4.0.0/autogrow/operators/mutation/smiles_click_chem/reaction_libraries/all_rxns/complementary_mol_dir/Alkene_clickchem.smi
[truncated: 233 more entries]
