# Supplementary material for: AutoGrow4: an open-source genetic algorithm for de novo drug design and lead optimization
Source: J Cheminform. 2020 Apr 17;12:25. doi: 10.1186/s13321-020-00429-4 (PMC7165399; doi:10.1186/s13321-020-00429-4)
Supplement: Supplementary file 1 — Additional file 1. The Additional file includes detailed descriptions of the AutoGrow 3.1.3 and AutoGrow4 parameters used in the benchmark and PARP-1 runs. It also includes Figures S1, S2, and S3, referenced in the text. [file 13321_2020_429_MOESM1_ESM.zip › autogrow4-4.0.0/RunAutogrow.py]

# !/usr/bin/env python

"""This is the executable file for Autogrow 4.0.0. This script should come
first. It should obtain and verify all the parameters work. This than should
pass these parameters variables to the main execution function titled
AutogrowMainExecute.py found in MainFunctions"""

import __future__

import argparse
import copy
import datetime

# Imports of files are burried below to prevent EOF issues in MPI mode

################
# Run AutoGrow #
################

PARSER = argparse.ArgumentParser()

# Allows the run commands to be submitted via a .json file.
PARSER.add_argument(
    "--json",
    "-j",
    metavar="param.json",
    help="Name of a json file containing all parameters. \
    Overrides other arguments.",
)

# Allows the run in debug mode. Doesn't delete temp files.
PARSER.add_argument(
    "--debug_mode",
    "-d",
    action="store_true",
    default=False,
    help="Run Autogrow in Debug mode. This keeps all \
    temporary files and adds extra print statements.",
)

# receptor information
PARSER.add_argument(
    "--filename_of_receptor",
    "-r",
    metavar="receptor.pdb",
    help="The path to the receptor file. Should be .pdb file.",
)
PARSER.add_argument(
    "--center_x",
    "-x",
    type=float,
    help="x-coordinate for the center of the pocket to be tested by docking. (Angstrom)",
)
PARSER.add_argument(
    "--center_y",
    "-y",
    type=float,
    help="y-coordinate for the center of the pocket to be tested by docking. (Angstrom)",
)
PARSER.add_argument(
    "--center_z",
    "-z",
    type=float,
    help="z-coordinate for the center of the pocket to be tested by docking. (Angstrom)",
)

PARSER.add_argument(
    "--size_x",
    type=float,
    help="dimension of box to dock into in the x-axis (Angstrom)",
)
PARSER.add_argument(
    "--size_y",
    type=float,
    help="dimension of box to dock into in the y-axis (Angstrom)",
)
PARSER.add_argument(
    "--size_z",
    type=float,
    help="dimension of box to dock into in the z-axis (Angstrom)",
)


# Input/Output directories
PARSER.add_argument(
    "--root_output_folder",
    "-o",
    type=str,
    help="The Path to the folder which all output files will be placed.",
)
PARSER.add_argument(
    "--source_compound_file",
    "-s",
    type=str,
    help="PATH to the file containing the source compounds. It must be \
    tab-delineated .smi file. These ligands will seed the first generation.",
)
PARSER.add_argument(
    "--filter_source_compounds",
    choices=[True, False, "True", "False", "true", "false"],
    default=True,
    help="If True source ligands from source_compound_file will be \
    filter using the user defined filter choices prior to the 1st generation being \
    created. If False, ligands which would fail the ligand filters could seed \
    the 1st generation. Default is True.",
)
PARSER.add_argument(
    "--use_docked_source_compounds",
    choices=[True, False, "True", "False", "true", "false"],
    default=False,
    help="If True source ligands will be docked prior to seeding generation 1. \
    If True and the source_compound file already has docking/fitness metric score \
    in -2 column of .smi file, it will not redock but reuse the scores from \
    the source_compound_file.\
    If True and no fitness metric score in -2 column of .smi file, it will \
    dock each ligand from the source_compound_file and displayed as generation 0.\
    If False, generation 1 will be randomly seeded by the source compounds with \
    no preference and there will be no generation 0. \
    If performing multiple simulations using same source compounds and protein, \
    we recommend running once this and using the generation 0 ranked file as the \
    source_compound_file for future simulations. \
    Default is True.",
)
PARSER.add_argument(
    "--start_a_new_run",
    action="store_true",
    default=False,
    help="If False make a new folder and start a fresh simulation with Generation 0.  \
    If True find the last generation in the root_output_folder and continue to fill.\
    Default is False.",
)


# SmilesMerge Settings
PARSER.add_argument(
    "--max_time_MCS_prescreen",
    type=int,
    default=1,
    help="amount time the pre-screen MCS times out. Time out doesnt prevent \
    mcs matching just takes what it has up to that point",
)
PARSER.add_argument(
    "--max_time_MCS_thorough",
    type=int,
    default=1,
    help="amount time the thorough MCS times out. Time out doesnt prevent \
    mcs matching just takes what it has up to that point",
)
PARSER.add_argument(
    "--min_atom_match_MCS",
    type=int,
    default=4,
    help="Determines the minimum number of atoms in common for a substructurematch. \
    The higher the more restrictive, but the more likely for two ligands not to match",
)
PARSER.add_argument(
    "--protanate_step",
    action="store_true",
    default=False,
    help="Indicates if Smilesmerge uses protanated mols (if true) or deprot \
    (if False) SmilesMerge is 10x faster when deprotanated",
)


# Mutation Settings
PARSER.add_argument(
    "--rxn_library",
    choices=["click_chem_rxns", "robust_rxns", "all_rxns", "Custom"],
    default="all_rxns",
    help="This set of reactions to be used in Mutation. \
    If Custom, one must also provide rxn_file Path and function_group_library path",
)
PARSER.add_argument(
    "--rxn_library_file",
    type=str,
    default="",
    help="This PATH to a Custom json file of SMARTS reactions to use for Mutation. \
    Only provide if using the Custom option for rxn_library.",
)
PARSER.add_argument(
    "--function_group_library",
    type=str,
    default="",
    help="This PATH for a dictionary of functional groups to be used for Mutation. \
    Only provide if using the Custom option for rxn_library.",
)
PARSER.add_argument(
    "--complementary_mol_directory",
    type=str,
    default="",
    help="This PATH to the directory containing all the molecules being used \
    to react with. The directory should contain .smi files contain SMILES of \
    molecules containing the functional group represented by that file. Each file \
    should be named with the same title as the functional groups described in \
    rxn_library_file & function_group_library +.smi \
    All Functional groups specified function_group_library must have its \
    own .smi file. We recommend you filter these dictionaries prior to Autogrow \
    for the Drug-likeliness and size filters you will Run Autogrow with.",
)


# processors and multithread mode
PARSER.add_argument(
    "--number_of_processors",
    "-p",
    type=int,
    metavar="N",
    default=1,
    help="Number of processors to use for parallel calculations. Set to -1 for all available CPUs.",
)
PARSER.add_argument(
    "--multithread_mode",
    default="multithreading",
    choices=["mpi", "multithreading", "serial"],
    help="Determine what style \
    multithreading: mpi, multithreading, or serial. serial will override \
    number_of_processors and force it to be on a single processor.",
)

# Genetic Algorithm Options
PARSER.add_argument(
    "--selector_choice",
    choices=["Roulette_Selector", "Rank_Selector", "Tournament_Selector"],
    default="Roulette_Selector",
    help="This determines whether the fitness criteria are chosen by a Weighted Roulette, \
    Ranked, or Tournament style Selector. The Rank option is a non-redundant selector.\
    Roulette and Tournament chose without replacement and are stoichastic options. \
    Warning do not use Rank_Selector for small runs as there is potential that \
    the number of desired ligands exceed the number of ligands to chose from.",
)
PARSER.add_argument(
    "--tourn_size",
    type=float,
    default=0.1,
    help="If using the Tournament_Selector this determines the size of each \
    tournament. The number of ligands used for each tournament will the \
    tourn_size * the number of considered ligands.",
)

# Seeding next gen and diversity
PARSER.add_argument(
    "--top_mols_to_seed_next_generation_first_generation",
    type=int,
    help="Number of mols that seed next generation, for the first generation.\
    Should be less than number_of_crossovers_first_generation + number_of_mutations_first_generation\
    If not defined it will default to top_mols_to_seed_next_generation",
)
PARSER.add_argument(
    "--top_mols_to_seed_next_generation",
    type=int,
    default=10,
    help="Number of mols that seed next generation, for all generations after the first.\
    Should be less than number_of_crossovers_first_generation \
    + number_of_mutations_first_generation",
)
PARSER.add_argument(
    "--diversity_mols_to_seed_first_generation",
    type=int,
    default=10,
    help="Should be less than number_of_crossovers_first_generation \
    + number_of_mutations_first_generation",
)
PARSER.add_argument(
    "--diversity_seed_depreciation_per_gen",
    type=int,
    default=2,
    help="Each gen diversity_mols_to_seed_first_generation will decrease this amount",
)

# Populations settings
PARSER.add_argument(
    "--num_generations",
    type=int,
    default=10,
    help="The number of generations to be created.",
)
PARSER.add_argument(
    "--number_of_crossovers_first_generation",
    type=int,
    help="The number of ligands which will be created via crossovers in the \
    first generation. If not defined it will default to number_of_crossovers",
)
PARSER.add_argument(
    "--number_of_mutants_first_generation",
    type=int,
    help="The number of ligands which will be created via mutation in \
    the first generation. If not defined it will default to number_of_mutants",
)
PARSER.add_argument(
    "--number_elitism_advance_from_previous_gen_first_generation",
    type=int,
    help="The number of ligands chosen for elitism for the first generation \
    These will advance from the previous generation directly into the next \
    generation.  This is purely advancing based on Docking/Rescore fitness. \
    This does not select for diversity. If not defined it will default to \
    number_elitism_advance_from_previous_gen",
)
PARSER.add_argument(
    "--number_of_crossovers",
    type=int,
    default=10,
    help="The number of ligands which will be created via crossover in each \
    generation besides the first",
)
PARSER.add_argument(
    "--number_of_mutants",
    type=int,
    default=10,
    help="The number of ligands which will be created via mutation in each \
    generation besides the first.",
)
PARSER.add_argument(
    "--number_elitism_advance_from_previous_gen",
    type=int,
    default=10,
    help="The number of ligands chosen for elitism. These will advance from \
    the previous generation directly into the next generation. \
    This is purely advancing based on Docking/Rescore \
    fitness. This does not select for diversity.",
)
PARSER.add_argument(
    "--redock_elite_from_previous_gen",
    choices=[True, False, "True", "False", "true", "false"],
    default=False,
    help="If True than ligands chosen via Elitism (ie advanced from last generation) \
    will be passed through Gypsum and docked again. This provides a better exploration of conformer space \
    but also requires more computation time. If False, advancing ligands are simply carried forward by \
    copying the PDBQT files.",
)

####### FILTER VARIABLES
PARSER.add_argument(
    "--LipinskiStrictFilter",
    action="store_true",
    default=False,
    help="Lipinski filters for orally available drugs following Lipinski rule of fives. \
    Filters by molecular weight, logP and number of hydrogen bond donors and acceptors. \
    Strict implementation means a ligand must pass all requirements.",
)
PARSER.add_argument(
    "--LipinskiLenientFilter",
    action="store_true",
    default=False,
    help="Lipinski filters for orally available drugs following Lipinski rule of fives. \
    Filters by molecular weight, logP and number of hydrogen bond donors and acceptors. \
    Lenient implementation means a ligand may fail all but one requirement and still passes.",
)
PARSER.add_argument(
    "--GhoseFilter",
    action="store_true",
    default=False,
    help="Ghose filters for drug-likeliness; filters by molecular weight,\
    logP and number of atoms.",
)
PARSER.add_argument(
    "--GhoseModifiedFilter",
    action="store_true",
    default=False,
    help="Ghose filters for drug-likeliness; filters by molecular weight,\
    logP and number of atoms. This is the same as the GhoseFilter, but \
    the upper-bound of the molecular weight restrict is loosened from \
    480Da to 500Da. This is intended to be run with Lipinski Filter and \
    to match AutoGrow 3's Ghose Filter.",
)
PARSER.add_argument(
    "--MozziconacciFilter",
    action="store_true",
    default=False,
    help="Mozziconacci filters for drug-likeliness; filters by the number of \
    rotatable bonds, rings, oxygens, and halogens.",
)
PARSER.add_argument(
    "--VandeWaterbeemdFilter",
    action="store_true",
    default=False,
    help="VandeWaterbeemd filters for drug likely to be blood brain barrier permeable. \
    Filters by the number of molecular weight and Polar Sureface Area (PSA).",
)
PARSER.add_argument(
    "--PAINSFilter",
    action="store_true",
    default=False,
    help="PAINS filters against Pan Assay Interference Compounds using \
    substructure a search.",
)
PARSER.add_argument(
    "--NIHFilter",
    action="store_true",
    default=False,
    help="NIH filters against molecules with undersirable functional groups \
    using substructure a search.",
)
PARSER.add_argument(
    "--BRENKFilter",
    action="store_true",
    default=False,
    help="BRENK filter for lead-likeliness, by matching common false positive \
    molecules to the current mol.",
)
PARSER.add_argument(
    "--No_Filters",
    action="store_true",
    default=False,
    help="No filters will be applied to compounds.",
)
PARSER.add_argument(
    "--alternative_filter",
    action="append",
    help="If you want to add Custom filters to the filter child classes \
    Must be a list of lists \
    [[name_filter1, Path/to/name_filter1.py],[name_filter2, Path/to/name_filter2.py]]",
)

# dependency variables
# DOCUMENT THE file conversion for docking inputs
PARSER.add_argument(
    "--conversion_choice",
    choices=["MGLToolsConversion", "ObabelConversion", "Custom"],
    default="MGLToolsConversion",
    help="Determines how .pdb files will be converted \
    to the final format for docking. For Autodock Vina and QuickVina style docking software, \
    files must be in .pdbqt format. MGLToolsConversion: uses MGLTools and is the \
    recommended converter. MGLTools conversion is required for NNScore1/2 rescoring. \
    ObabelConversion: uses commandline obabel. Easier to install but Vina docking has \
    been optimized with MGLTools conversion.",
)
PARSER.add_argument(
    "--custom_conversion_script",
    metavar="custom_conversion_script",
    default="",
    help="The path to a python script for which is used to convert \
    ligands. This is required for custom conversion_choice choices. \
    Must be a list of strings \
    [name_custom_conversion_class, Path/to/name_custom_conversion_class.py]",
)
PARSER.add_argument(
    "--mgltools_directory",
    metavar="mgltools_directory",
    help="Required if using MGLTools conversion option \
    (conversion_choice=MGLToolsConversion) \
    Path may look like: /home/user/MGLTools-1.5.6/",
)
PARSER.add_argument(
    "--mgl_python",
    metavar="mgl_python",
    required=False,
    help="/home/user/MGLTools-1.5.4/bin/pythonsh",
)
PARSER.add_argument(
    "--prepare_ligand4.py",
    metavar="prepare_ligand4.py",
    required=False,
    help="/home/user/MGLTools-1.5.4/MGLToolsPckgs/AutoDockTools/Utilities24/prepare_ligand4.py",
)
PARSER.add_argument(
    "--prepare_receptor4.py",
    metavar="prepare_receptor4.py",
    required=False,
    help="/home/userMGLTools-1.5.4/MGLToolsPckgs/AutoDockTools/Utilities24/prepare_receptor4.py",
)
PARSER.add_argument(
    "--obabel_path",
    help="required if using obabel conversion \
    option (conversion_choice=ObabelConversion).\
    Path may look like PATH/envs/py37/bin/obabel; \
    may be found on Linux by running: which obabel",
)

# docking
PARSER.add_argument(
    "--dock_choice",
    metavar="dock_choice",
    default="QuickVina2Docking",
    choices=["VinaDocking", "QuickVina2Docking", "Custom"],
    help="dock_choice assigns which docking software module to use.",
)
PARSER.add_argument(
    "--docking_executable",
    metavar="docking_executable",
    default=None,
    help="path to the docking_executable",
)
PARSER.add_argument(
    "--docking_exhaustiveness",
    metavar="docking_exhaustiveness",
    default=None,
    help="exhaustiveness of the global search (roughly proportional to time. \
    see docking software for settings. Unless specified Autogrow uses the \
    docking softwares default setting. For AutoDock Vina 1.1.2 that is 8",
)
PARSER.add_argument(
    "--docking_num_modes",
    metavar="docking_num_modes",
    default=None,
    help=" maximum number of binding modes to generate in docking. \
    See docking software for settings. Unless specified Autogrow uses the \
    docking softwares default setting. For AutoDock Vina 1.1.2 that is 9",
)
PARSER.add_argument(
    "--docking_timeout_limit",
    type=float,
    default=120,
    help="The maximum amount of time allowed to dock a single ligand into a \
    pocket in seconds. Many factors influence the time required to dock, such as: \
    processor speed, the docking software, rotatable bonds, exhaustiveness docking,\
    and number of docking modes... \
    The default docking_timeout_limit is 120 seconds, which is excess for most \
    docking events using QuickVina2Docking under default settings. If run with \
    more exhaustive settings or with highly flexible ligands, consider increasing \
    docking_timeout_limit to accommodate. Default docking_timeout_limit is 120 seconds",
)
PARSER.add_argument(
    "--custom_docking_script",
    metavar="custom_docking_script",
    default="",
    help="The name and path to a python script for which is used to \
    dock ligands. This is required for Custom docking choices Must be a list of \
    strings [name_custom_conversion_class, Path/to/name_custom_conversion_class.py]",
)

# scoring
PARSER.add_argument(
    "--scoring_choice",
    metavar="scoring_choice",
    choices=["VINA", "NN1", "NN2", "Custom"],
    default="VINA",
    help="The scoring_choice to use to assess the ligands docking fitness. \
    Default is using Vina/QuickVina2 ligand affinity while NN1/NN2 use a Neural Network \
    to assess the docking pose. Custom requires providing a file path for a Custom \
    scoring function. If Custom scoring function, confirm it selects properly, \
    Autogrow is largely set to select for a more negative score.",
)
PARSER.add_argument(
    "--rescore_lig_efficiency",
    action="store_true",
    default=False,
    help="This will divide the final scoring_choice output by the number of \
    non-Hydrogen atoms in the ligand. This adjusted ligand efficiency score will \
    override the scoring_choice value. This is compatible with all scoring_choice options.",
)
PARSER.add_argument(
    "--custom_scoring_script",
    metavar="custom_scoring_script",
    type=str,
    default="",
    help="The path to a python script for which is used to \
    assess the ligands docking fitness. Autogrow is largely set to select for a most \
    negative scores (ie binding affinity the more negative is best). Must be a list of \
    strings [name_custom_conversion_class, Path/to/name_custom_conversion_class.py]",
)

# gypsum # max variance is the number of conformers made per ligand
PARSER.add_argument(
    "--max_variants_per_compound",
    type=int,
    default=3,
    help="number of conformers made per ligand. \
    See Gypsum-DL publication for details",
)
PARSER.add_argument(
    "--gypsum_thoroughness",
    "-t",
    type=str,
    help="How widely Gypsum-DL will search for \
    low-energy conformers. Larger values increase \
    run times but can produce better results. \
    See Gypsum-DL publication for details",
)
PARSER.add_argument(
    "--min_ph",
    metavar="MIN",
    type=float,
    default=6.4,
    help="Minimum pH to consider.See Gypsum-DL \
    and Dimorphite-D publication for details.",
)
PARSER.add_argument(
    "--max_ph",
    metavar="MAX",
    type=float,
    default=8.4,
    help="Maximum pH to consider.See Gypsum-DL \
    and Dimorphite-D publication for details.",
)
PARSER.add_argument(
    "--pka_precision",
    metavar="D",
    type=float,
    default=1.0,
    help="Size of pH substructure ranges. See Dimorphite-DL \
    publication for details.",
)
PARSER.add_argument(
    "--gypsum_timeout_limit",
    type=float,
    default=15,
    help="Maximum time gypsum is allowed to run for a given ligand in seconds. \
    On average Gypsum-DL takes on several seconds to run for a given ligand, but \
    factors such as mol size, rotatable bonds, processor speed, and gypsum \
    settings (ie gypsum_thoroughness or max_variants_per_compound) will change \
    how long it takes to run. If increasing gypsum settings it is best to increase \
    the gypsum_timeout_limit. Default gypsum_timeout_limit is 15 seconds",
)

# Reduce files down. This compiles and compresses the files in the PDBs folder
# (contains docking outputs, pdb, pdbqt...). This reduces the data size and
# makes data transfer quicker, but requires running the
# file_concatenation_and_compression.py in the Utility script folder to
# separate these files out for readability.
PARSER.add_argument(
    "--reduce_files_sizes",
    choices=[True, False, "True", "False", "true", "false"],
    default=True,
    help="Run this combines all files in the PDBs folder into a \
    single text file. Useful when data needs to be transferred.",
)

# Make a line plot of the simulation at the end of the run.
PARSER.add_argument(
    "--generate_plot",
    choices=[True, False, "True", "False", "true", "false"],
    default=True,
    help="Make a line plot of the simulation at the end of the run.",
)

# mpi mode pre-Run so there are python cache files without EOF Errors
PARSER.add_argument(
    "--cache_prerun",
    "-c",
    action="store_true",
    help="Run this before running gypsum in mpi-mode.",
)

args_dict = vars(PARSER.parse_args())

# copying args_dict so we can delete out of while iterating through the
# original args_dict
INPUTS = copy.deepcopy(args_dict)

for k, v in args_dict.items():
    if v is None:
        del INPUTS[k]

if args_dict["cache_prerun"] is False:

    start_time = str(datetime.datetime.now())
    # load the commandline parameters
    from autogrow.user_vars import load_in_commandline_parameters

    vars, printout = load_in_commandline_parameters(INPUTS)

    # print out the UserVars for the record
    print("\n=====================================================")
    print("==============   Parameters as list:  ===============")
    for key in list(vars.keys()):
        print(key, vars[key])
    print("\n=====================================================")
    print("===========   Parameters as dictionary:  ============")
    print(vars)
    print("=====================================================")
    print("=====================================================\n\n")

    # Run AUTOGROW. Import move here to prevent EOF in MPI mode. importing
    # files before the Parallelizer class is established in MPI mode can have
    # errors
    import autogrow.autogrow_main_execute as AutogrowMainExecute

    AutogrowMainExecute.main_execute(vars)

    # Print completion message

    printout = "\nAutoGrow4 run started at:   {}\nAutoGrow4 ".format(start_time)
    printout = printout + "run completed at: {}\n".format(str(datetime.datetime.now()))
    print(printout)

    print("AUTOGROW FINISHED")

    # # kill mpi workers
    vars["parallelizer"].end(vars["multithread_mode"])


else:  # cache prerun. This is necessary to prevent race conditions in mpi mode.
    import autogrow.user_vars
    import autogrow.autogrow_main_execute as AutogrowMainExecute
    import autogrow.operators.convert_files.gypsum_dl.gypsum_dl.Parallelizer
