# Supplementary material for: AutoGrow4: an open-source genetic algorithm for de novo drug design and lead optimization
Source: J Cheminform. 2020 Apr 17;12:25. doi: 10.1186/s13321-020-00429-4 (PMC7165399; doi:10.1186/s13321-020-00429-4)
Supplement: Supplementary file 1 — Additional file 1. The Additional file includes detailed descriptions of the AutoGrow 3.1.3 and AutoGrow4 parameters used in the benchmark and PARP-1 runs. It also includes Figures S1, S2, and S3, referenced in the text. [file 13321_2020_429_MOESM1_ESM.zip › autogrow4-4.0.0/accessory_scripts/convert_single_ligand_pdbqt_to_pdb.py]

"""
This script will convert a pdbqt file into a .pdb file.

This is done by removing a column of the PDB file.

# Run example:
#
# output example:
# python convert_ligands_pdb_to_smi.py \
#   -source_folder $PATH/OF/PDBS/ \
#   -output_folder $PATH/TO/OUTPUT/ \
#   -number_of_processors -1


"""

import __future__
import os
import argparse


def convert_pdbqt_to_pdb(pdbqt_file_in, pdb_file_out):
    """
    Converts a pdbqt file to a pdb file by removing the 3rd to last column.
    Inputs:
    :param str pdbqt_file_in: the string of .pdbqt to be formatted
    :param str pdb_file_out: the string of the output .pdb
    """
    printout = ""
    line_index_range = [x for x in range(0, 61)] + [x for x in range(70, 80)]

    with open(pdbqt_file_in) as f:
        for line in f.readlines():
            if "ATOM" in line:
                short_line = ""
                for i in line_index_range:
                    # print(i)
                    if i >= len(line):
                        continue

                    short_line = short_line + line[i]

                printout = printout + short_line
            elif "REMARK                            x       y       z     vdW  Elec" + \
                "       q    Type" in line \
                or "REMARK                         _______ _______ _______ _____ _____"+ \
                "    ______ ____" in line:
                short_line = ""
                for i in line_index_range:
                    # print(i)
                    if i >= len(line):
                        continue

                    short_line = short_line + line[i]

                printout = printout + short_line + "\n"
            else:
                printout = printout + line
    with open(pdb_file_out, "w") as f:
        f.write(printout)
#

def get_arguments_from_argparse(args_dict):
    """
    This function handles the arg parser arguments for the script.

    Inputs:
    :param dict args_dict: dictionary of parameters
    Returns:
    :returns: dict args_dict: dictionary of parameters
    """


    # Argument handling
    if type(args_dict["pdbqt_file"]) != str:
        raise Exception("provided pdbqt_file must be a .pdbqt file.")

    #  argument_handling
    if os.path.exists(args_dict["pdbqt_file"]) is False:
        raise Exception("provided pdbqt_file must be a .pdbqt file.")
    else:
        if args_dict["pdbqt_file"].split(".")[-1] != "pdbqt" and \
            args_dict["pdbqt_file"].split(".")[-1] != "PDBQT":

            raise Exception("provided pdbqt_file must be a .pdbqt file.")

    if args_dict["output_file"] is not None:
        if args_dict["output_file"].split(".")[-1] != "pdb" and \
            args_dict["output_file"].split(".")[-1] != "PDB":
            raise Exception("provided output_file must be a .pdb file.")

        if os.path.exists(os.path.dirname(args_dict["output_file"])) is False:
            try:
                os.mkdir(os.path.dirname(args_dict["output_file"]))
            except:
                pass
            if os.path.exists(os.path.dirname(args_dict["output_file"])) is False:
                raise Exception("directory to output the file could not be made or found.")
    else:
        args_dict["output_file"] = os.path.dirname(args_dict["pdbqt_file"]) + \
            args_dict["pdbqt_file"].replace(".pdbqt", ".pdb").replace(".PDBQT", ".pdb")

    return args_dict
#


# Argument parsing
PARSER = argparse.ArgumentParser()
PARSER.add_argument(
    '--pdbqt_file', '-f', required=True, default=None,
    help='Path to .pdbqt file to convert to a .pdb file. This must be a single \
    ligand and must end with .pdbqt')
PARSER.add_argument(
    '--output_file', '-o', type=str, default=None,
    help='Path to file where we will output .pdb file. \
    If not provide the output .pdb will be the same as the input \
    pdbqt_file but ending with .pdb instead of .pdbqt.')

ARGS_DICT = vars(PARSER.parse_args())
ARGS_DICT = get_arguments_from_argparse(ARGS_DICT)


# Run Converter
convert_pdbqt_to_pdb(ARGS_DICT["pdbqt_file"], ARGS_DICT["output_file"])
print("finished")
