# Supplementary material for: AutoGrow4: an open-source genetic algorithm for de novo drug design and lead optimization
Source: J Cheminform. 2020 Apr 17;12:25. doi: 10.1186/s13321-020-00429-4 (PMC7165399; doi:10.1186/s13321-020-00429-4)
Supplement: Supplementary file 1 — Additional file 1. The Additional file includes detailed descriptions of the AutoGrow 3.1.3 and AutoGrow4 parameters used in the benchmark and PARP-1 runs. It also includes Figures S1, S2, and S3, referenced in the text. [file 13321_2020_429_MOESM1_ESM.zip › autogrow4-4.0.0/accessory_scripts/remove_duplicates_from_smi.sh]

#!/bin/bash
"""
This script will take a file path to a tab-delineated
.smi file. It will then filter it for redundancies in the 
1st and 2nd columns of the file. 
The output file is the input file + '_no_dup.smi'
"""

filename=$1
tmp_str=_tmp_dummy.smi
no_dup_str=_no_dup.smi
tmp_filename=$filename$tmp_str
new_filename=$filename$no_dup_str
echo $tmp_filename

awk '!seen[$1]++' $filename >> $tmp_filename
echo $new_filename
awk '!seen[$2]++' $tmp_filename >> $new_filename

rm $tmp_filename
