# Supplementary material for: AutoGrow4: an open-source genetic algorithm for de novo drug design and lead optimization
Source: J Cheminform. 2020 Apr 17;12:25. doi: 10.1186/s13321-020-00429-4 (PMC7165399; doi:10.1186/s13321-020-00429-4)
Supplement: Supplementary file 1 — Additional file 1. The Additional file includes detailed descriptions of the AutoGrow 3.1.3 and AutoGrow4 parameters used in the benchmark and PARP-1 runs. It also includes Figures S1, S2, and S3, referenced in the text. [file 13321_2020_429_MOESM1_ESM.zip › autogrow4-4.0.0/autogrow/docking/delete_failed_mol.py]

"""
delete_failed_mol.py deletes all files associated with a ligand
This is done to clean up failed attempts to dock.
"""
#######################
# Delete extra ligands #
########################

import glob
import os


def delete_all_associated_files(pdb_filename):
    """Delete files associated with a compound

    Inputs:
    :param str pdb_filename: the filename of the compounds.
    """

    toremove = [pdb_filename]
    toremove.extend(glob.glob(pdb_filename[:-3] + "*"))
    toremove.extend(
        glob.glob(
            os.path.dirname(pdb_filename)
            + os.sep
            + "support"
            + os.sep
            + os.path.basename(pdb_filename)[:-3]
            + "*"
        )
    )

    # Remove any redundancy
    toremove = list(set(toremove))

    print("DELETING FOLLOWING!:", toremove)
    for todel in toremove:
        if os.path.exists(todel):
            os.remove(todel)


#
