# Supplementary material for: AutoGrow4: an open-source genetic algorithm for de novo drug design and lead optimization
Source: J Cheminform. 2020 Apr 17;12:25. doi: 10.1186/s13321-020-00429-4 (PMC7165399; doi:10.1186/s13321-020-00429-4)
Supplement: Supplementary file 1 — Additional file 1. The Additional file includes detailed descriptions of the AutoGrow 3.1.3 and AutoGrow4 parameters used in the benchmark and PARP-1 runs. It also includes Figures S1, S2, and S3, referenced in the text. [file 13321_2020_429_MOESM1_ESM.zip › autogrow4-4.0.0/autogrow/docking/docking_class/docking_class_children/quick_vina_2_docking.py]

"""
The child classes from ParentExample
"""
import __future__

import os
import sys

from autogrow.docking.docking_class.docking_class_children.vina_docking import VinaDocking


class QuickVina2Docking(VinaDocking):
    """
    RUN QuickVina2 Docking

    Inputs:
    :param class ParentDocking: Parent docking class to inherit from
    """

    def __init__(self, vars=None, receptor_file=None,
                 file_conversion_class_object=None, test_boot=True):
        """
        get the specifications for Vina/QuickVina2 from vars load them into
        the self variables we will need and convert the receptor to the proper
        file format (ie pdb-> pdbqt)

        Inputs:
        :param dict vars: Dictionary of User variables
        :param str receptor_file: the path for the receptor pdb
        :param obj file_conversion_class_object: object which is used to
            convert files from pdb to pdbqt
        :param bool test_boot: used to initialize class without objects for
            testing purpose
        """

        if test_boot is False:

            self.vars = vars
            self.debug_mode = vars["debug_mode"]
            self.file_conversion_class_object = file_conversion_class_object

            # VINA SPECIFIC VARS
            receptor_file = vars["filename_of_receptor"]
            # mgl_python = vars["mgl_python"]
            # receptor_template = vars["prepare_receptor4.py"]
            # number_of_processors = vars["number_of_processors"]
            # docking_executable = vars["docking_executable"]

            ###########################

            self.receptor_pdbqt_file = receptor_file + "qt"

            self.vars["docking_executable"] = self.get_docking_executable_file(
                self.vars
            )

    def get_docking_executable_file(self, vars):
        """
        This retrieves the docking executable files Path.

        Inputs:
        :param dict vars: Dictionary of User variables

        Returns:
        :returns: str docking_executable: String for the docking executable
            file path
        """

        # This must already be true if we are here vars["dock_choice"] ==
        # "QuickVina2Docking"

        if vars["docking_executable"] is None:
            # get default docking_executable for QuickVina2
            script_dir = str(os.path.dirname(os.path.realpath(__file__)))
            docking_executable_directory = (
                script_dir.split(os.sep + "docking_class")[0]
                + os.sep
                + "docking_executables"
                + os.sep
            )

            if sys.platform == "linux" or sys.platform == "linux2":
                # Use linux version of Autodock Vina
                docking_executable = (
                    docking_executable_directory
                    + "q_vina_2"
                    + os.sep
                    + "q_vina_2_1_linux"
                    + os.sep
                    + "qvina2.1"
                )

            elif sys.platform == "darwin":
                # Use OS X version of Autodock Vina
                docking_executable = (
                    docking_executable_directory
                    + "q_vina_2"
                    + os.sep
                    + "q_vina_2_1_mac"
                    + os.sep
                    + "qvina2.1"
                )

            elif sys.platform == "win32":
                # Windows...
                raise Exception("Windows is currently not supported")
            else:
                raise Exception("This OS is currently not supported")

        else:
            # if user specifies a different QuickVina executable
            docking_executable = vars["docking_executable"]

        if os.path.exists(docking_executable) is False:
            printout = "Docking executable could not be found at: "
            printout = printout + "{}".format(docking_executable)
            print(printout)
            raise Exception(printout)

        return docking_executable
