# Supplementary material for: AutoGrow4: an open-source genetic algorithm for de novo drug design and lead optimization
Source: J Cheminform. 2020 Apr 17;12:25. doi: 10.1186/s13321-020-00429-4 (PMC7165399; doi:10.1186/s13321-020-00429-4)
Supplement: Supplementary file 1 — Additional file 1. The Additional file includes detailed descriptions of the AutoGrow 3.1.3 and AutoGrow4 parameters used in the benchmark and PARP-1 runs. It also includes Figures S1, S2, and S3, referenced in the text. [file 13321_2020_429_MOESM1_ESM.zip › autogrow4-4.0.0/autogrow/docking/docking_class/docking_file_conversion/__init__.py]

"""
This imports all of the filters within the filter_children_classes file.
This is very important as the filters will not work if this doesn't exist.

This is a dynamic and modular way of doing these imports.

Code is taken from:
https://stackoverflow.com/questions/1057431/how-to-load-all-modules-in-a-folder
"""


from os.path import dirname, basename, isfile
import glob

modules = glob.glob(dirname(__file__)+"/*.py")
__all__ = [basename(f)[:-3] for f in modules if isfile(f) and not f.endswith('__init__.py')]

from . import *
