# Supplementary material for: AutoGrow4: an open-source genetic algorithm for de novo drug design and lead optimization
Source: J Cheminform. 2020 Apr 17;12:25. doi: 10.1186/s13321-020-00429-4 (PMC7165399; doi:10.1186/s13321-020-00429-4)
Supplement: Supplementary file 1 — Additional file 1. The Additional file includes detailed descriptions of the AutoGrow 3.1.3 and AutoGrow4 parameters used in the benchmark and PARP-1 runs. It also includes Figures S1, S2, and S3, referenced in the text. [file 13321_2020_429_MOESM1_ESM.zip › autogrow4-4.0.0/autogrow/docking/docking_class/docking_file_conversion/convert_with_mgltools.py]

"""
The child classes from ParentExample
"""
import __future__

import os
import subprocess

import rdkit.Chem as Chem

import autogrow.docking.delete_failed_mol as Delete
import autogrow.operators.convert_files.gypsum_dl.gypsum_dl.MolObjectHandling as MOH

from autogrow.docking.docking_class.parent_pdbqt_converter import ParentPDBQTConverter


class MGLToolsConversion(ParentPDBQTConverter):
    """
    This is a class to convert ligands from PDB to PDBQT format using MGLTools

    MGLTools citations:
        - Morris, G. M., Huey, R., Lindstrom, W., Sanner, M. F., Belew, R. K.,
        Goodsell, D. S. and Olson, A. J. (2009) Autodock4 and AutoDockTools4:
        automated docking with selective receptor flexiblity. J. Computational
        Chemistry 2009, 16: 2785-91

    Inputs:
    :param class ParentPDBQTConverter: Parent PDBQTConverter class to inherit from
    """

    def __init__(self, vars=None, receptor_file=None, test_boot=True):
        """
        get the specifications for Vina from vars load them into the self
        variables we will need and convert the receptor to the proper file
        format (ie pdb-> pdbqt)

        Inputs:
        :param dict vars: Dictionary of User variables
        :param str receptor_file: the path for the receptor pdb
        :param bool test_boot: used to initialize class without objects for testing purpose
        """
        if test_boot is False:

            self.vars = vars
            self.debug_mode = vars["debug_mode"]

            # VINA SPECIFIC VARS
            receptor_file = vars["filename_of_receptor"]
            mgl_python = vars["mgl_python"]
            receptor_template = vars["prepare_receptor4.py"]
            number_of_processors = vars["number_of_processors"]
            docking_executable = vars["docking_executable"]

            ###########################

            # convert Receptor from PDB to PDBQT
            self.convert_receptor_pdb_files_to_pdbqt(
                receptor_file, mgl_python, receptor_template, number_of_processors
            )

            self.receptor_pdbqt_file = receptor_file + "qt"

    def convert_receptor_pdb_files_to_pdbqt(self, receptor_file, mgl_python,
                                            receptor_template,
                                            number_of_processors):
        """
        Make sure a PDB file is properly formatted for conversion to pdbqt

        Inputs:
        :param str receptor_file:  the file path of the receptor
        :param str mgl_python: file path of the pythonsh file of mgl tools
        :param str receptor_template: the receptor4.py file path from mgl tools.
        :param int number_of_processors: number of processors to multithread
        """
        count = 0
        while not os.path.exists(receptor_file + "qt"):

            count = count + 1
            if count > 10000:
                print(
                    "ERROR: I've tried 10,000 times to convert the file \""
                    + receptor_file
                    + '" to the PDBQT format. Aborting program...'
                )
                raise ValueError(
                    "ERROR: I've tried 10,000 times to convert the file \""
                    + receptor_file
                    + '" to the PDBQT format. Aborting program...'
                )

            # make sure the receptors have been converted to PDBQT. If not, do
            # the conversion.
            receptors = [receptor_file]
            need_to_covert_receptor_to_pdbqt = []
            for filename in receptors:
                if not os.path.exists(filename + "qt"):
                    need_to_covert_receptor_to_pdbqt.append(filename)

            # This should only be 1 receptor. If Autogrow is expanded to
            # handle multiple receptor, one will need Multiprocess this. Fix
            # this to 1 processor, so no overwriting issues, but could be
            # expanded if we ever wanted to do multiple receptors

            # create a file to run the pdbqt
            for i in need_to_covert_receptor_to_pdbqt:

                output = self.prepare_receptor_multiprocessing(
                    mgl_python, receptor_template, i
                )

    def prepare_receptor_multiprocessing(self, mgl_python, prepare_script,
                                         mol_filename):
        """
        This prepares the receptor for multiprocessing.

        Inputs:
        :param str mgl_python: file path of the pythonsh file of mgl tools
        :param str prepare_script: the file path for the mgltool receptor
            prep file receptor4
        :param str mol_filename: the file path of the receptor
        """
        command = (
            mgl_python
            + " "
            + prepare_script
            + " -r "
            + mol_filename
            + " -o "
            + mol_filename
            + "qt"
        )

        try:
            os.system(command)
        except:
            raise Exception("Could not convert receptor with MGL_tools")

    #######################################
    # Convert the Ligand from PDB to PDBQT DockingModel
    ##########################################
    def convert_ligand_pdb_file_to_pdbqt(self, pdb_file):
        """
        Convert the ligands of a given directory from pdb to pdbqt format

        Inputs:
        :param str pdb_file: the file name, a string.

        Returns:
        :returns: bool bool: True if it worked; False if its the gypsum param
            file or if it failed to make PDBQT
        :returns: str smile_name: name of the SMILES string from a pdb file
            None if its the param file
        """
        smile_name = self.get_smile_name_from_pdb(pdb_file)

        ligand4_template = self.vars["prepare_ligand4.py"]
        mgl_python = self.vars["mgl_python"]

        # gypsum makes 1 files labeled params which is not a valid pdb, but is
        # actually a log Do not convert the params files
        if "params" in pdb_file:
            return False, None

        # if the file already has been converted to a .pbdqt skip this file
        # take all other pdb file names
        if not os.path.exists(pdb_file + "qt"):

            # make sure its in proper format
            self.convert_pdb_to_pdbqt_acceptable_format(pdb_file)
            self.prepare_ligand_processing(mgl_python, ligand4_template, pdb_file)
            if not os.path.exists(pdb_file + "qt"):
                # FILE FAILED TO CONVERT TO PDBQT DELETE PDB AND RETURN FALSE
                if self.debug_mode is False:
                    print(
                        "PDBQT not generated: Deleting "
                        + os.path.basename(pdb_file)
                        + "..."
                    )

                    # REMOVED FOR LIGANDS WHICH FAILED TO CONVERT TO PDBQT
                    Delete.delete_all_associated_files(pdb_file)
                    return False, smile_name

                # In debug mode but pdbqt file does not exist
                print("PDBQT not generated: " + os.path.basename(pdb_file) + "...")
                return False, smile_name
        return True, smile_name

    # Convert Ligand from PDB to PDBQT conversion
    def prepare_ligand_processing(self, mgl_python, prepare_script, mol_filename):
        """
        This function will convert a single ligand from PDB to PDBQT using
        MGLTools. It has 10seconds to successfully convert this. It will try to
        convert the ligand up to 3 times If it fails to do so 3 times, whether
        because it timed out or because MGLTools failed or because of an
        MGLTools Glitch, it will stop and the ligand won't be docked.

        It will print the ligand if it fails 3 times. It will also fail if the
        molecule is unable to be imported into rdkit and sanitized. This is
        because MGLTools is sensitive to issues like atoms replaced with *,
        formatting errors, and improper valences. Because MGLTools will crash
        with these issues the RDKit check is especially useful to prevent hard
        crashes.

        Inputs:
        :param str mgl_python: file path of the pythonsh file of mgl tools
        :param str prepare_script:  the file path for the mgltool ligand prep
            file receptor4
        :param str mol_filename:  the file path of the ligand
        """

        vars = self.vars
        timeout_option = vars["timeout_vs_gtimeout"]

        # Check that the PDB is a valid PDB file in RDKIT
        try:
            mol = Chem.MolFromPDBFile(mol_filename, sanitize=False, removeHs=False)
            if mol is not None:
                mol = MOH.check_sanitization(mol)
        except:
            mol = None

        temp_file = "{}_temp".format(mol_filename)
        if mol is not None:
            count = 0
            # timeout or gtimeout
            command = (
                timeout_option
                + " 10 "
                + mgl_python
                + " "
                + prepare_script
                + " -g -l "
                + mol_filename
                + " -o "
                + mol_filename
                + "qt"
            )

            while not os.path.exists(mol_filename + "qt"):
                if count < 3:
                    # We will try up to 3 times
                    try:
                        subprocess.check_output(
                            command + " 2> " + temp_file, shell=True
                        )
                    except:
                        try:
                            os.system(command + " 2> " + temp_file)
                        except:
                            pass
                        if os.path.exists(mol_filename + "qt") is False:
                            printout = "Failed to convert {} times: {}".format(
                                count, mol_filename
                            )
                            print(printout)

                    count = count + 1

                else:
                    printout = "COMPLETELY FAILED TO CONVERT: {}".format(mol_filename)
                    print(printout)
                    break
        if self.debug_mode is False:
            if os.path.exists(temp_file) is True:
                command = "rm {}".format(temp_file)
                try:
                    os.system(command)
                except:
                    print("Check permissions. Could not delete {}".format(temp_file))

    # Convert PDB to acceptable PDBQT file format before converting
    def convert_pdb_to_pdbqt_acceptable_format(self, filename):
        """
        Make sure a PDB file is properly formatted for conversion to pdbqt

        Inputs:
        :param str filename: the file path of the pdb file to be converted
        """
        # read in the file
        output_lines = []
        with open(filename, "r") as f:
            for line in f.readlines():
                line = line.replace("\n", "")
                if line[:5] == "ATOM " or line[:7] == "HETATM ":
                    # fix things like atom names with two letters
                    first = line[:11]
                    middle = (
                        line[11:17].upper().strip()
                    )  # Need to remove whitespaces on both ends
                    last = line[17:]

                    middle_firstpart = ""
                    middle_lastpart = middle

                    for i in range(len(middle_lastpart)):
                        if middle_lastpart[:1].isupper() is True:
                            middle_firstpart = middle_firstpart + middle_lastpart[:1]
                            middle_lastpart = middle_lastpart[1:]
                        else:
                            break  # you reached the first number

                    # now if there are more than two letters in
                    # middle_firstpart, keep just two
                    if len(middle_firstpart) > 2:
                        middle_lastpart = middle_firstpart[2:] + middle_lastpart
                        middle_firstpart = middle_firstpart[:2]

                    if middle_firstpart not in ["BR", "ZN", "FE",
                                                "MN", "CL", "MG"]:
                        # so just keep the first letter for the element part
                        # of the atom name
                        middle_lastpart = middle_firstpart[1:] + middle_lastpart
                        middle_firstpart = middle_firstpart[:1]

                    middle = middle_firstpart.rjust(3) + middle_lastpart.ljust(3)

                    line = first + middle + last

                    # make sure all parts of the molecule belong to the same
                    # chain and resid
                    line = line[:17] + "LIG X 999" + line[26:]

                    output_lines.append(line)
                else:
                    output_lines.append(line)

        with open(filename, "w") as f:

            for line in output_lines:
                f.write(line + "\n")

    #######################################
    # Handle Failed PDBS                  #
    #######################################
    def get_smile_name_from_pdb(self, pdb_file):
        """
        This will return the unique identifier name for the compound

        Inputs:
        :param str pdb_file: pdb file path

        Returns:
        :returns: str line_stripped: the name of the SMILES string with the
            new lines and COMPND removed
        """

        if os.path.exists(pdb_file):
            with open(pdb_file, "r") as f:
                for line in f.readlines():
                    if "COMPND" in line:
                        line_stripped = line.replace(
                            "COMPND", ""
                        ).strip()  # Need to remove whitespaces on both ends
                        line_stripped = line_stripped.replace(
                            "\n", ""
                        ).strip()  # Need to remove whitespaces on both ends
                        compound_name = line_stripped

            # line_stripped is now the name of the smile for this compound
        else:
            line_stripped = "unknown"
        return line_stripped
