# Supplementary material for: AutoGrow4: an open-source genetic algorithm for de novo drug design and lead optimization
Source: J Cheminform. 2020 Apr 17;12:25. doi: 10.1186/s13321-020-00429-4 (PMC7165399; doi:10.1186/s13321-020-00429-4)
Supplement: Supplementary file 1 — Additional file 1. The Additional file includes detailed descriptions of the AutoGrow 3.1.3 and AutoGrow4 parameters used in the benchmark and PARP-1 runs. It also includes Figures S1, S2, and S3, referenced in the text. [file 13321_2020_429_MOESM1_ESM.zip › autogrow4-4.0.0/autogrow/docking/docking_class/get_child_class.py]

"""
An object for auto-detecting and creating jobs with the proper templates.
You'll need to import the base class first
"""


def get_all_subclasses(base_class):
    """
    Method for getting all child classes from a parent object. Taken from:
    http://stackoverflow.com/questions/3862310/how-can-i-find-all-subclasses-of-a-class-given-its-name

    Inputs:
    :param class base_class: The parent class which we are looking towards.

    Returns:
    :returns: list all_subclasses: A list of classes representing the child
        classes of the base_class
    """

    all_subclasses = []

    for subclass in base_class.__subclasses__():
        all_subclasses.append(subclass)
        all_subclasses.extend(get_all_subclasses(subclass))

    return all_subclasses
