# Supplementary material for: AutoGrow4: an open-source genetic algorithm for de novo drug design and lead optimization
Source: J Cheminform. 2020 Apr 17;12:25. doi: 10.1186/s13321-020-00429-4 (PMC7165399; doi:10.1186/s13321-020-00429-4)
Supplement: Supplementary file 1 — Additional file 1. The Additional file includes detailed descriptions of the AutoGrow 3.1.3 and AutoGrow4 parameters used in the benchmark and PARP-1 runs. It also includes Figures S1, S2, and S3, referenced in the text. [file 13321_2020_429_MOESM1_ESM.zip › autogrow4-4.0.0/autogrow/docking/ranking/selecting/rank_selection.py]

"""
This script is use to select molecules using a ranked selector
"""
import __future__


import os
import random

def run_rank_selector(usable_list_of_smiles, number_to_chose,
                      column_idx_to_select, reverse_sort=False):
    """
    Given a data set and an idx number to select based on it will select the
    top rank scores for that critera. The number is choses is defined by
    number_to_chose.

    This is an alternative to the weight roulette style selectors.

    Inputs:
    :param list usable_list_of_smiles: a list with all the information of all
        the mols in the previous generation
    :param int number_to_chose: the number of molecules to chose based on
        diversity score
    :param int column_idx_to_select: the idx to use as the criteria for
        selection. In the case of docking affinity score column_idx_to_select is
        -2 For diversity score column_idx_to_select is -1
    :param bol reverse_sort:    Set to True if you want to select the most
        positive number is the best choice Set to False if you want to select the
        most negative number

    Returns:
    :returns: list top_choice_smile_order: list of ligands chosen by a elitism
        selection, without replacement,
    """

    if type(usable_list_of_smiles) is not type([]):
        raise Exception("usable_list_of_smiles Must be a list, wrong data type")

    num_ligands = len(usable_list_of_smiles)
    if num_ligands == 0:
        raise Exception(
            "usable_list_of_smiles is an empty list. There is nothing to chose from."
        )

    if number_to_chose <= 0:
        top_choice_smile_order = []
        return top_choice_smile_order

    # Sort by chosen idx property
    sorted_list = sorted(
        usable_list_of_smiles,
        key=lambda x: float(x[column_idx_to_select]),
        reverse=reverse_sort,
    )

    # remove any redundants
    new_sorted_list = []
    temp_list_info = []
    for i in range(len(sorted_list)):
        info = sorted_list[i]
        if "\t".join(info) in temp_list_info:
            continue

        temp_list_info.append("\t".join(info))
        new_sorted_list.append(info)

    del sorted_list
    del temp_list_info
    if len(new_sorted_list) < number_to_chose:

        raise Exception(
            "Asked for {} but only {} availabe to chose from \
            There are more ligands to chose to seed the list than ligands to select from. \
            Please lower the top_mols_to_seed_next_generation and/or \
            diversity_mols_to_seed_first_generation".format(
                number_to_chose, len(new_sorted_list)
            )
        )

    new_sorted_list = sorted(
        new_sorted_list,
        key=lambda x: float(x[column_idx_to_select]),
        reverse=reverse_sort,
    )

    if len(list(set([x[0] for x in new_sorted_list]))) >= number_to_chose:
        sorted_list = []
        smiles_list = []
        for mol_info in new_sorted_list:
            if mol_info[0] in smiles_list:
                continue
            else:
                sorted_list.append(mol_info)
                smiles_list.append(mol_info[0])
    else:
        sorted_list = new_sorted_list

    top_choice_smile_order = []
    for i in range(0, number_to_chose):
        smile = sorted_list[i]
        top_choice_smile_order.append(smile[0])

    return top_choice_smile_order
