# Supplementary material for: AutoGrow4: an open-source genetic algorithm for de novo drug design and lead optimization
Source: J Cheminform. 2020 Apr 17;12:25. doi: 10.1186/s13321-020-00429-4 (PMC7165399; doi:10.1186/s13321-020-00429-4)
Supplement: Supplementary file 1 — Additional file 1. The Additional file includes detailed descriptions of the AutoGrow 3.1.3 and AutoGrow4 parameters used in the benchmark and PARP-1 runs. It also includes Figures S1, S2, and S3, referenced in the text. [file 13321_2020_429_MOESM1_ESM.zip › autogrow4-4.0.0/autogrow/docking/ranking/selecting/tournament_selection.py]

"""
This script is use to select molecules using a tournament selector
"""
import __future__

import random
import math
import copy


def run_Tournament_Selector(list_of_ligands, num_to_chose, tourn_size,
                            idx_to_sel, favor_most_negative=True):
    """
    This runs a tournament style selector given a list of ligands and
    specified metric. It will randomly select ligands for tournaments. The
    best scoring ligand for each of these groups will end up in the
    chosen_ligands list.

    This is done WITHOUT REPLACEMENT. This does provide an opportunity for any
    ligand to make it into the chosen_ligands list even if it doesn't have a
    high score, but that chance of random incorporation decreases as
    tourn_size increases.
        -ie tourn_size=1.0 will randomly pick N number of ligands equal to the
            total number of ligands in the list this means theres a high chance that
            the top ligand will be chosen enter every tournament and will win
            everytime. This could result in a very homogenous choice.

    Inputs:
    :param list list_of_ligands: The list of lists containing info about
        ligands with scores to select from.
    :param int num_to_chose: the number of ligands to be chosen total this
        also is the number of tournaments that will be conducted.
    :param float tourn_size: percentage of the total pool of ligands to be
        tested in each tournament.
    :param int idx_to_sel: the idx within each sublist which will serve as
        the metric for each tournament.
    :param bol favor_most_negative: True if the most negative number is
        the best solution. False if the most positive number is the best
        solution default to True.

    Returns:
    :returns: list chosen_ligands: a list of chosen ligands containing all the
        info for each ligand with potential for redundancy
    """

    if type(list_of_ligands) is not type([]):
        raise Exception("list_of_ligands Must be a list, wrong data type")

    num_ligands = len(list_of_ligands)
    if num_ligands == 0:
        raise Exception(
            "list_of_ligands is an empty list. There is nothing to chose from."
        )

    if idx_to_sel != -1:
        if len(list_of_ligands[0]) < idx_to_sel:
            raise Exception(
                "The idx to select by does not exist in the provided list_of_ligand."
            )

    num_per_tourn = int(math.ceil(num_ligands * tourn_size))

    chosen_ligands = []
    list_of_ligands_reduced = copy.deepcopy(list_of_ligands)
    for i in range(0, num_to_chose):
        chosen_ligand = run_one_tournament(
            list_of_ligands, num_per_tourn, idx_to_sel, favor_most_negative
        )
        list_of_ligands_reduced = [
            x for x in list_of_ligands_reduced if x != chosen_ligand
        ]
        chosen_ligands.append(chosen_ligand)

    return chosen_ligands
#


def run_one_tournament(list_of_ligands, num_per_tourn, idx_to_sel,
                       favor_most_negative=True):
    """
    This runs a single tournament style selection given a list of ligands and
    specified metric. It will randomly select ligands for the tournament. The
    best scoring ligand from the tournament will be returned.

    This is done WITHOUT REPLACEMENT. This does provide an opportunity for any
    ligand to make it into the chosen_ligands list even if it doesn't have a
    high score, but that chance of random incorporation decreases as
    tourn_size increases.
        -ie tourn_size=1.0 will randomly pick N number of ligands equal to the
            total number of ligands in the list this means theres a high chance
            that the top ligand will be chosen enter every tournament and will
            win everytime. This could result in a very homogenous choice.

        -num_per_tourn is the int(math.ceil(num_ligands * tourn_size)) so that
            it rounds to the nearest int with a minimum values of 1

    Inputs:
    :param list list_of_ligands: The list of lists containing info about
        ligands with scores to select from.
    :param int num_per_tourn: the number of ligands to be tested in each
        tournament.
    :param int idx_to_sel: the idx within each sublist which will serve as
        the metric for each tournament.
    :param bol favor_most_negative: True if the most negative number is
        the best solution. False if the most positive number is the best
        solution default to True.

    Returns:
    :returns: list chosen_option: a list with a single ligand chosen from a
        single tournament
    """

    num_ligands = len(list_of_ligands)

    chosen_option = []
    temp = []
    for i in range(0, num_per_tourn):
        temp.append(i)
        if i == 0:
            chosen_option = list_of_ligands[random.randint(0, num_ligands - 1)]
        else:
            choice = list_of_ligands[random.randint(0, num_ligands - 1)]
            if favor_most_negative is True:
                if float(chosen_option[idx_to_sel]) > float(choice[idx_to_sel]):
                    chosen_option = choice
                else:
                    continue
            elif favor_most_negative is False:
                if float(chosen_option[idx_to_sel]) < float(choice[idx_to_sel]):
                    chosen_option = choice
                else:
                    continue

    return chosen_option
