# Supplementary material for: AutoGrow4: an open-source genetic algorithm for de novo drug design and lead optimization
Source: J Cheminform. 2020 Apr 17;12:25. doi: 10.1186/s13321-020-00429-4 (PMC7165399; doi:10.1186/s13321-020-00429-4)
Supplement: Supplementary file 1 — Additional file 1. The Additional file includes detailed descriptions of the AutoGrow 3.1.3 and AutoGrow4 parameters used in the benchmark and PARP-1 runs. It also includes Figures S1, S2, and S3, referenced in the text. [file 13321_2020_429_MOESM1_ESM.zip › autogrow4-4.0.0/autogrow/docking/scoring/nn_score_exe/nnscore1/CHANGELOG.md]

Changes
=======

NNScore 1.1
-----------

* Now works with Python3.
* Added `README.md`, `CHANGELOG.md`, and `CONTRIBUTORS.md` files.
* Added `examples/` directory.
