# Supplementary material for: AutoGrow4: an open-source genetic algorithm for de novo drug design and lead optimization
Source: J Cheminform. 2020 Apr 17;12:25. doi: 10.1186/s13321-020-00429-4 (PMC7165399; doi:10.1186/s13321-020-00429-4)
Supplement: Supplementary file 1 — Additional file 1. The Additional file includes detailed descriptions of the AutoGrow 3.1.3 and AutoGrow4 parameters used in the benchmark and PARP-1 runs. It also includes Figures S1, S2, and S3, referenced in the text. [file 13321_2020_429_MOESM1_ESM.zip › autogrow4-4.0.0/autogrow/docking/scoring/nn_score_exe/nnscore1/examples/myligand.pdbqt]

MODEL 1
REMARK VINA RESULT:      -1.2      0.000      0.000
REMARK  2 active torsions:
REMARK  status: ('A' for Active; 'I' for Inactive)
REMARK    1  A    between atoms: O_3  and  C_4 
REMARK    2  A    between atoms: C_7  and  C_10 
ROOT
ATOM      1  CL  LIG            48.233  24.577  26.619  0.00  0.00     0.000 C 
ENDROOT
TORSDOF 2
ENDMDL
MODEL 2
REMARK VINA RESULT:      -1.2     17.163     17.163
REMARK  2 active torsions:
REMARK  status: ('A' for Active; 'I' for Inactive)
REMARK    1  A    between atoms: O_3  and  C_4 
REMARK    2  A    between atoms: C_7  and  C_10 
ROOT
ATOM      1  CL  LIG            37.195  22.393  13.660  0.00  0.00     0.000 C 
ENDROOT
TORSDOF 2
ENDMDL
MODEL 3
REMARK VINA RESULT:      -1.1     16.879     16.879
REMARK  2 active torsions:
REMARK  status: ('A' for Active; 'I' for Inactive)
REMARK    1  A    between atoms: O_3  and  C_4 
REMARK    2  A    between atoms: C_7  and  C_10 
ROOT
ATOM      1  CL  LIG            37.428  22.239  13.864  0.00  0.00     0.000 C 
ENDROOT
TORSDOF 2
ENDMDL
MODEL 4
REMARK VINA RESULT:      -1.1     17.513     17.513
REMARK  2 active torsions:
REMARK  status: ('A' for Active; 'I' for Inactive)
REMARK    1  A    between atoms: O_3  and  C_4 
REMARK    2  A    between atoms: C_7  and  C_10 
ROOT
ATOM      1  CL  LIG            36.920  22.553  13.405  0.00  0.00     0.000 C 
ENDROOT
TORSDOF 2
ENDMDL
MODEL 5
REMARK VINA RESULT:      -1.1     21.797     21.797
REMARK  2 active torsions:
REMARK  status: ('A' for Active; 'I' for Inactive)
REMARK    1  A    between atoms: O_3  and  C_4 
REMARK    2  A    between atoms: C_7  and  C_10 
ROOT
ATOM      1  CL  LIG            30.376  27.084  14.373  0.00  0.00     0.000 C 
ENDROOT
TORSDOF 2
ENDMDL
MODEL 6
REMARK VINA RESULT:      -1.1     21.743     21.743
REMARK  2 active torsions:
REMARK  status: ('A' for Active; 'I' for Inactive)
REMARK    1  A    between atoms: O_3  and  C_4 
REMARK    2  A    between atoms: C_7  and  C_10 
ROOT
ATOM      1  CL  LIG            30.324  27.028  14.536  0.00  0.00     0.000 C 
ENDROOT
TORSDOF 2
ENDMDL
MODEL 7
REMARK VINA RESULT:      -1.0     17.580     17.580
REMARK  2 active torsions:
REMARK  status: ('A' for Active; 'I' for Inactive)
REMARK    1  A    between atoms: O_3  and  C_4 
REMARK    2  A    between atoms: C_7  and  C_10 
ROOT
ATOM      1  CL  LIG            52.178  28.660   9.982  0.00  0.00     0.000 C 
ENDROOT
TORSDOF 2
ENDMDL
MODEL 8
REMARK VINA RESULT:      -1.0     15.067     15.067
REMARK  2 active torsions:
REMARK  status: ('A' for Active; 'I' for Inactive)
REMARK    1  A    between atoms: O_3  and  C_4 
REMARK    2  A    between atoms: C_7  and  C_10 
ROOT
ATOM      1  CL  LIG            51.700  26.543  12.089  0.00  0.00     0.000 C 
ENDROOT
TORSDOF 2
ENDMDL
MODEL 9
REMARK VINA RESULT:      -0.9     17.861     17.861
REMARK  2 active torsions:
REMARK  status: ('A' for Active; 'I' for Inactive)
REMARK    1  A    between atoms: O_3  and  C_4 
REMARK    2  A    between atoms: C_7  and  C_10 
ROOT
ATOM      1  CL  LIG            38.026  24.348  11.963  0.00  0.00     0.000 C 
ENDROOT
TORSDOF 2
ENDMDL
