# Supplementary material for: AutoGrow4: an open-source genetic algorithm for de novo drug design and lead optimization
Source: J Cheminform. 2020 Apr 17;12:25. doi: 10.1186/s13321-020-00429-4 (PMC7165399; doi:10.1186/s13321-020-00429-4)
Supplement: Supplementary file 1 — Additional file 1. The Additional file includes detailed descriptions of the AutoGrow 3.1.3 and AutoGrow4 parameters used in the benchmark and PARP-1 runs. It also includes Figures S1, S2, and S3, referenced in the text. [file 13321_2020_429_MOESM1_ESM.zip › autogrow4-4.0.0/autogrow/docking/scoring/nn_score_exe/nnscore1/examples/myreceptor.pdbqt]

ATOM      1  N   GLN    52      42.237  16.800  35.823  1.00  0.00    -0.066 N 
ATOM      2  CA  GLN    52      41.667  17.015  34.477  1.00  0.00     0.275 C 
ATOM      3  C   GLN    52      40.148  17.010  34.446  1.00  0.00     0.249 C 
ATOM      4  O   GLN    52      39.564  17.006  33.382  1.00  0.00    -0.271 OA
ATOM      5  CB  GLN    52      42.228  15.967  33.522  1.00  0.00     0.052 C 
ATOM      6  CG  GLN    52      43.741  15.849  33.626  1.00  0.00     0.105 C 
ATOM      7  CD  GLN    52      44.492  17.062  33.122  1.00  0.00     0.215 C 
ATOM      8  OE1 GLN    52      43.959  17.825  32.308  1.00  0.00    -0.274 OA
ATOM      9  NE2 GLN    52      45.696  17.241  33.572  1.00  0.00    -0.370 N 
ATOM     10  H2  GLN    52      41.443  15.750  36.060  1.00  0.00     0.275 HD
ATOM     11  H3  GLN    52      42.919  16.449  35.983  1.00  0.00     0.275 HD
ATOM     12  H   GLN    52      41.923  17.526  36.434  1.00  0.00     0.275 HD
ATOM     13 2HE2 GLN    52      46.079  16.572  34.250  1.00  0.00     0.159 HD
ATOM     14 1HE2 GLN    52      46.273  18.034  33.266  1.00  0.00     0.159 HD
ATOM     15  N   SER    53      39.488  17.025  35.604  1.00  0.00    -0.344 N 
ATOM     16  CA  SER    53      38.026  16.949  35.611  1.00  0.00     0.200 C 
ATOM     17  C   SER    53      37.340  18.091  34.862  1.00  0.00     0.243 C 
ATOM     18  O   SER    53      36.209  17.937  34.426  1.00  0.00    -0.271 OA
ATOM     19  CB  SER    53      37.462  16.890  37.026  1.00  0.00     0.199 C 
ATOM     20  OG  SER    53      37.854  18.006  37.781  1.00  0.00    -0.398 OA
ATOM     21  H   SER    53      40.067  17.091  36.447  1.00  0.00     0.163 HD
ATOM     22  HG  SER    53      37.478  18.841  37.375  1.00  0.00     0.209 HD
ATOM     23  N   ASP    54      38.012  19.228  34.730  1.00  0.00    -0.345 N 
ATOM     24  CA  ASP    54      37.455  20.341  33.968  1.00  0.00     0.186 C 
ATOM     25  C   ASP    54      37.742  20.271  32.474  1.00  0.00     0.241 C 
ATOM     26  O   ASP    54      37.168  21.045  31.722  1.00  0.00    -0.271 OA
ATOM     27  CB  ASP    54      37.947  21.667  34.531  1.00  0.00     0.147 C 
ATOM     28  CG  ASP    54      37.464  21.907  35.937  1.00  0.00     0.175 C 
ATOM     29  OD1 ASP    54      36.280  21.638  36.211  1.00  0.00    -0.648 OA
ATOM     30  OD2 ASP    54      38.207  22.360  36.811  1.00  0.00    -0.648 OA
ATOM     31  H   ASP    54      38.932  19.255  35.198  1.00  0.00     0.163 HD
ATOM     32  N   PHE    55      38.617  19.367  32.044  1.00  0.00    -0.346 N 
ATOM     33  CA  PHE    55      38.972  19.219  30.642  1.00  0.00     0.180 C 
ATOM     34  C   PHE    55      37.915  18.485  29.848  1.00  0.00     0.241 C 
ATOM     35  O   PHE    55      37.392  17.475  30.303  1.00  0.00    -0.271 OA
ATOM     36  CB  PHE    55      40.300  18.470  30.543  1.00  0.00     0.073 C 
ATOM     37  CG  PHE    55      40.730  18.127  29.138  1.00  0.00    -0.056 A 
ATOM     38  CD1 PHE    55      41.050  19.110  28.229  1.00  0.00     0.007 A 
ATOM     39  CD2 PHE    55      40.847  16.803  28.753  1.00  0.00     0.007 A 
ATOM     40  CE1 PHE    55      41.470  18.763  26.957  1.00  0.00     0.001 A 
ATOM     41  CE2 PHE    55      41.266  16.455  27.495  1.00  0.00     0.001 A 
ATOM     42  CZ  PHE    55      41.584  17.426  26.589  1.00  0.00     0.000 A 
ATOM     43  H   PHE    55      39.027  18.773  32.803  1.00  0.00     0.163 HD
ATOM     44  N   SER    56      37.615  18.984  28.653  1.00  0.00    -0.344 N 
ATOM     45  CA  SER    56      36.702  18.341  27.727  1.00  0.00     0.200 C 
ATOM     46  C   SER    56      37.409  18.135  26.390  1.00  0.00     0.245 C 
ATOM     47  O   SER    56      37.676  19.116  25.681  1.00  0.00    -0.271 OA
ATOM     48  CB  SER    56      35.476  19.231  27.540  1.00  0.00     0.199 C 
ATOM     49  OG  SER    56      34.454  18.554  26.839  1.00  0.00    -0.398 OA
ATOM     50  H   SER    56      38.101  19.891  28.438  1.00  0.00     0.163 HD
ATOM     51  HG  SER    56      34.028  17.876  27.438  1.00  0.00     0.209 HD
ATOM     52  N   PRO    57      37.729  16.888  26.033  1.00  0.00    -0.337 N 
ATOM     53  CA  PRO    57      38.409  16.649  24.754  1.00  0.00     0.179 C 
ATOM     54  C   PRO    57      37.622  17.191  23.585  1.00  0.00     0.241 C 
ATOM     55  O   PRO    57      36.400  17.105  23.551  1.00  0.00    -0.271 OA
ATOM     56  CB  PRO    57      38.525  15.124  24.677  1.00  0.00     0.037 C 
ATOM     57  CG  PRO    57      38.403  14.640  26.059  1.00  0.00     0.022 C 
ATOM     58  CD  PRO    57      37.508  15.628  26.772  1.00  0.00     0.127 C 
ATOM     59  N   TYR    58      38.339  17.747  22.619  1.00  0.00    -0.346 N 
ATOM     60  CA  TYR    58      37.722  18.174  21.383  1.00  0.00     0.180 C 
ATOM     61  C   TYR    58      37.720  16.916  20.539  1.00  0.00     0.241 C 
ATOM     62  O   TYR    58      37.954  15.802  21.051  1.00  0.00    -0.271 OA
ATOM     63  CB  TYR    58      38.459  19.389  20.783  1.00  0.00     0.073 C 
ATOM     64  CG  TYR    58      37.649  20.058  19.693  1.00  0.00    -0.056 A 
ATOM     65  CD1 TYR    58      36.490  20.749  19.989  1.00  0.00     0.010 A 
ATOM     66  CD2 TYR    58      38.011  19.951  18.354  1.00  0.00     0.010 A 
ATOM     67  CE1 TYR    58      35.725  21.321  18.986  1.00  0.00     0.037 A 
ATOM     68  CE2 TYR    58      37.237  20.520  17.348  1.00  0.00     0.037 A 
ATOM     69  CZ  TYR    58      36.095  21.188  17.671  1.00  0.00     0.065 A 
ATOM     70  OH  TYR    58      35.360  21.745  16.658  1.00  0.00    -0.361 OA
ATOM     71  H   TYR    58      39.351  17.844  22.825  1.00  0.00     0.163 HD
ATOM     72  HH  TYR    58      34.567  22.214  17.044  1.00  0.00     0.217 HD
ATOM     73  N   ILE    59      37.333  17.049  19.295  1.00  0.00    -0.346 N 
ATOM     74  CA  ILE    59      37.115  15.901  18.448  1.00  0.00     0.180 C 
ATOM     75  C   ILE    59      38.089  15.820  17.302  1.00  0.00     0.241 C 
ATOM     76  O   ILE    59      38.750  16.803  16.917  1.00  0.00    -0.271 OA
ATOM     77  CB  ILE    59      35.694  15.926  17.889  1.00  0.00     0.013 C 
ATOM     78  CG1 ILE    59      35.445  17.222  17.112  1.00  0.00     0.002 C 
ATOM     79  CG2 ILE    59      34.704  15.759  19.016  1.00  0.00     0.012 C 
ATOM     80  CD1 ILE    59      34.256  17.154  16.212  1.00  0.00     0.005 C 
ATOM     81  H   ILE    59      37.199  18.032  18.976  1.00  0.00     0.163 HD
ATOM     82  N   GLU    60      38.180  14.611  16.777  1.00  0.00    -0.346 N 
ATOM     83  CA  GLU    60      38.661  14.409  15.428  1.00  0.00     0.177 C 
ATOM     84  C   GLU    60      37.481  14.459  14.452  1.00  0.00     0.241 C 
ATOM     85  O   GLU    60      36.332  14.278  14.839  1.00  0.00    -0.271 OA
ATOM     86  CB  GLU    60      39.495  13.129  15.350  1.00  0.00     0.045 C 
ATOM     87  CG  GLU    60      40.798  13.316  16.137  1.00  0.00     0.116 C 
ATOM     88  CD  GLU    60      41.613  12.057  16.350  1.00  0.00     0.172 C 
ATOM     89  OE1 GLU    60      41.570  11.155  15.484  1.00  0.00    -0.648 OA
ATOM     90  OE2 GLU    60      42.308  11.976  17.395  1.00  0.00    -0.648 OA
ATOM     91  H   GLU    60      37.882  13.837  17.405  1.00  0.00     0.163 HD
ATOM     92  N   ILE    61      37.793  14.733  13.206  1.00  0.00    -0.346 N 
ATOM     93  CA  ILE    61      36.779  14.950  12.200  1.00  0.00     0.180 C 
ATOM     94  C   ILE    61      37.084  14.056  11.030  1.00  0.00     0.241 C 
ATOM     95  O   ILE    61      38.219  13.998  10.572  1.00  0.00    -0.271 OA
ATOM     96  CB  ILE    61      36.757  16.443  11.793  1.00  0.00     0.013 C 
ATOM     97  CG1 ILE    61      36.419  17.333  12.993  1.00  0.00     0.002 C 
ATOM     98  CG2 ILE    61      35.749  16.663  10.695  1.00  0.00     0.012 C 
ATOM     99  CD1 ILE    61      36.548  18.813  12.744  1.00  0.00     0.005 C 
ATOM    100  H   ILE    61      38.816  14.780  13.009  1.00  0.00     0.163 HD
ATOM    101  N   ASP    62      36.066  13.372  10.530  1.00  0.00    -0.345 N 
ATOM    102  CA  ASP    62      36.254  12.425   9.448  1.00  0.00     0.186 C 
ATOM    103  C   ASP    62      36.040  13.011   8.060  1.00  0.00     0.241 C 
ATOM    104  O   ASP    62      35.232  13.916   7.872  1.00  0.00    -0.271 OA
ATOM    105  CB  ASP    62      35.294  11.244   9.583  1.00  0.00     0.147 C 
ATOM    106  CG  ASP    62      35.411  10.521  10.881  1.00  0.00     0.175 C 
ATOM    107  OD1 ASP    62      36.506  10.494  11.474  1.00  0.00    -0.648 OA
ATOM    108  OD2 ASP    62      34.418   9.952  11.370  1.00  0.00    -0.648 OA
ATOM    109  H   ASP    62      35.147  13.569  10.970  1.00  0.00     0.163 HD
ATOM    110  N   LEU    63      36.758  12.454   7.084  1.00  0.00    -0.346 N 
ATOM    111  CA  LEU    63      36.396  12.571   5.682  1.00  0.00     0.177 C 
ATOM    112  C   LEU    63      35.017  11.951   5.504  1.00  0.00     0.243 C 
ATOM    113  O   LEU    63      34.647  11.040   6.252  1.00  0.00    -0.271 OA
ATOM    114  CB  LEU    63      37.396  11.824   4.813  1.00  0.00     0.038 C 
ATOM    115  CG  LEU    63      38.828  12.357   4.856  1.00  0.00    -0.020 C 
ATOM    116  CD1 LEU    63      39.771  11.385   4.148  1.00  0.00     0.009 C 
ATOM    117  CD2 LEU    63      38.933  13.737   4.253  1.00  0.00     0.009 C 
ATOM    118  H   LEU    63      37.599  11.930   7.418  1.00  0.00     0.163 HD
ATOM    119  N   PRO    64      34.242  12.400   4.526  1.00  0.00    -0.337 N 
ATOM    120  CA  PRO    64      32.886  11.862   4.349  1.00  0.00     0.179 C 
ATOM    121  C   PRO    64      32.877  10.416   3.868  1.00  0.00     0.241 C 
ATOM    122  O   PRO    64      33.404  10.094   2.797  1.00  0.00    -0.271 OA
ATOM    123  CB  PRO    64      32.270  12.793   3.299  1.00  0.00     0.037 C 
ATOM    124  CG  PRO    64      33.462  13.342   2.535  1.00  0.00     0.022 C 
ATOM    125  CD  PRO    64      34.540  13.481   3.572  1.00  0.00     0.127 C 
ATOM    126  N   SER    65      32.257   9.546   4.658  1.00  0.00    -0.344 N 
ATOM    127  CA  SER    65      32.130   8.131   4.315  1.00  0.00     0.200 C 
ATOM    128  C   SER    65      30.817   7.862   3.590  1.00  0.00     0.243 C 
ATOM    129  O   SER    65      29.878   8.664   3.639  1.00  0.00    -0.271 OA
ATOM    130  CB  SER    65      32.191   7.250   5.568  1.00  0.00     0.199 C 
ATOM    131  OG  SER    65      31.018   7.423   6.342  1.00  0.00    -0.398 OA
ATOM    132  H   SER    65      31.872   9.955   5.536  1.00  0.00     0.163 HD
ATOM    133  HG  SER    65      31.147   7.006   7.241  1.00  0.00     0.209 HD
ATOM    134  N   GLU    66      30.748   6.713   2.924  1.00  0.00    -0.346 N 
ATOM    135  CA  GLU    66      29.508   6.316   2.271  1.00  0.00     0.177 C 
ATOM    136  C   GLU    66      28.356   6.255   3.260  1.00  0.00     0.241 C 
ATOM    137  O   GLU    66      27.277   6.760   2.981  1.00  0.00    -0.271 OA
ATOM    138  CB  GLU    66      29.642   4.957   1.552  1.00  0.00     0.045 C 
ATOM    139  CG  GLU    66      28.306   4.414   1.019  1.00  0.00     0.116 C 
ATOM    140  CD  GLU    66      28.433   3.123   0.242  1.00  0.00     0.172 C 
ATOM    141  OE1 GLU    66      28.933   2.141   0.821  1.00  0.00    -0.648 OA
ATOM    142  OE2 GLU    66      28.019   3.089  -0.939  1.00  0.00    -0.648 OA
ATOM    143  H   GLU    66      31.612   6.155   2.913  1.00  0.00     0.163 HD
ATOM    144  N   SER    67      28.585   5.632   4.407  1.00  0.00    -0.344 N 
ATOM    145  CA  SER    67      27.500   5.447   5.369  1.00  0.00     0.200 C 
ATOM    146  C   SER    67      27.067   6.771   5.976  1.00  0.00     0.243 C 
ATOM    147  O   SER    67      25.882   6.991   6.211  1.00  0.00    -0.271 OA
ATOM    148  CB  SER    67      27.874   4.458   6.473  1.00  0.00     0.199 C 
ATOM    149  OG  SER    67      28.977   4.872   7.232  1.00  0.00    -0.398 OA
ATOM    150  H   SER    67      29.547   5.305   4.555  1.00  0.00     0.163 HD
ATOM    151  HG  SER    67      28.664   5.333   8.065  1.00  0.00     0.209 HD
ATOM    152  N   ARG    68      28.017   7.667   6.221  1.00  0.00    -0.346 N 
ATOM    153  CA  ARG    68      27.693   8.974   6.785  1.00  0.00     0.176 C 
ATOM    154  C   ARG    68      26.824   9.757   5.813  1.00  0.00     0.241 C 
ATOM    155  O   ARG    68      25.796  10.325   6.203  1.00  0.00    -0.271 OA
ATOM    156  CB  ARG    68      28.955   9.785   7.107  1.00  0.00     0.036 C 
ATOM    157  CG  ARG    68      28.649  11.128   7.782  1.00  0.00     0.023 C 
ATOM    158  CD  ARG    68      28.366  10.995   9.266  1.00  0.00     0.138 C 
ATOM    159  NE  ARG    68      29.617  10.789   9.969  1.00  0.00    -0.227 N 
ATOM    160  CZ  ARG    68      30.474  11.757  10.265  1.00  0.00     0.665 C 
ATOM    161  NH1 ARG    68      30.148  13.034  10.076  1.00  0.00    -0.235 N 
ATOM    162  NH2 ARG    68      31.642  11.441  10.803  1.00  0.00    -0.235 N 
ATOM    163  HE  ARG    68      29.854   9.850  10.252  1.00  0.00     0.177 HD
ATOM    164 2HH2 ARG    68      32.309  12.161  11.016  1.00  0.00     0.174 HD
ATOM    165 1HH2 ARG    68      31.865  10.486  11.001  1.00  0.00     0.174 HD
ATOM    166  H   ARG    68      28.978   7.366   5.984  1.00  0.00     0.163 HD
ATOM    167 2HH1 ARG    68      30.817  13.754  10.288  1.00  0.00     0.174 HD
ATOM    168 1HH1 ARG    68      29.246  13.275   9.728  1.00  0.00     0.174 HD
ATOM    169  N   ILE    69      27.229   9.824   4.555  1.00  0.00    -0.346 N 
ATOM    170  CA  ILE    69      26.494  10.586   3.566  1.00  0.00     0.180 C 
ATOM    171  C   ILE    69      25.093  10.004   3.380  1.00  0.00     0.241 C 
ATOM    172  O   ILE    69      24.116  10.740   3.335  1.00  0.00    -0.271 OA
ATOM    173  CB  ILE    69      27.280  10.669   2.238  1.00  0.00     0.013 C 
ATOM    174  CG1 ILE    69      28.568  11.485   2.415  1.00  0.00     0.002 C 
ATOM    175  CG2 ILE    69      26.414  11.244   1.119  1.00  0.00     0.012 C 
ATOM    176  CD1 ILE    69      28.371  12.938   2.863  1.00  0.00     0.005 C 
ATOM    177  H   ILE    69      28.098   9.295   4.346  1.00  0.00     0.163 HD
ATOM    178  N   GLN    70      24.978   8.687   3.301  1.00  0.00    -0.346 N 
ATOM    179  CA  GLN    70      23.663   8.065   3.154  1.00  0.00     0.177 C 
ATOM    180  C   GLN    70      22.760   8.408   4.337  1.00  0.00     0.241 C 
ATOM    181  O   GLN    70      21.590   8.713   4.159  1.00  0.00    -0.271 OA
ATOM    182  CB  GLN    70      23.802   6.548   3.000  1.00  0.00     0.044 C 
ATOM    183  CG  GLN    70      24.345   6.122   1.634  1.00  0.00     0.105 C 
ATOM    184  CD  GLN    70      24.586   4.613   1.506  1.00  0.00     0.215 C 
ATOM    185  OE1 GLN    70      24.719   3.916   2.518  1.00  0.00    -0.274 OA
ATOM    186  NE2 GLN    70      24.612   4.106   0.272  1.00  0.00    -0.370 N 
ATOM    187  H   GLN    70      25.860   8.158   3.350  1.00  0.00     0.163 HD
ATOM    188 2HE2 GLN    70      24.455   4.750  -0.505  1.00  0.00     0.159 HD
ATOM    189 1HE2 GLN    70      24.779   3.119   0.114  1.00  0.00     0.159 HD
ATOM    190  N   SER    71      23.313   8.370   5.539  1.00  0.00    -0.344 N 
ATOM    191  CA  SER    71      22.538   8.672   6.737  1.00  0.00     0.200 C 
ATOM    192  C   SER    71      22.139  10.142   6.811  1.00  0.00     0.243 C 
ATOM    193  O   SER    71      21.038  10.469   7.249  1.00  0.00    -0.271 OA
ATOM    194  CB  SER    71      23.330   8.303   7.980  1.00  0.00     0.199 C 
ATOM    195  OG  SER    71      23.470   6.912   8.117  1.00  0.00    -0.398 OA
ATOM    196  H   SER    71      24.317   8.114   5.556  1.00  0.00     0.163 HD
ATOM    197  HG  SER    71      22.570   6.491   8.242  1.00  0.00     0.209 HD
ATOM    198  N   LEU    72      23.025  11.035   6.393  1.00  0.00    -0.346 N 
ATOM    199  CA  LEU    72      22.700  12.454   6.385  1.00  0.00     0.177 C 
ATOM    200  C   LEU    72      21.559  12.750   5.425  1.00  0.00     0.241 C 
ATOM    201  O   LEU    72      20.677  13.537   5.738  1.00  0.00    -0.271 OA
ATOM    202  CB  LEU    72      23.937  13.291   6.066  1.00  0.00     0.038 C 
ATOM    203  CG  LEU    72      24.961  13.356   7.203  1.00  0.00    -0.020 C 
ATOM    204  CD1 LEU    72      26.247  13.996   6.730  1.00  0.00     0.009 C 
ATOM    205  CD2 LEU    72      24.421  14.102   8.419  1.00  0.00     0.009 C 
ATOM    206  H   LEU    72      23.932  10.650   6.085  1.00  0.00     0.163 HD
ATOM    207  N   HIS    73      21.531  12.080   4.287  1.00  0.00    -0.346 N 
ATOM    208  CA  HIS    73      20.392  12.239   3.387  1.00  0.00     0.182 C 
ATOM    209  C   HIS    73      19.112  11.631   3.938  1.00  0.00     0.241 C 
ATOM    210  O   HIS    73      18.081  12.290   3.955  1.00  0.00    -0.271 OA
ATOM    211  CB  HIS    73      20.711  11.686   2.016  1.00  0.00     0.093 C 
ATOM    212  CG  HIS    73      21.579  12.598   1.224  1.00  0.00     0.030 A 
ATOM    213  ND1 HIS    73      22.946  12.449   1.159  1.00  0.00    -0.353 N 
ATOM    214  CD2 HIS    73      21.271  13.599   0.369  1.00  0.00     0.143 A 
ATOM    215  CE1 HIS    73      23.451  13.373   0.362  1.00  0.00     0.207 A 
ATOM    216  NE2 HIS    73      22.454  14.079  -0.136  1.00  0.00    -0.254 NA
ATOM    217  HD1 HIS    73      23.473  11.748   1.640  1.00  0.00     0.166 HD
ATOM    218  H   HIS    73      22.333  11.472   4.099  1.00  0.00     0.163 HD
ATOM    219  N   LYS    74      19.190  10.402   4.427  1.00  0.00    -0.346 N 
ATOM    220  CA  LYS    74      17.993   9.689   4.878  1.00  0.00     0.176 C 
ATOM    221  C   LYS    74      17.318  10.385   6.052  1.00  0.00     0.241 C 
ATOM    222  O   LYS    74      16.084  10.418   6.144  1.00  0.00    -0.271 OA
ATOM    223  CB  LYS    74      18.335   8.242   5.246  1.00  0.00     0.035 C 
ATOM    224  CG  LYS    74      17.127   7.395   5.620  1.00  0.00     0.004 C 
ATOM    225  CD  LYS    74      16.113   7.287   4.476  1.00  0.00     0.027 C 
ATOM    226  CE  LYS    74      15.121   6.149   4.706  1.00  0.00     0.229 C 
ATOM    227  NZ  LYS    74      14.309   5.856   3.497  1.00  0.00    -0.079 N 
ATOM    228  HZ1 LYS    74      14.378   4.883   3.277  1.00  0.00     0.274 HD
ATOM    229  HZ3 LYS    74      13.353   6.092   3.673  1.00  0.00     0.274 HD
ATOM    230  HZ2 LYS    74      14.650   6.397   2.728  1.00  0.00     0.274 HD
ATOM    231  H   LYS    74      20.142   9.999   4.463  1.00  0.00     0.163 HD
ATOM    232  N   SER    75      18.123  10.938   6.951  1.00  0.00    -0.344 N 
ATOM    233  CA  SER    75      17.621  11.627   8.128  1.00  0.00     0.200 C 
ATOM    234  C   SER    75      16.975  12.967   7.807  1.00  0.00     0.242 C 
ATOM    235  O   SER    75      16.318  13.538   8.663  1.00  0.00    -0.271 OA
ATOM    236  CB  SER    75      18.750  11.878   9.116  1.00  0.00     0.199 C 
ATOM    237  OG  SER    75      19.719  12.744   8.551  1.00  0.00    -0.398 OA
ATOM    238  H   SER    75      19.141  10.835   6.739  1.00  0.00     0.163 HD
ATOM    239  HG  SER    75      20.342  12.216   7.975  1.00  0.00     0.209 HD
ATOM    240  N   GLY    76      17.193  13.497   6.610  1.00  0.00    -0.350 N 
ATOM    241  CA  GLY    76      16.750  14.833   6.275  1.00  0.00     0.225 C 
ATOM    242  C   GLY    76      17.766  15.916   6.584  1.00  0.00     0.236 C 
ATOM    243  O   GLY    76      17.565  17.064   6.193  1.00  0.00    -0.272 OA
ATOM    244  H   GLY    76      17.702  12.875   5.947  1.00  0.00     0.163 HD
ATOM    245  N   LEU    77      18.864  15.570   7.261  1.00  0.00    -0.346 N 
ATOM    246  CA  LEU    77      19.818  16.590   7.668  1.00  0.00     0.177 C 
ATOM    247  C   LEU    77      20.554  17.221   6.488  1.00  0.00     0.241 C 
ATOM    248  O   LEU    77      20.877  18.401   6.541  1.00  0.00    -0.271 OA
ATOM    249  CB  LEU    77      20.815  16.020   8.660  1.00  0.00     0.038 C 
ATOM    250  CG  LEU    77      20.235  15.696  10.031  1.00  0.00    -0.020 C 
ATOM    251  CD1 LEU    77      21.234  14.940  10.837  1.00  0.00     0.009 C 
ATOM    252  CD2 LEU    77      19.791  16.934  10.762  1.00  0.00     0.009 C 
ATOM    253  H   LEU    77      18.965  14.568   7.456  1.00  0.00     0.163 HD
ATOM    254  N   ALA    78      20.808  16.462   5.424  1.00  0.00    -0.346 N 
ATOM    255  CA  ALA    78      21.581  16.968   4.295  1.00  0.00     0.172 C 
ATOM    256  C   ALA    78      20.884  18.141   3.614  1.00  0.00     0.240 C 
ATOM    257  O   ALA    78      21.533  19.032   3.088  1.00  0.00    -0.271 OA
ATOM    258  CB  ALA    78      21.839  15.872   3.289  1.00  0.00     0.042 C 
ATOM    259  H   ALA    78      20.417  15.503   5.468  1.00  0.00     0.163 HD
ATOM    260  N   ALA    79      19.550  18.145   3.630  1.00  0.00    -0.346 N 
ATOM    261  CA  ALA    79      18.752  19.184   2.970  1.00  0.00     0.172 C 
ATOM    262  C   ALA    79      18.653  20.471   3.783  1.00  0.00     0.240 C 
ATOM    263  O   ALA    79      18.143  21.473   3.292  1.00  0.00    -0.271 OA
ATOM    264  CB  ALA    79      17.360  18.646   2.708  1.00  0.00     0.042 C 
ATOM    265  H   ALA    79      19.123  17.348   4.151  1.00  0.00     0.163 HD
ATOM    266  N   GLN    80      19.116  20.441   5.033  1.00  0.00    -0.346 N 
ATOM    267  CA  GLN    80      19.085  21.596   5.919  1.00  0.00     0.177 C 
ATOM    268  C   GLN    80      20.326  22.465   5.664  1.00  0.00     0.241 C 
ATOM    269  O   GLN    80      20.956  22.333   4.625  1.00  0.00    -0.271 OA
ATOM    270  CB  GLN    80      18.933  21.118   7.359  1.00  0.00     0.044 C 
ATOM    271  CG  GLN    80      17.629  20.324   7.551  1.00  0.00     0.105 C 
ATOM    272  CD  GLN    80      17.451  19.716   8.934  1.00  0.00     0.215 C 
ATOM    273  H   GLN    80      19.504  19.511   5.321  1.00  0.00     0.163 HD
ATOM    274 2HE2 GLN    80      15.838  18.690   8.271  1.00  0.00     0.159 HD
ATOM    275  OE1 GLN    80      18.187  20.005   9.855  1.00  0.00    -0.274 OA
ATOM    276  NE2 GLN    80      16.436  18.870   9.074  1.00  0.00    -0.370 N 
ATOM    277 1HE2 GLN    80      16.259  18.410   9.969  1.00  0.00     0.159 HD
ATOM    278  N   GLU    81      20.643  23.377   6.573  1.00  0.00    -0.346 N 
ATOM    279  CA  GLU    81      21.690  24.368   6.333  1.00  0.00     0.177 C 
ATOM    280  C   GLU    81      23.011  23.942   6.965  1.00  0.00     0.241 C 
ATOM    281  O   GLU    81      23.063  23.575   8.143  1.00  0.00    -0.271 OA
ATOM    282  CB  GLU    81      21.292  25.723   6.915  1.00  0.00     0.045 C 
ATOM    283  CG  GLU    81      20.281  26.580   6.168  1.00  0.00     0.116 C 
ATOM    284  CD  GLU    81      20.492  28.042   6.545  1.00  0.00     0.172 C 
ATOM    285  OE1 GLU    81      21.004  28.826   5.719  1.00  0.00    -0.648 OA
ATOM    286  OE2 GLU    81      20.210  28.388   7.713  1.00  0.00    -0.648 OA
ATOM    287  H   GLU    81      20.095  23.328   7.453  1.00  0.00     0.163 HD
ATOM    288  N   TRP    82      24.055  24.069   6.162  1.00  0.00    -0.346 N 
ATOM    289  CA  TRP    82      25.428  23.727   6.498  1.00  0.00     0.181 C 
ATOM    290  C   TRP    82      26.323  24.892   6.106  1.00  0.00     0.241 C 
ATOM    291  O   TRP    82      25.987  25.707   5.245  1.00  0.00    -0.271 OA
ATOM    292  CB  TRP    82      25.861  22.476   5.715  1.00  0.00     0.075 C 
ATOM    293  CG  TRP    82      25.084  21.243   6.054  1.00  0.00    -0.028 A 
ATOM    294  CD1 TRP    82      23.780  20.996   5.757  1.00  0.00     0.096 A 
ATOM    295  CD2 TRP    82      25.558  20.090   6.748  1.00  0.00    -0.002 A 
ATOM    296  NE1 TRP    82      23.407  19.771   6.247  1.00  0.00    -0.365 N 
ATOM    297  CE2 TRP    82      24.477  19.195   6.865  1.00  0.00     0.042 A 
ATOM    298  CE3 TRP    82      26.794  19.722   7.294  1.00  0.00     0.014 A 
ATOM    299  CZ2 TRP    82      24.599  17.961   7.483  1.00  0.00     0.030 A 
ATOM    300  CZ3 TRP    82      26.914  18.497   7.903  1.00  0.00     0.001 A 
ATOM    301  CH2 TRP    82      25.832  17.632   7.997  1.00  0.00     0.002 A 
ATOM    302  HE1 TRP    82      22.495  19.365   6.164  1.00  0.00     0.165 HD
ATOM    303  H   TRP    82      23.796  24.461   5.203  1.00  0.00     0.163 HD
ATOM    304  N   VAL    83      27.495  24.938   6.725  1.00  0.00    -0.346 N 
ATOM    305  CA  VAL    83      28.558  25.853   6.334  1.00  0.00     0.180 C 
ATOM    306  C   VAL    83      29.852  25.080   6.127  1.00  0.00     0.241 C 
ATOM    307  O   VAL    83      30.092  24.049   6.745  1.00  0.00    -0.271 OA
ATOM    308  CB  VAL    83      28.792  26.978   7.383  1.00  0.00     0.009 C 
ATOM    309  CG1 VAL    83      27.590  27.932   7.390  1.00  0.00     0.012 C 
ATOM    310  CG2 VAL    83      29.071  26.406   8.787  1.00  0.00     0.012 C 
ATOM    311  H   VAL    83      27.590  24.261   7.518  1.00  0.00     0.163 HD
ATOM    312  N   ALA    84      30.707  25.624   5.272  1.00  0.00    -0.346 N 
ATOM    313  CA  ALA    84      32.110  25.240   5.201  1.00  0.00     0.172 C 
ATOM    314  C   ALA    84      32.946  26.392   5.715  1.00  0.00     0.240 C 
ATOM    315  O   ALA    84      32.764  27.514   5.253  1.00  0.00    -0.271 OA
ATOM    316  CB  ALA    84      32.527  24.920   3.791  1.00  0.00     0.042 C 
ATOM    317  H   ALA    84      30.286  26.356   4.650  1.00  0.00     0.163 HD
ATOM    318  N   CYS    85      33.852  26.124   6.654  1.00  0.00    -0.345 N 
ATOM    319  CA  CYS    85      34.795  27.114   7.154  1.00  0.00     0.185 C 
ATOM    320  C   CYS    85      36.205  26.576   6.987  1.00  0.00     0.241 C 
ATOM    321  O   CYS    85      36.421  25.390   6.800  1.00  0.00    -0.271 OA
ATOM    322  CB  CYS    85      34.535  27.427   8.627  1.00  0.00     0.105 C 
ATOM    323  SG  CYS    85      32.869  28.017   9.012  1.00  0.00    -0.180 SA
ATOM    324  H   CYS    85      33.826  25.135   7.002  1.00  0.00     0.163 HD
ATOM    325  HG  CYS    85      32.923  28.736   9.704  1.00  0.00     0.101 HD
ATOM    326  N   GLU    86      37.190  27.455   7.078  1.00  0.00    -0.346 N 
ATOM    327  CA  GLU    86      38.571  27.044   6.878  1.00  0.00     0.177 C 
ATOM    328  C   GLU    86      39.020  26.076   7.969  1.00  0.00     0.241 C 
ATOM    329  O   GLU    86      38.754  26.297   9.154  1.00  0.00    -0.271 OA
ATOM    330  CB  GLU    86      39.465  28.281   6.845  1.00  0.00     0.045 C 
ATOM    331  CG  GLU    86      40.931  27.959   6.607  1.00  0.00     0.116 C 
ATOM    332  CD  GLU    86      41.812  29.159   6.344  1.00  0.00     0.172 C 
ATOM    333  OE1 GLU    86      41.342  30.314   6.471  1.00  0.00    -0.648 OA
ATOM    334  OE2 GLU    86      43.012  28.933   6.041  1.00  0.00    -0.648 OA
ATOM    335  H   GLU    86      36.903  28.423   7.295  1.00  0.00     0.163 HD
ATOM    336  N   LYS    87      39.723  25.026   7.552  1.00  0.00    -0.346 N 
ATOM    337  CA  LYS    87      40.425  24.140   8.472  1.00  0.00     0.176 C 
ATOM    338  C   LYS    87      41.850  24.659   8.607  1.00  0.00     0.241 C 
ATOM    339  O   LYS    87      42.583  24.714   7.619  1.00  0.00    -0.271 OA
ATOM    340  CB  LYS    87      40.406  22.700   7.983  1.00  0.00     0.035 C 
ATOM    341  CG  LYS    87      40.812  21.716   9.060  1.00  0.00     0.004 C 
ATOM    342  CD  LYS    87      40.599  20.285   8.636  1.00  0.00     0.027 C 
ATOM    343  CE  LYS    87      40.745  19.292   9.788  1.00  0.00     0.229 C 
ATOM    344  NZ  LYS    87      42.137  19.250  10.300  1.00  0.00    -0.079 N 
ATOM    345  HZ1 LYS    87      42.537  20.166  10.256  1.00  0.00     0.274 HD
ATOM    346  HZ3 LYS    87      42.134  18.934  11.249  1.00  0.00     0.274 HD
ATOM    347  HZ2 LYS    87      42.679  18.622   9.741  1.00  0.00     0.274 HD
ATOM    348  H   LYS    87      39.727  24.894   6.517  1.00  0.00     0.163 HD
ATOM    349  N   VAL    88      42.191  25.106   9.813  1.00  0.00    -0.346 N 
ATOM    350  CA  VAL    88      43.484  25.722  10.086  1.00  0.00     0.180 C 
ATOM    351  C   VAL    88      44.463  24.675  10.618  1.00  0.00     0.241 C 
ATOM    352  O   VAL    88      44.131  23.888  11.506  1.00  0.00    -0.271 OA
ATOM    353  CB  VAL    88      43.302  26.914  11.068  1.00  0.00     0.009 C 
ATOM    354  CG1 VAL    88      44.644  27.493  11.514  1.00  0.00     0.012 C 
ATOM    355  CG2 VAL    88      42.459  27.975  10.373  1.00  0.00     0.012 C 
ATOM    356  H   VAL    88      41.455  24.978  10.544  1.00  0.00     0.163 HD
ATOM    357  N   HIS    89      45.670  24.687  10.054  1.00  0.00    -0.346 N 
ATOM    358  CA  HIS    89      46.730  23.760  10.416  1.00  0.00     0.182 C 
ATOM    359  C   HIS    89      47.626  24.352  11.490  1.00  0.00     0.241 C 
ATOM    360  O   HIS    89      48.645  24.992  11.200  1.00  0.00    -0.271 OA
ATOM    361  CB  HIS    89      47.539  23.442   9.194  1.00  0.00     0.095 C 
ATOM    362  CG  HIS    89      48.572  22.385   9.383  1.00  0.00     0.053 A 
ATOM    363  H   HIS    89      45.788  25.430   9.321  1.00  0.00     0.163 HD
ATOM    364  CD2 HIS    89      49.912  22.427   9.275  1.00  0.00     0.116 A 
ATOM    365  HE2 HIS    89      51.297  20.830   9.202  1.00  0.00     0.166 HD
ATOM    366  CE1 HIS    89      49.367  20.386   9.781  1.00  0.00     0.207 A 
ATOM    367  ND1 HIS    89      48.273  21.121   9.793  1.00  0.00    -0.247 NA
ATOM    368  NE2 HIS    89      50.363  21.139   9.389  1.00  0.00    -0.359 N 
ATOM    369  N   GLY    90      47.212  24.171  12.734  1.00  0.00    -0.351 N 
ATOM    370  CA  GLY    90      47.977  24.569  13.905  1.00  0.00     0.225 C 
ATOM    371  C   GLY    90      47.968  23.416  14.884  1.00  0.00     0.236 C 
ATOM    372  O   GLY    90      48.231  22.268  14.522  1.00  0.00    -0.272 OA
ATOM    373  H   GLY    90      46.268  23.708  12.806  1.00  0.00     0.163 HD
ATOM    374  N   THR    91      47.650  23.727  16.133  1.00  0.00    -0.344 N 
ATOM    375  CA  THR    91      47.488  22.698  17.144  1.00  0.00     0.205 C 
ATOM    376  C   THR    91      46.227  23.006  17.947  1.00  0.00     0.243 C 
ATOM    377  O   THR    91      45.848  24.161  18.123  1.00  0.00    -0.271 OA
ATOM    378  CB  THR    91      48.776  22.587  17.981  1.00  0.00     0.146 C 
ATOM    379  OG1 THR    91      48.738  21.401  18.776  1.00  0.00    -0.393 OA
ATOM    380  CG2 THR    91      48.947  23.756  18.929  1.00  0.00     0.042 C 
ATOM    381  H   THR    91      47.531  24.740  16.317  1.00  0.00     0.163 HD
ATOM    382  HG1 THR    91      48.003  21.460  19.461  1.00  0.00     0.210 HD
ATOM    383  N   ASN    92      45.560  21.960  18.391  1.00  0.00    -0.345 N 
ATOM    384  CA  ASN    92      44.301  22.113  19.093  1.00  0.00     0.185 C 
ATOM    385  C   ASN    92      44.489  22.853  20.414  1.00  0.00     0.241 C 
ATOM    386  O   ASN    92      45.438  22.578  21.157  1.00  0.00    -0.271 OA
ATOM    387  CB  ASN    92      43.702  20.727  19.353  1.00  0.00     0.137 C 
ATOM    388  CG  ASN    92      42.298  20.794  19.874  1.00  0.00     0.217 C 
ATOM    389  H   ASN    92      46.003  21.040  18.199  1.00  0.00     0.163 HD
ATOM    390  OD1 ASN    92      42.067  20.782  21.077  1.00  0.00    -0.274 OA
ATOM    391  ND2 ASN    92      41.350  20.907  18.972  1.00  0.00    -0.370 N 
ATOM    392 2HD2 ASN    92      40.379  20.963  19.251  1.00  0.00     0.159 HD
ATOM    393 1HD2 ASN    92      41.576  20.938  17.995  1.00  0.00     0.159 HD
ATOM    394  N   PHE    93      43.585  23.765  20.710  1.00  0.00    -0.346 N 
ATOM    395  CA  PHE    93      43.744  24.595  21.888  1.00  0.00     0.180 C 
ATOM    396  C   PHE    93      42.372  24.872  22.491  1.00  0.00     0.241 C 
ATOM    397  O   PHE    93      41.336  24.938  21.797  1.00  0.00    -0.271 OA
ATOM    398  CB  PHE    93      44.514  25.854  21.484  1.00  0.00     0.073 C 
ATOM    399  CG  PHE    93      45.044  26.656  22.642  1.00  0.00    -0.056 A 
ATOM    400  CD1 PHE    93      46.235  26.319  23.260  1.00  0.00     0.007 A 
ATOM    401  CD2 PHE    93      44.360  27.767  23.113  1.00  0.00     0.007 A 
ATOM    402  CE1 PHE    93      46.720  27.067  24.325  1.00  0.00     0.001 A 
ATOM    403  CE2 PHE    93      44.847  28.519  24.178  1.00  0.00     0.001 A 
ATOM    404  CZ  PHE    93      46.031  28.162  24.776  1.00  0.00     0.000 A 
ATOM    405  H   PHE    93      42.789  23.833  20.058  1.00  0.00     0.163 HD
ATOM    406  N   GLY    94      42.300  24.959  23.791  1.00  0.00    -0.351 N 
ATOM    407  CA  GLY    94      41.063  25.306  24.447  1.00  0.00     0.225 C 
ATOM    408  C   GLY    94      41.307  26.336  25.528  1.00  0.00     0.236 C 
ATOM    409  O   GLY    94      42.275  26.237  26.289  1.00  0.00    -0.272 OA
ATOM    410  H   GLY    94      43.185  24.763  24.302  1.00  0.00     0.163 HD
ATOM    411  N   ILE    95      40.417  27.313  25.600  1.00  0.00    -0.346 N 
ATOM    412  CA  ILE    95      40.413  28.316  26.652  1.00  0.00     0.180 C 
ATOM    413  C   ILE    95      39.185  28.061  27.513  1.00  0.00     0.241 C 
ATOM    414  O   ILE    95      38.057  28.034  27.030  1.00  0.00    -0.271 OA
ATOM    415  CB  ILE    95      40.343  29.725  26.042  1.00  0.00     0.013 C 
ATOM    416  CG1 ILE    95      41.534  29.973  25.112  1.00  0.00     0.002 C 
ATOM    417  CG2 ILE    95      40.270  30.771  27.132  1.00  0.00     0.012 C 
ATOM    418  CD1 ILE    95      41.367  31.118  24.145  1.00  0.00     0.005 C 
ATOM    419  H   ILE    95      39.706  27.302  24.824  1.00  0.00     0.163 HD
ATOM    420  N   TYR    96      39.433  27.859  28.798  1.00  0.00    -0.346 N 
ATOM    421  CA  TYR    96      38.417  27.482  29.757  1.00  0.00     0.180 C 
ATOM    422  C   TYR    96      38.202  28.577  30.791  1.00  0.00     0.241 C 
ATOM    423  O   TYR    96      39.158  29.130  31.312  1.00  0.00    -0.271 OA
ATOM    424  CB  TYR    96      38.872  26.235  30.517  1.00  0.00     0.073 C 
ATOM    425  CG  TYR    96      38.843  24.964  29.703  1.00  0.00    -0.056 A 
ATOM    426  CD1 TYR    96      37.934  23.971  29.993  1.00  0.00     0.010 A 
ATOM    427  CD2 TYR    96      39.720  24.749  28.639  1.00  0.00     0.010 A 
ATOM    428  CE1 TYR    96      37.871  22.814  29.270  1.00  0.00     0.037 A 
ATOM    429  CE2 TYR    96      39.659  23.587  27.890  1.00  0.00     0.037 A 
ATOM    430  CZ  TYR    96      38.726  22.620  28.218  1.00  0.00     0.065 A 
ATOM    431  OH  TYR    96      38.628  21.447  27.518  1.00  0.00    -0.361 OA
ATOM    432  H   TYR    96      40.443  27.998  29.063  1.00  0.00     0.163 HD
ATOM    433  HH  TYR    96      39.514  21.231  27.108  1.00  0.00     0.217 HD
ATOM    434  N   LEU    97      36.940  28.832  31.123  1.00  0.00    -0.346 N 
ATOM    435  CA  LEU    97      36.602  29.617  32.301  1.00  0.00     0.177 C 
ATOM    436  C   LEU    97      35.731  28.717  33.170  1.00  0.00     0.241 C 
ATOM    437  O   LEU    97      34.679  28.249  32.754  1.00  0.00    -0.271 OA
ATOM    438  CB  LEU    97      35.855  30.893  31.933  1.00  0.00     0.038 C 
ATOM    439  CG  LEU    97      35.619  31.870  33.083  1.00  0.00    -0.020 C 
ATOM    440  CD1 LEU    97      36.893  32.376  33.661  1.00  0.00     0.009 C 
ATOM    441  CD2 LEU    97      34.813  33.035  32.587  1.00  0.00     0.009 C 
ATOM    442  H   LEU    97      36.231  28.429  30.479  1.00  0.00     0.163 HD
ATOM    443  N   ILE    98      36.192  28.453  34.388  1.00  0.00    -0.346 N 
ATOM    444  CA  ILE    98      35.572  27.483  35.291  1.00  0.00     0.180 C 
ATOM    445  C   ILE    98      35.063  28.195  36.537  1.00  0.00     0.241 C 
ATOM    446  O   ILE    98      35.846  28.803  37.223  1.00  0.00    -0.271 OA
ATOM    447  CB  ILE    98      36.626  26.432  35.705  1.00  0.00     0.013 C 
ATOM    448  CG1 ILE    98      37.266  25.760  34.478  1.00  0.00     0.002 C 
ATOM    449  CG2 ILE    98      36.041  25.420  36.713  1.00  0.00     0.012 C 
ATOM    450  CD1 ILE    98      36.407  24.977  33.692  1.00  0.00     0.005 C 
ATOM    451  H   ILE    98      37.046  29.003  34.651  1.00  0.00     0.163 HD
ATOM    452  N   ASN    99      33.755  28.126  36.771  1.00  0.00    -0.346 N 
ATOM    453  CA  ASN    99      33.124  28.671  37.963  1.00  0.00     0.185 C 
ATOM    454  C   ASN    99      33.287  27.740  39.147  1.00  0.00     0.241 C 
ATOM    455  O   ASN    99      33.064  26.526  39.060  1.00  0.00    -0.271 OA
ATOM    456  CB  ASN    99      31.634  28.888  37.739  1.00  0.00     0.137 C 
ATOM    457  CG  ASN    99      30.971  29.502  38.937  1.00  0.00     0.217 C 
ATOM    458  H   ASN    99      33.213  27.639  36.013  1.00  0.00     0.163 HD
ATOM    459  OD1 ASN    99      30.409  28.800  39.777  1.00  0.00    -0.274 OA
ATOM    460  ND2 ASN    99      31.073  30.813  39.052  1.00  0.00    -0.370 N 
ATOM    461 2HD2 ASN    99      30.656  31.291  39.836  1.00  0.00     0.159 HD
ATOM    462 1HD2 ASN    99      31.566  31.346  38.360  1.00  0.00     0.159 HD
ATOM    463  N   GLN   100      33.694  28.340  40.249  1.00  0.00    -0.346 N 
ATOM    464  CA  GLN   100      33.844  27.655  41.518  1.00  0.00     0.177 C 
ATOM    465  C   GLN   100      33.106  28.467  42.579  1.00  0.00     0.240 C 
ATOM    466  O   GLN   100      33.696  28.935  43.547  1.00  0.00    -0.271 OA
ATOM    467  CB  GLN   100      35.326  27.532  41.833  1.00  0.00     0.044 C 
ATOM    468  CG  GLN   100      36.072  26.694  40.803  1.00  0.00     0.105 C 
ATOM    469  CD  GLN   100      37.569  26.712  40.988  1.00  0.00     0.215 C 
ATOM    470  H   GLN   100      33.902  29.365  40.129  1.00  0.00     0.163 HD
ATOM    471 2HE2 GLN   100      37.732  25.066  39.822  1.00  0.00     0.159 HD
ATOM    472  OE1 GLN   100      38.112  27.582  41.673  1.00  0.00    -0.274 OA
ATOM    473  NE2 GLN   100      38.248  25.753  40.365  1.00  0.00    -0.370 N 
ATOM    474 1HE2 GLN   100      39.266  25.708  40.432  1.00  0.00     0.159 HD
ATOM    475  N   GLY   101      31.803  28.633  42.384  1.00  0.00    -0.351 N 
ATOM    476  CA  GLY   101      30.973  29.381  43.319  1.00  0.00     0.225 C 
ATOM    477  C   GLY   101      31.099  30.883  43.122  1.00  0.00     0.236 C 
ATOM    478  O   GLY   101      30.743  31.399  42.061  1.00  0.00    -0.272 OA
ATOM    479  H   GLY   101      31.432  28.189  41.519  1.00  0.00     0.163 HD
ATOM    480  N   ASP   102      31.617  31.594  44.126  1.00  0.00    -0.346 N 
ATOM    481  CA  ASP   102      31.788  33.054  44.029  1.00  0.00     0.186 C 
ATOM    482  C   ASP   102      33.144  33.431  43.435  1.00  0.00     0.241 C 
ATOM    483  O   ASP   102      33.490  34.611  43.376  1.00  0.00    -0.271 OA
ATOM    484  CB  ASP   102      31.616  33.777  45.382  1.00  0.00     0.147 C 
ATOM    485  CG  ASP   102      31.047  32.897  46.460  1.00  0.00     0.175 C 
ATOM    486  OD1 ASP   102      29.909  32.403  46.292  1.00  0.00    -0.648 OA
ATOM    487  OD2 ASP   102      31.670  32.656  47.515  1.00  0.00    -0.648 OA
ATOM    488  H   ASP   102      31.883  31.045  44.961  1.00  0.00     0.163 HD
ATOM    489  N   HIS   103      33.911  32.430  43.012  1.00  0.00    -0.346 N 
ATOM    490  CA  HIS   103      35.153  32.661  42.291  1.00  0.00     0.182 C 
ATOM    491  C   HIS   103      35.204  31.797  41.031  1.00  0.00     0.241 C 
ATOM    492  O   HIS   103      34.331  30.965  40.802  1.00  0.00    -0.271 OA
ATOM    493  CB  HIS   103      36.371  32.411  43.196  1.00  0.00     0.093 C 
ATOM    494  CG  HIS   103      36.353  31.089  43.900  1.00  0.00     0.030 A 
ATOM    495  H   HIS   103      33.548  31.481  43.240  1.00  0.00     0.163 HD
ATOM    496  CD2 HIS   103      37.063  29.958  43.684  1.00  0.00     0.143 A 
ATOM    497  HD1 HIS   103      34.910  31.486  45.400  1.00  0.00     0.166 HD
ATOM    498  CE1 HIS   103      35.757  29.598  45.410  1.00  0.00     0.207 A 
ATOM    499  ND1 HIS   103      35.549  30.835  44.992  1.00  0.00    -0.353 N 
ATOM    500  NE2 HIS   103      36.668  29.043  44.630  1.00  0.00    -0.254 NA
ATOM    501  N   GLU   104      36.231  32.023  40.225  1.00  0.00    -0.346 N 
ATOM    502  CA  GLU   104      36.398  31.323  38.945  1.00  0.00     0.177 C 
ATOM    503  C   GLU   104      37.862  31.314  38.534  1.00  0.00     0.241 C 
ATOM    504  O   GLU   104      38.674  32.078  39.031  1.00  0.00    -0.271 OA
ATOM    505  CB  GLU   104      35.565  31.995  37.846  1.00  0.00     0.045 C 
ATOM    506  CG  GLU   104      36.061  33.384  37.446  1.00  0.00     0.116 C 
ATOM    507  CD  GLU   104      35.096  34.158  36.557  1.00  0.00     0.172 C 
ATOM    508  OE1 GLU   104      33.900  33.789  36.452  1.00  0.00    -0.648 OA
ATOM    509  OE2 GLU   104      35.544  35.162  35.956  1.00  0.00    -0.648 OA
ATOM    510  H   GLU   104      36.910  32.736  40.571  1.00  0.00     0.163 HD
ATOM    511  N   VAL   105      38.184  30.479  37.558  1.00  0.00    -0.346 N 
ATOM    512  CA  VAL   105      39.554  30.302  37.113  1.00  0.00     0.180 C 
ATOM    513  C   VAL   105      39.618  30.150  35.600  1.00  0.00     0.241 C 
ATOM    514  O   VAL   105      38.731  29.550  34.994  1.00  0.00    -0.271 OA
ATOM    515  CB  VAL   105      40.213  29.085  37.794  1.00  0.00     0.009 C 
ATOM    516  CG1 VAL   105      39.512  27.779  37.517  1.00  0.00     0.012 C 
ATOM    517  CG2 VAL   105      41.627  28.999  37.422  1.00  0.00     0.012 C 
ATOM    518  H   VAL   105      37.376  29.966  37.142  1.00  0.00     0.163 HD
ATOM    519  N   VAL   106      40.686  30.681  35.023  1.00  0.00    -0.346 N 
ATOM    520  CA  VAL   106      40.963  30.535  33.590  1.00  0.00     0.180 C 
ATOM    521  C   VAL   106      42.037  29.464  33.416  1.00  0.00     0.241 C 
ATOM    522  O   VAL   106      43.063  29.491  34.094  1.00  0.00    -0.271 OA
ATOM    523  CB  VAL   106      41.450  31.863  32.985  1.00  0.00     0.009 C 
ATOM    524  CG1 VAL   106      41.789  31.708  31.521  1.00  0.00     0.012 C 
ATOM    525  CG2 VAL   106      40.417  32.966  33.137  1.00  0.00     0.012 C 
ATOM    526  H   VAL   106      41.313  31.210  35.668  1.00  0.00     0.163 HD
ATOM    527  N   ARG   107      41.799  28.513  32.520  1.00  0.00    -0.346 N 
ATOM    528  CA  ARG   107      42.738  27.431  32.247  1.00  0.00     0.176 C 
ATOM    529  C   ARG   107      42.893  27.256  30.746  1.00  0.00     0.241 C 
ATOM    530  O   ARG   107      42.010  27.651  29.969  1.00  0.00    -0.271 OA
ATOM    531  CB  ARG   107      42.226  26.126  32.877  1.00  0.00     0.036 C 
ATOM    532  CG  ARG   107      42.115  26.154  34.398  1.00  0.00     0.023 C 
ATOM    533  CD  ARG   107      43.470  26.004  35.041  1.00  0.00     0.138 C 
ATOM    534  NE  ARG   107      43.418  25.960  36.499  1.00  0.00    -0.227 N 
ATOM    535  CZ  ARG   107      43.725  26.971  37.305  1.00  0.00     0.665 C 
ATOM    536  NH1 ARG   107      44.081  28.160  36.812  1.00  0.00    -0.235 N 
ATOM    537  NH2 ARG   107      43.643  26.809  38.623  1.00  0.00    -0.235 N 
ATOM    538  HE  ARG   107      43.125  25.092  36.931  1.00  0.00     0.177 HD
ATOM    539 2HH2 ARG   107      43.889  27.557  39.236  1.00  0.00     0.174 HD
ATOM    540 1HH2 ARG   107      43.332  25.935  39.000  1.00  0.00     0.174 HD
ATOM    541  H   ARG   107      40.880  28.606  32.027  1.00  0.00     0.163 HD
ATOM    542 2HH1 ARG   107      44.326  28.902  37.437  1.00  0.00     0.174 HD
ATOM    543 1HH1 ARG   107      44.100  28.305  35.826  1.00  0.00     0.174 HD
ATOM    544  N   PHE   108      44.002  26.642  30.358  1.00  0.00    -0.346 N 
ATOM    545  CA  PHE   108      44.342  26.451  28.953  1.00  0.00     0.180 C 
ATOM    546  C   PHE   108      44.654  24.994  28.698  1.00  0.00     0.241 C 
ATOM    547  O   PHE   108      45.341  24.356  29.500  1.00  0.00    -0.271 OA
ATOM    548  CB  PHE   108      45.515  27.347  28.570  1.00  0.00     0.073 C 
ATOM    549  CG  PHE   108      45.228  28.792  28.811  1.00  0.00    -0.056 A 
ATOM    550  CD1 PHE   108      44.420  29.487  27.931  1.00  0.00     0.007 A 
ATOM    551  CD2 PHE   108      45.681  29.445  29.948  1.00  0.00     0.007 A 
ATOM    552  CE1 PHE   108      44.107  30.811  28.163  1.00  0.00     0.001 A 
ATOM    553  CE2 PHE   108      45.371  30.771  30.170  1.00  0.00     0.001 A 
ATOM    554  CZ  PHE   108      44.577  31.449  29.293  1.00  0.00     0.000 A 
ATOM    555  H   PHE   108      44.609  26.308  31.141  1.00  0.00     0.163 HD
ATOM    556  N   ALA   109      44.159  24.481  27.572  1.00  0.00    -0.346 N 
ATOM    557  CA  ALA   109      44.329  23.078  27.230  1.00  0.00     0.172 C 
ATOM    558  C   ALA   109      44.941  22.919  25.860  1.00  0.00     0.240 C 
ATOM    559  O   ALA   109      44.664  23.676  24.928  1.00  0.00    -0.271 OA
ATOM    560  CB  ALA   109      43.026  22.353  27.254  1.00  0.00     0.042 C 
ATOM    561  H   ALA   109      43.651  25.162  26.973  1.00  0.00     0.163 HD
ATOM    562  N   LYS   110      45.758  21.876  25.744  1.00  0.00    -0.346 N 
ATOM    563  CA  LYS   110      46.210  21.340  24.464  1.00  0.00     0.176 C 
ATOM    564  C   LYS   110      45.340  20.122  24.132  1.00  0.00     0.241 C 
ATOM    565  O   LYS   110      44.358  19.851  24.815  1.00  0.00    -0.271 OA
ATOM    566  CB  LYS   110      47.707  21.005  24.526  1.00  0.00     0.035 C 
ATOM    567  CG  LYS   110      48.100  20.021  25.607  1.00  0.00     0.004 C 
ATOM    568  CD  LYS   110      49.601  19.769  25.628  1.00  0.00     0.027 C 
ATOM    569  CE  LYS   110      49.979  18.842  26.751  1.00  0.00     0.229 C 
ATOM    570  NZ  LYS   110      51.442  18.589  26.775  1.00  0.00    -0.079 N 
ATOM    571  HZ1 LYS   110      51.926  19.448  26.943  1.00  0.00     0.274 HD
ATOM    572  HZ3 LYS   110      51.656  17.937  27.503  1.00  0.00     0.274 HD
ATOM    573  HZ2 LYS   110      51.729  18.211  25.895  1.00  0.00     0.274 HD
ATOM    574  H   LYS   110      46.055  21.464  26.666  1.00  0.00     0.163 HD
ATOM    575  N   ARG   111      45.694  19.367  23.103  1.00  0.00    -0.346 N 
ATOM    576  CA  ARG   111      44.888  18.243  22.666  1.00  0.00     0.176 C 
ATOM    577  C   ARG   111      44.595  17.264  23.785  1.00  0.00     0.241 C 
ATOM    578  O   ARG   111      43.484  16.732  23.888  1.00  0.00    -0.271 OA
ATOM    579  CB  ARG   111      45.630  17.522  21.531  1.00  0.00     0.036 C 
ATOM    580  CG  ARG   111      45.165  16.130  21.170  1.00  0.00     0.023 C 
ATOM    581  CD  ARG   111      43.858  16.171  20.472  1.00  0.00     0.138 C 
ATOM    582  NE  ARG   111      43.955  16.802  19.140  1.00  0.00    -0.227 N 
ATOM    583  CZ  ARG   111      42.902  17.211  18.428  1.00  0.00     0.665 C 
ATOM    584  NH1 ARG   111      41.679  17.073  18.925  1.00  0.00    -0.235 N 
ATOM    585  NH2 ARG   111      43.064  17.777  17.234  1.00  0.00    -0.235 N 
ATOM    586  HE  ARG   111      44.869  16.929  18.750  1.00  0.00     0.177 HD
ATOM    587 2HH2 ARG   111      42.282  18.062  16.701  1.00  0.00     0.174 HD
ATOM    588 1HH2 ARG   111      43.994  17.915  16.875  1.00  0.00     0.174 HD
ATOM    589  H   ARG   111      46.586  19.647  22.644  1.00  0.00     0.163 HD
ATOM    590 2HH1 ARG   111      40.887  17.369  18.370  1.00  0.00     0.174 HD
ATOM    591 1HH1 ARG   111      41.539  16.687  19.829  1.00  0.00     0.174 HD
ATOM    592  N   SER   112      45.608  17.005  24.597  1.00  0.00    -0.344 N 
ATOM    593  CA  SER   112      45.563  15.939  25.586  1.00  0.00     0.200 C 
ATOM    594  C   SER   112      45.229  16.353  27.002  1.00  0.00     0.242 C 
ATOM    595  O   SER   112      45.206  15.493  27.868  1.00  0.00    -0.271 OA
ATOM    596  CB  SER   112      46.897  15.198  25.579  1.00  0.00     0.199 C 
ATOM    597  OG  SER   112      47.950  16.093  25.876  1.00  0.00    -0.398 OA
ATOM    598  H   SER   112      46.438  17.628  24.468  1.00  0.00     0.163 HD
ATOM    599  HG  SER   112      48.270  16.525  25.033  1.00  0.00     0.209 HD
ATOM    600  N   GLY   113      44.960  17.629  27.263  1.00  0.00    -0.350 N 
ATOM    601  CA  GLY   113      44.524  18.021  28.587  1.00  0.00     0.225 C 
ATOM    602  C   GLY   113      44.823  19.451  28.915  1.00  0.00     0.236 C 
ATOM    603  O   GLY   113      45.505  20.161  28.178  1.00  0.00    -0.272 OA
ATOM    604  H   GLY   113      45.085  18.277  26.474  1.00  0.00     0.163 HD
ATOM    605  N   ILE   114      44.272  19.892  30.039  1.00  0.00    -0.347 N 
ATOM    606  CA  ILE   114      44.609  21.180  30.623  1.00  0.00     0.166 C 
ATOM    607  C   ILE   114      46.071  21.154  31.085  1.00  0.00     0.219 C 
ATOM    608  O   ILE   114      46.553  20.159  31.643  1.00  0.00    -0.287 OA
ATOM    609  CB  ILE   114      43.634  21.521  31.770  1.00  0.00     0.012 C 
ATOM    610  CG1 ILE   114      42.280  21.933  31.182  1.00  0.00     0.002 C 
ATOM    611  CG2 ILE   114      44.175  22.643  32.645  1.00  0.00     0.012 C 
ATOM    612  CD1 ILE   114      41.160  22.050  32.203  1.00  0.00     0.005 C 
ATOM    613  H   ILE   114      43.578  19.236  30.465  1.00  0.00     0.163 HD
ATOM    614  N   ASP   116      49.598  22.540  33.015  1.00  0.00    -0.326 NA
ATOM    615  CA  ASP   116      50.231  23.259  34.090  1.00  0.00     0.201 C 
ATOM    616  C   ASP   116      50.637  24.634  33.566  1.00  0.00     0.245 C 
ATOM    617  O   ASP   116      51.114  24.729  32.441  1.00  0.00    -0.271 OA
ATOM    618  CB  ASP   116      51.465  22.494  34.566  1.00  0.00     0.149 C 
ATOM    619  CG  ASP   116      52.129  23.152  35.737  1.00  0.00     0.175 C 
ATOM    620  OD1 ASP   116      51.845  22.754  36.883  1.00  0.00    -0.648 OA
ATOM    621  OD2 ASP   116      52.931  24.074  35.589  1.00  0.00    -0.648 OA
ATOM    622  H   ASP   116      49.435  22.853  32.078  1.00  0.00     0.180 HD
ATOM    623  N   PRO   117      50.465  25.691  34.358  1.00  0.00    -0.337 N 
ATOM    624  CA  PRO   117      50.810  27.039  33.876  1.00  0.00     0.179 C 
ATOM    625  C   PRO   117      52.275  27.245  33.468  1.00  0.00     0.241 C 
ATOM    626  O   PRO   117      52.540  28.195  32.739  1.00  0.00    -0.271 OA
ATOM    627  CB  PRO   117      50.448  27.940  35.058  1.00  0.00     0.037 C 
ATOM    628  CG  PRO   117      49.481  27.171  35.833  1.00  0.00     0.022 C 
ATOM    629  CD  PRO   117      49.874  25.734  35.707  1.00  0.00     0.127 C 
ATOM    630  N   ASN   118      53.195  26.393  33.919  1.00  0.00    -0.346 N 
ATOM    631  CA  ASN   118      54.593  26.514  33.522  1.00  0.00     0.185 C 
ATOM    632  C   ASN   118      55.027  25.540  32.428  1.00  0.00     0.241 C 
ATOM    633  O   ASN   118      56.213  25.429  32.133  1.00  0.00    -0.271 OA
ATOM    634  CB  ASN   118      55.507  26.458  34.742  1.00  0.00     0.137 C 
ATOM    635  CG  ASN   118      55.484  27.751  35.500  1.00  0.00     0.217 C 
ATOM    636  H   ASN   118      52.839  25.661  34.556  1.00  0.00     0.163 HD
ATOM    637  OD1 ASN   118      55.715  28.815  34.928  1.00  0.00    -0.274 OA
ATOM    638  ND2 ASN   118      55.193  27.678  36.782  1.00  0.00    -0.370 N 
ATOM    639 2HD2 ASN   118      55.155  28.509  37.350  1.00  0.00     0.159 HD
ATOM    640 1HD2 ASN   118      55.006  26.788  37.210  1.00  0.00     0.159 HD
ATOM    641  N   GLU   119      54.072  24.886  31.777  1.00  0.00    -0.346 N 
ATOM    642  CA  GLU   119      54.397  24.127  30.576  1.00  0.00     0.177 C 
ATOM    643  C   GLU   119      54.558  25.080  29.396  1.00  0.00     0.241 C 
ATOM    644  O   GLU   119      53.618  25.777  29.030  1.00  0.00    -0.271 OA
ATOM    645  CB  GLU   119      53.327  23.082  30.240  1.00  0.00     0.045 C 
ATOM    646  CG  GLU   119      53.690  22.332  28.961  1.00  0.00     0.116 C 
ATOM    647  CD  GLU   119      52.706  21.276  28.511  1.00  0.00     0.172 C 
ATOM    648  OE1 GLU   119      51.808  20.897  29.276  1.00  0.00    -0.648 OA
ATOM    649  OE2 GLU   119      52.853  20.804  27.364  1.00  0.00    -0.648 OA
ATOM    650  H   GLU   119      53.129  24.960  32.177  1.00  0.00     0.163 HD
ATOM    651  N   ASN   120      55.758  25.116  28.828  1.00  0.00    -0.346 N 
ATOM    652  CA  ASN   120      56.008  25.849  27.595  1.00  0.00     0.185 C 
ATOM    653  C   ASN   120      55.334  25.101  26.450  1.00  0.00     0.241 C 
ATOM    654  O   ASN   120      55.632  23.941  26.216  1.00  0.00    -0.271 OA
ATOM    655  CB  ASN   120      57.513  25.976  27.344  1.00  0.00     0.137 C 
ATOM    656  CG  ASN   120      57.836  26.798  26.106  1.00  0.00     0.217 C 
ATOM    657  H   ASN   120      56.494  24.581  29.335  1.00  0.00     0.163 HD
ATOM    658  OD1 ASN   120      57.098  27.713  25.741  1.00  0.00    -0.274 OA
ATOM    659  ND2 ASN   120      58.960  26.488  25.473  1.00  0.00    -0.370 N 
ATOM    660 2HD2 ASN   120      59.231  26.996  24.655  1.00  0.00     0.159 HD
ATOM    661 1HD2 ASN   120      59.538  25.745  25.813  1.00  0.00     0.159 HD
ATOM    662  N   PHE   121      54.407  25.762  25.768  1.00  0.00    -0.346 N 
ATOM    663  CA  PHE   121      53.654  25.159  24.671  1.00  0.00     0.180 C 
ATOM    664  C   PHE   121      53.513  26.178  23.546  1.00  0.00     0.241 C 
ATOM    665  O   PHE   121      52.587  26.996  23.509  1.00  0.00    -0.271 OA
ATOM    666  CB  PHE   121      52.304  24.691  25.182  1.00  0.00     0.073 C 
ATOM    667  CG  PHE   121      51.474  23.991  24.154  1.00  0.00    -0.056 A 
ATOM    668  CD1 PHE   121      51.737  22.680  23.811  1.00  0.00     0.007 A 
ATOM    669  CD2 PHE   121      50.403  24.632  23.549  1.00  0.00     0.007 A 
ATOM    670  CE1 PHE   121      50.958  22.022  22.872  1.00  0.00     0.001 A 
ATOM    671  CE2 PHE   121      49.628  23.973  22.610  1.00  0.00     0.001 A 
ATOM    672  CZ  PHE   121      49.902  22.665  22.287  1.00  0.00     0.000 A 
ATOM    673  H   PHE   121      54.261  26.749  26.081  1.00  0.00     0.163 HD
ATOM    674  N   PHE   122      54.482  26.143  22.648  1.00  0.00    -0.346 N 
ATOM    675  CA  PHE   122      54.491  26.952  21.442  1.00  0.00     0.180 C 
ATOM    676  C   PHE   122      54.350  28.445  21.728  1.00  0.00     0.241 C 
ATOM    677  O   PHE   122      53.843  29.191  20.903  1.00  0.00    -0.271 OA
ATOM    678  CB  PHE   122      53.418  26.473  20.464  1.00  0.00     0.073 C 
ATOM    679  CG  PHE   122      53.603  25.052  20.018  1.00  0.00    -0.056 A 
ATOM    680  CD1 PHE   122      54.737  24.670  19.311  1.00  0.00     0.007 A 
ATOM    681  CD2 PHE   122      52.630  24.099  20.257  1.00  0.00     0.007 A 
ATOM    682  CE1 PHE   122      54.907  23.372  18.890  1.00  0.00     0.001 A 
ATOM    683  CE2 PHE   122      52.785  22.808  19.810  1.00  0.00     0.001 A 
ATOM    684  CZ  PHE   122      53.922  22.441  19.119  1.00  0.00     0.000 A 
ATOM    685  H   PHE   122      55.258  25.469  22.884  1.00  0.00     0.163 HD
ATOM    686  N   GLY   123      54.840  28.891  22.883  1.00  0.00    -0.351 N 
ATOM    687  CA  GLY   123      54.855  30.307  23.196  1.00  0.00     0.225 C 
ATOM    688  C   GLY   123      53.510  30.920  23.516  1.00  0.00     0.236 C 
ATOM    689  O   GLY   123      53.404  32.151  23.519  1.00  0.00    -0.272 OA
ATOM    690  H   GLY   123      55.198  28.154  23.517  1.00  0.00     0.163 HD
ATOM    691  N   TYR   124      52.490  30.105  23.815  1.00  0.00    -0.346 N 
ATOM    692  CA  TYR   124      51.128  30.639  23.913  1.00  0.00     0.180 C 
ATOM    693  C   TYR   124      50.976  31.628  25.049  1.00  0.00     0.241 C 
ATOM    694  O   TYR   124      50.046  32.412  25.055  1.00  0.00    -0.271 OA
ATOM    695  CB  TYR   124      50.072  29.528  24.050  1.00  0.00     0.073 C 
ATOM    696  CG  TYR   124      49.862  29.041  25.461  1.00  0.00    -0.056 A 
ATOM    697  CD1 TYR   124      48.870  29.605  26.262  1.00  0.00     0.010 A 
ATOM    698  CD2 TYR   124      50.652  28.044  26.000  1.00  0.00     0.010 A 
ATOM    699  CE1 TYR   124      48.669  29.184  27.555  1.00  0.00     0.037 A 
ATOM    700  CE2 TYR   124      50.466  27.618  27.301  1.00  0.00     0.037 A 
ATOM    701  CZ  TYR   124      49.465  28.182  28.072  1.00  0.00     0.065 A 
ATOM    702  OH  TYR   124      49.280  27.772  29.363  1.00  0.00    -0.361 OA
ATOM    703  H   TYR   124      52.737  29.122  23.962  1.00  0.00     0.163 HD
ATOM    704  HH  TYR   124      50.105  27.308  29.686  1.00  0.00     0.217 HD
ATOM    705  N   HIS   125      51.896  31.605  26.006  1.00  0.00    -0.346 N 
ATOM    706  CA  HIS   125      51.852  32.570  27.082  1.00  0.00     0.182 C 
ATOM    707  C   HIS   125      51.810  34.008  26.575  1.00  0.00     0.241 C 
ATOM    708  O   HIS   125      51.269  34.862  27.273  1.00  0.00    -0.271 OA
ATOM    709  CB  HIS   125      53.024  32.380  28.042  1.00  0.00     0.095 C 
ATOM    710  CG  HIS   125      52.969  31.081  28.758  1.00  0.00     0.053 A 
ATOM    711  H   HIS   125      52.611  30.868  25.913  1.00  0.00     0.163 HD
ATOM    712  CD2 HIS   125      52.537  30.761  29.998  1.00  0.00     0.116 A 
ATOM    713  HE2 HIS   125      52.439  28.866  30.941  1.00  0.00     0.166 HD
ATOM    714  CE1 HIS   125      53.158  28.910  29.000  1.00  0.00     0.207 A 
ATOM    715  ND1 HIS   125      53.320  29.901  28.148  1.00  0.00    -0.247 NA
ATOM    716  NE2 HIS   125      52.671  29.400  30.127  1.00  0.00    -0.359 N 
ATOM    717  N   ILE   126      52.356  34.278  25.382  1.00  0.00    -0.346 N 
ATOM    718  CA  ILE   126      52.320  35.625  24.794  1.00  0.00     0.180 C 
ATOM    719  C   ILE   126      50.874  36.118  24.576  1.00  0.00     0.241 C 
ATOM    720  O   ILE   126      50.637  37.332  24.518  1.00  0.00    -0.271 OA
ATOM    721  CB  ILE   126      53.146  35.657  23.465  1.00  0.00     0.013 C 
ATOM    722  CG1 ILE   126      53.564  37.078  23.095  1.00  0.00     0.002 C 
ATOM    723  CG2 ILE   126      52.395  35.082  22.302  1.00  0.00     0.012 C 
ATOM    724  CD1 ILE   126      54.772  37.552  23.802  1.00  0.00     0.005 C 
ATOM    725  H   ILE   126      52.801  33.465  24.915  1.00  0.00     0.163 HD
ATOM    726  N   LEU   127      49.921  35.189  24.475  1.00  0.00    -0.346 N 
ATOM    727  CA  LEU   127      48.520  35.512  24.242  1.00  0.00     0.177 C 
ATOM    728  C   LEU   127      47.636  35.413  25.480  1.00  0.00     0.241 C 
ATOM    729  O   LEU   127      46.453  35.712  25.390  1.00  0.00    -0.271 OA
ATOM    730  CB  LEU   127      47.952  34.592  23.156  1.00  0.00     0.038 C 
ATOM    731  CG  LEU   127      48.616  34.673  21.772  1.00  0.00    -0.020 C 
ATOM    732  CD1 LEU   127      48.038  33.668  20.808  1.00  0.00     0.009 C 
ATOM    733  CD2 LEU   127      48.526  36.045  21.200  1.00  0.00     0.009 C 
ATOM    734  H   LEU   127      50.271  34.207  24.578  1.00  0.00     0.163 HD
ATOM    735  N   ILE   128      48.170  35.035  26.636  1.00  0.00    -0.346 N 
ATOM    736  CA  ILE   128      47.315  34.801  27.794  1.00  0.00     0.180 C 
ATOM    737  C   ILE   128      46.564  36.036  28.244  1.00  0.00     0.241 C 
ATOM    738  O   ILE   128      45.395  35.946  28.622  1.00  0.00    -0.271 OA
ATOM    739  CB  ILE   128      48.113  34.172  28.965  1.00  0.00     0.013 C 
ATOM    740  CG1 ILE   128      48.359  32.704  28.654  1.00  0.00     0.002 C 
ATOM    741  CG2 ILE   128      47.378  34.331  30.296  1.00  0.00     0.012 C 
ATOM    742  CD1 ILE   128      49.231  31.997  29.681  1.00  0.00     0.005 C 
ATOM    743  H   ILE   128      49.192  34.927  26.641  1.00  0.00     0.163 HD
ATOM    744  N   ASP   129      47.204  37.195  28.238  1.00  0.00    -0.345 N 
ATOM    745  CA  ASP   129      46.471  38.393  28.669  1.00  0.00     0.186 C 
ATOM    746  C   ASP   129      45.258  38.658  27.759  1.00  0.00     0.241 C 
ATOM    747  O   ASP   129      44.168  38.989  28.229  1.00  0.00    -0.271 OA
ATOM    748  CB  ASP   129      47.372  39.622  28.706  1.00  0.00     0.147 C 
ATOM    749  CG  ASP   129      48.340  39.610  29.856  1.00  0.00     0.175 C 
ATOM    750  OD1 ASP   129      48.138  38.856  30.823  1.00  0.00    -0.648 OA
ATOM    751  OD2 ASP   129      49.323  40.366  29.856  1.00  0.00    -0.648 OA
ATOM    752  H   ASP   129      48.170  37.187  27.934  1.00  0.00     0.163 HD
ATOM    753  N   GLU   130      45.460  38.513  26.457  1.00  0.00    -0.346 N 
ATOM    754  CA  GLU   130      44.391  38.671  25.493  1.00  0.00     0.177 C 
ATOM    755  C   GLU   130      43.299  37.622  25.713  1.00  0.00     0.241 C 
ATOM    756  O   GLU   130      42.112  37.961  25.784  1.00  0.00    -0.271 OA
ATOM    757  CB  GLU   130      44.946  38.571  24.087  1.00  0.00     0.045 C 
ATOM    758  CG  GLU   130      43.852  38.614  23.055  1.00  0.00     0.116 C 
ATOM    759  CD  GLU   130      44.363  38.888  21.677  1.00  0.00     0.172 C 
ATOM    760  OE1 GLU   130      44.823  40.028  21.454  1.00  0.00    -0.648 OA
ATOM    761  OE2 GLU   130      44.281  37.973  20.824  1.00  0.00    -0.648 OA
ATOM    762  H   GLU   130      46.442  38.279  26.194  1.00  0.00     0.163 HD
ATOM    763  N   PHE   131      43.693  36.354  25.829  1.00  0.00    -0.346 N 
ATOM    764  CA  PHE   131      42.727  35.280  26.009  1.00  0.00     0.180 C 
ATOM    765  C   PHE   131      41.898  35.505  27.276  1.00  0.00     0.241 C 
ATOM    766  O   PHE   131      40.712  35.194  27.325  1.00  0.00    -0.271 OA
ATOM    767  CB  PHE   131      43.431  33.935  26.173  1.00  0.00     0.073 C 
ATOM    768  CG  PHE   131      44.124  33.394  24.936  1.00  0.00    -0.056 A 
ATOM    769  CD1 PHE   131      43.766  33.773  23.652  1.00  0.00     0.007 A 
ATOM    770  CD2 PHE   131      45.111  32.440  25.076  1.00  0.00     0.007 A 
ATOM    771  CE1 PHE   131      44.392  33.211  22.560  1.00  0.00     0.001 A 
ATOM    772  CE2 PHE   131      45.734  31.866  23.994  1.00  0.00     0.001 A 
ATOM    773  CZ  PHE   131      45.371  32.243  22.729  1.00  0.00     0.000 A 
ATOM    774  H   PHE   131      44.716  36.208  25.781  1.00  0.00     0.163 HD
ATOM    775  N   THR   132      42.555  35.965  28.331  1.00  0.00    -0.344 N 
ATOM    776  CA  THR   132      41.902  36.153  29.618  1.00  0.00     0.205 C 
ATOM    777  C   THR   132      40.857  37.266  29.519  1.00  0.00     0.243 C 
ATOM    778  O   THR   132      39.728  37.098  29.968  1.00  0.00    -0.271 OA
ATOM    779  CB  THR   132      42.961  36.466  30.671  1.00  0.00     0.146 C 
ATOM    780  OG1 THR   132      43.837  35.319  30.799  1.00  0.00    -0.393 OA
ATOM    781  CG2 THR   132      42.317  36.703  32.045  1.00  0.00     0.042 C 
ATOM    782  H   THR   132      43.559  36.176  28.162  1.00  0.00     0.163 HD
ATOM    783  HG1 THR   132      44.539  35.343  30.083  1.00  0.00     0.210 HD
ATOM    784  N   ALA   133      41.215  38.379  28.891  1.00  0.00    -0.346 N 
ATOM    785  CA  ALA   133      40.238  39.447  28.691  1.00  0.00     0.172 C 
ATOM    786  C   ALA   133      39.079  38.962  27.828  1.00  0.00     0.240 C 
ATOM    787  O   ALA   133      37.913  39.251  28.110  1.00  0.00    -0.271 OA
ATOM    788  CB  ALA   133      40.884  40.648  28.056  1.00  0.00     0.042 C 
ATOM    789  H   ALA   133      42.189  38.422  28.574  1.00  0.00     0.163 HD
ATOM    790  N   GLN   134      39.407  38.205  26.784  1.00  0.00    -0.346 N 
ATOM    791  CA  GLN   134      38.394  37.702  25.859  1.00  0.00     0.177 C 
ATOM    792  C   GLN   134      37.407  36.738  26.509  1.00  0.00     0.241 C 
ATOM    793  O   GLN   134      36.205  36.841  26.290  1.00  0.00    -0.271 OA
ATOM    794  CB  GLN   134      39.060  37.054  24.649  1.00  0.00     0.044 C 
ATOM    795  CG  GLN   134      39.747  38.048  23.740  1.00  0.00     0.105 C 
ATOM    796  CD  GLN   134      40.540  37.383  22.629  1.00  0.00     0.215 C 
ATOM    797  H   GLN   134      40.420  38.008  26.687  1.00  0.00     0.163 HD
ATOM    798 2HE2 GLN   134      40.249  38.997  21.444  1.00  0.00     0.159 HD
ATOM    799  OE1 GLN   134      41.037  36.266  22.794  1.00  0.00    -0.274 OA
ATOM    800  NE2 GLN   134      40.687  38.079  21.495  1.00  0.00    -0.370 N 
ATOM    801 1HE2 GLN   134      41.216  37.700  20.717  1.00  0.00     0.159 HD
ATOM    802  N   ILE   135      37.909  35.763  27.259  1.00  0.00    -0.346 N 
ATOM    803  CA  ILE   135      37.024  34.747  27.817  1.00  0.00     0.180 C 
ATOM    804  C   ILE   135      36.096  35.353  28.876  1.00  0.00     0.241 C 
ATOM    805  O   ILE   135      34.943  34.951  28.996  1.00  0.00    -0.271 OA
ATOM    806  CB  ILE   135      37.833  33.529  28.330  1.00  0.00     0.013 C 
ATOM    807  CG1 ILE   135      36.926  32.298  28.454  1.00  0.00     0.002 C 
ATOM    808  CG2 ILE   135      38.523  33.819  29.643  1.00  0.00     0.012 C 
ATOM    809  CD1 ILE   135      36.492  31.699  27.135  1.00  0.00     0.005 C 
ATOM    810  H   ILE   135      38.924  35.788  27.403  1.00  0.00     0.163 HD
ATOM    811  N   ARG   136      36.579  36.351  29.603  1.00  0.00    -0.346 N 
ATOM    812  CA  ARG   136      35.733  37.068  30.557  1.00  0.00     0.176 C 
ATOM    813  C   ARG   136      34.602  37.809  29.868  1.00  0.00     0.241 C 
ATOM    814  O   ARG   136      33.452  37.779  30.320  1.00  0.00    -0.271 OA
ATOM    815  CB  ARG   136      36.586  38.024  31.387  1.00  0.00     0.036 C 
ATOM    816  CG  ARG   136      37.486  37.287  32.364  1.00  0.00     0.023 C 
ATOM    817  CD  ARG   136      38.308  38.210  33.240  1.00  0.00     0.138 C 
ATOM    818  NE  ARG   136      39.379  37.515  33.958  1.00  0.00    -0.227 N 
ATOM    819  CZ  ARG   136      39.225  36.603  34.933  1.00  0.00     0.665 C 
ATOM    820  NH1 ARG   136      38.026  36.220  35.366  1.00  0.00    -0.235 N 
ATOM    821  NH2 ARG   136      40.308  36.055  35.490  1.00  0.00    -0.235 N 
ATOM    822  HE  ARG   136      40.338  37.742  33.696  1.00  0.00     0.177 HD
ATOM    823 2HH2 ARG   136      40.202  35.393  36.225  1.00  0.00     0.174 HD
ATOM    824 1HH2 ARG   136      41.217  36.311  35.166  1.00  0.00     0.174 HD
ATOM    825  H   ARG   136      37.576  36.573  29.443  1.00  0.00     0.163 HD
ATOM    826 2HH1 ARG   136      37.950  35.559  36.100  1.00  0.00     0.174 HD
ATOM    827 1HH1 ARG   136      37.202  36.604  34.944  1.00  0.00     0.174 HD
ATOM    828  N   ILE   137      34.923  38.447  28.753  1.00  0.00    -0.346 N 
ATOM    829  CA  ILE   137      33.910  39.150  27.977  1.00  0.00     0.180 C 
ATOM    830  C   ILE   137      32.882  38.165  27.436  1.00  0.00     0.241 C 
ATOM    831  O   ILE   137      31.678  38.419  27.509  1.00  0.00    -0.271 OA
ATOM    832  CB  ILE   137      34.570  39.969  26.861  1.00  0.00     0.013 C 
ATOM    833  CG1 ILE   137      35.288  41.175  27.473  1.00  0.00     0.002 C 
ATOM    834  CG2 ILE   137      33.541  40.430  25.819  1.00  0.00     0.012 C 
ATOM    835  CD1 ILE   137      36.288  41.802  26.581  1.00  0.00     0.005 C 
ATOM    836  H   ILE   137      35.922  38.404  28.490  1.00  0.00     0.163 HD
ATOM    837  N   LEU   138      33.341  37.031  26.914  1.00  0.00    -0.346 N 
ATOM    838  CA  LEU   138      32.428  36.052  26.362  1.00  0.00     0.177 C 
ATOM    839  C   LEU   138      31.484  35.537  27.444  1.00  0.00     0.241 C 
ATOM    840  O   LEU   138      30.280  35.402  27.221  1.00  0.00    -0.271 OA
ATOM    841  CB  LEU   138      33.222  34.901  25.751  1.00  0.00     0.038 C 
ATOM    842  CG  LEU   138      32.372  33.769  25.143  1.00  0.00    -0.020 C 
ATOM    843  CD1 LEU   138      31.374  34.259  24.092  1.00  0.00     0.009 C 
ATOM    844  CD2 LEU   138      33.283  32.694  24.548  1.00  0.00     0.009 C 
ATOM    845  H   LEU   138      34.367  36.920  26.939  1.00  0.00     0.163 HD
ATOM    846  N   ASN   139      32.022  35.227  28.615  1.00  0.00    -0.346 N 
ATOM    847  CA  ASN   139      31.179  34.725  29.696  1.00  0.00     0.185 C 
ATOM    848  C   ASN   139      30.121  35.733  30.110  1.00  0.00     0.241 C 
ATOM    849  O   ASN   139      28.970  35.381  30.359  1.00  0.00    -0.271 OA
ATOM    850  CB  ASN   139      32.006  34.325  30.910  1.00  0.00     0.137 C 
ATOM    851  CG  ASN   139      31.258  33.343  31.811  1.00  0.00     0.217 C 
ATOM    852  OD1 ASN   139      31.098  33.581  33.008  1.00  0.00    -0.274 OA
ATOM    853  ND2 ASN   139      30.826  32.233  31.244  1.00  0.00    -0.370 N 
ATOM    854 2HD2 ASN   139      30.325  31.554  31.780  1.00  0.00     0.159 HD
ATOM    855 1HD2 ASN   139      30.999  32.064  30.270  1.00  0.00     0.159 HD
ATOM    856  H   ASN   139      33.037  35.364  28.692  1.00  0.00     0.163 HD
ATOM    857  N   ASP   140      30.510  36.993  30.192  1.00  0.00    -0.345 N 
ATOM    858  CA  ASP   140      29.551  38.021  30.568  1.00  0.00     0.186 C 
ATOM    859  C   ASP   140      28.439  38.145  29.539  1.00  0.00     0.241 C 
ATOM    860  O   ASP   140      27.270  38.315  29.896  1.00  0.00    -0.271 OA
ATOM    861  CB  ASP   140      30.250  39.360  30.716  1.00  0.00     0.147 C 
ATOM    862  CG  ASP   140      30.991  39.498  32.014  1.00  0.00     0.175 C 
ATOM    863  OD1 ASP   140      30.782  38.718  32.969  1.00  0.00    -0.648 OA
ATOM    864  OD2 ASP   140      31.827  40.389  32.153  1.00  0.00    -0.648 OA
ATOM    865  H   ASP   140      31.498  37.174  29.978  1.00  0.00     0.163 HD
ATOM    866  N   LEU   141      28.796  38.069  28.259  1.00  0.00    -0.346 N 
ATOM    867  CA  LEU   141      27.812  38.139  27.185  1.00  0.00     0.177 C 
ATOM    868  C   LEU   141      26.823  37.001  27.301  1.00  0.00     0.241 C 
ATOM    869  O   LEU   141      25.617  37.197  27.147  1.00  0.00    -0.271 OA
ATOM    870  CB  LEU   141      28.499  38.093  25.821  1.00  0.00     0.038 C 
ATOM    871  CG  LEU   141      29.283  39.331  25.386  1.00  0.00    -0.020 C 
ATOM    872  CD1 LEU   141      30.194  39.025  24.181  1.00  0.00     0.009 C 
ATOM    873  CD2 LEU   141      28.340  40.495  25.079  1.00  0.00     0.009 C 
ATOM    874  H   LEU   141      29.815  37.958  28.097  1.00  0.00     0.163 HD
ATOM    875  N   LEU   142      27.332  35.794  27.521  1.00  0.00    -0.346 N 
ATOM    876  CA  LEU   142      26.488  34.618  27.594  1.00  0.00     0.177 C 
ATOM    877  C   LEU   142      25.557  34.697  28.794  1.00  0.00     0.241 C 
ATOM    878  O   LEU   142      24.374  34.409  28.687  1.00  0.00    -0.271 OA
ATOM    879  CB  LEU   142      27.364  33.370  27.690  1.00  0.00     0.038 C 
ATOM    880  CG  LEU   142      28.029  32.967  26.382  1.00  0.00    -0.020 C 
ATOM    881  CD1 LEU   142      29.111  31.926  26.614  1.00  0.00     0.009 C 
ATOM    882  CD2 LEU   142      27.012  32.481  25.363  1.00  0.00     0.009 C 
ATOM    883  H   LEU   142      28.365  35.771  27.633  1.00  0.00     0.163 HD
ATOM    884  N   LYS   143      26.086  35.071  29.945  1.00  0.00    -0.346 N 
ATOM    885  CA  LYS   143      25.247  35.179  31.129  1.00  0.00     0.176 C 
ATOM    886  C   LYS   143      24.135  36.190  30.945  1.00  0.00     0.241 C 
ATOM    887  O   LYS   143      22.986  35.947  31.315  1.00  0.00    -0.271 OA
ATOM    888  CB  LYS   143      26.070  35.573  32.358  1.00  0.00     0.035 C 
ATOM    889  CG  LYS   143      26.927  34.449  32.895  1.00  0.00     0.004 C 
ATOM    890  CD  LYS   143      27.774  34.808  34.134  1.00  0.00     0.027 C 
ATOM    891  CE  LYS   143      27.219  35.909  35.031  1.00  0.00     0.229 C 
ATOM    892  NZ  LYS   143      28.290  36.404  35.958  1.00  0.00    -0.079 N 
ATOM    893  HZ1 LYS   143      28.552  37.328  35.688  1.00  0.00     0.274 HD
ATOM    894  HZ3 LYS   143      27.936  36.410  36.891  1.00  0.00     0.274 HD
ATOM    895  HZ2 LYS   143      29.079  35.796  35.898  1.00  0.00     0.274 HD
ATOM    896  H   LYS   143      27.095  35.270  29.932  1.00  0.00     0.163 HD
ATOM    897  N   GLN   144      24.477  37.338  30.380  1.00  0.00    -0.346 N 
ATOM    898  CA  GLN   144      23.484  38.386  30.173  1.00  0.00     0.177 C 
ATOM    899  C   GLN   144      22.413  37.949  29.185  1.00  0.00     0.241 C 
ATOM    900  O   GLN   144      21.219  38.112  29.441  1.00  0.00    -0.271 OA
ATOM    901  CB  GLN   144      24.165  39.648  29.681  1.00  0.00     0.044 C 
ATOM    902  CG  GLN   144      23.252  40.863  29.651  1.00  0.00     0.105 C 
ATOM    903  CD  GLN   144      23.946  42.124  29.165  1.00  0.00     0.215 C 
ATOM    904  H   GLN   144      25.468  37.423  30.110  1.00  0.00     0.163 HD
ATOM    905 2HE2 GLN   144      22.423  43.243  29.885  1.00  0.00     0.159 HD
ATOM    906  OE1 GLN   144      25.029  42.061  28.571  1.00  0.00    -0.274 OA
ATOM    907  NE2 GLN   144      23.322  43.274  29.408  1.00  0.00    -0.370 N 
ATOM    908 1HE2 GLN   144      23.733  44.162  29.124  1.00  0.00     0.159 HD
ATOM    909  N   LYS   145      22.831  37.399  28.051  1.00  0.00    -0.346 N 
ATOM    910  CA  LYS   145      21.873  37.049  27.008  1.00  0.00     0.176 C 
ATOM    911  C   LYS   145      20.959  35.892  27.422  1.00  0.00     0.241 C 
ATOM    912  O   LYS   145      19.757  35.942  27.177  1.00  0.00    -0.271 OA
ATOM    913  CB  LYS   145      22.595  36.735  25.699  1.00  0.00     0.035 C 
ATOM    914  CG  LYS   145      23.169  37.962  25.020  1.00  0.00     0.004 C 
ATOM    915  CD  LYS   145      22.061  38.815  24.385  1.00  0.00     0.027 C 
ATOM    916  CE  LYS   145      22.383  39.270  22.975  1.00  0.00     0.229 C 
ATOM    917  NZ  LYS   145      21.226  39.984  22.373  1.00  0.00    -0.079 N 
ATOM    918  HZ1 LYS   145      20.631  39.325  21.914  1.00  0.00     0.274 HD
ATOM    919  HZ3 LYS   145      20.714  40.453  23.092  1.00  0.00     0.274 HD
ATOM    920  HZ2 LYS   145      21.558  40.653  21.708  1.00  0.00     0.274 HD
ATOM    921  H   LYS   145      23.846  37.248  27.977  1.00  0.00     0.163 HD
ATOM    922  N   TYR   146      21.526  34.871  28.057  1.00  0.00    -0.346 N 
ATOM    923  CA  TYR   146      20.797  33.655  28.402  1.00  0.00     0.180 C 
ATOM    924  C   TYR   146      20.220  33.676  29.806  1.00  0.00     0.241 C 
ATOM    925  O   TYR   146      19.592  32.711  30.224  1.00  0.00    -0.271 OA
ATOM    926  CB  TYR   146      21.712  32.449  28.204  1.00  0.00     0.073 C 
ATOM    927  CG  TYR   146      21.706  32.017  26.793  1.00  0.00    -0.056 A 
ATOM    928  CD1 TYR   146      20.689  31.196  26.327  1.00  0.00     0.010 A 
ATOM    929  CD2 TYR   146      22.652  32.468  25.904  1.00  0.00     0.010 A 
ATOM    930  CE1 TYR   146      20.622  30.791  25.045  1.00  0.00     0.037 A 
ATOM    931  CE2 TYR   146      22.596  32.067  24.577  1.00  0.00     0.037 A 
ATOM    932  CZ  TYR   146      21.550  31.230  24.158  1.00  0.00     0.065 A 
ATOM    933  OH  TYR   146      21.427  30.773  22.869  1.00  0.00    -0.361 OA
ATOM    934  H   TYR   146      22.536  35.014  28.287  1.00  0.00     0.163 HD
ATOM    935  HH  TYR   146      21.406  31.552  22.244  1.00  0.00     0.217 HD
ATOM    936  N   GLY   147      20.382  34.783  30.533  1.00  0.00    -0.351 N 
ATOM    937  CA  GLY   147      19.760  34.911  31.843  1.00  0.00     0.225 C 
ATOM    938  C   GLY   147      20.317  33.930  32.860  1.00  0.00     0.236 C 
ATOM    939  O   GLY   147      19.573  33.338  33.645  1.00  0.00    -0.272 OA
ATOM    940  H   GLY   147      20.967  35.512  30.096  1.00  0.00     0.163 HD
ATOM    941  N   LEU   148      21.634  33.755  32.833  1.00  0.00    -0.346 N 
ATOM    942  CA  LEU   148      22.315  32.805  33.699  1.00  0.00     0.177 C 
ATOM    943  C   LEU   148      23.043  33.542  34.822  1.00  0.00     0.241 C 
ATOM    944  O   LEU   148      23.757  34.504  34.578  1.00  0.00    -0.271 OA
ATOM    945  CB  LEU   148      23.308  32.007  32.874  1.00  0.00     0.038 C 
ATOM    946  CG  LEU   148      22.738  31.345  31.623  1.00  0.00    -0.020 C 
ATOM    947  CD1 LEU   148      23.872  30.706  30.851  1.00  0.00     0.009 C 
ATOM    948  CD2 LEU   148      21.679  30.327  31.985  1.00  0.00     0.009 C 
ATOM    949  H   LEU   148      22.134  34.356  32.139  1.00  0.00     0.163 HD
ATOM    950  N   SER   149      22.851  33.110  36.065  1.00  0.00    -0.344 N 
ATOM    951  CA  SER   149      23.582  33.722  37.180  1.00  0.00     0.200 C 
ATOM    952  C   SER   149      25.016  33.220  37.239  1.00  0.00     0.243 C 
ATOM    953  O   SER   149      25.906  33.933  37.695  1.00  0.00    -0.271 OA
ATOM    954  CB  SER   149      22.890  33.453  38.519  1.00  0.00     0.199 C 
ATOM    955  OG  SER   149      22.665  32.072  38.720  1.00  0.00    -0.398 OA
ATOM    956  H   SER   149      22.176  32.344  36.173  1.00  0.00     0.163 HD
ATOM    957  HG  SER   149      23.150  31.548  38.020  1.00  0.00     0.209 HD
ATOM    958  N   ARG   150      25.221  31.999  36.748  1.00  0.00    -0.346 N 
ATOM    959  CA  ARG   150      26.490  31.295  36.843  1.00  0.00     0.176 C 
ATOM    960  C   ARG   150      26.639  30.363  35.652  1.00  0.00     0.241 C 
ATOM    961  O   ARG   150      25.674  29.747  35.218  1.00  0.00    -0.271 OA
ATOM    962  CB  ARG   150      26.466  30.468  38.126  1.00  0.00     0.036 C 
ATOM    963  CG  ARG   150      27.762  29.931  38.658  1.00  0.00     0.023 C 
ATOM    964  CD  ARG   150      27.513  28.940  39.794  1.00  0.00     0.138 C 
ATOM    965  NE  ARG   150      26.772  27.784  39.287  1.00  0.00    -0.227 N 
ATOM    966  CZ  ARG   150      27.311  26.636  38.869  1.00  0.00     0.665 C 
ATOM    967  NH1 ARG   150      28.625  26.420  38.917  1.00  0.00    -0.235 N 
ATOM    968  NH2 ARG   150      26.515  25.677  38.414  1.00  0.00    -0.235 N 
ATOM    969  HE  ARG   150      25.760  27.860  39.249  1.00  0.00     0.177 HD
ATOM    970 2HH2 ARG   150      26.908  24.819  38.080  1.00  0.00     0.174 HD
ATOM    971 1HH2 ARG   150      25.524  25.808  38.404  1.00  0.00     0.174 HD
ATOM    972  H   ARG   150      24.374  31.584  36.280  1.00  0.00     0.163 HD
ATOM    973 2HH1 ARG   150      29.000  25.561  38.581  1.00  0.00     0.174 HD
ATOM    974 1HH1 ARG   150      29.230  27.122  39.292  1.00  0.00     0.174 HD
ATOM    975  N   VAL   151      27.867  30.218  35.170  1.00  0.00    -0.346 N 
ATOM    976  CA  VAL   151      28.190  29.245  34.131  1.00  0.00     0.180 C 
ATOM    977  C   VAL   151      29.282  28.382  34.721  1.00  0.00     0.241 C 
ATOM    978  O   VAL   151      30.386  28.861  34.915  1.00  0.00    -0.271 OA
ATOM    979  CB  VAL   151      28.658  29.931  32.811  1.00  0.00     0.009 C 
ATOM    980  CG1 VAL   151      29.171  28.898  31.808  1.00  0.00     0.012 C 
ATOM    981  CG2 VAL   151      27.533  30.745  32.208  1.00  0.00     0.012 C 
ATOM    982  H   VAL   151      28.577  30.854  35.594  1.00  0.00     0.163 HD
ATOM    983  N   GLY   152      28.970  27.123  35.014  1.00  0.00    -0.351 N 
ATOM    984  CA  GLY   152      29.930  26.217  35.624  1.00  0.00     0.225 C 
ATOM    985  C   GLY   152      31.217  26.079  34.810  1.00  0.00     0.236 C 
ATOM    986  O   GLY   152      32.314  26.148  35.350  1.00  0.00    -0.272 OA
ATOM    987  H   GLY   152      27.996  26.850  34.772  1.00  0.00     0.163 HD
ATOM    988  N   ARG   153      31.089  25.903  33.500  1.00  0.00    -0.346 N 
ATOM    989  CA  ARG   153      32.245  25.756  32.624  1.00  0.00     0.176 C 
ATOM    990  C   ARG   153      31.927  26.335  31.268  1.00  0.00     0.241 C 
ATOM    991  O   ARG   153      30.934  25.977  30.666  1.00  0.00    -0.271 OA
ATOM    992  CB  ARG   153      32.551  24.291  32.430  1.00  0.00     0.036 C 
ATOM    993  CG  ARG   153      33.448  23.672  33.433  1.00  0.00     0.023 C 
ATOM    994  CD  ARG   153      34.202  22.494  32.854  1.00  0.00     0.138 C 
ATOM    995  NE  ARG   153      33.289  21.370  32.815  1.00  0.00    -0.227 N 
ATOM    996  CZ  ARG   153      33.487  20.223  32.189  1.00  0.00     0.665 C 
ATOM    997  NH1 ARG   153      34.570  20.005  31.461  1.00  0.00    -0.235 N 
ATOM    998  NH2 ARG   153      32.560  19.289  32.289  1.00  0.00    -0.235 N 
ATOM    999  HE  ARG   153      32.404  21.471  33.320  1.00  0.00     0.177 HD
ATOM   1000 2HH2 ARG   153      32.679  18.408  31.803  1.00  0.00     0.174 HD
ATOM   1001 1HH2 ARG   153      31.741  19.439  32.839  1.00  0.00     0.174 HD
ATOM   1002  H   ARG   153      30.106  25.879  33.158  1.00  0.00     0.163 HD
ATOM   1003 2HH1 ARG   153      34.690  19.134  30.980  1.00  0.00     0.174 HD
ATOM   1004 1HH1 ARG   153      35.278  20.711  31.388  1.00  0.00     0.174 HD
ATOM   1005  N   LEU   154      32.793  27.225  30.811  1.00  0.00    -0.346 N 
ATOM   1006  CA  LEU   154      32.731  27.797  29.465  1.00  0.00     0.177 C 
ATOM   1007  C   LEU   154      33.976  27.334  28.740  1.00  0.00     0.241 C 
ATOM   1008  O   LEU   154      35.084  27.477  29.252  1.00  0.00    -0.271 OA
ATOM   1009  CB  LEU   154      32.725  29.319  29.560  1.00  0.00     0.038 C 
ATOM   1010  CG  LEU   154      32.873  30.090  28.246  1.00  0.00    -0.020 C 
ATOM   1011  CD1 LEU   154      31.716  29.780  27.296  1.00  0.00     0.009 C 
ATOM   1012  CD2 LEU   154      32.968  31.599  28.534  1.00  0.00     0.009 C 
ATOM   1013  H   LEU   154      33.540  27.493  31.501  1.00  0.00     0.163 HD
ATOM   1014  N   VAL   155      33.809  26.791  27.538  1.00  0.00    -0.346 N 
ATOM   1015  CA  VAL   155      34.926  26.255  26.773  1.00  0.00     0.180 C 
ATOM   1016  C   VAL   155      34.917  26.873  25.374  1.00  0.00     0.241 C 
ATOM   1017  O   VAL   155      33.995  26.650  24.604  1.00  0.00    -0.271 OA
ATOM   1018  CB  VAL   155      34.909  24.716  26.680  1.00  0.00     0.009 C 
ATOM   1019  CG1 VAL   155      36.202  24.222  26.039  1.00  0.00     0.012 C 
ATOM   1020  CG2 VAL   155      34.719  24.094  28.047  1.00  0.00     0.012 C 
ATOM   1021  H   VAL   155      32.825  26.783  27.198  1.00  0.00     0.163 HD
ATOM   1022  N   LEU   156      35.971  27.620  25.072  1.00  0.00    -0.346 N 
ATOM   1023  CA  LEU   156      36.210  28.228  23.773  1.00  0.00     0.177 C 
ATOM   1024  C   LEU   156      37.316  27.429  23.090  1.00  0.00     0.241 C 
ATOM   1025  O   LEU   156      38.484  27.506  23.490  1.00  0.00    -0.271 OA
ATOM   1026  CB  LEU   156      36.607  29.690  23.974  1.00  0.00     0.038 C 
ATOM   1027  CG  LEU   156      37.126  30.467  22.762  1.00  0.00    -0.020 C 
ATOM   1028  CD1 LEU   156      36.117  30.508  21.646  1.00  0.00     0.009 C 
ATOM   1029  CD2 LEU   156      37.515  31.885  23.179  1.00  0.00     0.009 C 
ATOM   1030  H   LEU   156      36.645  27.740  25.883  1.00  0.00     0.163 HD
ATOM   1031  N   ASN   157      36.939  26.585  22.137  1.00  0.00    -0.346 N 
ATOM   1032  CA  ASN   157      37.900  25.754  21.439  1.00  0.00     0.185 C 
ATOM   1033  C   ASN   157      38.314  26.397  20.134  1.00  0.00     0.241 C 
ATOM   1034  O   ASN   157      37.515  27.024  19.426  1.00  0.00    -0.271 OA
ATOM   1035  CB  ASN   157      37.338  24.354  21.156  1.00  0.00     0.137 C 
ATOM   1036  CG  ASN   157      37.386  23.438  22.362  1.00  0.00     0.217 C 
ATOM   1037  H   ASN   157      35.919  26.575  21.943  1.00  0.00     0.163 HD
ATOM   1038  OD1 ASN   157      36.355  23.029  22.888  1.00  0.00    -0.274 OA
ATOM   1039  ND2 ASN   157      38.584  23.089  22.788  1.00  0.00    -0.370 N 
ATOM   1040 2HD2 ASN   157      38.685  22.480  23.579  1.00  0.00     0.159 HD
ATOM   1041 1HD2 ASN   157      39.405  23.431  22.324  1.00  0.00     0.159 HD
ATOM   1042  N   GLY   158      39.575  26.223  19.792  1.00  0.00    -0.351 N 
ATOM   1043  CA  GLY   158      40.106  26.724  18.551  1.00  0.00     0.225 C 
ATOM   1044  C   GLY   158      41.468  26.157  18.254  1.00  0.00     0.236 C 
ATOM   1045  O   GLY   158      41.892  25.186  18.866  1.00  0.00    -0.272 OA
ATOM   1046  H   GLY   158      40.146  25.696  20.493  1.00  0.00     0.163 HD
ATOM   1047  N   GLU   159      42.113  26.744  17.262  1.00  0.00    -0.346 N 
ATOM   1048  CA  GLU   159      43.398  26.297  16.776  1.00  0.00     0.177 C 
ATOM   1049  C   GLU   159      44.436  27.375  17.118  1.00  0.00     0.241 C 
ATOM   1050  O   GLU   159      44.274  28.539  16.738  1.00  0.00    -0.271 OA
ATOM   1051  CB  GLU   159      43.357  26.097  15.255  1.00  0.00     0.045 C 
ATOM   1052  CG  GLU   159      44.491  25.209  14.746  1.00  0.00     0.116 C 
ATOM   1053  CD  GLU   159      44.255  23.724  14.943  1.00  0.00     0.172 C 
ATOM   1054  OE1 GLU   159      43.231  23.336  15.565  1.00  0.00    -0.648 OA
ATOM   1055  OE2 GLU   159      45.100  22.944  14.442  1.00  0.00    -0.648 OA
ATOM   1056  H   GLU   159      41.605  27.572  16.854  1.00  0.00     0.163 HD
ATOM   1057  N   LEU   160      45.512  26.994  17.809  1.00  0.00    -0.346 N 
ATOM   1058  CA  LEU   160      46.659  27.846  18.004  1.00  0.00     0.177 C 
ATOM   1059  C   LEU   160      47.510  27.688  16.759  1.00  0.00     0.241 C 
ATOM   1060  O   LEU   160      47.818  26.562  16.386  1.00  0.00    -0.271 OA
ATOM   1061  CB  LEU   160      47.418  27.418  19.261  1.00  0.00     0.038 C 
ATOM   1062  CG  LEU   160      48.573  28.325  19.641  1.00  0.00    -0.020 C 
ATOM   1063  CD1 LEU   160      48.077  29.633  20.255  1.00  0.00     0.009 C 
ATOM   1064  CD2 LEU   160      49.487  27.609  20.622  1.00  0.00     0.009 C 
ATOM   1065  H   LEU   160      45.443  26.021  18.194  1.00  0.00     0.163 HD
ATOM   1066  N   PHE   161      47.880  28.783  16.109  1.00  0.00    -0.346 N 
ATOM   1067  CA  PHE   161      48.520  28.686  14.803  1.00  0.00     0.180 C 
ATOM   1068  C   PHE   161      49.470  29.848  14.572  1.00  0.00     0.241 C 
ATOM   1069  O   PHE   161      49.467  30.843  15.289  1.00  0.00    -0.271 OA
ATOM   1070  CB  PHE   161      47.470  28.598  13.676  1.00  0.00     0.073 C 
ATOM   1071  CG  PHE   161      46.759  29.892  13.374  1.00  0.00    -0.056 A 
ATOM   1072  CD1 PHE   161      47.172  30.694  12.326  1.00  0.00     0.007 A 
ATOM   1073  CD2 PHE   161      45.676  30.319  14.130  1.00  0.00     0.007 A 
ATOM   1074  CE1 PHE   161      46.505  31.868  12.005  1.00  0.00     0.001 A 
ATOM   1075  CE2 PHE   161      45.016  31.493  13.827  1.00  0.00     0.001 A 
ATOM   1076  CZ  PHE   161      45.428  32.269  12.761  1.00  0.00     0.000 A 
ATOM   1077  H   PHE   161      47.683  29.673  16.589  1.00  0.00     0.163 HD
ATOM   1078  N   GLY   162      50.253  29.706  13.517  1.00  0.00    -0.351 N 
ATOM   1079  CA  GLY   162      51.142  30.763  13.090  1.00  0.00     0.225 C 
ATOM   1080  C   GLY   162      52.583  30.559  13.483  1.00  0.00     0.236 C 
ATOM   1081  O   GLY   162      53.076  29.439  13.562  1.00  0.00    -0.272 OA
ATOM   1082  H   GLY   162      50.174  28.788  13.034  1.00  0.00     0.163 HD
ATOM   1083  N   ALA   163      53.268  31.674  13.690  1.00  0.00    -0.347 N 
ATOM   1084  CA  ALA   163      54.698  31.727  13.990  1.00  0.00     0.172 C 
ATOM   1085  C   ALA   163      55.544  31.086  12.892  1.00  0.00     0.240 C 
ATOM   1086  O   ALA   163      56.596  30.512  13.144  1.00  0.00    -0.271 OA
ATOM   1087  CB  ALA   163      54.994  31.162  15.378  1.00  0.00     0.042 C 
ATOM   1088  H   ALA   163      52.679  32.551  13.619  1.00  0.00     0.163 HD
ATOM   1089  N   LYS   164      55.104  31.241  11.644  1.00  0.00    -0.346 N 
ATOM   1090  CA  LYS   164      55.882  30.826  10.477  1.00  0.00     0.176 C 
ATOM   1091  C   LYS   164      55.351  31.544   9.254  1.00  0.00     0.241 C 
ATOM   1092  O   LYS   164      54.186  31.405   8.917  1.00  0.00    -0.271 OA
ATOM   1093  CB  LYS   164      55.801  29.314  10.266  1.00  0.00     0.035 C 
ATOM   1094  CG  LYS   164      56.576  28.818   9.031  1.00  0.00     0.004 C 
ATOM   1095  CD  LYS   164      56.468  27.308   8.790  1.00  0.00     0.027 C 
ATOM   1096  CE  LYS   164      57.221  26.868   7.551  1.00  0.00     0.229 C 
ATOM   1097  NZ  LYS   164      57.214  25.386   7.381  1.00  0.00    -0.079 N 
ATOM   1098  HZ1 LYS   164      58.137  25.075   7.160  1.00  0.00     0.274 HD
ATOM   1099  HZ3 LYS   164      56.910  24.958   8.231  1.00  0.00     0.274 HD
ATOM   1100  HZ2 LYS   164      56.590  25.142   6.640  1.00  0.00     0.274 HD
ATOM   1101  H   LYS   164      54.161  31.682  11.571  1.00  0.00     0.163 HD
ATOM   1102  N   TYR   165      56.218  32.278   8.563  1.00  0.00    -0.346 N 
ATOM   1103  CA  TYR   165      55.830  32.906   7.305  1.00  0.00     0.180 C 
ATOM   1104  C   TYR   165      57.102  33.250   6.543  1.00  0.00     0.241 C 
ATOM   1105  O   TYR   165      57.720  34.292   6.779  1.00  0.00    -0.271 OA
ATOM   1106  CB  TYR   165      54.962  34.144   7.528  1.00  0.00     0.073 C 
ATOM   1107  CG  TYR   165      54.187  34.508   6.293  1.00  0.00    -0.056 A 
ATOM   1108  CD1 TYR   165      52.976  33.902   6.023  1.00  0.00     0.010 A 
ATOM   1109  CD2 TYR   165      54.674  35.425   5.367  1.00  0.00     0.010 A 
ATOM   1110  CE1 TYR   165      52.254  34.211   4.892  1.00  0.00     0.037 A 
ATOM   1111  CE2 TYR   165      53.964  35.734   4.239  1.00  0.00     0.037 A 
ATOM   1112  CZ  TYR   165      52.745  35.134   4.002  1.00  0.00     0.065 A 
ATOM   1113  OH  TYR   165      52.013  35.422   2.871  1.00  0.00    -0.361 OA
ATOM   1114  H   TYR   165      57.158  32.361   8.982  1.00  0.00     0.163 HD
ATOM   1115  HH  TYR   165      52.529  36.058   2.301  1.00  0.00     0.217 HD
ATOM   1116  N   LYS   166      57.500  32.377   5.633  1.00  0.00    -0.346 N 
ATOM   1117  CA  LYS   166      58.833  32.445   5.045  1.00  0.00     0.176 C 
ATOM   1118  C   LYS   166      58.873  33.338   3.812  1.00  0.00     0.241 C 
ATOM   1119  O   LYS   166      59.074  32.889   2.688  1.00  0.00    -0.271 OA
ATOM   1120  CB  LYS   166      59.318  31.032   4.731  1.00  0.00     0.035 C 
ATOM   1121  CG  LYS   166      59.532  30.172   5.967  1.00  0.00     0.004 C 
ATOM   1122  CD  LYS   166      59.994  28.757   5.625  1.00  0.00     0.027 C 
ATOM   1123  CE  LYS   166      61.454  28.711   5.216  1.00  0.00     0.229 C 
ATOM   1124  NZ  LYS   166      61.883  27.319   4.891  1.00  0.00    -0.079 N 
ATOM   1125  HZ1 LYS   166      61.368  26.992   4.100  1.00  0.00     0.274 HD
ATOM   1126  HZ3 LYS   166      62.860  27.316   4.681  1.00  0.00     0.274 HD
ATOM   1127  HZ2 LYS   166      61.706  26.728   5.676  1.00  0.00     0.274 HD
ATOM   1128  H   LYS   166      56.799  31.655   5.378  1.00  0.00     0.163 HD
ATOM   1129  N   HIS   167      58.687  34.626   4.037  1.00  0.00    -0.346 N 
ATOM   1130  CA  HIS   167      58.818  35.647   2.997  1.00  0.00     0.182 C 
ATOM   1131  C   HIS   167      59.863  36.638   3.462  1.00  0.00     0.243 C 
ATOM   1132  O   HIS   167      59.816  37.080   4.607  1.00  0.00    -0.271 OA
ATOM   1133  CB  HIS   167      57.490  36.361   2.794  1.00  0.00     0.095 C 
ATOM   1134  CG  HIS   167      57.315  36.932   1.428  1.00  0.00     0.053 A 
ATOM   1135  H   HIS   167      58.436  34.861   5.028  1.00  0.00     0.163 HD
ATOM   1136  CD2 HIS   167      56.482  36.572   0.425  1.00  0.00     0.116 A 
ATOM   1137  HE2 HIS   167      56.241  37.424  -1.498  1.00  0.00     0.166 HD
ATOM   1138  CE1 HIS   167      57.672  38.270  -0.265  1.00  0.00     0.207 A 
ATOM   1139  ND1 HIS   167      58.057  37.995   0.965  1.00  0.00    -0.247 NA
ATOM   1140  NE2 HIS   167      56.715  37.431  -0.616  1.00  0.00    -0.359 N 
ATOM   1141  N   PRO   168      60.808  37.014   2.593  1.00  0.00    -0.337 N 
ATOM   1142  CA  PRO   168      61.913  37.873   3.023  1.00  0.00     0.179 C 
ATOM   1143  C   PRO   168      61.504  39.276   3.476  1.00  0.00     0.241 C 
ATOM   1144  O   PRO   168      62.281  39.949   4.142  1.00  0.00    -0.271 OA
ATOM   1145  CB  PRO   168      62.822  37.933   1.786  1.00  0.00     0.037 C 
ATOM   1146  CG  PRO   168      61.959  37.576   0.672  1.00  0.00     0.022 C 
ATOM   1147  CD  PRO   168      60.958  36.589   1.193  1.00  0.00     0.127 C 
ATOM   1148  N   LEU   169      60.311  39.734   3.120  1.00  0.00    -0.346 N 
ATOM   1149  CA  LEU   169      59.836  41.040   3.570  1.00  0.00     0.177 C 
ATOM   1150  C   LEU   169      59.017  40.970   4.856  1.00  0.00     0.241 C 
ATOM   1151  O   LEU   169      58.486  41.987   5.300  1.00  0.00    -0.271 OA
ATOM   1152  CB  LEU   169      59.023  41.723   2.467  1.00  0.00     0.038 C 
ATOM   1153  CG  LEU   169      59.792  41.953   1.178  1.00  0.00    -0.020 C 
ATOM   1154  CD1 LEU   169      58.910  42.692   0.185  1.00  0.00     0.009 C 
ATOM   1155  CD2 LEU   169      61.095  42.704   1.371  1.00  0.00     0.009 C 
ATOM   1156  H   LEU   169      59.760  39.103   2.512  1.00  0.00     0.163 HD
ATOM   1157  N   VAL   170      58.907  39.776   5.443  1.00  0.00    -0.346 N 
ATOM   1158  CA  VAL   170      58.132  39.565   6.643  1.00  0.00     0.180 C 
ATOM   1159  C   VAL   170      59.086  39.053   7.713  1.00  0.00     0.243 C 
ATOM   1160  O   VAL   170      59.393  37.872   7.771  1.00  0.00    -0.271 OA
ATOM   1161  CB  VAL   170      57.001  38.572   6.386  1.00  0.00     0.009 C 
ATOM   1162  CG1 VAL   170      56.176  38.354   7.649  1.00  0.00     0.012 C 
ATOM   1163  CG2 VAL   170      56.118  39.071   5.248  1.00  0.00     0.012 C 
ATOM   1164  H   VAL   170      59.433  39.014   4.953  1.00  0.00     0.163 HD
ATOM   1165  N   PRO   171      59.616  39.942   8.543  1.00  0.00    -0.337 N 
ATOM   1166  CA  PRO   171      60.525  39.500   9.599  1.00  0.00     0.179 C 
ATOM   1167  C   PRO   171      59.898  38.469  10.522  1.00  0.00     0.241 C 
ATOM   1168  O   PRO   171      58.702  38.505  10.796  1.00  0.00    -0.271 OA
ATOM   1169  CB  PRO   171      60.825  40.794  10.357  1.00  0.00     0.037 C 
ATOM   1170  CG  PRO   171      60.617  41.873   9.351  1.00  0.00     0.022 C 
ATOM   1171  CD  PRO   171      59.460  41.410   8.533  1.00  0.00     0.127 C 
ATOM   1172  N   LYS   172      60.722  37.567  11.011  1.00  0.00    -0.346 N 
ATOM   1173  CA  LYS   172      60.276  36.701  12.083  1.00  0.00     0.176 C 
ATOM   1174  C   LYS   172      59.886  37.539  13.303  1.00  0.00     0.241 C 
ATOM   1175  O   LYS   172      60.333  38.681  13.476  1.00  0.00    -0.271 OA
ATOM   1176  CB  LYS   172      61.338  35.656  12.436  1.00  0.00     0.035 C 
ATOM   1177  CG  LYS   172      61.605  34.672  11.313  1.00  0.00     0.004 C 
ATOM   1178  CD  LYS   172      62.384  33.454  11.751  1.00  0.00     0.027 C 
ATOM   1179  CE  LYS   172      61.490  32.415  12.416  1.00  0.00     0.229 C 
ATOM   1180  NZ  LYS   172      62.228  31.163  12.739  1.00  0.00    -0.079 N 
ATOM   1181  HZ1 LYS   172      63.020  31.383  13.308  1.00  0.00     0.274 HD
ATOM   1182  HZ3 LYS   172      61.623  30.540  13.233  1.00  0.00     0.274 HD
ATOM   1183  HZ2 LYS   172      62.535  30.731  11.891  1.00  0.00     0.274 HD
ATOM   1184  H   LYS   172      61.657  37.533  10.589  1.00  0.00     0.163 HD
ATOM   1185  N   SER   173      59.056  36.964  14.160  1.00  0.00    -0.344 N 
ATOM   1186  CA  SER   173      58.606  37.657  15.345  1.00  0.00     0.200 C 
ATOM   1187  C   SER   173      59.796  38.051  16.215  1.00  0.00     0.243 C 
ATOM   1188  O   SER   173      60.725  37.274  16.402  1.00  0.00    -0.271 OA
ATOM   1189  CB  SER   173      57.679  36.765  16.168  1.00  0.00     0.199 C 
ATOM   1190  OG  SER   173      57.270  37.437  17.349  1.00  0.00    -0.398 OA
ATOM   1191  H   SER   173      58.768  35.999  13.909  1.00  0.00     0.163 HD
ATOM   1192  HG  SER   173      56.301  37.668  17.281  1.00  0.00     0.209 HD
ATOM   1193  N   GLU   174      59.717  39.252  16.769  1.00  0.00    -0.346 N 
ATOM   1194  CA  GLU   174      60.665  39.738  17.763  1.00  0.00     0.177 C 
ATOM   1195  C   GLU   174      60.154  39.528  19.185  1.00  0.00     0.241 C 
ATOM   1196  O   GLU   174      60.818  39.925  20.144  1.00  0.00    -0.271 OA
ATOM   1197  CB  GLU   174      60.946  41.223  17.529  1.00  0.00     0.045 C 
ATOM   1198  CG  GLU   174      61.622  41.529  16.198  1.00  0.00     0.116 C 
ATOM   1199  CD  GLU   174      61.910  43.012  16.009  1.00  0.00     0.172 C 
ATOM   1200  OE1 GLU   174      61.347  43.838  16.756  1.00  0.00    -0.648 OA
ATOM   1201  OE2 GLU   174      62.695  43.358  15.107  1.00  0.00    -0.648 OA
ATOM   1202  H   GLU   174      58.907  39.829  16.429  1.00  0.00     0.163 HD
ATOM   1203  N   LYS   175      58.978  38.921  19.336  1.00  0.00    -0.346 N 
ATOM   1204  CA  LYS   175      58.359  38.796  20.649  1.00  0.00     0.176 C 
ATOM   1205  C   LYS   175      58.905  37.613  21.426  1.00  0.00     0.241 C 
ATOM   1206  O   LYS   175      59.348  36.621  20.854  1.00  0.00    -0.271 OA
ATOM   1207  CB  LYS   175      56.859  38.630  20.501  1.00  0.00     0.035 C 
ATOM   1208  CG  LYS   175      56.179  39.782  19.789  1.00  0.00     0.004 C 
ATOM   1209  CD  LYS   175      54.665  39.649  19.821  1.00  0.00     0.027 C 
ATOM   1210  CE  LYS   175      54.007  40.621  18.865  1.00  0.00     0.229 C 
ATOM   1211  NZ  LYS   175      52.540  40.684  19.055  1.00  0.00    -0.079 N 
ATOM   1212  HZ1 LYS   175      52.201  39.789  19.348  1.00  0.00     0.274 HD
ATOM   1213  HZ3 LYS   175      52.321  41.367  19.753  1.00  0.00     0.274 HD
ATOM   1214  HZ2 LYS   175      52.101  40.939  18.193  1.00  0.00     0.274 HD
ATOM   1215  H   LYS   175      58.557  38.558  18.464  1.00  0.00     0.163 HD
ATOM   1216  N   TRP   176      58.847  37.730  22.746  1.00  0.00    -0.346 N 
ATOM   1217  CA  TRP   176      59.259  36.679  23.672  1.00  0.00     0.181 C 
ATOM   1218  C   TRP   176      58.151  36.516  24.683  1.00  0.00     0.241 C 
ATOM   1219  O   TRP   176      57.694  37.516  25.237  1.00  0.00    -0.271 OA
ATOM   1220  CB  TRP   176      60.541  37.066  24.438  1.00  0.00     0.075 C 
ATOM   1221  CG  TRP   176      61.766  37.066  23.591  1.00  0.00    -0.028 A 
ATOM   1222  CD1 TRP   176      62.057  37.928  22.581  1.00  0.00     0.096 A 
ATOM   1223  CD2 TRP   176      62.882  36.163  23.670  1.00  0.00    -0.002 A 
ATOM   1224  NE1 TRP   176      63.266  37.607  22.013  1.00  0.00    -0.365 N 
ATOM   1225  CE2 TRP   176      63.796  36.533  22.664  1.00  0.00     0.042 A 
ATOM   1226  CE3 TRP   176      63.206  35.080  24.494  1.00  0.00     0.014 A 
ATOM   1227  CZ2 TRP   176      65.006  35.866  22.458  1.00  0.00     0.030 A 
ATOM   1228  CZ3 TRP   176      64.418  34.420  24.289  1.00  0.00     0.001 A 
ATOM   1229  CH2 TRP   176      65.288  34.808  23.271  1.00  0.00     0.002 A 
ATOM   1230  HE1 TRP   176      63.690  38.088  21.242  1.00  0.00     0.165 HD
ATOM   1231  H   TRP   176      58.474  38.658  23.076  1.00  0.00     0.163 HD
ATOM   1232  N   CYS   177      57.725  35.287  24.942  1.00  0.00    -0.345 N 
ATOM   1233  CA  CYS   177      56.742  35.045  25.977  1.00  0.00     0.185 C 
ATOM   1234  C   CYS   177      57.442  34.914  27.313  1.00  0.00     0.242 C 
ATOM   1235  O   CYS   177      58.643  34.669  27.369  1.00  0.00    -0.271 OA
ATOM   1236  CB  CYS   177      55.923  33.792  25.691  1.00  0.00     0.105 C 
ATOM   1237  SG  CYS   177      56.801  32.236  25.857  1.00  0.00    -0.180 SA
ATOM   1238  H   CYS   177      58.145  34.544  24.357  1.00  0.00     0.163 HD
ATOM   1239  HG  CYS   177      57.687  32.295  25.393  1.00  0.00     0.101 HD
ATOM   1240  N   THR   178      56.672  35.069  28.383  1.00  0.00    -0.344 N 
ATOM   1241  CA  THR   178      57.155  34.888  29.741  1.00  0.00     0.205 C 
ATOM   1242  C   THR   178      56.216  33.958  30.490  1.00  0.00     0.243 C 
ATOM   1243  O   THR   178      55.011  34.197  30.549  1.00  0.00    -0.271 OA
ATOM   1244  CB  THR   178      57.227  36.230  30.487  1.00  0.00     0.146 C 
ATOM   1245  OG1 THR   178      58.014  37.179  29.745  1.00  0.00    -0.393 OA
ATOM   1246  CG2 THR   178      57.939  36.057  31.839  1.00  0.00     0.042 C 
ATOM   1247  H   THR   178      55.681  35.335  28.161  1.00  0.00     0.163 HD
ATOM   1248  HG1 THR   178      58.296  37.937  30.341  1.00  0.00     0.210 HD
ATOM   1249  N   LEU   179      56.772  32.922  31.084  1.00  0.00    -0.346 N 
ATOM   1250  CA  LEU   179      55.991  31.987  31.881  1.00  0.00     0.177 C 
ATOM   1251  C   LEU   179      55.845  32.517  33.308  1.00  0.00     0.243 C 
ATOM   1252  O   LEU   179      56.611  33.385  33.730  1.00  0.00    -0.271 OA
ATOM   1253  CB  LEU   179      56.675  30.630  31.928  1.00  0.00     0.038 C 
ATOM   1254  CG  LEU   179      56.414  29.728  30.721  1.00  0.00    -0.020 C 
ATOM   1255  CD1 LEU   179      56.749  30.366  29.381  1.00  0.00     0.009 C 
ATOM   1256  CD2 LEU   179      57.190  28.440  30.918  1.00  0.00     0.009 C 
ATOM   1257  H   LEU   179      57.798  32.829  30.939  1.00  0.00     0.163 HD
ATOM   1258  N   PRO   180      54.898  31.992  34.086  1.00  0.00    -0.337 N 
ATOM   1259  CA  PRO   180      54.786  32.402  35.494  1.00  0.00     0.179 C 
ATOM   1260  C   PRO   180      56.083  32.269  36.295  1.00  0.00     0.241 C 
ATOM   1261  O   PRO   180      56.319  33.083  37.190  1.00  0.00    -0.271 OA
ATOM   1262  CB  PRO   180      53.667  31.500  36.028  1.00  0.00     0.037 C 
ATOM   1263  CG  PRO   180      52.839  31.206  34.832  1.00  0.00     0.022 C 
ATOM   1264  CD  PRO   180      53.804  31.074  33.705  1.00  0.00     0.127 C 
ATOM   1265  N   ASN   181      56.930  31.302  35.960  1.00  0.00    -0.346 N 
ATOM   1266  CA  ASN   181      58.205  31.123  36.646  1.00  0.00     0.185 C 
ATOM   1267  C   ASN   181      59.325  32.040  36.119  1.00  0.00     0.241 C 
ATOM   1268  O   ASN   181      60.452  31.953  36.582  1.00  0.00    -0.271 OA
ATOM   1269  CB  ASN   181      58.634  29.655  36.612  1.00  0.00     0.137 C 
ATOM   1270  CG  ASN   181      58.904  29.142  35.203  1.00  0.00     0.217 C 
ATOM   1271  H   ASN   181      56.611  30.694  35.179  1.00  0.00     0.163 HD
ATOM   1272  OD1 ASN   181      59.071  29.921  34.272  1.00  0.00    -0.274 OA
ATOM   1273  ND2 ASN   181      58.969  27.823  35.058  1.00  0.00    -0.370 N 
ATOM   1274 2HD2 ASN   181      59.149  27.426  34.160  1.00  0.00     0.159 HD
ATOM   1275 1HD2 ASN   181      58.837  27.226  35.851  1.00  0.00     0.159 HD
ATOM   1276  N   GLY   182      59.030  32.911  35.162  1.00  0.00    -0.351 N 
ATOM   1277  CA  GLY   182      59.985  33.905  34.694  1.00  0.00     0.225 C 
ATOM   1278  C   GLY   182      60.754  33.509  33.451  1.00  0.00     0.236 C 
ATOM   1279  O   GLY   182      61.374  34.354  32.791  1.00  0.00    -0.272 OA
ATOM   1280  H   GLY   182      58.064  32.822  34.778  1.00  0.00     0.163 HD
ATOM   1281  N   LYS   183      60.711  32.230  33.112  1.00  0.00    -0.346 N 
ATOM   1282  CA  LYS   183      61.376  31.783  31.902  1.00  0.00     0.176 C 
ATOM   1283  C   LYS   183      60.736  32.417  30.680  1.00  0.00     0.241 C 
ATOM   1284  O   LYS   183      59.523  32.581  30.626  1.00  0.00    -0.271 OA
ATOM   1285  CB  LYS   183      61.303  30.273  31.785  1.00  0.00     0.035 C 
ATOM   1286  CG  LYS   183      62.144  29.538  32.810  1.00  0.00     0.004 C 
ATOM   1287  CD  LYS   183      62.013  28.037  32.637  1.00  0.00     0.027 C 
ATOM   1288  CE  LYS   183      62.956  27.266  33.540  1.00  0.00     0.229 C 
ATOM   1289  NZ  LYS   183      64.337  27.208  32.978  1.00  0.00    -0.079 N 
ATOM   1290  HZ1 LYS   183      64.372  26.514  32.260  1.00  0.00     0.274 HD
ATOM   1291  HZ3 LYS   183      64.575  28.100  32.596  1.00  0.00     0.274 HD
ATOM   1292  HZ2 LYS   183      64.979  26.972  33.706  1.00  0.00     0.274 HD
ATOM   1293  H   LYS   183      60.191  31.615  33.750  1.00  0.00     0.163 HD
ATOM   1294  N   LYS   184      61.571  32.749  29.709  1.00  0.00    -0.346 N 
ATOM   1295  CA  LYS   184      61.136  33.377  28.473  1.00  0.00     0.176 C 
ATOM   1296  C   LYS   184      61.575  32.560  27.281  1.00  0.00     0.241 C 
ATOM   1297  O   LYS   184      62.631  31.926  27.296  1.00  0.00    -0.271 OA
ATOM   1298  CB  LYS   184      61.710  34.789  28.341  1.00  0.00     0.035 C 
ATOM   1299  CG  LYS   184      61.308  35.698  29.483  1.00  0.00     0.004 C 
ATOM   1300  CD  LYS   184      61.877  37.106  29.313  1.00  0.00     0.027 C 
ATOM   1301  CE  LYS   184      61.080  37.915  28.293  1.00  0.00     0.229 C 
ATOM   1302  NZ  LYS   184      61.607  39.295  28.096  1.00  0.00    -0.079 N 
ATOM   1303  HZ1 LYS   184      62.574  39.247  27.850  1.00  0.00     0.274 HD
ATOM   1304  HZ3 LYS   184      61.096  39.743  27.363  1.00  0.00     0.274 HD
ATOM   1305  HZ2 LYS   184      61.502  39.813  28.944  1.00  0.00     0.274 HD
ATOM   1306  H   LYS   184      62.575  32.520  29.908  1.00  0.00     0.163 HD
ATOM   1307  N   PHE   185      60.745  32.571  26.244  1.00  0.00    -0.346 N 
ATOM   1308  CA  PHE   185      61.039  31.869  25.000  1.00  0.00     0.181 C 
ATOM   1309  C   PHE   185      60.693  32.752  23.829  1.00  0.00     0.243 C 
ATOM   1310  O   PHE   185      59.695  33.465  23.851  1.00  0.00    -0.271 OA
ATOM   1311  CB  PHE   185      60.245  30.564  24.923  1.00  0.00     0.073 C 
ATOM   1312  CG  PHE   185      60.611  29.603  25.989  1.00  0.00    -0.056 A 
ATOM   1313  CD1 PHE   185      61.731  28.800  25.850  1.00  0.00     0.007 A 
ATOM   1314  CD2 PHE   185      59.883  29.542  27.163  1.00  0.00     0.007 A 
ATOM   1315  CE1 PHE   185      62.118  27.957  26.868  1.00  0.00     0.001 A 
ATOM   1316  CE2 PHE   185      60.264  28.693  28.170  1.00  0.00     0.001 A 
ATOM   1317  CZ  PHE   185      61.374  27.891  28.012  1.00  0.00     0.000 A 
ATOM   1318  H   PHE   185      59.871  33.121  26.395  1.00  0.00     0.163 HD
ATOM   1319  N   PRO   186      61.501  32.693  22.782  1.00  0.00    -0.337 N 
ATOM   1320  CA  PRO   186      61.248  33.531  21.613  1.00  0.00     0.179 C 
ATOM   1321  C   PRO   186      60.178  32.945  20.712  1.00  0.00     0.241 C 
ATOM   1322  O   PRO   186      60.206  31.761  20.386  1.00  0.00    -0.271 OA
ATOM   1323  CB  PRO   186      62.593  33.522  20.894  1.00  0.00     0.037 C 
ATOM   1324  CG  PRO   186      63.220  32.206  21.259  1.00  0.00     0.022 C 
ATOM   1325  CD  PRO   186      62.744  31.906  22.644  1.00  0.00     0.127 C 
ATOM   1326  N   ILE   187      59.264  33.792  20.266  1.00  0.00    -0.346 N 
ATOM   1327  CA  ILE   187      58.280  33.354  19.295  1.00  0.00     0.180 C 
ATOM   1328  C   ILE   187      58.974  32.954  17.982  1.00  0.00     0.241 C 
ATOM   1329  O   ILE   187      58.506  32.054  17.290  1.00  0.00    -0.271 OA
ATOM   1330  CB  ILE   187      57.169  34.405  19.097  1.00  0.00     0.013 C 
ATOM   1331  CG1 ILE   187      56.434  34.667  20.428  1.00  0.00     0.002 C 
ATOM   1332  CG2 ILE   187      56.193  33.962  18.009  1.00  0.00     0.012 C 
ATOM   1333  CD1 ILE   187      55.840  33.452  21.069  1.00  0.00     0.005 C 
ATOM   1334  H   ILE   187      59.313  34.745  20.653  1.00  0.00     0.163 HD
ATOM   1335  N   ALA   188      60.127  33.556  17.691  1.00  0.00    -0.346 N 
ATOM   1336  CA  ALA   188      60.921  33.179  16.522  1.00  0.00     0.172 C 
ATOM   1337  C   ALA   188      61.402  31.735  16.570  1.00  0.00     0.240 C 
ATOM   1338  O   ALA   188      61.772  31.197  15.532  1.00  0.00    -0.271 OA
ATOM   1339  CB  ALA   188      62.115  34.128  16.355  1.00  0.00     0.042 C 
ATOM   1340  H   ALA   188      60.407  34.303  18.355  1.00  0.00     0.163 HD
ATOM   1341  N   GLY   189      61.413  31.108  17.746  1.00  0.00    -0.351 N 
ATOM   1342  CA  GLY   189      61.808  29.720  17.888  1.00  0.00     0.225 C 
ATOM   1343  C   GLY   189      60.657  28.726  17.836  1.00  0.00     0.236 C 
ATOM   1344  O   GLY   189      60.901  27.524  17.876  1.00  0.00    -0.272 OA
ATOM   1345  H   GLY   189      61.113  31.705  18.551  1.00  0.00     0.163 HD
ATOM   1346  N   VAL   190      59.416  29.208  17.734  1.00  0.00    -0.346 N 
ATOM   1347  CA  VAL   190      58.238  28.347  17.741  1.00  0.00     0.180 C 
ATOM   1348  C   VAL   190      57.976  27.745  16.364  1.00  0.00     0.241 C 
ATOM   1349  O   VAL   190      57.885  28.473  15.381  1.00  0.00    -0.271 OA
ATOM   1350  CB  VAL   190      57.010  29.141  18.207  1.00  0.00     0.009 C 
ATOM   1351  CG1 VAL   190      55.741  28.341  18.012  1.00  0.00     0.012 C 
ATOM   1352  CG2 VAL   190      57.199  29.557  19.653  1.00  0.00     0.012 C 
ATOM   1353  H   VAL   190      59.364  30.246  17.650  1.00  0.00     0.163 HD
ATOM   1354  N   GLN   191      57.850  26.421  16.301  1.00  0.00    -0.346 N 
ATOM   1355  CA  GLN   191      57.515  25.714  15.066  1.00  0.00     0.177 C 
ATOM   1356  C   GLN   191      56.373  24.749  15.330  1.00  0.00     0.241 C 
ATOM   1357  O   GLN   191      56.584  23.603  15.702  1.00  0.00    -0.271 OA
ATOM   1358  CB  GLN   191      58.726  24.959  14.498  1.00  0.00     0.044 C 
ATOM   1359  CG  GLN   191      58.470  24.328  13.147  1.00  0.00     0.105 C 
ATOM   1360  CD  GLN   191      59.644  23.508  12.631  1.00  0.00     0.215 C 
ATOM   1361  H   GLN   191      58.011  25.930  17.210  1.00  0.00     0.163 HD
ATOM   1362 2HE2 GLN   191      58.677  21.803  13.127  1.00  0.00     0.159 HD
ATOM   1363  OE1 GLN   191      60.633  24.062  12.157  1.00  0.00    -0.274 OA
ATOM   1364  NE2 GLN   191      59.527  22.185  12.715  1.00  0.00    -0.370 N 
ATOM   1365 1HE2 GLN   191      60.266  21.572  12.377  1.00  0.00     0.159 HD
ATOM   1366  N   ILE   192      55.157  25.220  15.121  1.00  0.00    -0.346 N 
ATOM   1367  CA  ILE   192      53.983  24.394  15.377  1.00  0.00     0.180 C 
ATOM   1368  C   ILE   192      53.882  23.270  14.339  1.00  0.00     0.241 C 
ATOM   1369  O   ILE   192      53.562  22.133  14.671  1.00  0.00    -0.271 OA
ATOM   1370  CB  ILE   192      52.688  25.238  15.411  1.00  0.00     0.013 C 
ATOM   1371  CG1 ILE   192      52.782  26.330  16.483  1.00  0.00     0.002 C 
ATOM   1372  CG2 ILE   192      51.467  24.354  15.695  1.00  0.00     0.012 C 
ATOM   1373  CD1 ILE   192      51.634  27.319  16.449  1.00  0.00     0.005 C 
ATOM   1374  H   ILE   192      55.109  26.192  14.772  1.00  0.00     0.163 HD
ATOM   1375  N   GLN   193      54.155  23.613  13.088  1.00  0.00    -0.346 N 
ATOM   1376  CA  GLN   193      54.092  22.689  11.962  1.00  0.00     0.177 C 
ATOM   1377  C   GLN   193      55.272  22.871  11.018  1.00  0.00     0.241 C 
ATOM   1378  O   GLN   193      55.763  23.979  10.814  1.00  0.00    -0.271 OA
ATOM   1379  CB  GLN   193      52.793  22.896  11.171  1.00  0.00     0.044 C 
ATOM   1380  CG  GLN   193      51.536  22.656  11.979  1.00  0.00     0.105 C 
ATOM   1381  CD  GLN   193      51.367  21.212  12.385  1.00  0.00     0.215 C 
ATOM   1382  OE1 GLN   193      50.512  20.887  13.205  1.00  0.00    -0.274 OA
ATOM   1383  NE2 GLN   193      52.193  20.342  11.836  1.00  0.00    -0.370 N 
ATOM   1384  H   GLN   193      54.426  24.625  12.973  1.00  0.00     0.163 HD
ATOM   1385 2HE2 GLN   193      52.883  20.681  11.164  1.00  0.00     0.159 HD
ATOM   1386 1HE2 GLN   193      52.148  19.349  12.073  1.00  0.00     0.159 HD
ATOM   1387  N   ARG   194      55.689  21.765  10.397  1.00  0.00    -0.346 N 
ATOM   1388  CA  ARG   194      56.844  21.758   9.498  1.00  0.00     0.176 C 
ATOM   1389  C   ARG   194      56.466  21.932   8.031  1.00  0.00     0.241 C 
ATOM   1390  O   ARG   194      57.320  22.208   7.199  1.00  0.00    -0.271 OA
ATOM   1391  CB  ARG   194      57.678  20.472   9.673  1.00  0.00     0.036 C 
ATOM   1392  CG  ARG   194      57.071  19.206   9.083  1.00  0.00     0.023 C 
ATOM   1393  CD  ARG   194      57.966  17.967   9.177  1.00  0.00     0.138 C 
ATOM   1394  NE  ARG   194      57.202  16.731   9.392  1.00  0.00    -0.227 N 
ATOM   1395  CZ  ARG   194      57.309  15.588   8.694  1.00  0.00     0.665 C 
ATOM   1396  NH1 ARG   194      58.161  15.453   7.678  1.00  0.00    -0.235 N 
ATOM   1397  NH2 ARG   194      56.545  14.550   9.026  1.00  0.00    -0.235 N 
ATOM   1398  HE  ARG   194      56.517  16.737  10.150  1.00  0.00     0.177 HD
ATOM   1399 2HH2 ARG   194      56.605  13.704   8.502  1.00  0.00     0.174 HD
ATOM   1400 1HH2 ARG   194      55.915  14.619   9.799  1.00  0.00     0.174 HD
ATOM   1401  H   ARG   194      55.125  20.914  10.607  1.00  0.00     0.163 HD
ATOM   1402 2HH1 ARG   194      58.200  14.602   7.173  1.00  0.00     0.174 HD
ATOM   1403 1HH1 ARG   194      58.760  16.216   7.431  1.00  0.00     0.174 HD
ATOM   1404  N   GLU   195      55.187  21.791   7.705  1.00  0.00    -0.346 N 
ATOM   1405  CA  GLU   195      54.752  21.763   6.308  1.00  0.00     0.177 C 
ATOM   1406  C   GLU   195      54.992  23.114   5.627  1.00  0.00     0.243 C 
ATOM   1407  O   GLU   195      54.856  24.154   6.269  1.00  0.00    -0.271 OA
ATOM   1408  CB  GLU   195      53.264  21.376   6.230  1.00  0.00     0.045 C 
ATOM   1409  CG  GLU   195      52.976  19.888   6.413  1.00  0.00     0.116 C 
ATOM   1410  CD  GLU   195      53.127  19.383   7.843  1.00  0.00     0.172 C 
ATOM   1411  OE1 GLU   195      52.953  20.162   8.801  1.00  0.00    -0.648 OA
ATOM   1412  OE2 GLU   195      53.432  18.181   8.019  1.00  0.00    -0.648 OA
ATOM   1413  H   GLU   195      54.536  21.704   8.507  1.00  0.00     0.163 HD
ATOM   1414  N   PRO   196      55.345  23.106   4.341  1.00  0.00    -0.337 N 
ATOM   1415  CA  PRO   196      55.574  24.356   3.609  1.00  0.00     0.179 C 
ATOM   1416  C   PRO   196      54.308  25.168   3.340  1.00  0.00     0.241 C 
ATOM   1417  O   PRO   196      54.395  26.354   3.020  1.00  0.00    -0.271 OA
ATOM   1418  CB  PRO   196      56.231  23.887   2.306  1.00  0.00     0.037 C 
ATOM   1419  CG  PRO   196      55.740  22.533   2.143  1.00  0.00     0.022 C 
ATOM   1420  CD  PRO   196      55.660  21.930   3.510  1.00  0.00     0.127 C 
ATOM   1421  N   PHE   197      53.147  24.531   3.435  1.00  0.00    -0.346 N 
ATOM   1422  CA  PHE   197      51.881  25.253   3.394  1.00  0.00     0.181 C 
ATOM   1423  C   PHE   197      50.873  24.447   4.181  1.00  0.00     0.243 C 
ATOM   1424  O   PHE   197      51.018  23.235   4.296  1.00  0.00    -0.271 OA
ATOM   1425  CB  PHE   197      51.379  25.511   1.964  1.00  0.00     0.073 C 
ATOM   1426  CG  PHE   197      51.202  24.272   1.149  1.00  0.00    -0.056 A 
ATOM   1427  CD1 PHE   197      52.269  23.754   0.420  1.00  0.00     0.007 A 
ATOM   1428  CD2 PHE   197      49.981  23.609   1.102  1.00  0.00     0.007 A 
ATOM   1429  CE1 PHE   197      52.124  22.598  -0.331  1.00  0.00     0.001 A 
ATOM   1430  CE2 PHE   197      49.833  22.430   0.354  1.00  0.00     0.001 A 
ATOM   1431  CZ  PHE   197      50.907  21.937  -0.355  1.00  0.00     0.000 A 
ATOM   1432  H   PHE   197      53.218  23.502   3.538  1.00  0.00     0.163 HD
ATOM   1433  N   PRO   198      49.845  25.095   4.718  1.00  0.00    -0.337 N 
ATOM   1434  CA  PRO   198      49.670  26.554   4.747  1.00  0.00     0.179 C 
ATOM   1435  C   PRO   198      50.622  27.252   5.713  1.00  0.00     0.241 C 
ATOM   1436  O   PRO   198      50.997  26.681   6.721  1.00  0.00    -0.271 OA
ATOM   1437  CB  PRO   198      48.226  26.708   5.243  1.00  0.00     0.037 C 
ATOM   1438  CG  PRO   198      47.954  25.465   6.021  1.00  0.00     0.022 C 
ATOM   1439  CD  PRO   198      48.739  24.384   5.377  1.00  0.00     0.127 C 
ATOM   1440  N   GLN   199      50.972  28.488   5.391  1.00  0.00    -0.346 N 
ATOM   1441  CA  GLN   199      51.658  29.403   6.300  1.00  0.00     0.177 C 
ATOM   1442  C   GLN   199      50.791  30.633   6.469  1.00  0.00     0.241 C 
ATOM   1443  O   GLN   199      50.200  31.127   5.517  1.00  0.00    -0.271 OA
ATOM   1444  CB  GLN   199      53.018  29.827   5.745  1.00  0.00     0.044 C 
ATOM   1445  CG  GLN   199      54.002  28.675   5.642  1.00  0.00     0.105 C 
ATOM   1446  CD  GLN   199      55.349  29.134   5.155  1.00  0.00     0.215 C 
ATOM   1447  H   GLN   199      50.711  28.763   4.407  1.00  0.00     0.163 HD
ATOM   1448 2HE2 GLN   199      55.396  27.625   3.818  1.00  0.00     0.159 HD
ATOM   1449  OE1 GLN   199      55.901  30.088   5.675  1.00  0.00    -0.274 OA
ATOM   1450  NE2 GLN   199      55.899  28.437   4.178  1.00  0.00    -0.370 N 
ATOM   1451 1HE2 GLN   199      56.806  28.698   3.788  1.00  0.00     0.159 HD
ATOM   1452  N   TYR   200      50.723  31.116   7.706  1.00  0.00    -0.346 N 
ATOM   1453  CA  TYR   200      49.723  32.110   8.070  1.00  0.00     0.180 C 
ATOM   1454  C   TYR   200      50.260  33.483   8.471  1.00  0.00     0.241 C 
ATOM   1455  O   TYR   200      49.697  34.490   8.068  1.00  0.00    -0.271 OA
ATOM   1456  CB  TYR   200      48.867  31.566   9.201  1.00  0.00     0.073 C 
ATOM   1457  CG  TYR   200      48.158  30.263   8.874  1.00  0.00    -0.056 A 
ATOM   1458  CD1 TYR   200      47.099  30.234   7.982  1.00  0.00     0.010 A 
ATOM   1459  CD2 TYR   200      48.538  29.067   9.467  1.00  0.00     0.010 A 
ATOM   1460  CE1 TYR   200      46.418  29.067   7.719  1.00  0.00     0.037 A 
ATOM   1461  CE2 TYR   200      47.871  27.884   9.190  1.00  0.00     0.037 A 
ATOM   1462  CZ  TYR   200      46.804  27.898   8.329  1.00  0.00     0.065 A 
ATOM   1463  OH  TYR   200      46.142  26.725   8.111  1.00  0.00    -0.361 OA
ATOM   1464  H   TYR   200      51.422  30.734   8.365  1.00  0.00     0.163 HD
ATOM   1465  HH  TYR   200      46.623  26.196   7.412  1.00  0.00     0.217 HD
ATOM   1466  N   SER   201      51.298  33.515   9.306  1.00  0.00    -0.344 N 
ATOM   1467  CA  SER   201      51.721  34.757   9.955  1.00  0.00     0.200 C 
ATOM   1468  C   SER   201      53.006  34.492  10.711  1.00  0.00     0.245 C 
ATOM   1469  O   SER   201      53.189  33.385  11.219  1.00  0.00    -0.271 OA
ATOM   1470  CB  SER   201      50.667  35.177  10.985  1.00  0.00     0.199 C 
ATOM   1471  OG  SER   201      51.086  36.309  11.740  1.00  0.00    -0.398 OA
ATOM   1472  H   SER   201      51.769  32.604   9.453  1.00  0.00     0.163 HD
ATOM   1473  HG  SER   201      51.153  37.101  11.137  1.00  0.00     0.209 HD
ATOM   1474  N   PRO   202      53.862  35.498  10.862  1.00  0.00    -0.337 N 
ATOM   1475  CA  PRO   202      55.037  35.345  11.730  1.00  0.00     0.179 C 
ATOM   1476  C   PRO   202      54.701  35.376  13.218  1.00  0.00     0.241 C 
ATOM   1477  O   PRO   202      55.540  35.009  14.025  1.00  0.00    -0.271 OA
ATOM   1478  CB  PRO   202      55.898  36.566  11.370  1.00  0.00     0.037 C 
ATOM   1479  CG  PRO   202      54.889  37.605  10.975  1.00  0.00     0.022 C 
ATOM   1480  CD  PRO   202      53.841  36.826  10.220  1.00  0.00     0.127 C 
ATOM   1481  N   GLU   203      53.502  35.841  13.570  1.00  0.00    -0.346 N 
ATOM   1482  CA  GLU   203      53.075  35.906  14.956  1.00  0.00     0.177 C 
ATOM   1483  C   GLU   203      52.170  34.727  15.276  1.00  0.00     0.241 C 
ATOM   1484  O   GLU   203      51.694  34.022  14.379  1.00  0.00    -0.271 OA
ATOM   1485  CB  GLU   203      52.371  37.224  15.280  1.00  0.00     0.045 C 
ATOM   1486  CG  GLU   203      53.195  38.455  14.941  1.00  0.00     0.116 C 
ATOM   1487  CD  GLU   203      54.517  38.574  15.686  1.00  0.00     0.172 C 
ATOM   1488  OE1 GLU   203      54.694  37.962  16.768  1.00  0.00    -0.648 OA
ATOM   1489  OE2 GLU   203      55.377  39.339  15.190  1.00  0.00    -0.648 OA
ATOM   1490  H   GLU   203      52.909  36.149  12.770  1.00  0.00     0.163 HD
ATOM   1491  N   LEU   204      51.972  34.504  16.566  1.00  0.00    -0.346 N 
ATOM   1492  CA  LEU   204      51.072  33.479  17.067  1.00  0.00     0.177 C 
ATOM   1493  C   LEU   204      49.646  34.014  17.117  1.00  0.00     0.241 C 
ATOM   1494  O   LEU   204      49.429  35.159  17.501  1.00  0.00    -0.271 OA
ATOM   1495  CB  LEU   204      51.513  33.090  18.467  1.00  0.00     0.038 C 
ATOM   1496  CG  LEU   204      51.116  31.737  19.020  1.00  0.00    -0.020 C 
ATOM   1497  CD1 LEU   204      51.774  30.615  18.238  1.00  0.00     0.009 C 
ATOM   1498  CD2 LEU   204      51.459  31.643  20.510  1.00  0.00     0.009 C 
ATOM   1499  H   LEU   204      52.524  35.135  17.200  1.00  0.00     0.163 HD
ATOM   1500  N   HIS   205      48.695  33.158  16.793  1.00  0.00    -0.346 N 
ATOM   1501  CA  HIS   205      47.291  33.522  16.787  1.00  0.00     0.182 C 
ATOM   1502  C   HIS   205      46.425  32.369  17.241  1.00  0.00     0.241 C 
ATOM   1503  O   HIS   205      46.871  31.225  17.327  1.00  0.00    -0.271 OA
ATOM   1504  CB  HIS   205      46.887  33.921  15.380  1.00  0.00     0.095 C 
ATOM   1505  CG  HIS   205      47.627  35.099  14.856  1.00  0.00     0.053 A 
ATOM   1506  ND1 HIS   205      47.394  36.390  15.277  1.00  0.00    -0.247 NA
ATOM   1507  CD2 HIS   205      48.550  35.193  13.876  1.00  0.00     0.116 A 
ATOM   1508  CE1 HIS   205      48.207  37.215  14.641  1.00  0.00     0.207 A 
ATOM   1509  NE2 HIS   205      48.920  36.514  13.786  1.00  0.00    -0.359 N 
ATOM   1510  HE2 HIS   205      49.619  36.880  13.168  1.00  0.00     0.166 HD
ATOM   1511  H   HIS   205      49.038  32.202  16.543  1.00  0.00     0.163 HD
ATOM   1512  N   PHE   206      45.160  32.676  17.484  1.00  0.00    -0.346 N 
ATOM   1513  CA  PHE   206      44.154  31.697  17.883  1.00  0.00     0.180 C 
ATOM   1514  C   PHE   206      42.938  31.843  16.978  1.00  0.00     0.241 C 
ATOM   1515  O   PHE   206      42.390  32.925  16.839  1.00  0.00    -0.271 OA
ATOM   1516  CB  PHE   206      43.759  31.933  19.333  1.00  0.00     0.073 C 
ATOM   1517  CG  PHE   206      42.633  31.062  19.820  1.00  0.00    -0.056 A 
ATOM   1518  CD1 PHE   206      42.840  29.719  20.106  1.00  0.00     0.007 A 
ATOM   1519  CD2 PHE   206      41.372  31.589  20.036  1.00  0.00     0.007 A 
ATOM   1520  CE1 PHE   206      41.810  28.920  20.558  1.00  0.00     0.001 A 
ATOM   1521  CE2 PHE   206      40.348  30.783  20.509  1.00  0.00     0.001 A 
ATOM   1522  CZ  PHE   206      40.565  29.466  20.778  1.00  0.00     0.000 A 
ATOM   1523  H   PHE   206      44.937  33.698  17.364  1.00  0.00     0.163 HD
ATOM   1524  N   PHE   207      42.541  30.735  16.374  1.00  0.00    -0.346 N 
ATOM   1525  CA  PHE   207      41.389  30.696  15.463  1.00  0.00     0.180 C 
ATOM   1526  C   PHE   207      40.259  29.956  16.165  1.00  0.00     0.241 C 
ATOM   1527  O   PHE   207      40.292  28.732  16.295  1.00  0.00    -0.271 OA
ATOM   1528  CB  PHE   207      41.810  29.967  14.194  1.00  0.00     0.073 C 
ATOM   1529  CG  PHE   207      40.757  29.813  13.145  1.00  0.00    -0.056 A 
ATOM   1530  CD1 PHE   207      40.491  30.805  12.229  1.00  0.00     0.007 A 
ATOM   1531  CD2 PHE   207      40.125  28.596  12.994  1.00  0.00     0.007 A 
ATOM   1532  CE1 PHE   207      39.559  30.566  11.189  1.00  0.00     0.001 A 
ATOM   1533  CE2 PHE   207      39.228  28.365  11.985  1.00  0.00     0.001 A 
ATOM   1534  CZ  PHE   207      38.957  29.326  11.076  1.00  0.00     0.000 A 
ATOM   1535  H   PHE   207      43.111  29.888  16.596  1.00  0.00     0.163 HD
ATOM   1536  N   ALA   208      39.259  30.682  16.646  1.00  0.00    -0.346 N 
ATOM   1537  CA  ALA   208      38.159  30.053  17.365  1.00  0.00     0.172 C 
ATOM   1538  C   ALA   208      37.280  29.262  16.420  1.00  0.00     0.240 C 
ATOM   1539  O   ALA   208      36.950  29.759  15.341  1.00  0.00    -0.271 OA
ATOM   1540  CB  ALA   208      37.314  31.116  18.066  1.00  0.00     0.042 C 
ATOM   1541  H   ALA   208      39.326  31.698  16.472  1.00  0.00     0.163 HD
ATOM   1542  N   PHE   209      36.832  28.086  16.847  1.00  0.00    -0.346 N 
ATOM   1543  CA  PHE   209      35.917  27.299  16.032  1.00  0.00     0.180 C 
ATOM   1544  C   PHE   209      34.767  26.643  16.799  1.00  0.00     0.241 C 
ATOM   1545  O   PHE   209      33.910  26.054  16.175  1.00  0.00    -0.271 OA
ATOM   1546  CB  PHE   209      36.650  26.307  15.114  1.00  0.00     0.073 C 
ATOM   1547  CG  PHE   209      37.642  25.401  15.804  1.00  0.00    -0.056 A 
ATOM   1548  CD1 PHE   209      38.946  25.329  15.351  1.00  0.00     0.007 A 
ATOM   1549  CD2 PHE   209      37.277  24.589  16.871  1.00  0.00     0.007 A 
ATOM   1550  CE1 PHE   209      39.860  24.487  15.961  1.00  0.00     0.001 A 
ATOM   1551  CE2 PHE   209      38.197  23.770  17.490  1.00  0.00     0.001 A 
ATOM   1552  CZ  PHE   209      39.485  23.718  17.036  1.00  0.00     0.000 A 
ATOM   1553  H   PHE   209      37.178  27.792  17.774  1.00  0.00     0.163 HD
ATOM   1554  N   ASP   210      34.671  26.790  18.117  1.00  0.00    -0.345 N 
ATOM   1555  CA  ASP   210      33.506  26.278  18.829  1.00  0.00     0.186 C 
ATOM   1556  C   ASP   210      33.416  26.939  20.186  1.00  0.00     0.241 C 
ATOM   1557  O   ASP   210      34.434  27.243  20.807  1.00  0.00    -0.271 OA
ATOM   1558  CB  ASP   210      33.563  24.747  18.986  1.00  0.00     0.147 C 
ATOM   1559  CG  ASP   210      32.703  24.004  17.990  1.00  0.00     0.175 C 
ATOM   1560  OD1 ASP   210      31.539  24.400  17.804  1.00  0.00    -0.648 OA
ATOM   1561  OD2 ASP   210      33.146  22.998  17.399  1.00  0.00    -0.648 OA
ATOM   1562  H   ASP   210      35.457  27.275  18.568  1.00  0.00     0.163 HD
ATOM   1563  N   ILE   211      32.185  27.142  20.640  1.00  0.00    -0.346 N 
ATOM   1564  CA  ILE   211      31.895  27.621  21.985  1.00  0.00     0.180 C 
ATOM   1565  C   ILE   211      30.826  26.724  22.591  1.00  0.00     0.241 C 
ATOM   1566  O   ILE   211      29.774  26.520  21.974  1.00  0.00    -0.271 OA
ATOM   1567  CB  ILE   211      31.389  29.070  21.984  1.00  0.00     0.013 C 
ATOM   1568  CG1 ILE   211      32.478  30.027  21.508  1.00  0.00     0.002 C 
ATOM   1569  CG2 ILE   211      30.879  29.474  23.380  1.00  0.00     0.012 C 
ATOM   1570  CD1 ILE   211      31.979  31.393  21.132  1.00  0.00     0.005 C 
ATOM   1571  H   ILE   211      31.431  26.926  19.940  1.00  0.00     0.163 HD
ATOM   1572  N   LYS   212      31.084  26.194  23.778  1.00  0.00    -0.346 N 
ATOM   1573  CA  LYS   212      30.056  25.499  24.530  1.00  0.00     0.176 C 
ATOM   1574  C   LYS   212      30.102  25.925  25.984  1.00  0.00     0.241 C 
ATOM   1575  O   LYS   212      31.136  26.343  26.501  1.00  0.00    -0.271 OA
ATOM   1576  CB  LYS   212      30.178  23.980  24.388  1.00  0.00     0.035 C 
ATOM   1577  CG  LYS   212      31.438  23.374  24.971  1.00  0.00     0.004 C 
ATOM   1578  CD  LYS   212      31.516  21.876  24.687  1.00  0.00     0.027 C 
ATOM   1579  CE  LYS   212      32.681  21.200  25.387  1.00  0.00     0.229 C 
ATOM   1580  NZ  LYS   212      32.762  19.757  25.023  1.00  0.00    -0.079 N 
ATOM   1581  HZ1 LYS   212      33.651  19.571  24.605  1.00  0.00     0.274 HD
ATOM   1582  HZ3 LYS   212      32.655  19.202  25.847  1.00  0.00     0.274 HD
ATOM   1583  HZ2 LYS   212      32.034  19.538  24.374  1.00  0.00     0.274 HD
ATOM   1584  H   LYS   212      32.058  26.317  24.111  1.00  0.00     0.163 HD
ATOM   1585  N   TYR   213      28.964  25.807  26.652  1.00  0.00    -0.346 N 
ATOM   1586  CA  TYR   213      28.863  26.173  28.048  1.00  0.00     0.180 C 
ATOM   1587  C   TYR   213      28.010  25.152  28.799  1.00  0.00     0.241 C 
ATOM   1588  O   TYR   213      27.052  24.616  28.258  1.00  0.00    -0.271 OA
ATOM   1589  CB  TYR   213      28.288  27.585  28.209  1.00  0.00     0.073 C 
ATOM   1590  CG  TYR   213      26.865  27.751  27.724  1.00  0.00    -0.056 A 
ATOM   1591  CD1 TYR   213      25.784  27.595  28.598  1.00  0.00     0.010 A 
ATOM   1592  CD2 TYR   213      26.593  28.052  26.397  1.00  0.00     0.010 A 
ATOM   1593  CE1 TYR   213      24.475  27.742  28.155  1.00  0.00     0.037 A 
ATOM   1594  CE2 TYR   213      25.287  28.190  25.946  1.00  0.00     0.037 A 
ATOM   1595  CZ  TYR   213      24.232  28.035  26.833  1.00  0.00     0.065 A 
ATOM   1596  OH  TYR   213      22.926  28.175  26.413  1.00  0.00    -0.361 OA
ATOM   1597  H   TYR   213      28.168  25.436  26.094  1.00  0.00     0.163 HD
ATOM   1598  HH  TYR   213      22.329  28.217  27.212  1.00  0.00     0.217 HD
ATOM   1599  N   SER   214      28.401  24.861  30.028  1.00  0.00    -0.344 N 
ATOM   1600  CA  SER   214      27.632  23.989  30.905  1.00  0.00     0.200 C 
ATOM   1601  C   SER   214      27.269  24.780  32.140  1.00  0.00     0.243 C 
ATOM   1602  O   SER   214      28.138  25.188  32.900  1.00  0.00    -0.271 OA
ATOM   1603  CB  SER   214      28.446  22.771  31.309  1.00  0.00     0.199 C 
ATOM   1604  OG  SER   214      27.737  22.044  32.291  1.00  0.00    -0.398 OA
ATOM   1605  H   SER   214      29.302  25.306  30.315  1.00  0.00     0.163 HD
ATOM   1606  HG  SER   214      27.914  21.066  32.178  1.00  0.00     0.209 HD
ATOM   1607  N   VAL   215      25.977  25.012  32.330  1.00  0.00    -0.346 N 
ATOM   1608  CA  VAL   215      25.506  25.806  33.460  1.00  0.00     0.180 C 
ATOM   1609  C   VAL   215      25.888  25.132  34.784  1.00  0.00     0.241 C 
ATOM   1610  O   VAL   215      26.523  25.743  35.618  1.00  0.00    -0.271 OA
ATOM   1611  CB  VAL   215      23.993  26.079  33.344  1.00  0.00     0.009 C 
ATOM   1612  CG1 VAL   215      23.483  26.864  34.552  1.00  0.00     0.012 C 
ATOM   1613  CG2 VAL   215      23.682  26.820  32.027  1.00  0.00     0.012 C 
ATOM   1614  H   VAL   215      25.346  24.591  31.624  1.00  0.00     0.163 HD
ATOM   1615  N   SER   216      25.588  23.846  34.916  1.00  0.00    -0.344 N 
ATOM   1616  CA  SER   216      25.933  23.085  36.117  1.00  0.00     0.200 C 
ATOM   1617  C   SER   216      27.445  22.859  36.224  1.00  0.00     0.242 C 
ATOM   1618  O   SER   216      27.991  22.721  37.320  1.00  0.00    -0.271 OA
ATOM   1619  CB  SER   216      25.210  21.737  36.095  1.00  0.00     0.199 C 
ATOM   1620  OG  SER   216      25.802  20.883  35.133  1.00  0.00    -0.398 OA
ATOM   1621  H   SER   216      25.092  23.428  34.102  1.00  0.00     0.163 HD
ATOM   1622  HG  SER   216      25.099  20.303  34.723  1.00  0.00     0.209 HD
ATOM   1623  N   GLY   217      28.118  22.834  35.072  1.00  0.00    -0.350 N 
ATOM   1624  CA  GLY   217      29.517  22.458  34.985  1.00  0.00     0.225 C 
ATOM   1625  C   GLY   217      29.713  21.020  34.546  1.00  0.00     0.236 C 
ATOM   1626  O   GLY   217      30.794  20.661  34.108  1.00  0.00    -0.272 OA
ATOM   1627  H   GLY   217      27.545  23.110  34.239  1.00  0.00     0.163 HD
ATOM   1628  N   ALA   218      28.673  20.197  34.662  1.00  0.00    -0.347 N 
ATOM   1629  CA  ALA   218      28.756  18.795  34.282  1.00  0.00     0.172 C 
ATOM   1630  C   ALA   218      28.910  18.623  32.775  1.00  0.00     0.240 C 
ATOM   1631  O   ALA   218      28.307  19.363  31.989  1.00  0.00    -0.271 OA
ATOM   1632  CB  ALA   218      27.532  18.046  34.772  1.00  0.00     0.042 C 
ATOM   1633  H   ALA   218      27.811  20.639  35.042  1.00  0.00     0.163 HD
ATOM   1634  N   GLU   219      29.705  17.632  32.382  1.00  0.00    -0.346 N 
ATOM   1635  CA  GLU   219      29.967  17.343  30.976  1.00  0.00     0.177 C 
ATOM   1636  C   GLU   219      28.684  17.103  30.180  1.00  0.00     0.241 C 
ATOM   1637  O   GLU   219      28.535  17.568  29.050  1.00  0.00    -0.271 OA
ATOM   1638  CB  GLU   219      30.864  16.105  30.858  1.00  0.00     0.045 C 
ATOM   1639  CG  GLU   219      31.492  15.913  29.484  1.00  0.00     0.116 C 
ATOM   1640  CD  GLU   219      32.713  16.793  29.232  1.00  0.00     0.172 C 
ATOM   1641  OE1 GLU   219      33.159  17.537  30.130  1.00  0.00    -0.648 OA
ATOM   1642  OE2 GLU   219      33.250  16.717  28.122  1.00  0.00    -0.648 OA
ATOM   1643  H   GLU   219      30.124  17.080  33.164  1.00  0.00     0.163 HD
ATOM   1644  N   GLU   220      27.748  16.376  30.781  1.00  0.00    -0.346 N 
ATOM   1645  CA  GLU   220      26.516  16.008  30.093  1.00  0.00     0.177 C 
ATOM   1646  C   GLU   220      25.578  17.197  29.861  1.00  0.00     0.241 C 
ATOM   1647  O   GLU   220      24.645  17.093  29.075  1.00  0.00    -0.271 OA
ATOM   1648  CB  GLU   220      25.789  14.888  30.836  1.00  0.00     0.045 C 
ATOM   1649  CG  GLU   220      25.267  15.282  32.208  1.00  0.00     0.116 C 
ATOM   1650  CD  GLU   220      26.232  14.956  33.338  1.00  0.00     0.172 C 
ATOM   1651  OE1 GLU   220      27.466  14.945  33.101  1.00  0.00    -0.648 OA
ATOM   1652  OE2 GLU   220      25.751  14.718  34.478  1.00  0.00    -0.648 OA
ATOM   1653  H   GLU   220      27.965  16.101  31.756  1.00  0.00     0.163 HD
ATOM   1654  N   ASP   221      25.822  18.311  30.545  1.00  0.00    -0.346 N 
ATOM   1655  CA  ASP   221      24.996  19.506  30.399  1.00  0.00     0.186 C 
ATOM   1656  C   ASP   221      25.567  20.556  29.458  1.00  0.00     0.241 C 
ATOM   1657  O   ASP   221      25.019  21.653  29.374  1.00  0.00    -0.271 OA
ATOM   1658  CB  ASP   221      24.778  20.149  31.765  1.00  0.00     0.147 C 
ATOM   1659  CG  ASP   221      23.989  19.274  32.694  1.00  0.00     0.175 C 
ATOM   1660  OD1 ASP   221      23.201  18.448  32.193  1.00  0.00    -0.648 OA
ATOM   1661  OD2 ASP   221      24.108  19.355  33.929  1.00  0.00    -0.648 OA
ATOM   1662  H   ASP   221      26.641  18.258  31.184  1.00  0.00     0.163 HD
ATOM   1663  N   PHE   222      26.648  20.252  28.748  1.00  0.00    -0.346 N 
ATOM   1664  CA  PHE   222      27.171  21.223  27.800  1.00  0.00     0.180 C 
ATOM   1665  C   PHE   222      26.120  21.547  26.740  1.00  0.00     0.241 C 
ATOM   1666  O   PHE   222      25.434  20.654  26.228  1.00  0.00    -0.271 OA
ATOM   1667  CB  PHE   222      28.449  20.714  27.121  1.00  0.00     0.073 C 
ATOM   1668  CG  PHE   222      29.716  21.066  27.861  1.00  0.00    -0.056 A 
ATOM   1669  CD1 PHE   222      30.053  22.388  28.100  1.00  0.00     0.007 A 
ATOM   1670  CD2 PHE   222      30.572  20.075  28.318  1.00  0.00     0.007 A 
ATOM   1671  CE1 PHE   222      31.214  22.716  28.773  1.00  0.00     0.001 A 
ATOM   1672  CE2 PHE   222      31.740  20.408  28.987  1.00  0.00     0.001 A 
ATOM   1673  CZ  PHE   222      32.055  21.727  29.212  1.00  0.00     0.000 A 
ATOM   1674  H   PHE   222      27.053  19.329  28.920  1.00  0.00     0.163 HD
ATOM   1675  N   VAL   223      26.035  22.828  26.411  1.00  0.00    -0.346 N 
ATOM   1676  CA  VAL   223      25.230  23.347  25.315  1.00  0.00     0.180 C 
ATOM   1677  C   VAL   223      26.205  23.972  24.318  1.00  0.00     0.241 C 
ATOM   1678  O   VAL   223      26.967  24.855  24.669  1.00  0.00    -0.271 OA
ATOM   1679  CB  VAL   223      24.244  24.414  25.819  1.00  0.00     0.009 C 
ATOM   1680  CG1 VAL   223      23.513  25.057  24.660  1.00  0.00     0.012 C 
ATOM   1681  CG2 VAL   223      23.257  23.799  26.816  1.00  0.00     0.012 C 
ATOM   1682  H   VAL   223      26.618  23.461  27.029  1.00  0.00     0.163 HD
ATOM   1683  N   LEU   224      26.168  23.493  23.088  1.00  0.00    -0.346 N 
ATOM   1684  CA  LEU   224      27.019  23.989  22.026  1.00  0.00     0.177 C 
ATOM   1685  C   LEU   224      26.317  25.098  21.264  1.00  0.00     0.241 C 
ATOM   1686  O   LEU   224      25.157  24.945  20.894  1.00  0.00    -0.271 OA
ATOM   1687  CB  LEU   224      27.327  22.825  21.093  1.00  0.00     0.038 C 
ATOM   1688  CG  LEU   224      28.348  23.056  19.987  1.00  0.00    -0.020 C 
ATOM   1689  CD1 LEU   224      29.725  23.376  20.537  1.00  0.00     0.009 C 
ATOM   1690  CD2 LEU   224      28.410  21.834  19.078  1.00  0.00     0.009 C 
ATOM   1691  H   LEU   224      25.469  22.723  22.946  1.00  0.00     0.163 HD
ATOM   1692  N   LEU   225      26.994  26.218  21.040  1.00  0.00    -0.346 N 
ATOM   1693  CA  LEU   225      26.421  27.253  20.188  1.00  0.00     0.177 C 
ATOM   1694  C   LEU   225      26.317  26.770  18.758  1.00  0.00     0.240 C 
ATOM   1695  O   LEU   225      27.252  26.178  18.231  1.00  0.00    -0.271 OA
ATOM   1696  CB  LEU   225      27.243  28.549  20.247  1.00  0.00     0.038 C 
ATOM   1697  CG  LEU   225      27.296  29.274  21.595  1.00  0.00    -0.020 C 
ATOM   1698  CD1 LEU   225      27.938  30.630  21.427  1.00  0.00     0.009 C 
ATOM   1699  CD2 LEU   225      25.946  29.449  22.241  1.00  0.00     0.009 C 
ATOM   1700  H   LEU   225      27.910  26.286  21.497  1.00  0.00     0.163 HD
ATOM   1701  N   GLY   226      25.175  27.033  18.133  1.00  0.00    -0.351 N 
ATOM   1702  CA  GLY   226      25.039  26.869  16.704  1.00  0.00     0.225 C 
ATOM   1703  C   GLY   226      25.896  27.870  15.955  1.00  0.00     0.236 C 
ATOM   1704  O   GLY   226      26.406  28.821  16.539  1.00  0.00    -0.272 OA
ATOM   1705  H   GLY   226      24.407  27.360  18.754  1.00  0.00     0.163 HD
ATOM   1706  N   TYR   227      26.044  27.687  14.646  1.00  0.00    -0.346 N 
ATOM   1707  CA  TYR   227      26.919  28.543  13.853  1.00  0.00     0.180 C 
ATOM   1708  C   TYR   227      26.574  30.023  13.980  1.00  0.00     0.241 C 
ATOM   1709  O   TYR   227      27.445  30.851  14.203  1.00  0.00    -0.271 OA
ATOM   1710  CB  TYR   227      26.930  28.122  12.352  1.00  0.00     0.073 C 
ATOM   1711  CG  TYR   227      27.696  29.136  11.473  1.00  0.00    -0.056 A 
ATOM   1712  CD1 TYR   227      29.083  29.141  11.432  1.00  0.00     0.010 A 
ATOM   1713  CD2 TYR   227      27.011  30.140  10.784  1.00  0.00     0.010 A 
ATOM   1714  CE1 TYR   227      29.782  30.112  10.719  1.00  0.00     0.037 A 
ATOM   1715  CE2 TYR   227      27.690  31.107  10.066  1.00  0.00     0.037 A 
ATOM   1716  CZ  TYR   227      29.078  31.065  10.038  1.00  0.00     0.065 A 
ATOM   1717  OH  TYR   227      29.796  32.020   9.359  1.00  0.00    -0.361 OA
ATOM   1718  H   TYR   227      25.496  26.902  14.249  1.00  0.00     0.163 HD
ATOM   1719  HH  TYR   227      30.173  32.674  10.013  1.00  0.00     0.217 HD
ATOM   1720  N   ASP   228      25.310  30.366  13.791  1.00  0.00    -0.345 N 
ATOM   1721  CA  ASP   228      24.946  31.778  13.815  1.00  0.00     0.186 C 
ATOM   1722  C   ASP   228      25.205  32.398  15.177  1.00  0.00     0.241 C 
ATOM   1723  O   ASP   228      25.679  33.525  15.246  1.00  0.00    -0.271 OA
ATOM   1724  CB  ASP   228      23.484  31.992  13.407  1.00  0.00     0.147 C 
ATOM   1725  CG  ASP   228      23.252  31.843  11.931  1.00  0.00     0.175 C 
ATOM   1726  OD1 ASP   228      24.163  32.145  11.128  1.00  0.00    -0.648 OA
ATOM   1727  OD2 ASP   228      22.162  31.439  11.489  1.00  0.00    -0.648 OA
ATOM   1728  H   ASP   228      24.651  29.601  13.636  1.00  0.00     0.163 HD
ATOM   1729  N   GLU   229      24.890  31.673  16.250  1.00  0.00    -0.346 N 
ATOM   1730  CA  GLU   229      25.155  32.179  17.590  1.00  0.00     0.177 C 
ATOM   1731  C   GLU   229      26.655  32.275  17.870  1.00  0.00     0.241 C 
ATOM   1732  O   GLU   229      27.114  33.219  18.502  1.00  0.00    -0.271 OA
ATOM   1733  CB  GLU   229      24.560  31.264  18.656  1.00  0.00     0.045 C 
ATOM   1734  CG  GLU   229      23.087  30.921  18.670  1.00  0.00     0.116 C 
ATOM   1735  CD  GLU   229      22.817  29.847  19.722  1.00  0.00     0.172 C 
ATOM   1736  OE1 GLU   229      23.134  28.620  19.554  1.00  0.00    -0.648 OA
ATOM   1737  OE2 GLU   229      22.359  30.263  20.782  1.00  0.00    -0.648 OA
ATOM   1738  H   GLU   229      24.459  30.758  16.052  1.00  0.00     0.163 HD
ATOM   1739  N   PHE   230      27.411  31.281  17.400  1.00  0.00    -0.346 N 
ATOM   1740  CA  PHE   230      28.858  31.280  17.530  1.00  0.00     0.180 C 
ATOM   1741  C   PHE   230      29.440  32.551  16.899  1.00  0.00     0.241 C 
ATOM   1742  O   PHE   230      30.287  33.219  17.494  1.00  0.00    -0.271 OA
ATOM   1743  CB  PHE   230      29.439  30.020  16.878  1.00  0.00     0.073 C 
ATOM   1744  CG  PHE   230      30.927  30.071  16.714  1.00  0.00    -0.056 A 
ATOM   1745  CD1 PHE   230      31.768  29.788  17.779  1.00  0.00     0.007 A 
ATOM   1746  CD2 PHE   230      31.489  30.414  15.503  1.00  0.00     0.007 A 
ATOM   1747  CE1 PHE   230      33.141  29.846  17.624  1.00  0.00     0.001 A 
ATOM   1748  CE2 PHE   230      32.870  30.471  15.352  1.00  0.00     0.001 A 
ATOM   1749  CZ  PHE   230      33.691  30.207  16.413  1.00  0.00     0.000 A 
ATOM   1750  H   PHE   230      26.875  30.516  16.937  1.00  0.00     0.163 HD
ATOM   1751  N   VAL   231      29.005  32.874  15.692  1.00  0.00    -0.346 N 
ATOM   1752  CA  VAL   231      29.494  34.075  15.026  1.00  0.00     0.180 C 
ATOM   1753  C   VAL   231      29.042  35.345  15.750  1.00  0.00     0.241 C 
ATOM   1754  O   VAL   231      29.809  36.292  15.914  1.00  0.00    -0.271 OA
ATOM   1755  CB  VAL   231      29.039  34.095  13.559  1.00  0.00     0.009 C 
ATOM   1756  CG1 VAL   231      29.184  35.478  12.942  1.00  0.00     0.012 C 
ATOM   1757  CG2 VAL   231      29.770  33.030  12.771  1.00  0.00     0.012 C 
ATOM   1758  H   VAL   231      28.316  32.227  15.279  1.00  0.00     0.163 HD
ATOM   1759  N   GLU   232      27.795  35.382  16.192  1.00  0.00    -0.346 N 
ATOM   1760  CA  GLU   232      27.276  36.556  16.891  1.00  0.00     0.177 C 
ATOM   1761  C   GLU   232      28.099  36.848  18.136  1.00  0.00     0.241 C 
ATOM   1762  O   GLU   232      28.558  37.970  18.328  1.00  0.00    -0.271 OA
ATOM   1763  CB  GLU   232      25.816  36.329  17.257  1.00  0.00     0.045 C 
ATOM   1764  CG  GLU   232      25.122  37.393  18.094  1.00  0.00     0.116 C 
ATOM   1765  CD  GLU   232      23.752  36.913  18.571  1.00  0.00     0.172 C 
ATOM   1766  OE1 GLU   232      23.463  36.970  19.792  1.00  0.00    -0.648 OA
ATOM   1767  OE2 GLU   232      22.958  36.454  17.717  1.00  0.00    -0.648 OA
ATOM   1768  H   GLU   232      27.233  34.533  16.006  1.00  0.00     0.163 HD
ATOM   1769  N   PHE   233      28.283  35.851  18.984  1.00  0.00    -0.346 N 
ATOM   1770  CA  PHE   233      29.073  36.053  20.182  1.00  0.00     0.180 C 
ATOM   1771  C   PHE   233      30.542  36.335  19.861  1.00  0.00     0.241 C 
ATOM   1772  O   PHE   233      31.124  37.248  20.425  1.00  0.00    -0.271 OA
ATOM   1773  CB  PHE   233      28.918  34.851  21.126  1.00  0.00     0.073 C 
ATOM   1774  CG  PHE   233      27.628  34.870  21.910  1.00  0.00    -0.056 A 
ATOM   1775  CD1 PHE   233      27.508  35.630  23.064  1.00  0.00     0.007 A 
ATOM   1776  CD2 PHE   233      26.518  34.163  21.494  1.00  0.00     0.007 A 
ATOM   1777  CE1 PHE   233      26.307  35.669  23.781  1.00  0.00     0.001 A 
ATOM   1778  CE2 PHE   233      25.323  34.204  22.217  1.00  0.00     0.001 A 
ATOM   1779  CZ  PHE   233      25.219  34.953  23.352  1.00  0.00     0.000 A 
ATOM   1780  H   PHE   233      27.835  34.959  18.728  1.00  0.00     0.163 HD
ATOM   1781  N   SER   234      31.141  35.562  18.961  1.00  0.00    -0.344 N 
ATOM   1782  CA  SER   234      32.563  35.737  18.674  1.00  0.00     0.200 C 
ATOM   1783  C   SER   234      32.854  37.127  18.121  1.00  0.00     0.243 C 
ATOM   1784  O   SER   234      33.880  37.712  18.422  1.00  0.00    -0.271 OA
ATOM   1785  CB  SER   234      33.056  34.677  17.690  1.00  0.00     0.199 C 
ATOM   1786  OG  SER   234      33.032  33.383  18.253  1.00  0.00    -0.398 OA
ATOM   1787  H   SER   234      30.543  34.862  18.506  1.00  0.00     0.163 HD
ATOM   1788  HG  SER   234      33.709  32.805  17.797  1.00  0.00     0.209 HD
ATOM   1789  N   SER   235      31.927  37.648  17.327  1.00  0.00    -0.344 N 
ATOM   1790  CA  SER   235      32.088  38.960  16.730  1.00  0.00     0.200 C 
ATOM   1791  C   SER   235      32.074  40.074  17.772  1.00  0.00     0.243 C 
ATOM   1792  O   SER   235      32.512  41.179  17.487  1.00  0.00    -0.271 OA
ATOM   1793  CB  SER   235      30.990  39.214  15.689  1.00  0.00     0.199 C 
ATOM   1794  OG  SER   235      29.741  39.475  16.288  1.00  0.00    -0.398 OA
ATOM   1795  H   SER   235      31.094  37.044  17.175  1.00  0.00     0.163 HD
ATOM   1796  HG  SER   235      29.566  38.804  17.009  1.00  0.00     0.209 HD
ATOM   1797  N   LYS   236      31.562  39.791  18.961  1.00  0.00    -0.346 N 
ATOM   1798  CA  LYS   236      31.507  40.755  20.050  1.00  0.00     0.176 C 
ATOM   1799  C   LYS   236      32.664  40.610  21.030  1.00  0.00     0.241 C 
ATOM   1800  O   LYS   236      32.768  41.369  21.982  1.00  0.00    -0.271 OA
ATOM   1801  CB  LYS   236      30.182  40.620  20.791  1.00  0.00     0.035 C 
ATOM   1802  CG  LYS   236      28.984  40.959  19.941  1.00  0.00     0.004 C 
ATOM   1803  CD  LYS   236      27.680  40.728  20.698  1.00  0.00     0.027 C 
ATOM   1804  CE  LYS   236      26.461  40.951  19.825  1.00  0.00     0.229 C 
ATOM   1805  NZ  LYS   236      25.221  40.474  20.501  1.00  0.00    -0.079 N 
ATOM   1806  HZ1 LYS   236      24.823  41.224  21.029  1.00  0.00     0.274 HD
ATOM   1807  HZ3 LYS   236      24.567  40.164  19.812  1.00  0.00     0.274 HD
ATOM   1808  HZ2 LYS   236      25.448  39.717  21.112  1.00  0.00     0.274 HD
ATOM   1809  H   LYS   236      31.199  38.811  19.051  1.00  0.00     0.163 HD
ATOM   1810  N   VAL   237      33.530  39.630  20.824  1.00  0.00    -0.346 N 
ATOM   1811  CA  VAL   237      34.682  39.423  21.688  1.00  0.00     0.180 C 
ATOM   1812  C   VAL   237      35.854  40.128  21.004  1.00  0.00     0.243 C 
ATOM   1813  O   VAL   237      36.223  39.774  19.891  1.00  0.00    -0.271 OA
ATOM   1814  CB  VAL   237      34.966  37.932  21.869  1.00  0.00     0.009 C 
ATOM   1815  CG1 VAL   237      36.233  37.736  22.678  1.00  0.00     0.012 C 
ATOM   1816  CG2 VAL   237      33.807  37.235  22.539  1.00  0.00     0.012 C 
ATOM   1817  H   VAL   237      33.318  39.027  20.000  1.00  0.00     0.163 HD
ATOM   1818  N   PRO   238      36.429  41.156  21.629  1.00  0.00    -0.337 N 
ATOM   1819  CA  PRO   238      37.351  42.034  20.903  1.00  0.00     0.179 C 
ATOM   1820  C   PRO   238      38.607  41.300  20.442  1.00  0.00     0.241 C 
ATOM   1821  O   PRO   238      39.302  40.676  21.236  1.00  0.00    -0.271 OA
ATOM   1822  CB  PRO   238      37.703  43.117  21.945  1.00  0.00     0.037 C 
ATOM   1823  CG  PRO   238      37.468  42.480  23.263  1.00  0.00     0.022 C 
ATOM   1824  CD  PRO   238      36.278  41.586  23.033  1.00  0.00     0.127 C 
ATOM   1825  N   ASN   239      38.887  41.433  19.157  1.00  0.00    -0.346 N 
ATOM   1826  CA  ASN   239      40.049  40.850  18.509  1.00  0.00     0.185 C 
ATOM   1827  C   ASN   239      40.062  39.329  18.476  1.00  0.00     0.241 C 
ATOM   1828  O   ASN   239      41.108  38.726  18.303  1.00  0.00    -0.271 OA
ATOM   1829  CB  ASN   239      41.345  41.421  19.100  1.00  0.00     0.137 C 
ATOM   1830  CG  ASN   239      41.437  42.911  18.908  1.00  0.00     0.217 C 
ATOM   1831  OD1 ASN   239      41.389  43.427  17.775  1.00  0.00    -0.274 OA
ATOM   1832  ND2 ASN   239      41.634  43.618  20.000  1.00  0.00    -0.370 N 
ATOM   1833 2HD2 ASN   239      41.701  44.627  19.949  1.00  0.00     0.159 HD
ATOM   1834 1HD2 ASN   239      41.720  43.169  20.891  1.00  0.00     0.159 HD
ATOM   1835  H   ASN   239      38.178  42.013  18.627  1.00  0.00     0.163 HD
ATOM   1836  N   LEU   240      38.906  38.699  18.628  1.00  0.00    -0.346 N 
ATOM   1837  CA  LEU   240      38.835  37.260  18.480  1.00  0.00     0.177 C 
ATOM   1838  C   LEU   240      38.710  36.909  17.002  1.00  0.00     0.241 C 
ATOM   1839  O   LEU   240      37.755  37.330  16.346  1.00  0.00    -0.271 OA
ATOM   1840  CB  LEU   240      37.652  36.692  19.242  1.00  0.00     0.038 C 
ATOM   1841  CG  LEU   240      37.560  35.165  19.238  1.00  0.00    -0.020 C 
ATOM   1842  CD1 LEU   240      38.779  34.527  19.900  1.00  0.00     0.009 C 
ATOM   1843  CD2 LEU   240      36.280  34.719  19.917  1.00  0.00     0.009 C 
ATOM   1844  H   LEU   240      38.099  39.301  18.851  1.00  0.00     0.163 HD
ATOM   1845  N   LEU   241      39.662  36.148  16.486  1.00  0.00    -0.346 N 
ATOM   1846  CA  LEU   241      39.554  35.557  15.170  1.00  0.00     0.177 C 
ATOM   1847  C   LEU   241      38.723  34.293  15.250  1.00  0.00     0.241 C 
ATOM   1848  O   LEU   241      38.920  33.501  16.165  1.00  0.00    -0.271 OA
ATOM   1849  CB  LEU   241      40.940  35.203  14.693  1.00  0.00     0.038 C 
ATOM   1850  CG  LEU   241      41.057  34.675  13.300  1.00  0.00    -0.020 C 
ATOM   1851  CD1 LEU   241      40.632  35.696  12.263  1.00  0.00     0.009 C 
ATOM   1852  CD2 LEU   241      42.495  34.257  13.101  1.00  0.00     0.009 C 
ATOM   1853  H   LEU   241      40.492  36.013  17.109  1.00  0.00     0.163 HD
ATOM   1854  N   TYR   242      37.825  34.094  14.294  1.00  0.00    -0.346 N 
ATOM   1855  CA  TYR   242      36.907  32.968  14.366  1.00  0.00     0.180 C 
ATOM   1856  C   TYR   242      36.560  32.453  12.987  1.00  0.00     0.241 C 
ATOM   1857  O   TYR   242      36.647  33.158  11.996  1.00  0.00    -0.271 OA
ATOM   1858  CB  TYR   242      35.637  33.338  15.167  1.00  0.00     0.073 C 
ATOM   1859  CG  TYR   242      34.825  34.445  14.570  1.00  0.00    -0.056 A 
ATOM   1860  CD1 TYR   242      33.820  34.167  13.660  1.00  0.00     0.010 A 
ATOM   1861  CD2 TYR   242      35.068  35.766  14.893  1.00  0.00     0.010 A 
ATOM   1862  CE1 TYR   242      33.080  35.177  13.089  1.00  0.00     0.037 A 
ATOM   1863  CE2 TYR   242      34.326  36.800  14.306  1.00  0.00     0.037 A 
ATOM   1864  CZ  TYR   242      33.327  36.485  13.412  1.00  0.00     0.065 A 
ATOM   1865  OH  TYR   242      32.567  37.453  12.822  1.00  0.00    -0.361 OA
ATOM   1866  H   TYR   242      37.836  34.782  13.526  1.00  0.00     0.163 HD
ATOM   1867  HH  TYR   242      32.966  38.351  13.010  1.00  0.00     0.217 HD
ATOM   1868  N   ALA   243      36.145  31.196  12.961  1.00  0.00    -0.346 N 
ATOM   1869  CA  ALA   243      35.753  30.512  11.743  1.00  0.00     0.172 C 
ATOM   1870  C   ALA   243      34.511  31.147  11.153  1.00  0.00     0.240 C 
ATOM   1871  O   ALA   243      33.491  31.279  11.815  1.00  0.00    -0.271 OA
ATOM   1872  CB  ALA   243      35.491  29.061  12.046  1.00  0.00     0.042 C 
ATOM   1873  H   ALA   243      36.124  30.733  13.905  1.00  0.00     0.163 HD
ATOM   1874  N   ARG   244      34.626  31.574   9.908  1.00  0.00    -0.346 N 
ATOM   1875  CA  ARG   244      33.524  32.200   9.191  1.00  0.00     0.176 C 
ATOM   1876  C   ARG   244      33.220  31.423   7.931  1.00  0.00     0.241 C 
ATOM   1877  O   ARG   244      34.126  30.957   7.237  1.00  0.00    -0.271 OA
ATOM   1878  CB  ARG   244      33.879  33.637   8.815  1.00  0.00     0.036 C 
ATOM   1879  CG  ARG   244      33.823  34.612   9.968  1.00  0.00     0.023 C 
ATOM   1880  CD  ARG   244      33.913  36.059   9.546  1.00  0.00     0.138 C 
ATOM   1881  NE  ARG   244      32.599  36.600   9.181  1.00  0.00    -0.227 N 
ATOM   1882  CZ  ARG   244      32.152  36.823   7.941  1.00  0.00     0.665 C 
ATOM   1883  NH1 ARG   244      32.899  36.555   6.871  1.00  0.00    -0.235 N 
ATOM   1884  NH2 ARG   244      30.929  37.325   7.771  1.00  0.00    -0.235 N 
ATOM   1885  HE  ARG   244      31.965  36.829   9.945  1.00  0.00     0.177 HD
ATOM   1886 2HH2 ARG   244      30.594  37.512   6.850  1.00  0.00     0.174 HD
ATOM   1887 1HH2 ARG   244      30.351  37.511   8.564  1.00  0.00     0.174 HD
ATOM   1888  H   ARG   244      35.570  31.426   9.483  1.00  0.00     0.163 HD
ATOM   1889 2HH1 ARG   244      32.547  36.749   5.959  1.00  0.00     0.174 HD
ATOM   1890 1HH1 ARG   244      33.809  36.159   6.986  1.00  0.00     0.174 HD
ATOM   1891  N   ALA   245      31.945  31.334   7.605  1.00  0.00    -0.346 N 
ATOM   1892  CA  ALA   245      31.513  30.532   6.477  1.00  0.00     0.172 C 
ATOM   1893  C   ALA   245      32.079  31.037   5.154  1.00  0.00     0.240 C 
ATOM   1894  O   ALA   245      31.967  32.224   4.830  1.00  0.00    -0.271 OA
ATOM   1895  CB  ALA   245      30.004  30.502   6.410  1.00  0.00     0.042 C 
ATOM   1896  H   ALA   245      31.296  31.873   8.210  1.00  0.00     0.163 HD
ATOM   1897  N   LEU   246      32.673  30.116   4.412  1.00  0.00    -0.346 N 
ATOM   1898  CA  LEU   246      33.148  30.319   3.054  1.00  0.00     0.177 C 
ATOM   1899  C   LEU   246      32.042  30.063   2.046  1.00  0.00     0.241 C 
ATOM   1900  O   LEU   246      32.049  30.613   0.943  1.00  0.00    -0.271 OA
ATOM   1901  CB  LEU   246      34.289  29.351   2.786  1.00  0.00     0.038 C 
ATOM   1902  CG  LEU   246      35.485  29.487   3.723  1.00  0.00    -0.020 C 
ATOM   1903  CD1 LEU   246      36.319  28.224   3.681  1.00  0.00     0.009 C 
ATOM   1904  CD2 LEU   246      36.327  30.698   3.371  1.00  0.00     0.009 C 
ATOM   1905  H   LEU   246      32.778  29.182   4.910  1.00  0.00     0.163 HD
ATOM   1906  N   VAL   247      31.129  29.180   2.418  1.00  0.00    -0.346 N 
ATOM   1907  CA  VAL   247      29.928  28.863   1.674  1.00  0.00     0.180 C 
ATOM   1908  C   VAL   247      28.893  28.400   2.690  1.00  0.00     0.241 C 
ATOM   1909  O   VAL   247      29.244  27.873   3.760  1.00  0.00    -0.271 OA
ATOM   1910  CB  VAL   247      30.189  27.794   0.559  1.00  0.00     0.009 C 
ATOM   1911  CG1 VAL   247      30.693  26.520   1.131  1.00  0.00     0.012 C 
ATOM   1912  CG2 VAL   247      28.960  27.559  -0.292  1.00  0.00     0.012 C 
ATOM   1913  H   VAL   247      31.361  28.706   3.343  1.00  0.00     0.163 HD
ATOM   1914  N   ARG   248      27.626  28.610   2.372  1.00  0.00    -0.346 N 
ATOM   1915  CA  ARG   248      26.515  28.215   3.215  1.00  0.00     0.176 C 
ATOM   1916  C   ARG   248      25.436  27.690   2.296  1.00  0.00     0.240 C 
ATOM   1917  O   ARG   248      25.138  28.306   1.266  1.00  0.00    -0.271 OA
ATOM   1918  CB  ARG   248      26.011  29.411   4.010  1.00  0.00     0.036 C 
ATOM   1919  CG  ARG   248      24.874  29.107   4.946  1.00  0.00     0.023 C 
ATOM   1920  CD  ARG   248      24.629  30.221   5.889  1.00  0.00     0.138 C 
ATOM   1921  NE  ARG   248      23.535  29.925   6.797  1.00  0.00    -0.227 N 
ATOM   1922  CZ  ARG   248      23.450  30.417   8.019  1.00  0.00     0.665 C 
ATOM   1923  NH1 ARG   248      24.393  31.211   8.491  1.00  0.00    -0.235 N 
ATOM   1924  NH2 ARG   248      22.412  30.111   8.783  1.00  0.00    -0.235 N 
ATOM   1925  HE  ARG   248      22.806  29.314   6.477  1.00  0.00     0.177 HD
ATOM   1926 2HH2 ARG   248      22.347  30.464   9.717  1.00  0.00     0.174 HD
ATOM   1927 1HH2 ARG   248      21.682  29.522   8.426  1.00  0.00     0.174 HD
ATOM   1928  H   ARG   248      27.493  29.093   1.445  1.00  0.00     0.163 HD
ATOM   1929 2HH1 ARG   248      24.326  31.567   9.436  1.00  0.00     0.174 HD
ATOM   1930 1HH1 ARG   248      25.174  31.467   7.924  1.00  0.00     0.174 HD
ATOM   1931  N   GLY   249      24.828  26.579   2.659  1.00  0.00    -0.351 N 
ATOM   1932  CA  GLY   249      23.780  25.988   1.840  1.00  0.00     0.225 C 
ATOM   1933  C   GLY   249      23.474  24.582   2.289  1.00  0.00     0.236 C 
ATOM   1934  O   GLY   249      23.702  24.219   3.439  1.00  0.00    -0.272 OA
ATOM   1935  H   GLY   249      25.151  26.170   3.557  1.00  0.00     0.163 HD
ATOM   1936  N   THR   250      22.967  23.762   1.382  1.00  0.00    -0.344 N 
ATOM   1937  CA  THR   250      22.789  22.362   1.694  1.00  0.00     0.205 C 
ATOM   1938  C   THR   250      24.148  21.692   1.883  1.00  0.00     0.243 C 
ATOM   1939  O   THR   250      25.204  22.225   1.534  1.00  0.00    -0.271 OA
ATOM   1940  CB  THR   250      22.056  21.631   0.575  1.00  0.00     0.146 C 
ATOM   1941  OG1 THR   250      22.873  21.700  -0.596  1.00  0.00    -0.393 OA
ATOM   1942  CG2 THR   250      20.701  22.271   0.249  1.00  0.00     0.042 C 
ATOM   1943  H   THR   250      22.724  24.193   0.479  1.00  0.00     0.163 HD
ATOM   1944  HG1 THR   250      22.795  22.606  -1.026  1.00  0.00     0.210 HD
ATOM   1945  N   LEU   251      24.112  20.488   2.417  1.00  0.00    -0.346 N 
ATOM   1946  CA  LEU   251      25.330  19.708   2.550  1.00  0.00     0.177 C 
ATOM   1947  C   LEU   251      26.045  19.600   1.197  1.00  0.00     0.241 C 
ATOM   1948  O   LEU   251      27.254  19.795   1.101  1.00  0.00    -0.271 OA
ATOM   1949  CB  LEU   251      25.009  18.337   3.126  1.00  0.00     0.038 C 
ATOM   1950  CG  LEU   251      26.156  17.332   3.149  1.00  0.00    -0.020 C 
ATOM   1951  CD1 LEU   251      27.254  17.823   4.081  1.00  0.00     0.009 C 
ATOM   1952  CD2 LEU   251      25.619  15.984   3.574  1.00  0.00     0.009 C 
ATOM   1953  H   LEU   251      23.182  20.160   2.720  1.00  0.00     0.163 HD
ATOM   1954  N   ASP   252      25.303  19.276   0.140  1.00  0.00    -0.346 N 
ATOM   1955  CA  ASP   252      25.914  19.128  -1.173  1.00  0.00     0.186 C 
ATOM   1956  C   ASP   252      26.521  20.425  -1.697  1.00  0.00     0.241 C 
ATOM   1957  O   ASP   252      27.577  20.395  -2.307  1.00  0.00    -0.271 OA
ATOM   1958  CB  ASP   252      24.906  18.548  -2.167  1.00  0.00     0.147 C 
ATOM   1959  CG  ASP   252      24.785  17.048  -2.057  1.00  0.00     0.175 C 
ATOM   1960  OD1 ASP   252      25.827  16.360  -1.967  1.00  0.00    -0.648 OA
ATOM   1961  OD2 ASP   252      23.678  16.478  -2.067  1.00  0.00    -0.648 OA
ATOM   1962  H   ASP   252      24.299  19.145   0.329  1.00  0.00     0.163 HD
ATOM   1963  N   GLU   253      25.881  21.559  -1.434  1.00  0.00    -0.346 N 
ATOM   1964  CA  GLU   253      26.433  22.836  -1.854  1.00  0.00     0.177 C 
ATOM   1965  C   GLU   253      27.767  23.097  -1.147  1.00  0.00     0.241 C 
ATOM   1966  O   GLU   253      28.715  23.593  -1.758  1.00  0.00    -0.271 OA
ATOM   1967  CB  GLU   253      25.425  23.960  -1.627  1.00  0.00     0.045 C 
ATOM   1968  CG  GLU   253      24.331  23.948  -2.685  1.00  0.00     0.116 C 
ATOM   1969  CD  GLU   253      23.134  24.814  -2.371  1.00  0.00     0.172 C 
ATOM   1970  OE1 GLU   253      22.884  25.175  -1.210  1.00  0.00    -0.648 OA
ATOM   1971  OE2 GLU   253      22.407  25.124  -3.328  1.00  0.00    -0.648 OA
ATOM   1972  H   GLU   253      24.990  21.454  -0.924  1.00  0.00     0.163 HD
ATOM   1973  N   CYS   254      27.852  22.762   0.136  1.00  0.00    -0.345 N 
ATOM   1974  CA  CYS   254      29.111  22.939   0.864  1.00  0.00     0.185 C 
ATOM   1975  C   CYS   254      30.188  21.962   0.385  1.00  0.00     0.241 C 
ATOM   1976  O   CYS   254      31.354  22.322   0.265  1.00  0.00    -0.271 OA
ATOM   1977  CB  CYS   254      28.871  22.790   2.351  1.00  0.00     0.105 C 
ATOM   1978  SG  CYS   254      27.923  24.157   3.070  1.00  0.00    -0.180 SA
ATOM   1979  H   CYS   254      26.994  22.384   0.556  1.00  0.00     0.163 HD
ATOM   1980  HG  CYS   254      28.508  24.964   3.141  1.00  0.00     0.101 HD
ATOM   1981  N   LEU   255      29.793  20.722   0.112  1.00  0.00    -0.346 N 
ATOM   1982  CA  LEU   255      30.706  19.693  -0.386  1.00  0.00     0.177 C 
ATOM   1983  C   LEU   255      31.281  20.029  -1.745  1.00  0.00     0.241 C 
ATOM   1984  O   LEU   255      32.314  19.480  -2.101  1.00  0.00    -0.271 OA
ATOM   1985  CB  LEU   255      30.007  18.335  -0.438  1.00  0.00     0.038 C 
ATOM   1986  CG  LEU   255      29.841  17.656   0.910  1.00  0.00    -0.020 C 
ATOM   1987  CD1 LEU   255      28.872  16.499   0.750  1.00  0.00     0.009 C 
ATOM   1988  CD2 LEU   255      31.168  17.175   1.465  1.00  0.00     0.009 C 
ATOM   1989  H   LEU   255      28.778  20.545   0.283  1.00  0.00     0.163 HD
ATOM   1990  N   ALA   256      30.640  20.922  -2.490  1.00  0.00    -0.346 N 
ATOM   1991  CA  ALA   256      31.129  21.362  -3.791  1.00  0.00     0.172 C 
ATOM   1992  C   ALA   256      32.193  22.439  -3.700  1.00  0.00     0.240 C 
ATOM   1993  O   ALA   256      32.742  22.840  -4.719  1.00  0.00    -0.271 OA
ATOM   1994  CB  ALA   256      29.980  21.859  -4.637  1.00  0.00     0.042 C 
ATOM   1995  H   ALA   256      29.755  21.282  -2.064  1.00  0.00     0.163 HD
ATOM   1996  N   PHE   257      32.524  22.896  -2.499  1.00  0.00    -0.346 N 
ATOM   1997  CA  PHE   257      33.544  23.909  -2.344  1.00  0.00     0.180 C 
ATOM   1998  C   PHE   257      34.861  23.436  -2.951  1.00  0.00     0.241 C 
ATOM   1999  O   PHE   257      35.276  22.305  -2.742  1.00  0.00    -0.271 OA
ATOM   2000  CB  PHE   257      33.740  24.227  -0.868  1.00  0.00     0.073 C 
ATOM   2001  CG  PHE   257      34.707  25.338  -0.625  1.00  0.00    -0.056 A 
ATOM   2002  CD1 PHE   257      34.322  26.652  -0.808  1.00  0.00     0.007 A 
ATOM   2003  CD2 PHE   257      36.007  25.075  -0.245  1.00  0.00     0.007 A 
ATOM   2004  CE1 PHE   257      35.213  27.684  -0.604  1.00  0.00     0.001 A 
ATOM   2005  CE2 PHE   257      36.908  26.105  -0.047  1.00  0.00     0.001 A 
ATOM   2006  CZ  PHE   257      36.514  27.402  -0.225  1.00  0.00     0.000 A 
ATOM   2007  H   PHE   257      32.001  22.473  -1.711  1.00  0.00     0.163 HD
ATOM   2008  N   ASP   258      35.528  24.336  -3.658  1.00  0.00    -0.345 N 
ATOM   2009  CA  ASP   258      36.758  24.032  -4.383  1.00  0.00     0.186 C 
ATOM   2010  C   ASP   258      37.981  24.047  -3.453  1.00  0.00     0.241 C 
ATOM   2011  O   ASP   258      38.750  25.011  -3.450  1.00  0.00    -0.271 OA
ATOM   2012  CB  ASP   258      36.924  25.048  -5.532  1.00  0.00     0.147 C 
ATOM   2013  CG  ASP   258      38.161  24.804  -6.379  1.00  0.00     0.175 C 
ATOM   2014  OD1 ASP   258      38.827  23.768  -6.182  1.00  0.00    -0.648 OA
ATOM   2015  OD2 ASP   258      38.524  25.603  -7.274  1.00  0.00    -0.648 OA
ATOM   2016  H   ASP   258      35.096  25.293  -3.654  1.00  0.00     0.163 HD
ATOM   2017  N   VAL   259      38.204  22.962  -2.717  1.00  0.00    -0.346 N 
ATOM   2018  CA  VAL   259      39.350  22.899  -1.796  1.00  0.00     0.180 C 
ATOM   2019  C   VAL   259      40.679  22.812  -2.502  1.00  0.00     0.241 C 
ATOM   2020  O   VAL   259      41.689  23.263  -1.967  1.00  0.00    -0.271 OA
ATOM   2021  CB  VAL   259      39.329  21.707  -0.794  1.00  0.00     0.009 C 
ATOM   2022  CG1 VAL   259      38.391  21.969   0.354  1.00  0.00     0.012 C 
ATOM   2023  CG2 VAL   259      39.043  20.365  -1.501  1.00  0.00     0.012 C 
ATOM   2024  H   VAL   259      37.530  22.194  -2.841  1.00  0.00     0.163 HD
ATOM   2025  N   GLU   260      40.696  22.234  -3.701  1.00  0.00    -0.346 N 
ATOM   2026  CA  GLU   260      41.948  22.057  -4.407  1.00  0.00     0.177 C 
ATOM   2027  C   GLU   260      42.641  23.359  -4.725  1.00  0.00     0.241 C 
ATOM   2028  O   GLU   260      43.868  23.377  -4.798  1.00  0.00    -0.271 OA
ATOM   2029  CB  GLU   260      41.725  21.268  -5.692  1.00  0.00     0.045 C 
ATOM   2030  CG  GLU   260      41.405  19.815  -5.443  1.00  0.00     0.116 C 
ATOM   2031  CD  GLU   260      42.546  19.114  -4.750  1.00  0.00     0.172 C 
ATOM   2032  OE1 GLU   260      43.674  19.108  -5.296  1.00  0.00    -0.648 OA
ATOM   2033  OE2 GLU   260      42.319  18.578  -3.667  1.00  0.00    -0.648 OA
ATOM   2034  H   GLU   260      39.777  21.939  -4.061  1.00  0.00     0.163 HD
ATOM   2035  N   ASN   261      41.874  24.429  -4.914  1.00  0.00    -0.346 N 
ATOM   2036  CA  ASN   261      42.413  25.739  -5.259  1.00  0.00     0.185 C 
ATOM   2037  C   ASN   261      42.213  26.799  -4.187  1.00  0.00     0.241 C 
ATOM   2038  O   ASN   261      42.382  27.980  -4.433  1.00  0.00    -0.271 OA
ATOM   2039  CB  ASN   261      41.770  26.235  -6.547  1.00  0.00     0.137 C 
ATOM   2040  CG  ASN   261      42.117  25.381  -7.712  1.00  0.00     0.217 C 
ATOM   2041  H   ASN   261      40.849  24.249  -4.794  1.00  0.00     0.163 HD
ATOM   2042  OD1 ASN   261      43.287  25.262  -8.065  1.00  0.00    -0.274 OA
ATOM   2043  ND2 ASN   261      41.118  24.742  -8.291  1.00  0.00    -0.370 N 
ATOM   2044 2HD2 ASN   261      41.281  24.139  -9.085  1.00  0.00     0.159 HD
ATOM   2045 1HD2 ASN   261      40.181  24.849  -7.947  1.00  0.00     0.159 HD
ATOM   2046  N   PHE   262      41.856  26.378  -2.986  1.00  0.00    -0.347 N 
ATOM   2047  CA  PHE   262      41.526  27.295  -1.909  1.00  0.00     0.166 C 
ATOM   2048  C   PHE   262      42.820  27.756  -1.244  1.00  0.00     0.219 C 
ATOM   2049  O   PHE   262      43.475  27.009  -0.504  1.00  0.00    -0.287 OA
ATOM   2050  CB  PHE   262      40.623  26.577  -0.912  1.00  0.00     0.072 C 
ATOM   2051  CG  PHE   262      40.302  27.344   0.350  1.00  0.00    -0.056 A 
ATOM   2052  CD1 PHE   262      40.049  28.702   0.346  1.00  0.00     0.007 A 
ATOM   2053  CD2 PHE   262      40.215  26.663   1.545  1.00  0.00     0.007 A 
ATOM   2054  CE1 PHE   262      39.750  29.365   1.521  1.00  0.00     0.001 A 
ATOM   2055  CE2 PHE   262      39.907  27.317   2.718  1.00  0.00     0.001 A 
ATOM   2056  CZ  PHE   262      39.678  28.680   2.701  1.00  0.00     0.000 A 
ATOM   2057  H   PHE   262      41.832  25.339  -2.879  1.00  0.00     0.163 HD
ATOM   2058  N   THR   264      44.754  29.951   1.483  1.00  0.00    -0.323 NA
ATOM   2059  CA  THR   264      44.310  30.426   2.790  1.00  0.00     0.219 C 
ATOM   2060  C   THR   264      44.162  31.945   2.755  1.00  0.00     0.247 C 
ATOM   2061  O   THR   264      45.069  32.661   2.305  1.00  0.00    -0.271 OA
ATOM   2062  CB  THR   264      45.199  30.004   3.962  1.00  0.00     0.147 C 
ATOM   2063  OG1 THR   264      44.693  30.634   5.148  1.00  0.00    -0.393 OA
ATOM   2064  CG2 THR   264      46.652  30.423   3.802  1.00  0.00     0.042 C 
ATOM   2065  H   THR   264      44.936  30.524   0.682  1.00  0.00     0.180 HD
ATOM   2066  HG1 THR   264      44.040  30.028   5.613  1.00  0.00     0.210 HD
ATOM   2067  N   PRO   265      43.010  32.460   3.210  1.00  0.00    -0.337 N 
ATOM   2068  CA  PRO   265      42.792  33.905   3.288  1.00  0.00     0.179 C 
ATOM   2069  C   PRO   265      43.399  34.540   4.522  1.00  0.00     0.241 C 
ATOM   2070  O   PRO   265      43.348  35.776   4.644  1.00  0.00    -0.271 OA
ATOM   2071  CB  PRO   265      41.271  34.014   3.362  1.00  0.00     0.037 C 
ATOM   2072  CG  PRO   265      40.877  32.807   4.102  1.00  0.00     0.022 C 
ATOM   2073  CD  PRO   265      41.797  31.718   3.608  1.00  0.00     0.127 C 
ATOM   2074  N   LEU   266      43.947  33.752   5.439  1.00  0.00    -0.346 N 
ATOM   2075  CA  LEU   266      44.418  34.304   6.694  1.00  0.00     0.177 C 
ATOM   2076  C   LEU   266      45.612  35.245   6.553  1.00  0.00     0.243 C 
ATOM   2077  O   LEU   266      45.612  36.270   7.213  1.00  0.00    -0.271 OA
ATOM   2078  CB  LEU   266      44.657  33.201   7.723  1.00  0.00     0.038 C 
ATOM   2079  CG  LEU   266      43.361  32.643   8.324  1.00  0.00    -0.020 C 
ATOM   2080  CD1 LEU   266      43.595  31.367   9.083  1.00  0.00     0.009 C 
ATOM   2081  CD2 LEU   266      42.802  33.658   9.297  1.00  0.00     0.009 C 
ATOM   2082  H   LEU   266      44.004  32.754   5.186  1.00  0.00     0.163 HD
ATOM   2083  N   PRO   267      46.626  34.954   5.736  1.00  0.00    -0.337 N 
ATOM   2084  CA  PRO   267      47.726  35.925   5.597  1.00  0.00     0.179 C 
ATOM   2085  C   PRO   267      47.230  37.330   5.280  1.00  0.00     0.241 C 
ATOM   2086  O   PRO   267      47.655  38.291   5.911  1.00  0.00    -0.271 OA
ATOM   2087  CB  PRO   267      48.579  35.342   4.465  1.00  0.00     0.037 C 
ATOM   2088  CG  PRO   267      48.381  33.868   4.607  1.00  0.00     0.022 C 
ATOM   2089  CD  PRO   267      46.923  33.707   5.008  1.00  0.00     0.127 C 
ATOM   2090  N   ALA   268      46.313  37.467   4.336  1.00  0.00    -0.346 N 
ATOM   2091  CA  ALA   268      45.830  38.794   3.975  1.00  0.00     0.172 C 
ATOM   2092  C   ALA   268      45.059  39.426   5.135  1.00  0.00     0.240 C 
ATOM   2093  O   ALA   268      45.175  40.622   5.400  1.00  0.00    -0.271 OA
ATOM   2094  CB  ALA   268      44.990  38.739   2.733  1.00  0.00     0.042 C 
ATOM   2095  H   ALA   268      45.986  36.596   3.899  1.00  0.00     0.163 HD
ATOM   2096  N   LEU   269      44.290  38.632   5.858  1.00  0.00    -0.346 N 
ATOM   2097  CA  LEU   269      43.571  39.131   7.021  1.00  0.00     0.177 C 
ATOM   2098  C   LEU   269      44.513  39.592   8.129  1.00  0.00     0.241 C 
ATOM   2099  O   LEU   269      44.162  40.465   8.927  1.00  0.00    -0.271 OA
ATOM   2100  CB  LEU   269      42.623  38.051   7.538  1.00  0.00     0.038 C 
ATOM   2101  CG  LEU   269      41.425  37.770   6.620  1.00  0.00    -0.020 C 
ATOM   2102  CD1 LEU   269      40.796  36.430   6.947  1.00  0.00     0.009 C 
ATOM   2103  CD2 LEU   269      40.384  38.891   6.696  1.00  0.00     0.009 C 
ATOM   2104  H   LEU   269      44.243  37.648   5.535  1.00  0.00     0.163 HD
ATOM   2105  N   LEU   270      45.702  39.009   8.182  1.00  0.00    -0.346 N 
ATOM   2106  CA  LEU   270      46.694  39.279   9.211  1.00  0.00     0.177 C 
ATOM   2107  C   LEU   270      47.805  40.198   8.699  1.00  0.00     0.240 C 
ATOM   2108  O   LEU   270      48.890  40.216   9.257  1.00  0.00    -0.271 OA
ATOM   2109  CB  LEU   270      47.243  37.949   9.719  1.00  0.00     0.038 C 
ATOM   2110  CG  LEU   270      46.165  37.027  10.311  1.00  0.00    -0.020 C 
ATOM   2111  CD1 LEU   270      46.769  35.669  10.658  1.00  0.00     0.009 C 
ATOM   2112  CD2 LEU   270      45.498  37.651  11.532  1.00  0.00     0.009 C 
ATOM   2113  H   LEU   270      45.872  38.320   7.400  1.00  0.00     0.163 HD
ATOM   2114  N   GLY   271      47.510  40.991   7.669  1.00  0.00    -0.351 N 
ATOM   2115  CA  GLY   271      48.389  42.078   7.271  1.00  0.00     0.225 C 
ATOM   2116  C   GLY   271      49.392  41.770   6.183  1.00  0.00     0.236 C 
ATOM   2117  O   GLY   271      50.221  42.624   5.871  1.00  0.00    -0.272 OA
ATOM   2118  H   GLY   271      46.617  40.766   7.190  1.00  0.00     0.163 HD
ATOM   2119  N   LEU   272      49.310  40.586   5.585  1.00  0.00    -0.346 N 
ATOM   2120  CA  LEU   272      50.345  40.113   4.687  1.00  0.00     0.177 C 
ATOM   2121  C   LEU   272      49.899  40.009   3.248  1.00  0.00     0.240 C 
ATOM   2122  O   LEU   272      50.517  39.307   2.463  1.00  0.00    -0.271 OA
ATOM   2123  CB  LEU   272      50.892  38.781   5.181  1.00  0.00     0.038 C 
ATOM   2124  CG  LEU   272      51.331  38.756   6.636  1.00  0.00    -0.020 C 
ATOM   2125  CD1 LEU   272      51.709  37.345   7.022  1.00  0.00     0.009 C 
ATOM   2126  CD2 LEU   272      52.459  39.716   6.927  1.00  0.00     0.009 C 
ATOM   2127  H   LEU   272      48.454  40.042   5.816  1.00  0.00     0.163 HD
ATOM   2128  N   GLY   273      48.874  40.756   2.872  1.00  0.00    -0.351 N 
ATOM   2129  CA  GLY   273      48.369  40.714   1.508  1.00  0.00     0.225 C 
ATOM   2130  C   GLY   273      49.389  41.082   0.439  1.00  0.00     0.236 C 
ATOM   2131  O   GLY   273      49.311  40.593  -0.678  1.00  0.00    -0.272 OA
ATOM   2132  H   GLY   273      48.472  41.359   3.614  1.00  0.00     0.163 HD
ATOM   2133  N   ASN   274      50.370  41.913   0.763  1.00  0.00    -0.346 N 
ATOM   2134  CA  ASN   274      51.383  42.282  -0.214  1.00  0.00     0.185 C 
ATOM   2135  C   ASN   274      52.530  41.290  -0.329  1.00  0.00     0.241 C 
ATOM   2136  O   ASN   274      53.406  41.491  -1.159  1.00  0.00    -0.271 OA
ATOM   2137  CB  ASN   274      51.951  43.678   0.087  1.00  0.00     0.137 C 
ATOM   2138  CG  ASN   274      51.003  44.792  -0.247  1.00  0.00     0.217 C 
ATOM   2139  H   ASN   274      50.352  42.262   1.735  1.00  0.00     0.163 HD
ATOM   2140  OD1 ASN   274      50.859  45.761   0.518  1.00  0.00    -0.274 OA
ATOM   2141  ND2 ASN   274      50.366  44.679  -1.370  1.00  0.00    -0.370 N 
ATOM   2142 2HD2 ASN   274      49.707  45.398  -1.671  1.00  0.00     0.159 HD
ATOM   2143 1HD2 ASN   274      50.504  43.883  -1.970  1.00  0.00     0.159 HD
ATOM   2144  N   TYR   275      52.517  40.230   0.484  1.00  0.00    -0.346 N 
ATOM   2145  CA  TYR   275      53.658  39.312   0.603  1.00  0.00     0.181 C 
ATOM   2146  C   TYR   275      53.219  37.871   0.374  1.00  0.00     0.243 C 
ATOM   2147  O   TYR   275      53.327  37.019   1.241  1.00  0.00    -0.271 OA
ATOM   2148  CB  TYR   275      54.326  39.476   1.969  1.00  0.00     0.073 C 
ATOM   2149  CG  TYR   275      54.532  40.920   2.333  1.00  0.00    -0.056 A 
ATOM   2150  CD1 TYR   275      55.316  41.748   1.547  1.00  0.00     0.010 A 
ATOM   2151  CD2 TYR   275      53.901  41.481   3.431  1.00  0.00     0.010 A 
ATOM   2152  CE1 TYR   275      55.484  43.092   1.850  1.00  0.00     0.037 A 
ATOM   2153  CE2 TYR   275      54.064  42.814   3.748  1.00  0.00     0.037 A 
ATOM   2154  CZ  TYR   275      54.847  43.629   2.946  1.00  0.00     0.065 A 
ATOM   2155  OH  TYR   275      54.991  44.950   3.266  1.00  0.00    -0.361 OA
ATOM   2156  H   TYR   275      51.634  40.110   1.023  1.00  0.00     0.163 HD
ATOM   2157  HH  TYR   275      55.847  45.294   2.880  1.00  0.00     0.217 HD
ATOM   2158  N   PRO   276      52.701  37.587  -0.810  1.00  0.00    -0.337 N 
ATOM   2159  CA  PRO   276      52.164  36.251  -1.076  1.00  0.00     0.179 C 
ATOM   2160  C   PRO   276      53.257  35.193  -1.120  1.00  0.00     0.241 C 
ATOM   2161  O   PRO   276      54.396  35.470  -1.514  1.00  0.00    -0.271 OA
ATOM   2162  CB  PRO   276      51.504  36.421  -2.443  1.00  0.00     0.037 C 
ATOM   2163  CG  PRO   276      52.224  37.542  -3.065  1.00  0.00     0.022 C 
ATOM   2164  CD  PRO   276      52.552  38.479  -1.975  1.00  0.00     0.127 C 
ATOM   2165  N   LEU   277      52.884  33.977  -0.732  1.00  0.00    -0.346 N 
ATOM   2166  CA  LEU   277      53.727  32.800  -0.875  1.00  0.00     0.177 C 
ATOM   2167  C   LEU   277      53.105  31.902  -1.932  1.00  0.00     0.241 C 
ATOM   2168  O   LEU   277      51.918  31.569  -1.880  1.00  0.00    -0.271 OA
ATOM   2169  CB  LEU   277      53.835  32.055   0.448  1.00  0.00     0.038 C 
ATOM   2170  CG  LEU   277      54.541  32.810   1.576  1.00  0.00    -0.020 C 
ATOM   2171  CD1 LEU   277      54.434  32.070   2.892  1.00  0.00     0.009 C 
ATOM   2172  CD2 LEU   277      55.994  33.045   1.225  1.00  0.00     0.009 C 
ATOM   2173  H   LEU   277      51.922  33.940  -0.311  1.00  0.00     0.163 HD
ATOM   2174  N   GLU   278      53.900  31.515  -2.919  1.00  0.00    -0.346 N 
ATOM   2175  CA  GLU   278      53.408  30.657  -3.991  1.00  0.00     0.177 C 
ATOM   2176  C   GLU   278      52.920  29.330  -3.423  1.00  0.00     0.240 C 
ATOM   2177  O   GLU   278      53.570  28.743  -2.584  1.00  0.00    -0.271 OA
ATOM   2178  CB  GLU   278      54.493  30.364  -5.029  1.00  0.00     0.045 C 
ATOM   2179  CG  GLU   278      54.884  31.546  -5.895  1.00  0.00     0.116 C 
ATOM   2180  CD  GLU   278      56.106  32.291  -5.398  1.00  0.00     0.172 C 
ATOM   2181  OE1 GLU   278      56.755  31.833  -4.429  1.00  0.00    -0.648 OA
ATOM   2182  OE2 GLU   278      56.425  33.341  -5.991  1.00  0.00    -0.648 OA
ATOM   2183  H   GLU   278      54.873  31.864  -2.865  1.00  0.00     0.163 HD
ATOM   2184  N   GLY   279      51.776  28.881  -3.905  1.00  0.00    -0.351 N 
ATOM   2185  CA  GLY   279      51.238  27.597  -3.527  1.00  0.00     0.225 C 
ATOM   2186  C   GLY   279      50.755  27.516  -2.090  1.00  0.00     0.236 C 
ATOM   2187  O   GLY   279      50.645  26.419  -1.557  1.00  0.00    -0.272 OA
ATOM   2188  H   GLY   279      51.303  29.529  -4.574  1.00  0.00     0.163 HD
ATOM   2189  N   ASN   280      50.441  28.653  -1.468  1.00  0.00    -0.346 N 
ATOM   2190  CA  ASN   280      50.025  28.690  -0.077  1.00  0.00     0.185 C 
ATOM   2191  C   ASN   280      48.545  28.329   0.098  1.00  0.00     0.241 C 
ATOM   2192  O   ASN   280      47.701  29.134   0.514  1.00  0.00    -0.271 OA
ATOM   2193  CB  ASN   280      50.338  30.049   0.517  1.00  0.00     0.137 C 
ATOM   2194  CG  ASN   280      50.291  30.041   2.034  1.00  0.00     0.217 C 
ATOM   2195  H   ASN   280      50.521  29.505  -2.067  1.00  0.00     0.163 HD
ATOM   2196  OD1 ASN   280      50.340  28.986   2.656  1.00  0.00    -0.274 OA
ATOM   2197  ND2 ASN   280      50.208  31.212   2.632  1.00  0.00    -0.370 N 
ATOM   2198 2HD2 ASN   280      50.179  31.274   3.631  1.00  0.00     0.159 HD
ATOM   2199 1HD2 ASN   280      50.173  32.056   2.087  1.00  0.00     0.159 HD
ATOM   2200  N   LEU   281      48.253  27.077  -0.217  1.00  0.00    -0.346 N 
ATOM   2201  CA  LEU   281      46.922  26.508  -0.091  1.00  0.00     0.177 C 
ATOM   2202  C   LEU   281      46.557  26.279   1.364  1.00  0.00     0.241 C 
ATOM   2203  O   LEU   281      47.396  25.904   2.183  1.00  0.00    -0.271 OA
ATOM   2204  CB  LEU   281      46.860  25.180  -0.831  1.00  0.00     0.038 C 
ATOM   2205  CG  LEU   281      46.948  25.287  -2.354  1.00  0.00    -0.020 C 
ATOM   2206  CD1 LEU   281      47.295  23.940  -2.941  1.00  0.00     0.009 C 
ATOM   2207  CD2 LEU   281      45.634  25.787  -2.931  1.00  0.00     0.009 C 
ATOM   2208  H   LEU   281      49.076  26.523  -0.570  1.00  0.00     0.163 HD
ATOM   2209  N   ALA   282      45.292  26.530   1.675  1.00  0.00    -0.346 N 
ATOM   2210  CA  ALA   282      44.723  26.126   2.941  1.00  0.00     0.172 C 
ATOM   2211  C   ALA   282      44.790  24.620   3.094  1.00  0.00     0.240 C 
ATOM   2212  O   ALA   282      44.795  23.870   2.119  1.00  0.00    -0.271 OA
ATOM   2213  CB  ALA   282      43.296  26.593   3.022  1.00  0.00     0.042 C 
ATOM   2214  H   ALA   282      44.757  27.035   0.937  1.00  0.00     0.163 HD
ATOM   2215  N   GLU   283      44.789  24.160   4.337  1.00  0.00    -0.346 N 
ATOM   2216  CA  GLU   283      44.709  22.726   4.588  1.00  0.00     0.177 C 
ATOM   2217  C   GLU   283      43.454  22.121   3.961  1.00  0.00     0.240 C 
ATOM   2218  O   GLU   283      43.499  21.039   3.369  1.00  0.00    -0.271 OA
ATOM   2219  CB  GLU   283      44.744  22.461   6.094  1.00  0.00     0.045 C 
ATOM   2220  CG  GLU   283      44.480  21.017   6.455  1.00  0.00     0.116 C 
ATOM   2221  CD  GLU   283      44.361  20.745   7.929  1.00  0.00     0.172 C 
ATOM   2222  OE1 GLU   283      44.705  21.602   8.755  1.00  0.00    -0.648 OA
ATOM   2223  OE2 GLU   283      43.885  19.638   8.249  1.00  0.00    -0.648 OA
ATOM   2224  H   GLU   283      44.847  24.873   5.077  1.00  0.00     0.163 HD
ATOM   2225  N   GLY   284      42.330  22.809   4.168  1.00  0.00    -0.351 N 
ATOM   2226  CA  GLY   284      41.047  22.356   3.684  1.00  0.00     0.225 C 
ATOM   2227  C   GLY   284      39.944  23.098   4.382  1.00  0.00     0.236 C 
ATOM   2228  O   GLY   284      40.120  24.239   4.774  1.00  0.00    -0.272 OA
ATOM   2229  H   GLY   284      42.466  23.694   4.706  1.00  0.00     0.163 HD
ATOM   2230  N   VAL   285      38.804  22.427   4.504  1.00  0.00    -0.346 N 
ATOM   2231  CA  VAL   285      37.627  22.982   5.159  1.00  0.00     0.180 C 
ATOM   2232  C   VAL   285      37.010  21.981   6.115  1.00  0.00     0.241 C 
ATOM   2233  O   VAL   285      37.176  20.763   5.970  1.00  0.00    -0.271 OA
ATOM   2234  CB  VAL   285      36.548  23.462   4.151  1.00  0.00     0.009 C 
ATOM   2235  CG1 VAL   285      37.097  24.614   3.321  1.00  0.00     0.012 C 
ATOM   2236  CG2 VAL   285      36.023  22.333   3.287  1.00  0.00     0.012 C 
ATOM   2237  H   VAL   285      38.825  21.466   4.089  1.00  0.00     0.163 HD
ATOM   2238  N   VAL   286      36.294  22.520   7.097  1.00  0.00    -0.346 N 
ATOM   2239  CA  VAL   286      35.398  21.760   7.949  1.00  0.00     0.180 C 
ATOM   2240  C   VAL   286      33.979  22.163   7.581  1.00  0.00     0.241 C 
ATOM   2241  O   VAL   286      33.669  23.355   7.470  1.00  0.00    -0.271 OA
ATOM   2242  CB  VAL   286      35.682  22.050   9.432  1.00  0.00     0.009 C 
ATOM   2243  CG1 VAL   286      34.632  21.442  10.340  1.00  0.00     0.012 C 
ATOM   2244  CG2 VAL   286      37.072  21.519   9.801  1.00  0.00     0.012 C 
ATOM   2245  H   VAL   286      36.436  23.559   7.203  1.00  0.00     0.163 HD
ATOM   2246  N   ILE   287      33.134  21.156   7.363  1.00  0.00    -0.346 N 
ATOM   2247  CA  ILE   287      31.742  21.361   6.970  1.00  0.00     0.180 C 
ATOM   2248  C   ILE   287      30.880  20.861   8.110  1.00  0.00     0.241 C 
ATOM   2249  O   ILE   287      31.066  19.749   8.613  1.00  0.00    -0.271 OA
ATOM   2250  CB  ILE   287      31.454  20.612   5.658  1.00  0.00     0.013 C 
ATOM   2251  CG1 ILE   287      32.210  21.311   4.513  1.00  0.00     0.002 C 
ATOM   2252  CG2 ILE   287      29.966  20.532   5.390  1.00  0.00     0.012 C 
ATOM   2253  CD1 ILE   287      32.283  20.504   3.229  1.00  0.00     0.005 C 
ATOM   2254  H   ILE   287      33.553  20.207   7.497  1.00  0.00     0.163 HD
ATOM   2255  N   ARG   288      29.924  21.684   8.530  1.00  0.00    -0.346 N 
ATOM   2256  CA  ARG   288      29.090  21.339   9.667  1.00  0.00     0.176 C 
ATOM   2257  C   ARG   288      27.683  21.900   9.508  1.00  0.00     0.241 C 
ATOM   2258  O   ARG   288      27.473  22.935   8.895  1.00  0.00    -0.271 OA
ATOM   2259  CB  ARG   288      29.703  21.830  10.978  1.00  0.00     0.036 C 
ATOM   2260  CG  ARG   288      29.902  23.331  11.047  1.00  0.00     0.023 C 
ATOM   2261  CD  ARG   288      30.782  23.711  12.205  1.00  0.00     0.138 C 
ATOM   2262  NE  ARG   288      30.097  23.543  13.479  1.00  0.00    -0.227 N 
ATOM   2263  CZ  ARG   288      30.712  23.360  14.638  1.00  0.00     0.665 C 
ATOM   2264  NH1 ARG   288      32.034  23.243  14.700  1.00  0.00    -0.235 N 
ATOM   2265  NH2 ARG   288      30.000  23.243  15.750  1.00  0.00    -0.235 N 
ATOM   2266  HE  ARG   288      29.089  23.567  13.479  1.00  0.00     0.177 HD
ATOM   2267 2HH2 ARG   288      30.454  23.086  16.627  1.00  0.00     0.174 HD
ATOM   2268 1HH2 ARG   288      29.000  23.313  15.715  1.00  0.00     0.174 HD
ATOM   2269  H   ARG   288      29.833  22.562   7.991  1.00  0.00     0.163 HD
ATOM   2270 2HH1 ARG   288      32.481  23.086  15.586  1.00  0.00     0.174 HD
ATOM   2271 1HH1 ARG   288      32.584  23.312  13.870  1.00  0.00     0.174 HD
ATOM   2272  N   HIS   289      26.735  21.216  10.119  1.00  0.00    -0.346 N 
ATOM   2273  CA  HIS   289      25.347  21.661  10.166  1.00  0.00     0.182 C 
ATOM   2274  C   HIS   289      25.287  22.902  11.031  1.00  0.00     0.241 C 
ATOM   2275  O   HIS   289      25.900  22.941  12.095  1.00  0.00    -0.271 OA
ATOM   2276  CB  HIS   289      24.492  20.531  10.767  1.00  0.00     0.095 C 
ATOM   2277  CG  HIS   289      23.091  20.478  10.267  1.00  0.00     0.053 A 
ATOM   2278  H   HIS   289      27.060  20.327  10.568  1.00  0.00     0.163 HD
ATOM   2279  CD2 HIS   289      22.380  19.457   9.740  1.00  0.00     0.116 A 
ATOM   2280  HE2 HIS   289      20.401  19.431   8.994  1.00  0.00     0.166 HD
ATOM   2281  CE1 HIS   289      21.058  21.182   9.873  1.00  0.00     0.207 A 
ATOM   2282  ND1 HIS   289      22.216  21.519  10.405  1.00  0.00    -0.247 NA
ATOM   2283  NE2 HIS   289      21.133  19.940   9.451  1.00  0.00    -0.359 N 
ATOM   2284  N   VAL   290      24.521  23.905  10.630  1.00  0.00    -0.346 N 
ATOM   2285  CA  VAL   290      24.488  25.142  11.390  1.00  0.00     0.180 C 
ATOM   2286  C   VAL   290      23.858  25.000  12.770  1.00  0.00     0.241 C 
ATOM   2287  O   VAL   290      24.050  25.878  13.606  1.00  0.00    -0.271 OA
ATOM   2288  CB  VAL   290      23.836  26.310  10.618  1.00  0.00     0.009 C 
ATOM   2289  CG1 VAL   290      24.584  26.591   9.329  1.00  0.00     0.012 C 
ATOM   2290  CG2 VAL   290      22.356  26.089  10.409  1.00  0.00     0.012 C 
ATOM   2291  H   VAL   290      23.978  23.737   9.773  1.00  0.00     0.163 HD
ATOM   2292  N   ARG   291      23.121  23.919  13.011  1.00  0.00    -0.346 N 
ATOM   2293  CA  ARG   291      22.558  23.636  14.325  1.00  0.00     0.176 C 
ATOM   2294  C   ARG   291      23.140  22.375  14.932  1.00  0.00     0.241 C 
ATOM   2295  O   ARG   291      22.545  21.780  15.815  1.00  0.00    -0.271 OA
ATOM   2296  CB  ARG   291      21.029  23.594  14.277  1.00  0.00     0.036 C 
ATOM   2297  CG  ARG   291      20.465  24.959  13.915  1.00  0.00     0.023 C 
ATOM   2298  CD  ARG   291      20.653  26.061  14.968  1.00  0.00     0.138 C 
ATOM   2299  NE  ARG   291      19.893  25.853  16.209  1.00  0.00    -0.227 N 
ATOM   2300  CZ  ARG   291      19.894  26.689  17.259  1.00  0.00     0.665 C 
ATOM   2301  NH1 ARG   291      20.636  27.794  17.257  1.00  0.00    -0.235 N 
ATOM   2302  NH2 ARG   291      19.166  26.403  18.335  1.00  0.00    -0.235 N 
ATOM   2303  HE  ARG   291      19.329  25.021  16.278  1.00  0.00     0.177 HD
ATOM   2304 2HH2 ARG   291      19.179  27.010  19.121  1.00  0.00     0.174 HD
ATOM   2305 1HH2 ARG   291      18.604  25.574  18.350  1.00  0.00     0.174 HD
ATOM   2306  H   ARG   291      22.983  23.298  12.184  1.00  0.00     0.163 HD
ATOM   2307 2HH1 ARG   291      20.634  28.391  18.058  1.00  0.00     0.174 HD
ATOM   2308 1HH1 ARG   291      21.189  28.023  16.459  1.00  0.00     0.174 HD
ATOM   2309  N   ARG   292      24.344  22.007  14.512  1.00  0.00    -0.346 N 
ATOM   2310  CA  ARG   292      25.083  20.949  15.190  1.00  0.00     0.176 C 
ATOM   2311  C   ARG   292      25.039  21.172  16.702  1.00  0.00     0.240 C 
ATOM   2312  O   ARG   292      25.284  22.279  17.190  1.00  0.00    -0.271 OA
ATOM   2313  CB  ARG   292      26.533  20.932  14.719  1.00  0.00     0.036 C 
ATOM   2314  CG  ARG   292      27.425  20.000  15.474  1.00  0.00     0.023 C 
ATOM   2315  CD  ARG   292      28.706  19.723  14.710  1.00  0.00     0.138 C 
ATOM   2316  NE  ARG   292      29.514  18.683  15.360  1.00  0.00    -0.227 N 
ATOM   2317  CZ  ARG   292      30.316  18.903  16.352  1.00  0.00     0.665 C 
ATOM   2318  NH1 ARG   292      30.499  20.135  16.795  1.00  0.00    -0.235 N 
ATOM   2319  NH2 ARG   292      30.976  17.893  16.905  1.00  0.00    -0.235 N 
ATOM   2320  HE  ARG   292      29.426  17.745  14.998  1.00  0.00     0.177 HD
ATOM   2321 2HH2 ARG   292      31.616  18.050  17.664  1.00  0.00     0.174 HD
ATOM   2322 1HH2 ARG   292      30.837  16.958  16.566  1.00  0.00     0.174 HD
ATOM   2323  H   ARG   292      24.700  22.520  13.688  1.00  0.00     0.163 HD
ATOM   2324 2HH1 ARG   292      31.146  20.308  17.565  1.00  0.00     0.174 HD
ATOM   2325 1HH1 ARG   292      30.011  20.902  16.387  1.00  0.00     0.174 HD
ATOM   2326  N   GLY   293      24.719  20.120  17.436  1.00  0.00    -0.351 N 
ATOM   2327  CA  GLY   293      24.597  20.200  18.880  1.00  0.00     0.225 C 
ATOM   2328  C   GLY   293      23.178  20.390  19.386  1.00  0.00     0.236 C 
ATOM   2329  O   GLY   293      22.904  20.105  20.557  1.00  0.00    -0.272 OA
ATOM   2330  H   GLY   293      24.564  19.242  16.896  1.00  0.00     0.163 HD
ATOM   2331  N   ASP   294      22.271  20.868  18.544  1.00  0.00    -0.346 N 
ATOM   2332  CA  ASP   294      20.880  21.052  18.953  1.00  0.00     0.186 C 
ATOM   2333  C   ASP   294      20.230  19.687  19.098  1.00  0.00     0.243 C 
ATOM   2334  O   ASP   294      20.431  18.826  18.249  1.00  0.00    -0.271 OA
ATOM   2335  CB  ASP   294      20.135  21.853  17.899  1.00  0.00     0.147 C 
ATOM   2336  CG  ASP   294      18.711  22.155  18.305  1.00  0.00     0.175 C 
ATOM   2337  OD1 ASP   294      18.454  23.275  18.779  1.00  0.00    -0.648 OA
ATOM   2338  OD2 ASP   294      17.794  21.334  18.205  1.00  0.00    -0.648 OA
ATOM   2339  H   ASP   294      22.624  21.094  17.597  1.00  0.00     0.163 HD
ATOM   2340  N   PRO   295      19.465  19.452  20.170  1.00  0.00    -0.337 N 
ATOM   2341  CA  PRO   295      18.816  18.148  20.347  1.00  0.00     0.179 C 
ATOM   2342  C   PRO   295      18.017  17.647  19.148  1.00  0.00     0.241 C 
ATOM   2343  O   PRO   295      18.015  16.451  18.918  1.00  0.00    -0.271 OA
ATOM   2344  CB  PRO   295      17.896  18.370  21.551  1.00  0.00     0.037 C 
ATOM   2345  CG  PRO   295      18.516  19.459  22.304  1.00  0.00     0.022 C 
ATOM   2346  CD  PRO   295      19.209  20.343  21.320  1.00  0.00     0.127 C 
ATOM   2347  N   ALA   296      17.338  18.515  18.414  1.00  0.00    -0.346 N 
ATOM   2348  CA  ALA   296      16.563  18.083  17.260  1.00  0.00     0.172 C 
ATOM   2349  C   ALA   296      17.464  17.609  16.115  1.00  0.00     0.240 C 
ATOM   2350  O   ALA   296      17.038  16.817  15.286  1.00  0.00    -0.271 OA
ATOM   2351  CB  ALA   296      15.620  19.183  16.774  1.00  0.00     0.042 C 
ATOM   2352  H   ALA   296      17.405  19.502  18.724  1.00  0.00     0.163 HD
ATOM   2353  N   VAL   297      18.696  18.101  16.050  1.00  0.00    -0.346 N 
ATOM   2354  CA  VAL   297      19.686  17.573  15.102  1.00  0.00     0.180 C 
ATOM   2355  C   VAL   297      20.300  16.291  15.638  1.00  0.00     0.241 C 
ATOM   2356  O   VAL   297      20.427  15.294  14.932  1.00  0.00    -0.271 OA
ATOM   2357  CB  VAL   297      20.802  18.600  14.840  1.00  0.00     0.009 C 
ATOM   2358  CG1 VAL   297      22.001  17.964  14.107  1.00  0.00     0.012 C 
ATOM   2359  CG2 VAL   297      20.248  19.746  14.046  1.00  0.00     0.012 C 
ATOM   2360  H   VAL   297      18.898  18.873  16.710  1.00  0.00     0.163 HD
ATOM   2361  N   GLU   298      20.707  16.327  16.889  1.00  0.00    -0.346 N 
ATOM   2362  CA  GLU   298      21.426  15.211  17.495  1.00  0.00     0.177 C 
ATOM   2363  C   GLU   298      20.585  13.956  17.631  1.00  0.00     0.241 C 
ATOM   2364  O   GLU   298      21.129  12.866  17.694  1.00  0.00    -0.271 OA
ATOM   2365  CB  GLU   298      21.936  15.613  18.882  1.00  0.00     0.045 C 
ATOM   2366  CG  GLU   298      22.959  16.729  18.859  1.00  0.00     0.116 C 
ATOM   2367  CD  GLU   298      24.120  16.391  17.957  1.00  0.00     0.172 C 
ATOM   2368  OE1 GLU   298      24.715  15.318  18.185  1.00  0.00    -0.648 OA
ATOM   2369  OE2 GLU   298      24.419  17.155  16.998  1.00  0.00    -0.648 OA
ATOM   2370  H   GLU   298      20.479  17.202  17.404  1.00  0.00     0.163 HD
ATOM   2371  N   LYS   299      19.264  14.103  17.649  1.00  0.00    -0.346 N 
ATOM   2372  CA  LYS   299      18.387  12.960  17.831  1.00  0.00     0.176 C 
ATOM   2373  C   LYS   299      18.562  11.933  16.722  1.00  0.00     0.241 C 
ATOM   2374  O   LYS   299      18.241  10.778  16.910  1.00  0.00    -0.271 OA
ATOM   2375  CB  LYS   299      16.916  13.406  17.924  1.00  0.00     0.035 C 
ATOM   2376  CG  LYS   299      16.315  13.879  16.622  1.00  0.00     0.004 C 
ATOM   2377  CD  LYS   299      14.823  14.207  16.734  1.00  0.00     0.027 C 
ATOM   2378  CE  LYS   299      14.305  14.851  15.448  1.00  0.00     0.229 C 
ATOM   2379  NZ  LYS   299      12.830  15.127  15.487  1.00  0.00    -0.079 N 
ATOM   2380  HZ1 LYS   299      12.549  15.258  16.435  1.00  0.00     0.274 HD
ATOM   2381  HZ3 LYS   299      12.639  15.952  14.959  1.00  0.00     0.274 HD
ATOM   2382  HZ2 LYS   299      12.343  14.351  15.092  1.00  0.00     0.274 HD
ATOM   2383  H   LYS   299      18.929  15.074  17.526  1.00  0.00     0.163 HD
ATOM   2384  N   HIS   300      19.021  12.354  15.549  1.00  0.00    -0.346 N 
ATOM   2385  CA  HIS   300      19.188  11.434  14.433  1.00  0.00     0.182 C 
ATOM   2386  C   HIS   300      20.392  10.511  14.561  1.00  0.00     0.241 C 
ATOM   2387  O   HIS   300      20.546   9.589  13.774  1.00  0.00    -0.271 OA
ATOM   2388  CB  HIS   300      19.297  12.219  13.143  1.00  0.00     0.093 C 
ATOM   2389  CG  HIS   300      18.084  13.033  12.848  1.00  0.00     0.030 A 
ATOM   2390  ND1 HIS   300      17.933  14.330  13.284  1.00  0.00    -0.353 N 
ATOM   2391  CD2 HIS   300      16.985  12.752  12.109  1.00  0.00     0.143 A 
ATOM   2392  CE1 HIS   300      16.767  14.791  12.876  1.00  0.00     0.207 A 
ATOM   2393  NE2 HIS   300      16.175  13.857  12.156  1.00  0.00    -0.254 NA
ATOM   2394  HD1 HIS   300      18.603  14.839  13.824  1.00  0.00     0.166 HD
ATOM   2395  H   HIS   300      19.243  13.364  15.501  1.00  0.00     0.163 HD
ATOM   2396  N   ASN   301      21.261  10.773  15.525  1.00  0.00    -0.346 N 
ATOM   2397  CA  ASN   301      22.418   9.916  15.780  1.00  0.00     0.185 C 
ATOM   2398  C   ASN   301      23.349   9.811  14.570  1.00  0.00     0.241 C 
ATOM   2399  O   ASN   301      23.896   8.747  14.298  1.00  0.00    -0.271 OA
ATOM   2400  CB  ASN   301      21.966   8.525  16.227  1.00  0.00     0.137 C 
ATOM   2401  CG  ASN   301      23.099   7.680  16.756  1.00  0.00     0.217 C 
ATOM   2402  H   ASN   301      21.055  11.629  16.080  1.00  0.00     0.163 HD
ATOM   2403  OD1 ASN   301      23.968   8.160  17.495  1.00  0.00    -0.274 OA
ATOM   2404  ND2 ASN   301      23.075   6.396  16.413  1.00  0.00    -0.370 N 
ATOM   2405 2HD2 ASN   301      23.797   5.776  16.736  1.00  0.00     0.159 HD
ATOM   2406 1HD2 ASN   301      22.341   6.045  15.834  1.00  0.00     0.159 HD
ATOM   2407  N   VAL   302      23.537  10.932  13.878  1.00  0.00    -0.346 N 
ATOM   2408  CA  VAL   302      24.481  11.024  12.775  1.00  0.00     0.180 C 
ATOM   2409  C   VAL   302      25.357  12.247  12.994  1.00  0.00     0.241 C 
ATOM   2410  O   VAL   302      24.862  13.374  13.199  1.00  0.00    -0.271 OA
ATOM   2411  CB  VAL   302      23.778  11.098  11.420  1.00  0.00     0.009 C 
ATOM   2412  CG1 VAL   302      22.907  12.263  11.285  1.00  0.00     0.012 C 
ATOM   2413  CG2 VAL   302      24.795  11.046  10.295  1.00  0.00     0.012 C 
ATOM   2414  H   VAL   302      22.949  11.736  14.196  1.00  0.00     0.163 HD
ATOM   2415  N   SER   303      26.668  12.049  12.975  1.00  0.00    -0.344 N 
ATOM   2416  CA  SER   303      27.566  13.173  13.179  1.00  0.00     0.200 C 
ATOM   2417  C   SER   303      27.408  14.210  12.060  1.00  0.00     0.243 C 
ATOM   2418  O   SER   303      27.357  13.875  10.881  1.00  0.00    -0.271 OA
ATOM   2419  CB  SER   303      29.006  12.687  13.260  1.00  0.00     0.199 C 
ATOM   2420  OG  SER   303      29.881  13.779  13.215  1.00  0.00    -0.398 OA
ATOM   2421  H   SER   303      26.973  11.084  12.812  1.00  0.00     0.163 HD
ATOM   2422  HG  SER   303      30.794  13.474  12.939  1.00  0.00     0.209 HD
ATOM   2423  N   THR   304      27.349  15.471  12.457  1.00  0.00    -0.344 N 
ATOM   2424  CA  THR   304      27.143  16.556  11.494  1.00  0.00     0.205 C 
ATOM   2425  C   THR   304      28.367  17.437  11.337  1.00  0.00     0.243 C 
ATOM   2426  O   THR   304      28.245  18.641  11.132  1.00  0.00    -0.271 OA
ATOM   2427  CB  THR   304      25.940  17.380  11.818  1.00  0.00     0.146 C 
ATOM   2428  OG1 THR   304      26.086  17.865  13.140  1.00  0.00    -0.393 OA
ATOM   2429  CG2 THR   304      24.658  16.565  11.778  1.00  0.00     0.042 C 
ATOM   2430  H   THR   304      27.457  15.624  13.473  1.00  0.00     0.163 HD
ATOM   2431  HG1 THR   304      25.467  18.644  13.306  1.00  0.00     0.210 HD
ATOM   2432  N   ILE   305      29.539  16.822  11.373  1.00  0.00    -0.346 N 
ATOM   2433  CA  ILE   305      30.775  17.524  11.063  1.00  0.00     0.180 C 
ATOM   2434  C   ILE   305      31.656  16.609  10.238  1.00  0.00     0.241 C 
ATOM   2435  O   ILE   305      31.798  15.420  10.545  1.00  0.00    -0.271 OA
ATOM   2436  CB  ILE   305      31.451  18.050  12.354  1.00  0.00     0.013 C 
ATOM   2437  CG1 ILE   305      32.569  19.040  12.052  1.00  0.00     0.002 C 
ATOM   2438  CG2 ILE   305      31.916  16.920  13.274  1.00  0.00     0.012 C 
ATOM   2439  CD1 ILE   305      32.917  19.887  13.254  1.00  0.00     0.005 C 
ATOM   2440  H   ILE   305      29.500  15.818  11.636  1.00  0.00     0.163 HD
ATOM   2441  N   ILE   306      32.219  17.161   9.169  1.00  0.00    -0.346 N 
ATOM   2442  CA  ILE   306      33.111  16.423   8.276  1.00  0.00     0.180 C 
ATOM   2443  C   ILE   306      34.209  17.376   7.816  1.00  0.00     0.241 C 
ATOM   2444  O   ILE   306      34.140  18.584   8.040  1.00  0.00    -0.271 OA
ATOM   2445  CB  ILE   306      32.398  15.812   7.056  1.00  0.00     0.013 C 
ATOM   2446  CG1 ILE   306      31.693  16.886   6.281  1.00  0.00     0.002 C 
ATOM   2447  CG2 ILE   306      31.446  14.687   7.431  1.00  0.00     0.012 C 
ATOM   2448  CD1 ILE   306      31.159  16.426   4.941  1.00  0.00     0.005 C 
ATOM   2449  H   ILE   306      31.971  18.165   9.020  1.00  0.00     0.163 HD
ATOM   2450  N   LYS   307      35.231  16.835   7.169  1.00  0.00    -0.346 N 
ATOM   2451  CA  LYS   307      36.295  17.661   6.612  1.00  0.00     0.176 C 
ATOM   2452  C   LYS   307      36.569  17.255   5.173  1.00  0.00     0.241 C 
ATOM   2453  O   LYS   307      36.283  16.131   4.755  1.00  0.00    -0.271 OA
ATOM   2454  CB  LYS   307      37.584  17.519   7.428  1.00  0.00     0.035 C 
ATOM   2455  CG  LYS   307      38.237  16.162   7.232  1.00  0.00     0.004 C 
ATOM   2456  CD  LYS   307      39.383  15.905   8.181  1.00  0.00     0.027 C 
ATOM   2457  CE  LYS   307      39.971  14.529   7.957  1.00  0.00     0.229 C 
ATOM   2458  NZ  LYS   307      40.613  14.028   9.188  1.00  0.00    -0.079 N 
ATOM   2459  HZ1 LYS   307      40.700  13.031   9.142  1.00  0.00     0.274 HD
ATOM   2460  HZ3 LYS   307      41.523  14.435   9.284  1.00  0.00     0.274 HD
ATOM   2461  HZ2 LYS   307      40.056  14.274   9.983  1.00  0.00     0.274 HD
ATOM   2462  H   LYS   307      35.209  15.802   7.095  1.00  0.00     0.163 HD
ATOM   2463  N   LEU   308      37.139  18.196   4.427  1.00  0.00    -0.346 N 
ATOM   2464  CA  LEU   308      37.752  17.954   3.130  1.00  0.00     0.177 C 
ATOM   2465  C   LEU   308      39.129  18.587   3.165  1.00  0.00     0.241 C 
ATOM   2466  O   LEU   308      39.283  19.699   3.664  1.00  0.00    -0.271 OA
ATOM   2467  CB  LEU   308      36.969  18.622   2.011  1.00  0.00     0.038 C 
ATOM   2468  CG  LEU   308      35.516  18.234   1.803  1.00  0.00    -0.020 C 
ATOM   2469  CD1 LEU   308      34.886  19.114   0.754  1.00  0.00     0.009 C 
ATOM   2470  CD2 LEU   308      35.368  16.778   1.413  1.00  0.00     0.009 C 
ATOM   2471  H   LEU   308      37.108  19.157   4.867  1.00  0.00     0.163 HD
ATOM   2472  N   ARG   309      40.132  17.898   2.636  1.00  0.00    -0.346 N 
ATOM   2473  CA  ARG   309      41.481  18.443   2.547  1.00  0.00     0.176 C 
ATOM   2474  C   ARG   309      41.906  18.560   1.114  1.00  0.00     0.241 C 
ATOM   2475  O   ARG   309      41.480  17.790   0.243  1.00  0.00    -0.271 OA
ATOM   2476  CB  ARG   309      42.493  17.607   3.309  1.00  0.00     0.036 C 
ATOM   2477  CG  ARG   309      42.378  17.774   4.797  1.00  0.00     0.023 C 
ATOM   2478  CD  ARG   309      43.117  16.728   5.552  1.00  0.00     0.138 C 
ATOM   2479  NE  ARG   309      43.581  17.189   6.854  1.00  0.00    -0.227 N 
ATOM   2480  CZ  ARG   309      43.845  16.373   7.856  1.00  0.00     0.665 C 
ATOM   2481  NH1 ARG   309      43.625  15.061   7.751  1.00  0.00    -0.235 N 
ATOM   2482  NH2 ARG   309      44.341  16.863   8.970  1.00  0.00    -0.235 N 
ATOM   2483  HE  ARG   309      43.704  18.173   6.991  1.00  0.00     0.177 HD
ATOM   2484 2HH2 ARG   309      44.532  16.257   9.754  1.00  0.00     0.174 HD
ATOM   2485 1HH2 ARG   309      44.537  17.844   9.054  1.00  0.00     0.174 HD
ATOM   2486  H   ARG   309      39.876  16.948   2.295  1.00  0.00     0.163 HD
ATOM   2487 2HH1 ARG   309      43.815  14.460   8.531  1.00  0.00     0.174 HD
ATOM   2488 1HH1 ARG   309      43.274  14.681   6.898  1.00  0.00     0.174 HD
ATOM   2489  N   CYS   310      42.770  19.524   0.828  1.00  0.00    -0.345 N 
ATOM   2490  CA  CYS   310      43.314  19.567  -0.523  1.00  0.00     0.185 C 
ATOM   2491  C   CYS   310      44.339  18.455  -0.711  1.00  0.00     0.242 C 
ATOM   2492  O   CYS   310      45.044  18.057   0.208  1.00  0.00    -0.271 OA
ATOM   2493  CB  CYS   310      43.857  20.929  -0.918  1.00  0.00     0.105 C 
ATOM   2494  SG  CYS   310      45.369  21.434  -0.112  1.00  0.00    -0.180 SA
ATOM   2495  H   CYS   310      42.997  20.172   1.571  1.00  0.00     0.163 HD
ATOM   2496  HG  CYS   310      45.179  22.167   0.547  1.00  0.00     0.101 HD
ATOM   2497  N   SER   311      44.400  17.953  -1.933  1.00  0.00    -0.344 N 
ATOM   2498  CA  SER   311      45.300  16.868  -2.266  1.00  0.00     0.200 C 
ATOM   2499  C   SER   311      46.750  17.269  -2.058  1.00  0.00     0.243 C 
ATOM   2500  O   SER   311      47.546  16.462  -1.609  1.00  0.00    -0.271 OA
ATOM   2501  CB  SER   311      45.065  16.404  -3.709  1.00  0.00     0.199 C 
ATOM   2502  OG  SER   311      45.466  17.394  -4.643  1.00  0.00    -0.398 OA
ATOM   2503  H   SER   311      43.757  18.398  -2.620  1.00  0.00     0.163 HD
ATOM   2504  HG  SER   311      44.694  17.996  -4.841  1.00  0.00     0.209 HD
ATOM   2505  N   SER   312      47.073  18.521  -2.352  1.00  0.00    -0.344 N 
ATOM   2506  CA  SER   312      48.435  19.024  -2.196  1.00  0.00     0.200 C 
ATOM   2507  C   SER   312      48.900  18.887  -0.744  1.00  0.00     0.243 C 
ATOM   2508  O   SER   312      50.044  18.513  -0.483  1.00  0.00    -0.271 OA
ATOM   2509  CB  SER   312      48.512  20.482  -2.665  1.00  0.00     0.199 C 
ATOM   2510  OG  SER   312      48.261  20.581  -4.059  1.00  0.00    -0.398 OA
ATOM   2511  H   SER   312      46.285  19.106  -2.698  1.00  0.00     0.163 HD
ATOM   2512  HG  SER   312      47.611  19.873  -4.330  1.00  0.00     0.209 HD
ATOM   2513  N   PHE   313      48.006  19.197   0.198  1.00  0.00    -0.347 N 
ATOM   2514  CA  PHE   313      48.311  19.067   1.617  1.00  0.00     0.166 C 
ATOM   2515  C   PHE   313      48.464  17.610   2.025  1.00  0.00     0.219 C 
ATOM   2516  O   PHE   313      49.384  17.264   2.757  1.00  0.00    -0.287 OA
ATOM   2517  CB  PHE   313      47.228  19.736   2.465  1.00  0.00     0.072 C 
ATOM   2518  CG  PHE   313      47.461  19.608   3.946  1.00  0.00    -0.056 A 
ATOM   2519  CD1 PHE   313      48.280  20.508   4.614  1.00  0.00     0.007 A 
ATOM   2520  CD2 PHE   313      46.865  18.594   4.661  1.00  0.00     0.007 A 
ATOM   2521  CE1 PHE   313      48.513  20.373   5.976  1.00  0.00     0.001 A 
ATOM   2522  CE2 PHE   313      47.089  18.456   6.020  1.00  0.00     0.001 A 
ATOM   2523  CZ  PHE   313      47.902  19.359   6.681  1.00  0.00     0.000 A 
ATOM   2524  H   PHE   313      47.093  19.532  -0.166  1.00  0.00     0.163 HD
ATOM   2525  N   GLU   315      49.404  15.167   0.301  1.00  0.00    -0.326 NA
ATOM   2526  CA  GLU   315      50.629  14.623  -0.282  1.00  0.00     0.191 C 
ATOM   2527  C   GLU   315      51.880  14.980   0.523  1.00  0.00     0.242 C 
ATOM   2528  O   GLU   315      52.905  14.318   0.386  1.00  0.00    -0.271 OA
ATOM   2529  CB  GLU   315      50.796  15.124  -1.715  1.00  0.00     0.047 C 
ATOM   2530  CG  GLU   315      49.827  14.509  -2.714  1.00  0.00     0.116 C 
ATOM   2531  CD  GLU   315      49.696  15.322  -3.992  1.00  0.00     0.172 C 
ATOM   2532  OE1 GLU   315      50.562  16.189  -4.251  1.00  0.00    -0.648 OA
ATOM   2533  OE2 GLU   315      48.725  15.094  -4.744  1.00  0.00    -0.648 OA
ATOM   2534  H   GLU   315      49.404  15.721   1.151  1.00  0.00     0.180 HD
ATOM   2535  N   LEU   316      51.812  16.028   1.343  1.00  0.00    -0.345 N 
ATOM   2536  CA  LEU   316      52.936  16.402   2.205  1.00  0.00     0.185 C 
ATOM   2537  C   LEU   316      53.189  15.335   3.270  1.00  0.00     0.196 C 
ATOM   2538  O   LEU   316      52.284  14.591   3.657  1.00  0.00    -0.646 OA
ATOM   2539  CB  LEU   316      52.680  17.749   2.881  1.00  0.00     0.040 C 
ATOM   2540  CG  LEU   316      52.494  18.953   1.961  1.00  0.00    -0.020 C 
ATOM   2541  CD1 LEU   316      52.050  20.171   2.774  1.00  0.00     0.009 C 
ATOM   2542  CD2 LEU   316      53.762  19.249   1.167  1.00  0.00     0.009 C 
ATOM   2543  OXT LEU   316      54.229  15.053   3.872  1.00  0.00    -0.646 OA
ATOM   2544  H   LEU   316      50.914  16.545   1.319  1.00  0.00     0.163 HD
TER    2545      LEU   316 
