# Supplementary material for: AutoGrow4: an open-source genetic algorithm for de novo drug design and lead optimization
Source: J Cheminform. 2020 Apr 17;12:25. doi: 10.1186/s13321-020-00429-4 (PMC7165399; doi:10.1186/s13321-020-00429-4)
Supplement: Supplementary file 1 — Additional file 1. The Additional file includes detailed descriptions of the AutoGrow 3.1.3 and AutoGrow4 parameters used in the benchmark and PARP-1 runs. It also includes Figures S1, S2, and S3, referenced in the text. [file 13321_2020_429_MOESM1_ESM.zip › autogrow4-4.0.0/autogrow/docking/scoring/nn_score_exe/nnscore1/networks/top_24_networks/1.net]

WEIGHTS:0.412123515665
WEIGHTS:23.2334795218
WEIGHTS:9.15199738084
WEIGHTS:1.6106529013
WEIGHTS:-29.384403669
WEIGHTS:88.6209835542
WEIGHTS:23.7059531475
WEIGHTS:-12.2132050464
WEIGHTS:-60.5821563671
WEIGHTS:59.3017738249
WEIGHTS:-57.1699328328
WEIGHTS:9.99610683754
WEIGHTS:-48.2461073222
WEIGHTS:-9.07217512675
WEIGHTS:-42.2614033555
WEIGHTS:-12.537467313
WEIGHTS:-49.5916573049
WEIGHTS:-21.585613113
WEIGHTS:8.96843844366
WEIGHTS:-100.0
WEIGHTS:53.2525913095
WEIGHTS:-21.5327825909
WEIGHTS:-20.195437508
WEIGHTS:-16.7655169798
WEIGHTS:1.99148795638
WEIGHTS:-94.5382906503
WEIGHTS:-92.825788151
WEIGHTS:32.1085159877
WEIGHTS:-50.2573591283
WEIGHTS:8.0875753939
WEIGHTS:-73.1774158879
WEIGHTS:-17.0739673408
WEIGHTS:-1.6062744038
WEIGHTS:-17.4772439529
WEIGHTS:24.3121664296
WEIGHTS:40.916529431
WEIGHTS:13.7080989634
WEIGHTS:-58.6866749588
WEIGHTS:-19.2331639245
WEIGHTS:-27.3187884234
WEIGHTS:-0.328417599748
WEIGHTS:-2.27162714407
WEIGHTS:0.160185714765
WEIGHTS:-24.9686344515
WEIGHTS:100.0
WEIGHTS:22.6465442475
WEIGHTS:2.35255233059
WEIGHTS:27.551009484
WEIGHTS:8.16995117881
WEIGHTS:-1.34814855782
WEIGHTS:-17.2862413571
WEIGHTS:-10.8390059282
WEIGHTS:-55.8375964047
WEIGHTS:15.0720547916
WEIGHTS:100.0
WEIGHTS:-28.940288715
WEIGHTS:-48.1546290478
WEIGHTS:3.21563628693
WEIGHTS:-35.7574598743
WEIGHTS:-4.73797381803
WEIGHTS:52.926749075
WEIGHTS:-97.5588764844
WEIGHTS:-14.3180082187
WEIGHTS:-22.3764037575
WEIGHTS:-36.7114966
WEIGHTS:-26.3758405296
WEIGHTS:21.756939977
WEIGHTS:0.825025667506
WEIGHTS:13.7413072907
WEIGHTS:-15.0581797461
WEIGHTS:39.5833294607
WEIGHTS:-31.6420540876
WEIGHTS:85.7859703739
WEIGHTS:-8.91072325137
WEIGHTS:-7.36570520188
WEIGHTS:-13.8052145476
WEIGHTS:22.9820622399
WEIGHTS:-46.8323203807
WEIGHTS:-54.952160316
WEIGHTS:34.340991643
WEIGHTS:-77.6670841356
WEIGHTS:34.9776964534
WEIGHTS:-99.2755608552
WEIGHTS:-47.930013507
WEIGHTS:-9.0704393382
WEIGHTS:54.7300477868
WEIGHTS:7.62737457663
WEIGHTS:-8.30005024502
WEIGHTS:-77.9809715942
WEIGHTS:-6.9555375796
WEIGHTS:-40.5053480505
WEIGHTS:19.3475894411
WEIGHTS:68.9693767986
WEIGHTS:59.8451313495
WEIGHTS:-30.7847304256
WEIGHTS:-52.4596068546
WEIGHTS:-40.1521755142
WEIGHTS:-38.9568183154
WEIGHTS:-27.2227147004
WEIGHTS:-2.33401523978
WEIGHTS:-25.2052475312
WEIGHTS:-76.2502165091
WEIGHTS:-47.7074430237
WEIGHTS:-10.0729319197
WEIGHTS:-9.01553401689
WEIGHTS:-37.715351017
WEIGHTS:-36.9783588943
WEIGHTS:-37.8106375846
WEIGHTS:1.94561093864
WEIGHTS:-2.15343712112
WEIGHTS:16.3332593194
WEIGHTS:-90.6496988854
WEIGHTS:-8.1742162099
WEIGHTS:1.48973536364
WEIGHTS:9.11923863969
WEIGHTS:96.0886263817
WEIGHTS:6.33633064457
WEIGHTS:-100.0
WEIGHTS:-29.0663269063
WEIGHTS:-26.0846370849
WEIGHTS:31.8306307438
WEIGHTS:96.6020289355
WEIGHTS:81.3589796823
WEIGHTS:8.5308760599
WEIGHTS:-1.66774791736
WEIGHTS:77.1884740812
WEIGHTS:-15.8465659937
WEIGHTS:100.0
WEIGHTS:1.75787575822
WEIGHTS:-12.0012363899
WEIGHTS:-7.50349512037
WEIGHTS:24.9026495116
WEIGHTS:-3.47762977966
WEIGHTS:0.265746621219
WEIGHTS:100.0
WEIGHTS:39.0613550862
WEIGHTS:-0.651077571555
WEIGHTS:1.86402528985
WEIGHTS:-3.65890275525
WEIGHTS:100.0
WEIGHTS:1.53545324209
WEIGHTS:-30.993916624
WEIGHTS:-80.0062860819
WEIGHTS:44.8391051583
WEIGHTS:-26.6867523528
WEIGHTS:28.9138460422
WEIGHTS:-0.776613118013
WEIGHTS:78.6328472761
WEIGHTS:0.909251428384
WEIGHTS:74.1027857178
WEIGHTS:-5.35846992862
WEIGHTS:-11.9689547922
WEIGHTS:32.4761460941
WEIGHTS:-13.7057549553
WEIGHTS:-4.76600749829
WEIGHTS:-4.16230679775
WEIGHTS:-0.0317632432692
WEIGHTS:-18.3394498707
WEIGHTS:-47.2596110725
WEIGHTS:11.631364187
WEIGHTS:18.4826392737
WEIGHTS:-12.3667448153
WEIGHTS:-1.13886763109
WEIGHTS:22.6960856136
WEIGHTS:-2.30229254564
WEIGHTS:5.60631407705
WEIGHTS:3.67422861091
WEIGHTS:-39.9389815093
WEIGHTS:-8.31126694398
WEIGHTS:1.29129511556
WEIGHTS:0.654267880914
WEIGHTS:-25.5386677182
WEIGHTS:78.7302057969
WEIGHTS:-2.46218959738
WEIGHTS:-6.4910762901
WEIGHTS:44.9116430646
WEIGHTS:77.2266860303
WEIGHTS:-31.1509578203
WEIGHTS:-10.1073208755
WEIGHTS:-5.25528972796
WEIGHTS:-0.413046720444
WEIGHTS:3.77567036791
WEIGHTS:-100.0
WEIGHTS:6.3022126329
WEIGHTS:8.00338219029
WEIGHTS:33.7823281372
WEIGHTS:35.8088579023
WEIGHTS:0.264625956212
WEIGHTS:-17.5337791829
WEIGHTS:-44.963290424
WEIGHTS:22.6675479587
WEIGHTS:6.23045900437
WEIGHTS:-3.17317420532
WEIGHTS:0.6835475169
WEIGHTS:35.8287110826
WEIGHTS:-0.454974409071
WEIGHTS:5.95892942657
WEIGHTS:-51.5177136108
WEIGHTS:-7.42065528202
WEIGHTS:18.5407049901
WEIGHTS:-0.0710338998718
WEIGHTS:-7.41419715944
WEIGHTS:24.0631674601
WEIGHTS:-0.258336105906
WEIGHTS:15.0794166963
WEIGHTS:-13.2572038802
WEIGHTS:-0.987299100828
WEIGHTS:10.3233534452
WEIGHTS:-0.370295127381
WEIGHTS:5.91627350067
WEIGHTS:0.806915808803
WEIGHTS:-0.261630032367
WEIGHTS:-0.940877397827
WEIGHTS:-0.229948412183
WEIGHTS:-17.8489932601
WEIGHTS:31.380409716
WEIGHTS:-15.0730497604
WEIGHTS:-0.54295855965
WEIGHTS:-1.41467606405
WEIGHTS:-0.867856264364
WEIGHTS:-49.277838601
WEIGHTS:-38.9856973962
WEIGHTS:18.2323390985
WEIGHTS:4.56503473059
WEIGHTS:-44.1877773394
WEIGHTS:43.9018345251
WEIGHTS:-31.3002737266
WEIGHTS:-11.3402902157
WEIGHTS:53.6194483512
WEIGHTS:-2.99274951902
WEIGHTS:-4.25714447776
WEIGHTS:3.63625177779
WEIGHTS:36.7484561889
WEIGHTS:-11.8351983151
WEIGHTS:-21.455521155
WEIGHTS:-0.069217000022
WEIGHTS:-0.137584557894
WEIGHTS:-0.228132182068
WEIGHTS:43.8383918194
WEIGHTS:-23.0567827637
WEIGHTS:17.4153377499
WEIGHTS:-9.26664393986
WEIGHTS:24.2163731991
WEIGHTS:18.0098113255
WEIGHTS:4.66142086431
WEIGHTS:10.4351866128
WEIGHTS:-0.00759531889883
WEIGHTS:20.7348236634
WEIGHTS:-2.50103607563
WEIGHTS:-1.17327910925
WEIGHTS:-26.607170794
WEIGHTS:-13.9035198764
WEIGHTS:-0.101697911281
WEIGHTS:-0.124793872077
WEIGHTS:2.33172326732
WEIGHTS:-0.71256522692
WEIGHTS:-29.3485597412
WEIGHTS:-9.35736445615
WEIGHTS:-12.854147927
WEIGHTS:18.0747702527
WEIGHTS:81.7127874922
WEIGHTS:-20.1386174111
WEIGHTS:-1.29660560405
WEIGHTS:23.1471447854
WEIGHTS:-0.322747399719
WEIGHTS:-0.998404025415
WEIGHTS:-0.695798693841
WEIGHTS:-0.668106593466
WEIGHTS:-0.018889936486
WEIGHTS:9.37558036366
WEIGHTS:0.0254047092707
WEIGHTS:-8.79497382534
WEIGHTS:-0.96754062083
WEIGHTS:17.0917972316
WEIGHTS:-0.367078994458
WEIGHTS:-0.163446373385
WEIGHTS:-0.274055500383
WEIGHTS:-0.172430130214
WEIGHTS:-12.0678643318
WEIGHTS:-92.0828976011
WEIGHTS:3.5869327924
WEIGHTS:-24.6787575076
WEIGHTS:-23.7742569755
WEIGHTS:-0.627844037112
WEIGHTS:47.1202396512
WEIGHTS:-0.17270983646
WEIGHTS:-24.1839459843
WEIGHTS:-0.128533053424
WEIGHTS:-0.79964966965
WEIGHTS:-0.594594507694
WEIGHTS:24.0724308759
WEIGHTS:-0.0677633600875
WEIGHTS:18.4345909278
WEIGHTS:-19.0677742713
WEIGHTS:0.526480886977
WEIGHTS:-22.9538822396
WEIGHTS:-0.285236386759
WEIGHTS:13.9377562139
WEIGHTS:-79.3499238007
WEIGHTS:-25.9276242681
WEIGHTS:-0.340702093035
WEIGHTS:-28.5564812944
WEIGHTS:-0.0370457191155
WEIGHTS:-1.62259399626
WEIGHTS:-18.1124063772
WEIGHTS:-56.3017045696
WEIGHTS:-25.0780926822
WEIGHTS:0.35771235715
WEIGHTS:-0.440222974767
WEIGHTS:-0.969565450181
WEIGHTS:-0.186740547098
WEIGHTS:-0.0481863388285
WEIGHTS:16.527314526
WEIGHTS:-0.208121198213
WEIGHTS:2.42726526334
WEIGHTS:3.77890720572
WEIGHTS:-0.618328279833
WEIGHTS:-23.0431172089
WEIGHTS:0.855796445259
WEIGHTS:-3.31894167624
WEIGHTS:-0.745414974795
WEIGHTS:-11.5315015001
WEIGHTS:6.63458248079
WEIGHTS:0.285562111155
WEIGHTS:-3.50434644583
WEIGHTS:18.316200106
WEIGHTS:-3.46968718807
WEIGHTS:-0.845062394505
WEIGHTS:-1.24339243761
WEIGHTS:29.6781863754
WEIGHTS:0.978743708631
WEIGHTS:0.0891838307602
WEIGHTS:-0.0681213251448
WEIGHTS:-0.0798111329831
WEIGHTS:-0.225444426011
WEIGHTS:-6.37216195214
WEIGHTS:-20.5907753787
WEIGHTS:15.2234273387
WEIGHTS:-3.07765427747
WEIGHTS:-5.27692091187
WEIGHTS:-1.47756224273
WEIGHTS:2.95569870325
WEIGHTS:8.12317076014
WEIGHTS:-0.40871121776
WEIGHTS:19.7065816132
WEIGHTS:-2.31465986908
WEIGHTS:1.39359842531
WEIGHTS:-24.1099728765
WEIGHTS:-0.0904577615243
WEIGHTS:-0.573191761529
WEIGHTS:-0.621280152987
WEIGHTS:0.65645765537
WEIGHTS:-0.799762095727
WEIGHTS:-0.458752571808
WEIGHTS:-6.60863662577
WEIGHTS:-2.2093730041
WEIGHTS:-0.240654530094
WEIGHTS:-8.48632184471
WEIGHTS:4.80819935178
WEIGHTS:-2.5495446159
WEIGHTS:20.58629794
WEIGHTS:-0.368260010042
WEIGHTS:-0.890750508786
WEIGHTS:-0.863852157397
WEIGHTS:-0.430450381698
WEIGHTS:-0.411446747849
WEIGHTS:8.27810048841
WEIGHTS:-0.1198504018
WEIGHTS:-0.224212420547
WEIGHTS:-0.578059445151
WEIGHTS:-17.1283899883
WEIGHTS:-0.0982393230015
WEIGHTS:-0.0113318436721
WEIGHTS:-0.328288610427
WEIGHTS:-0.553152535028
WEIGHTS:-32.4269576909
WEIGHTS:-0.487817047354
WEIGHTS:0.172038952635
WEIGHTS:-8.15016400776
WEIGHTS:8.63925690692
WEIGHTS:1.90547753662
WEIGHTS:-1.1780154936
WEIGHTS:-0.616939638363
WEIGHTS:-36.5170905811
WEIGHTS:-0.39933837433
WEIGHTS:-0.742285786932
WEIGHTS:-0.50202041932
WEIGHTS:-76.1839760064
WEIGHTS:-0.517588602658
WEIGHTS:-31.7375274887
WEIGHTS:0.780579964012
WEIGHTS:6.25865728174
WEIGHTS:-1.11989898998
WEIGHTS:1.61379730443
WEIGHTS:2.92985336458
WEIGHTS:3.06268123716
WEIGHTS:2.26500279198
WEIGHTS:5.55934543703
WEIGHTS:0.769453076214
WEIGHTS:5.13808771853
WEIGHTS:1.6738932665
WEIGHTS:0.444708996229
WEIGHTS:4.99453531895
WEIGHTS:0.590456519613
WEIGHTS:3.75679936345
WEIGHTS:3.09153138497
WEIGHTS:0.908443304426
WEIGHTS:0.277686564071
WEIGHTS:0.737279062413
WEIGHTS:1.97396634576
WEIGHTS:-0.413124551233
WEIGHTS:1.27219743252
WEIGHTS:2.35678814995
WEIGHTS:4.73924304794
WEIGHTS:1.12492005865
WEIGHTS:0.20121744845
WEIGHTS:2.0242795956
WEIGHTS:2.32901919816
WEIGHTS:7.14264104143
WEIGHTS:1.07378237906
WEIGHTS:-0.587898738537
WEIGHTS:1.15677000736
WEIGHTS:0.83030558416
WEIGHTS:0.582454006404
WEIGHTS:0.299171235855
WEIGHTS:0.27080708089
WEIGHTS:0.421952117138
WEIGHTS:1.29301485763
WEIGHTS:1.04856789083
WEIGHTS:0.680245847655
WEIGHTS:0.703596785726
WEIGHTS:0.781820884048
WEIGHTS:1.77669541199
WEIGHTS:-0.0854073994942
WEIGHTS:1.0940982964
WEIGHTS:2.51812163643
WEIGHTS:5.0851392202
WEIGHTS:-0.794291404787
WEIGHTS:4.15064223483
WEIGHTS:0.380707918586
WEIGHTS:0.386081672828
WEIGHTS:0.762490025342
WEIGHTS:5.24667514582
WEIGHTS:0.697001836603
WEIGHTS:0.766376672166
WEIGHTS:1.05380359036
WEIGHTS:1.28277511926
WEIGHTS:0.518960679229
WEIGHTS:0.406901131811
WEIGHTS:0.493083957844
WEIGHTS:1.10538615429
WEIGHTS:-1.03613969124
WEIGHTS:0.44604018735
WEIGHTS:1.46637434666
WEIGHTS:5.25475392446
WEIGHTS:0.9852409019
WEIGHTS:0.123580899619
WEIGHTS:0.578341784195
WEIGHTS:0.321132797142
WEIGHTS:0.348282157727
WEIGHTS:0.113993962514
WEIGHTS:0.467867230351
WEIGHTS:0.251989900015
WEIGHTS:0.610356090375
WEIGHTS:3.62359254502
WEIGHTS:0.483780330149
WEIGHTS:1.12074569659
WEIGHTS:0.0343001707502
WEIGHTS:-2.17629595431
WEIGHTS:0.167350247996
WEIGHTS:0.357012091799
WEIGHTS:0.335239379021
WEIGHTS:0.424938484814
WEIGHTS:0.862402076118
WEIGHTS:-0.189454468415
WEIGHTS:0.654738205487
WEIGHTS:0.370428006
WEIGHTS:-1.01856287017
WEIGHTS:0.642110829322
WEIGHTS:-2.75344205194
WEIGHTS:0.754717162625
WEIGHTS:-2.18788466419
WEIGHTS:0.335938135683
WEIGHTS:0.878390524686
WEIGHTS:0.27998192156
WEIGHTS:-1.2736468624
WEIGHTS:0.461898175058
WEIGHTS:-0.551177043068
WEIGHTS:0.839484715565
WEIGHTS:2.04541868615
WEIGHTS:0.764227735947
WEIGHTS:2.32127436625
WEIGHTS:9.26700235697
WEIGHTS:1.94087712907
WEIGHTS:0.76734691865
WEIGHTS:0.437761500458
WEIGHTS:0.805658161433
WEIGHTS:0.76054453585
WEIGHTS:1.23131854863
WEIGHTS:0.842703140812
WEIGHTS:-1.60868222829
WEIGHTS:-2.21897558813
WEIGHTS:2.16208065071
WEIGHTS:0.556922211406
WEIGHTS:0.836347333699
WEIGHTS:0.699103402067
WEIGHTS:0.295717562942
WEIGHTS:0.625406008301
WEIGHTS:0.750407698943
WEIGHTS:-0.0632121456984
WEIGHTS:3.99258949687
WEIGHTS:0.456518906245
WEIGHTS:0.916393676087
WEIGHTS:-0.157823562178
WEIGHTS:-0.352719465392
WEIGHTS:6.11962555713
WEIGHTS:1.39917158094
WEIGHTS:0.386544460081
WEIGHTS:0.108581236849
WEIGHTS:0.567864331011
WEIGHTS:0.784769237809
WEIGHTS:0.227576982791
WEIGHTS:1.13158370618
WEIGHTS:0.959317020589
WEIGHTS:1.38117459453
WEIGHTS:0.457363830137
WEIGHTS:0.80483217222
WEIGHTS:0.702696202488
WEIGHTS:0.80343311721
WEIGHTS:1.57559333369
WEIGHTS:1.05456081897
WEIGHTS:1.3557145433
WEIGHTS:2.30188571497
WEIGHTS:-2.32023696188
WEIGHTS:1.42967862816
WEIGHTS:-1.95663687711
WEIGHTS:0.380676872082
WEIGHTS:0.665910160725
WEIGHTS:0.682601147246
WEIGHTS:4.15325463787
WEIGHTS:0.699838362138
WEIGHTS:0.799864258004
WEIGHTS:1.21435373687
WEIGHTS:0.567405566604
WEIGHTS:0.919161632401
WEIGHTS:0.900816620528
WEIGHTS:0.800370172875
WEIGHTS:1.07510283394
WEIGHTS:1.06229126929
WEIGHTS:0.242236333571
WEIGHTS:1.14727160068
WEIGHTS:-3.10827150228
WEIGHTS:0.374522205587
WEIGHTS:-0.279288164173
WEIGHTS:0.406151380702
WEIGHTS:0.286180364734
WEIGHTS:0.333803545243
WEIGHTS:0.16907479503
WEIGHTS:0.487455625789
WEIGHTS:0.971022429806
WEIGHTS:0.797934829275
WEIGHTS:5.21642794604
WEIGHTS:0.571627379158
WEIGHTS:0.687554157005
WEIGHTS:1.04372728861
WEIGHTS:-0.0822800819707
WEIGHTS:0.109192246123
WEIGHTS:0.314671953886
WEIGHTS:0.871562490728
WEIGHTS:0.845789102491
WEIGHTS:0.729583710739
WEIGHTS:0.849091319114
WEIGHTS:1.09928497619
WEIGHTS:0.496040340122
WEIGHTS:0.129819138508
WEIGHTS:0.633406547801
WEIGHTS:0.913588128604
WEIGHTS:0.833422462241
WEIGHTS:-0.0570890804805
WEIGHTS:0.649912600887
WEIGHTS:0.931755395063
WEIGHTS:1.03998467883
WEIGHTS:0.531167055582
WEIGHTS:1.10290261734
WEIGHTS:0.484107785821
WEIGHTS:-0.280922994383
WEIGHTS:-62.9740357495
WEIGHTS:15.0227452905
WEIGHTS:-100.0
WEIGHTS:-33.4696565151
WEIGHTS:35.2461616498
WEIGHTS:-8.00471717573
WEIGHTS:-6.38851043127
WEIGHTS:-50.9533921435
WEIGHTS:-45.4362135791
WEIGHTS:-8.31598610471
WEIGHTS:4.74169847883
WEIGHTS:-85.3887114352
WEIGHTS:14.1736860877
WEIGHTS:-35.3002612149
WEIGHTS:49.8509570158
WEIGHTS:-43.6556526485
WEIGHTS:-5.00596591393
WEIGHTS:-31.7474751008
WEIGHTS:25.2428413366
WEIGHTS:-25.8033446233
WEIGHTS:21.363579265
WEIGHTS:-4.34836070428
WEIGHTS:-17.7653912211
WEIGHTS:-14.9671060098
WEIGHTS:13.082621831
WEIGHTS:8.05664341402
WEIGHTS:99.9926851537
WEIGHTS:-16.8440994411
WEIGHTS:-8.46792640388
WEIGHTS:64.3211952216
WEIGHTS:-50.8071091513
WEIGHTS:-28.7483989948
WEIGHTS:15.3887998718
WEIGHTS:-3.33929296438
WEIGHTS:3.63292898547
WEIGHTS:25.198475497
WEIGHTS:-46.1845817154
WEIGHTS:18.9568953075
WEIGHTS:16.372787067
WEIGHTS:-5.27400606028
WEIGHTS:-5.22404332584
WEIGHTS:22.365417323
WEIGHTS:39.9862898856
WEIGHTS:77.2335654808
WEIGHTS:-57.170647375
WEIGHTS:39.1347548194
WEIGHTS:-3.68584576466
WEIGHTS:3.69826347695
WEIGHTS:3.23786255174
WEIGHTS:18.3532143451
WEIGHTS:-27.8590382493
WEIGHTS:25.719682054
WEIGHTS:-45.9733887503
WEIGHTS:-65.2226623787
WEIGHTS:14.3920162288
WEIGHTS:25.0543536555
WEIGHTS:-16.0574415595
WEIGHTS:-45.9439349075
WEIGHTS:21.6478874841
WEIGHTS:10.9053289778
WEIGHTS:-5.02304764695
WEIGHTS:-0.766667538799
WEIGHTS:-10.9387963475
WEIGHTS:22.8258479226
WEIGHTS:13.931087623
WEIGHTS:18.2848112094
WEIGHTS:0.191943779873
WEIGHTS:17.0597263557
WEIGHTS:-8.07781506327
WEIGHTS:-9.55008975141
WEIGHTS:-42.1321428396
WEIGHTS:-11.6784701329
WEIGHTS:-27.4697372124
WEIGHTS:20.5882921989
WEIGHTS:-18.0615564111
WEIGHTS:-10.7501042511
WEIGHTS:9.44360325163
WEIGHTS:70.84269936
WEIGHTS:11.2486510234
WEIGHTS:-33.530477479
WEIGHTS:-27.2866092413
WEIGHTS:9.50351080909
WEIGHTS:80.5577887598
WEIGHTS:8.16181139224
WEIGHTS:29.8049311578
WEIGHTS:19.1014601085
WEIGHTS:24.4626988667
WEIGHTS:33.9713502658
WEIGHTS:-0.123520362038
WEIGHTS:-10.7863910455
WEIGHTS:73.1182351568
WEIGHTS:-10.5411703343
WEIGHTS:-2.17906025562
WEIGHTS:6.6789847657
WEIGHTS:24.039185856
WEIGHTS:41.9043288434
WEIGHTS:6.37919976915
WEIGHTS:41.6648472174
WEIGHTS:-18.4648098239
WEIGHTS:39.1035044138
WEIGHTS:19.4673097793
WEIGHTS:-100.0
WEIGHTS:-22.3020917165
WEIGHTS:3.68558171542
WEIGHTS:16.42551031
WEIGHTS:36.7391607457
WEIGHTS:-14.6269555612
WEIGHTS:-14.1571858875
WEIGHTS:-15.7138790555
WEIGHTS:26.4062526251
WEIGHTS:64.7057820113
WEIGHTS:-99.9763210481
WEIGHTS:0.0464787875148
WEIGHTS:27.3673897431
WEIGHTS:-18.7392733699
WEIGHTS:6.86747926941
WEIGHTS:17.9311422565
WEIGHTS:-7.81656028536
WEIGHTS:-6.63346962981
WEIGHTS:2.68446747982
WEIGHTS:-7.33394404494
WEIGHTS:-27.5630615724
WEIGHTS:4.37375640135
WEIGHTS:-10.2972210569
WEIGHTS:-29.5205084919
WEIGHTS:-15.5549617814
WEIGHTS:-27.912115071
WEIGHTS:2.35605222081
WEIGHTS:17.4720741321
WEIGHTS:-2.90183046198
WEIGHTS:-4.79708564379
WEIGHTS:-1.0307849736
WEIGHTS:-0.730546384582
WEIGHTS:-57.8947896954
WEIGHTS:1.03401835172
WEIGHTS:-2.04894845857
WEIGHTS:-5.02766417074
WEIGHTS:-5.80155819454
WEIGHTS:-45.4079044321
WEIGHTS:10.2100385867
WEIGHTS:-77.5386143079
WEIGHTS:-11.9998804492
WEIGHTS:25.4641080157
WEIGHTS:4.59129983958
WEIGHTS:10.5430559612
WEIGHTS:3.47418240945
WEIGHTS:-27.6655536116
WEIGHTS:0.71820494681
WEIGHTS:-65.0172677671
WEIGHTS:-30.132555832
WEIGHTS:3.75938542809
WEIGHTS:-19.4368086647
WEIGHTS:-11.4928143457
WEIGHTS:-1.11288329638
WEIGHTS:0.194952960522
WEIGHTS:-51.651667514
WEIGHTS:-27.1825246927
WEIGHTS:-5.95655732162
WEIGHTS:44.3987893353
WEIGHTS:-13.0566968163
WEIGHTS:-18.0059590312
WEIGHTS:9.98026956292
WEIGHTS:6.82270547612
WEIGHTS:-3.08710773502
WEIGHTS:-34.813518431
WEIGHTS:8.47629932208
WEIGHTS:20.0508813062
WEIGHTS:48.4860932172
WEIGHTS:10.30488794
WEIGHTS:0.310301452904
WEIGHTS:34.3041770171
WEIGHTS:12.1691439582
WEIGHTS:-5.48127737109
WEIGHTS:18.3029801817
WEIGHTS:-16.1730280572
WEIGHTS:-5.53935203154
WEIGHTS:35.9033960765
WEIGHTS:0.586073220775
WEIGHTS:1.39183326561
WEIGHTS:-83.2663421741
WEIGHTS:-10.5381465153
WEIGHTS:39.085304139
WEIGHTS:-22.0731517054
WEIGHTS:9.19889100257
WEIGHTS:6.7732638424
WEIGHTS:35.5838438243
WEIGHTS:-0.340945054249
WEIGHTS:10.2329908832
WEIGHTS:-14.671610031
WEIGHTS:10.6655206191
WEIGHTS:2.22839119579
WEIGHTS:-16.7224581487
WEIGHTS:-3.31945816504
WEIGHTS:-17.9274105899
WEIGHTS:-5.98077911582
WEIGHTS:0.475905987015
WEIGHTS:-7.01091349081
WEIGHTS:-3.43288601746
WEIGHTS:-5.06175438139
WEIGHTS:-3.84253227177
WEIGHTS:-5.27692472241
WEIGHTS:1.03764884052
WEIGHTS:-3.15969049435
WEIGHTS:-0.947148495862
WEIGHTS:-2.24910011726
WEIGHTS:-3.44174890104
WEIGHTS:-0.034715723822
WEIGHTS:-3.62826812162
WEIGHTS:-1.26089767671
WEIGHTS:-4.94009732743
WEIGHTS:-3.29116033028
WEIGHTS:-4.04148280341
WEIGHTS:-3.76798573132
WEIGHTS:-3.97647203045
WEIGHTS:-5.53630362057
WEIGHTS:-4.2218906517
WEIGHTS:-3.25830909636
WEIGHTS:-3.39072201438
WEIGHTS:-2.47599635872
WEIGHTS:-3.90746036771
WEIGHTS:-4.3948697549
WEIGHTS:-4.38507263951
WEIGHTS:-0.254476325596
WEIGHTS:-5.8158960342
WEIGHTS:-6.767777239
WEIGHTS:-2.99181393862
WEIGHTS:-3.02278866258
WEIGHTS:-4.30818094801
WEIGHTS:-4.72496335182
WEIGHTS:-5.00065514263
WEIGHTS:-4.0547364934
WEIGHTS:-3.14097664423
WEIGHTS:-3.46264839612
WEIGHTS:-3.85379921562
WEIGHTS:-3.49917614888
WEIGHTS:-3.71796207007
WEIGHTS:-3.97034218767
WEIGHTS:-4.81594868252
WEIGHTS:-3.70624127686
WEIGHTS:-4.18836205074
WEIGHTS:-2.11641442477
WEIGHTS:-7.04681215077
WEIGHTS:-2.09564607556
WEIGHTS:-4.27406799059
WEIGHTS:-3.82105318086
WEIGHTS:-3.53015561433
WEIGHTS:-1.63939452138
WEIGHTS:-3.12218340612
WEIGHTS:-3.61353104848
WEIGHTS:-2.52231856087
WEIGHTS:-2.31224621383
WEIGHTS:-4.06810612034
WEIGHTS:-3.85710574972
WEIGHTS:-4.05547409241
WEIGHTS:-3.09259750459
WEIGHTS:-5.98939506851
WEIGHTS:-4.14214645224
WEIGHTS:-5.08838669517
WEIGHTS:-2.77342654591
WEIGHTS:-4.17457077398
WEIGHTS:-5.7073982069
WEIGHTS:-3.95870175443
WEIGHTS:-4.33247075453
WEIGHTS:-3.8720871953
WEIGHTS:-4.13152325921
WEIGHTS:-3.78943251205
WEIGHTS:-3.77799082619
WEIGHTS:-3.58792851633
WEIGHTS:-3.07285126582
WEIGHTS:-4.04892845181
WEIGHTS:-2.7479988256
WEIGHTS:-3.89223516214
WEIGHTS:-8.02659903197
WEIGHTS:-4.04172693954
WEIGHTS:-4.00061862272
WEIGHTS:-4.21471659942
WEIGHTS:-3.69436862929
WEIGHTS:-4.0048808667
WEIGHTS:-4.37101270259
WEIGHTS:-5.51186507883
WEIGHTS:-4.3599810295
WEIGHTS:-6.48595362738
WEIGHTS:-4.85579460682
WEIGHTS:-7.52011716299
WEIGHTS:-3.60363429784
WEIGHTS:-8.04386931757
WEIGHTS:-4.13569236555
WEIGHTS:-3.32699255938
WEIGHTS:-3.74427136206
WEIGHTS:-6.12891484892
WEIGHTS:-3.92045433128
WEIGHTS:-4.97580138963
WEIGHTS:-3.18359574301
WEIGHTS:-7.03655022838
WEIGHTS:-3.49327548706
WEIGHTS:-4.82999319461
WEIGHTS:3.4089336602
WEIGHTS:-2.38976927112
WEIGHTS:-5.09017488161
WEIGHTS:-3.93779455066
WEIGHTS:-4.99371228296
WEIGHTS:-3.71528119891
WEIGHTS:-2.43242659022
WEIGHTS:-3.20994124703
WEIGHTS:-7.17690281351
WEIGHTS:-7.70673078827
WEIGHTS:-5.33969996803
WEIGHTS:-6.65256909493
WEIGHTS:-6.95675727777
WEIGHTS:-3.80733568646
WEIGHTS:-6.45829047285
WEIGHTS:-7.1141359124
WEIGHTS:-6.4475238486
WEIGHTS:-6.88013377482
WEIGHTS:-3.35979995203
WEIGHTS:-7.5477623408
WEIGHTS:-5.20391778676
WEIGHTS:-6.95949204548
WEIGHTS:-6.6829265324
WEIGHTS:-1.26595347147
WEIGHTS:-6.7048796187
WEIGHTS:-6.1916074392
WEIGHTS:-6.21095715031
WEIGHTS:-6.54618233606
WEIGHTS:-5.77076187598
WEIGHTS:-4.44280969948
WEIGHTS:-6.41740921902
WEIGHTS:-6.8567402569
WEIGHTS:-3.16298679174
WEIGHTS:-6.65251786865
WEIGHTS:-6.25711760608
WEIGHTS:-3.67580820566
WEIGHTS:-3.72969507527
WEIGHTS:-4.26163821803
WEIGHTS:-6.28088907923
WEIGHTS:-3.88454542675
WEIGHTS:-4.12100953925
WEIGHTS:-8.7617349216
WEIGHTS:-6.80873542831
WEIGHTS:-10.6211554643
WEIGHTS:-4.28011037273
WEIGHTS:-3.9000729618
WEIGHTS:-6.57542081065
WEIGHTS:-2.96053599639
WEIGHTS:-3.16229252388
WEIGHTS:-3.62386760993
WEIGHTS:-2.68439776509
WEIGHTS:-6.62937797267
WEIGHTS:-6.51699112705
WEIGHTS:-6.69281168302
WEIGHTS:-3.83968901063
WEIGHTS:-3.0158709885
WEIGHTS:-6.54861773094
WEIGHTS:-4.59254159311
WEIGHTS:-4.68289063133
WEIGHTS:-9.50920328552
WEIGHTS:-7.56396048316
WEIGHTS:-8.25443199602
WEIGHTS:-3.92568934752
WEIGHTS:-4.04209815077
WEIGHTS:-3.99587577802
WEIGHTS:-4.32206212029
WEIGHTS:-3.68993338825
WEIGHTS:-6.40430565092
WEIGHTS:-6.5123582859
WEIGHTS:-1.5206526592
WEIGHTS:-4.15924754821
WEIGHTS:-6.65844991549
WEIGHTS:-6.36701640587
WEIGHTS:-6.42728003349
WEIGHTS:-4.11138060631
WEIGHTS:-3.91929287341
WEIGHTS:-6.3608418089
WEIGHTS:-6.27956251789
WEIGHTS:-3.92873178337
WEIGHTS:-6.82329230311
WEIGHTS:-6.58080019178
WEIGHTS:-5.59728635672
WEIGHTS:-7.62181326293
WEIGHTS:-5.74413614703
WEIGHTS:-6.61525921338
WEIGHTS:-6.61785843544
WEIGHTS:-6.18744715194
WEIGHTS:-4.37596835123
WEIGHTS:-6.83658843869
WEIGHTS:-6.40007011547
WEIGHTS:-4.48399380259
WEIGHTS:-6.68333194385
WEIGHTS:-6.12155931978
WEIGHTS:0.805478380069
WEIGHTS:-2.32052480185
WEIGHTS:-2.48567791237
WEIGHTS:0.611208321681
WEIGHTS:-3.09375318607
WEIGHTS:6.69678604561
WEIGHTS:0.594751988989
WEIGHTS:2.32328303344
WEIGHTS:2.48729045131
WEIGHTS:-2.01236471778
WEIGHTS:3.09367710632
WEIGHTS:-5.79775238739
CONEC:-1 194
CONEC:0 194
CONEC:1 194
CONEC:2 194
CONEC:3 194
CONEC:4 194
CONEC:5 194
CONEC:6 194
CONEC:7 194
CONEC:8 194
CONEC:9 194
CONEC:10 194
CONEC:11 194
CONEC:12 194
CONEC:13 194
CONEC:14 194
CONEC:15 194
CONEC:16 194
CONEC:17 194
CONEC:18 194
CONEC:19 194
CONEC:20 194
CONEC:21 194
CONEC:22 194
CONEC:23 194
CONEC:24 194
CONEC:25 194
CONEC:26 194
CONEC:27 194
CONEC:28 194
CONEC:29 194
CONEC:30 194
CONEC:31 194
CONEC:32 194
CONEC:33 194
CONEC:34 194
CONEC:35 194
CONEC:36 194
CONEC:37 194
CONEC:38 194
CONEC:39 194
CONEC:40 194
CONEC:41 194
CONEC:42 194
CONEC:43 194
CONEC:44 194
CONEC:45 194
CONEC:46 194
CONEC:47 194
CONEC:48 194
CONEC:49 194
CONEC:50 194
CONEC:51 194
CONEC:52 194
CONEC:53 194
CONEC:54 194
CONEC:55 194
CONEC:56 194
CONEC:57 194
CONEC:58 194
CONEC:59 194
CONEC:60 194
CONEC:61 194
CONEC:62 194
CONEC:63 194
CONEC:64 194
CONEC:65 194
CONEC:66 194
CONEC:67 194
CONEC:68 194
CONEC:69 194
CONEC:70 194
CONEC:71 194
CONEC:72 194
CONEC:73 194
CONEC:74 194
CONEC:75 194
CONEC:76 194
CONEC:77 194
CONEC:78 194
CONEC:79 194
CONEC:80 194
CONEC:81 194
CONEC:82 194
CONEC:83 194
CONEC:84 194
CONEC:85 194
CONEC:86 194
CONEC:87 194
CONEC:88 194
CONEC:89 194
CONEC:90 194
CONEC:91 194
CONEC:92 194
CONEC:93 194
CONEC:94 194
CONEC:95 194
CONEC:96 194
CONEC:97 194
CONEC:98 194
CONEC:99 194
CONEC:100 194
CONEC:101 194
CONEC:102 194
CONEC:103 194
CONEC:104 194
CONEC:105 194
CONEC:106 194
CONEC:107 194
CONEC:108 194
CONEC:109 194
CONEC:110 194
CONEC:111 194
CONEC:112 194
CONEC:113 194
CONEC:114 194
CONEC:115 194
CONEC:116 194
CONEC:117 194
CONEC:118 194
CONEC:119 194
CONEC:120 194
CONEC:121 194
CONEC:122 194
CONEC:123 194
CONEC:124 194
CONEC:125 194
CONEC:126 194
CONEC:127 194
CONEC:128 194
CONEC:129 194
CONEC:130 194
CONEC:131 194
CONEC:132 194
CONEC:133 194
CONEC:134 194
CONEC:135 194
CONEC:136 194
CONEC:137 194
CONEC:138 194
CONEC:139 194
CONEC:140 194
CONEC:141 194
CONEC:142 194
CONEC:143 194
CONEC:144 194
CONEC:145 194
CONEC:146 194
CONEC:147 194
CONEC:148 194
CONEC:149 194
CONEC:150 194
CONEC:151 194
CONEC:152 194
CONEC:153 194
CONEC:154 194
CONEC:155 194
CONEC:156 194
CONEC:157 194
CONEC:158 194
CONEC:159 194
CONEC:160 194
CONEC:161 194
CONEC:162 194
CONEC:163 194
CONEC:164 194
CONEC:165 194
CONEC:166 194
CONEC:167 194
CONEC:168 194
CONEC:169 194
CONEC:170 194
CONEC:171 194
CONEC:172 194
CONEC:173 194
CONEC:174 194
CONEC:175 194
CONEC:176 194
CONEC:177 194
CONEC:178 194
CONEC:179 194
CONEC:180 194
CONEC:181 194
CONEC:182 194
CONEC:183 194
CONEC:184 194
CONEC:185 194
CONEC:186 194
CONEC:187 194
CONEC:188 194
CONEC:189 194
CONEC:190 194
CONEC:191 194
CONEC:192 194
CONEC:193 194
CONEC:-1 195
CONEC:0 195
CONEC:1 195
CONEC:2 195
CONEC:3 195
CONEC:4 195
CONEC:5 195
CONEC:6 195
CONEC:7 195
CONEC:8 195
CONEC:9 195
CONEC:10 195
CONEC:11 195
CONEC:12 195
CONEC:13 195
CONEC:14 195
CONEC:15 195
CONEC:16 195
CONEC:17 195
CONEC:18 195
CONEC:19 195
CONEC:20 195
CONEC:21 195
CONEC:22 195
CONEC:23 195
CONEC:24 195
CONEC:25 195
CONEC:26 195
CONEC:27 195
CONEC:28 195
CONEC:29 195
CONEC:30 195
CONEC:31 195
CONEC:32 195
CONEC:33 195
CONEC:34 195
CONEC:35 195
CONEC:36 195
CONEC:37 195
CONEC:38 195
CONEC:39 195
CONEC:40 195
CONEC:41 195
CONEC:42 195
CONEC:43 195
CONEC:44 195
CONEC:45 195
CONEC:46 195
CONEC:47 195
CONEC:48 195
CONEC:49 195
CONEC:50 195
CONEC:51 195
CONEC:52 195
CONEC:53 195
CONEC:54 195
CONEC:55 195
CONEC:56 195
CONEC:57 195
CONEC:58 195
CONEC:59 195
CONEC:60 195
CONEC:61 195
CONEC:62 195
CONEC:63 195
CONEC:64 195
CONEC:65 195
CONEC:66 195
CONEC:67 195
CONEC:68 195
CONEC:69 195
CONEC:70 195
CONEC:71 195
CONEC:72 195
CONEC:73 195
CONEC:74 195
CONEC:75 195
CONEC:76 195
CONEC:77 195
CONEC:78 195
CONEC:79 195
CONEC:80 195
CONEC:81 195
CONEC:82 195
CONEC:83 195
CONEC:84 195
CONEC:85 195
CONEC:86 195
CONEC:87 195
CONEC:88 195
CONEC:89 195
CONEC:90 195
CONEC:91 195
CONEC:92 195
CONEC:93 195
CONEC:94 195
CONEC:95 195
CONEC:96 195
CONEC:97 195
CONEC:98 195
CONEC:99 195
CONEC:100 195
CONEC:101 195
CONEC:102 195
CONEC:103 195
CONEC:104 195
CONEC:105 195
CONEC:106 195
CONEC:107 195
CONEC:108 195
CONEC:109 195
CONEC:110 195
CONEC:111 195
CONEC:112 195
CONEC:113 195
CONEC:114 195
CONEC:115 195
CONEC:116 195
CONEC:117 195
CONEC:118 195
CONEC:119 195
CONEC:120 195
CONEC:121 195
CONEC:122 195
CONEC:123 195
CONEC:124 195
CONEC:125 195
CONEC:126 195
CONEC:127 195
CONEC:128 195
CONEC:129 195
CONEC:130 195
CONEC:131 195
CONEC:132 195
CONEC:133 195
CONEC:134 195
CONEC:135 195
CONEC:136 195
CONEC:137 195
CONEC:138 195
CONEC:139 195
CONEC:140 195
CONEC:141 195
CONEC:142 195
CONEC:143 195
CONEC:144 195
CONEC:145 195
CONEC:146 195
CONEC:147 195
CONEC:148 195
CONEC:149 195
CONEC:150 195
CONEC:151 195
CONEC:152 195
CONEC:153 195
CONEC:154 195
CONEC:155 195
CONEC:156 195
CONEC:157 195
CONEC:158 195
CONEC:159 195
CONEC:160 195
CONEC:161 195
CONEC:162 195
CONEC:163 195
CONEC:164 195
CONEC:165 195
CONEC:166 195
CONEC:167 195
CONEC:168 195
CONEC:169 195
CONEC:170 195
CONEC:171 195
CONEC:172 195
CONEC:173 195
CONEC:174 195
CONEC:175 195
CONEC:176 195
CONEC:177 195
CONEC:178 195
CONEC:179 195
CONEC:180 195
CONEC:181 195
CONEC:182 195
CONEC:183 195
CONEC:184 195
CONEC:185 195
CONEC:186 195
CONEC:187 195
CONEC:188 195
CONEC:189 195
CONEC:190 195
CONEC:191 195
CONEC:192 195
CONEC:193 195
CONEC:-1 196
CONEC:0 196
CONEC:1 196
CONEC:2 196
CONEC:3 196
CONEC:4 196
CONEC:5 196
CONEC:6 196
CONEC:7 196
CONEC:8 196
CONEC:9 196
CONEC:10 196
CONEC:11 196
CONEC:12 196
CONEC:13 196
CONEC:14 196
CONEC:15 196
CONEC:16 196
CONEC:17 196
CONEC:18 196
CONEC:19 196
CONEC:20 196
CONEC:21 196
CONEC:22 196
CONEC:23 196
CONEC:24 196
CONEC:25 196
CONEC:26 196
CONEC:27 196
CONEC:28 196
CONEC:29 196
CONEC:30 196
CONEC:31 196
CONEC:32 196
CONEC:33 196
CONEC:34 196
CONEC:35 196
CONEC:36 196
CONEC:37 196
CONEC:38 196
CONEC:39 196
CONEC:40 196
CONEC:41 196
CONEC:42 196
CONEC:43 196
CONEC:44 196
CONEC:45 196
CONEC:46 196
CONEC:47 196
CONEC:48 196
CONEC:49 196
CONEC:50 196
CONEC:51 196
CONEC:52 196
CONEC:53 196
CONEC:54 196
CONEC:55 196
CONEC:56 196
CONEC:57 196
CONEC:58 196
CONEC:59 196
CONEC:60 196
CONEC:61 196
CONEC:62 196
CONEC:63 196
CONEC:64 196
CONEC:65 196
CONEC:66 196
CONEC:67 196
CONEC:68 196
CONEC:69 196
CONEC:70 196
CONEC:71 196
CONEC:72 196
CONEC:73 196
CONEC:74 196
CONEC:75 196
CONEC:76 196
CONEC:77 196
CONEC:78 196
CONEC:79 196
CONEC:80 196
CONEC:81 196
CONEC:82 196
CONEC:83 196
CONEC:84 196
CONEC:85 196
CONEC:86 196
CONEC:87 196
CONEC:88 196
CONEC:89 196
CONEC:90 196
CONEC:91 196
CONEC:92 196
CONEC:93 196
CONEC:94 196
CONEC:95 196
CONEC:96 196
CONEC:97 196
CONEC:98 196
CONEC:99 196
CONEC:100 196
CONEC:101 196
CONEC:102 196
CONEC:103 196
CONEC:104 196
CONEC:105 196
CONEC:106 196
CONEC:107 196
CONEC:108 196
CONEC:109 196
CONEC:110 196
CONEC:111 196
CONEC:112 196
CONEC:113 196
CONEC:114 196
CONEC:115 196
CONEC:116 196
CONEC:117 196
CONEC:118 196
CONEC:119 196
CONEC:120 196
CONEC:121 196
CONEC:122 196
CONEC:123 196
CONEC:124 196
CONEC:125 196
CONEC:126 196
CONEC:127 196
CONEC:128 196
CONEC:129 196
CONEC:130 196
CONEC:131 196
CONEC:132 196
CONEC:133 196
CONEC:134 196
CONEC:135 196
CONEC:136 196
CONEC:137 196
CONEC:138 196
CONEC:139 196
CONEC:140 196
CONEC:141 196
CONEC:142 196
CONEC:143 196
CONEC:144 196
CONEC:145 196
CONEC:146 196
CONEC:147 196
CONEC:148 196
CONEC:149 196
CONEC:150 196
CONEC:151 196
CONEC:152 196
CONEC:153 196
CONEC:154 196
CONEC:155 196
CONEC:156 196
CONEC:157 196
CONEC:158 196
CONEC:159 196
CONEC:160 196
CONEC:161 196
CONEC:162 196
CONEC:163 196
CONEC:164 196
CONEC:165 196
CONEC:166 196
CONEC:167 196
CONEC:168 196
CONEC:169 196
CONEC:170 196
CONEC:171 196
CONEC:172 196
CONEC:173 196
CONEC:174 196
CONEC:175 196
CONEC:176 196
CONEC:177 196
CONEC:178 196
CONEC:179 196
CONEC:180 196
CONEC:181 196
CONEC:182 196
CONEC:183 196
CONEC:184 196
CONEC:185 196
CONEC:186 196
CONEC:187 196
CONEC:188 196
CONEC:189 196
CONEC:190 196
CONEC:191 196
CONEC:192 196
CONEC:193 196
CONEC:-1 197
CONEC:0 197
CONEC:1 197
CONEC:2 197
CONEC:3 197
CONEC:4 197
CONEC:5 197
CONEC:6 197
CONEC:7 197
CONEC:8 197
CONEC:9 197
CONEC:10 197
CONEC:11 197
CONEC:12 197
CONEC:13 197
CONEC:14 197
CONEC:15 197
CONEC:16 197
CONEC:17 197
CONEC:18 197
CONEC:19 197
CONEC:20 197
CONEC:21 197
CONEC:22 197
CONEC:23 197
CONEC:24 197
CONEC:25 197
CONEC:26 197
CONEC:27 197
CONEC:28 197
CONEC:29 197
CONEC:30 197
CONEC:31 197
CONEC:32 197
CONEC:33 197
CONEC:34 197
CONEC:35 197
CONEC:36 197
CONEC:37 197
CONEC:38 197
CONEC:39 197
CONEC:40 197
CONEC:41 197
CONEC:42 197
CONEC:43 197
CONEC:44 197
CONEC:45 197
CONEC:46 197
CONEC:47 197
CONEC:48 197
CONEC:49 197
CONEC:50 197
CONEC:51 197
CONEC:52 197
CONEC:53 197
CONEC:54 197
CONEC:55 197
CONEC:56 197
CONEC:57 197
CONEC:58 197
CONEC:59 197
CONEC:60 197
CONEC:61 197
CONEC:62 197
CONEC:63 197
CONEC:64 197
CONEC:65 197
CONEC:66 197
CONEC:67 197
CONEC:68 197
CONEC:69 197
CONEC:70 197
CONEC:71 197
CONEC:72 197
CONEC:73 197
CONEC:74 197
CONEC:75 197
CONEC:76 197
CONEC:77 197
CONEC:78 197
CONEC:79 197
CONEC:80 197
CONEC:81 197
CONEC:82 197
CONEC:83 197
CONEC:84 197
CONEC:85 197
CONEC:86 197
CONEC:87 197
CONEC:88 197
CONEC:89 197
CONEC:90 197
CONEC:91 197
CONEC:92 197
CONEC:93 197
CONEC:94 197
CONEC:95 197
CONEC:96 197
CONEC:97 197
CONEC:98 197
CONEC:99 197
CONEC:100 197
CONEC:101 197
CONEC:102 197
CONEC:103 197
CONEC:104 197
CONEC:105 197
CONEC:106 197
CONEC:107 197
CONEC:108 197
CONEC:109 197
CONEC:110 197
CONEC:111 197
CONEC:112 197
CONEC:113 197
CONEC:114 197
CONEC:115 197
CONEC:116 197
CONEC:117 197
CONEC:118 197
CONEC:119 197
CONEC:120 197
CONEC:121 197
CONEC:122 197
CONEC:123 197
CONEC:124 197
CONEC:125 197
CONEC:126 197
CONEC:127 197
CONEC:128 197
CONEC:129 197
CONEC:130 197
CONEC:131 197
CONEC:132 197
CONEC:133 197
CONEC:134 197
CONEC:135 197
CONEC:136 197
CONEC:137 197
CONEC:138 197
CONEC:139 197
CONEC:140 197
CONEC:141 197
CONEC:142 197
CONEC:143 197
CONEC:144 197
CONEC:145 197
CONEC:146 197
CONEC:147 197
CONEC:148 197
CONEC:149 197
CONEC:150 197
CONEC:151 197
CONEC:152 197
CONEC:153 197
CONEC:154 197
CONEC:155 197
CONEC:156 197
CONEC:157 197
CONEC:158 197
CONEC:159 197
CONEC:160 197
CONEC:161 197
CONEC:162 197
CONEC:163 197
CONEC:164 197
CONEC:165 197
CONEC:166 197
CONEC:167 197
CONEC:168 197
CONEC:169 197
CONEC:170 197
CONEC:171 197
CONEC:172 197
CONEC:173 197
CONEC:174 197
CONEC:175 197
CONEC:176 197
CONEC:177 197
CONEC:178 197
CONEC:179 197
CONEC:180 197
CONEC:181 197
CONEC:182 197
CONEC:183 197
CONEC:184 197
CONEC:185 197
CONEC:186 197
CONEC:187 197
CONEC:188 197
CONEC:189 197
CONEC:190 197
CONEC:191 197
CONEC:192 197
CONEC:193 197
CONEC:-1 198
CONEC:0 198
CONEC:1 198
CONEC:2 198
CONEC:3 198
CONEC:4 198
CONEC:5 198
CONEC:6 198
CONEC:7 198
CONEC:8 198
CONEC:9 198
CONEC:10 198
CONEC:11 198
CONEC:12 198
CONEC:13 198
CONEC:14 198
CONEC:15 198
CONEC:16 198
CONEC:17 198
CONEC:18 198
CONEC:19 198
CONEC:20 198
CONEC:21 198
CONEC:22 198
CONEC:23 198
CONEC:24 198
CONEC:25 198
CONEC:26 198
CONEC:27 198
CONEC:28 198
CONEC:29 198
CONEC:30 198
CONEC:31 198
CONEC:32 198
CONEC:33 198
CONEC:34 198
CONEC:35 198
CONEC:36 198
CONEC:37 198
CONEC:38 198
CONEC:39 198
CONEC:40 198
CONEC:41 198
CONEC:42 198
CONEC:43 198
CONEC:44 198
CONEC:45 198
CONEC:46 198
CONEC:47 198
CONEC:48 198
CONEC:49 198
CONEC:50 198
CONEC:51 198
CONEC:52 198
CONEC:53 198
CONEC:54 198
CONEC:55 198
CONEC:56 198
CONEC:57 198
CONEC:58 198
CONEC:59 198
CONEC:60 198
CONEC:61 198
CONEC:62 198
CONEC:63 198
CONEC:64 198
CONEC:65 198
CONEC:66 198
CONEC:67 198
CONEC:68 198
CONEC:69 198
CONEC:70 198
CONEC:71 198
CONEC:72 198
CONEC:73 198
CONEC:74 198
CONEC:75 198
CONEC:76 198
CONEC:77 198
CONEC:78 198
CONEC:79 198
CONEC:80 198
CONEC:81 198
CONEC:82 198
CONEC:83 198
CONEC:84 198
CONEC:85 198
CONEC:86 198
CONEC:87 198
CONEC:88 198
CONEC:89 198
CONEC:90 198
CONEC:91 198
CONEC:92 198
CONEC:93 198
CONEC:94 198
CONEC:95 198
CONEC:96 198
CONEC:97 198
CONEC:98 198
CONEC:99 198
CONEC:100 198
CONEC:101 198
CONEC:102 198
CONEC:103 198
CONEC:104 198
CONEC:105 198
CONEC:106 198
CONEC:107 198
CONEC:108 198
CONEC:109 198
CONEC:110 198
CONEC:111 198
CONEC:112 198
CONEC:113 198
CONEC:114 198
CONEC:115 198
CONEC:116 198
CONEC:117 198
CONEC:118 198
CONEC:119 198
CONEC:120 198
CONEC:121 198
CONEC:122 198
CONEC:123 198
CONEC:124 198
CONEC:125 198
CONEC:126 198
CONEC:127 198
CONEC:128 198
CONEC:129 198
CONEC:130 198
CONEC:131 198
CONEC:132 198
CONEC:133 198
CONEC:134 198
CONEC:135 198
CONEC:136 198
CONEC:137 198
CONEC:138 198
CONEC:139 198
CONEC:140 198
CONEC:141 198
CONEC:142 198
CONEC:143 198
CONEC:144 198
CONEC:145 198
CONEC:146 198
CONEC:147 198
CONEC:148 198
CONEC:149 198
CONEC:150 198
CONEC:151 198
CONEC:152 198
CONEC:153 198
CONEC:154 198
CONEC:155 198
CONEC:156 198
CONEC:157 198
CONEC:158 198
CONEC:159 198
CONEC:160 198
CONEC:161 198
CONEC:162 198
CONEC:163 198
CONEC:164 198
CONEC:165 198
CONEC:166 198
CONEC:167 198
CONEC:168 198
CONEC:169 198
CONEC:170 198
CONEC:171 198
CONEC:172 198
CONEC:173 198
CONEC:174 198
CONEC:175 198
CONEC:176 198
CONEC:177 198
CONEC:178 198
CONEC:179 198
CONEC:180 198
CONEC:181 198
CONEC:182 198
CONEC:183 198
CONEC:184 198
CONEC:185 198
CONEC:186 198
CONEC:187 198
CONEC:188 198
CONEC:189 198
CONEC:190 198
CONEC:191 198
CONEC:192 198
CONEC:193 198
CONEC:-1 199
CONEC:194 199
CONEC:195 199
CONEC:196 199
CONEC:197 199
CONEC:198 199
CONEC:-1 200
CONEC:194 200
CONEC:195 200
CONEC:196 200
CONEC:197 200
CONEC:198 200
INNO:193
INNO:192
INNO:191
INNO:190
INNO:189
INNO:188
INNO:187
INNO:186
INNO:185
INNO:184
INNO:183
INNO:182
INNO:181
INNO:180
INNO:179
INNO:178
INNO:177
INNO:176
INNO:175
INNO:174
INNO:173
INNO:172
INNO:171
INNO:170
INNO:169
INNO:168
INNO:167
INNO:166
INNO:165
INNO:164
INNO:163
INNO:162
INNO:161
INNO:160
INNO:159
INNO:158
INNO:157
INNO:156
INNO:155
INNO:154
INNO:153
INNO:152
INNO:151
INNO:150
INNO:149
INNO:148
INNO:147
INNO:146
INNO:145
INNO:144
INNO:143
INNO:142
INNO:141
INNO:140
INNO:139
INNO:138
INNO:137
INNO:136
INNO:135
INNO:134
INNO:133
INNO:132
INNO:131
INNO:130
INNO:129
INNO:128
INNO:127
INNO:126
INNO:125
INNO:124
INNO:123
INNO:122
INNO:121
INNO:120
INNO:119
INNO:118
INNO:117
INNO:116
INNO:115
INNO:114
INNO:113
INNO:112
INNO:111
INNO:110
INNO:109
INNO:108
INNO:107
INNO:106
INNO:105
INNO:104
INNO:103
INNO:102
INNO:101
INNO:100
INNO:99
INNO:98
INNO:97
INNO:96
INNO:95
INNO:94
INNO:93
INNO:92
INNO:91
INNO:90
INNO:89
INNO:88
INNO:87
INNO:86
INNO:85
INNO:84
INNO:83
INNO:82
INNO:81
INNO:80
INNO:79
INNO:78
INNO:77
INNO:76
INNO:75
INNO:74
INNO:73
INNO:72
INNO:71
INNO:70
INNO:69
INNO:68
INNO:67
INNO:66
INNO:65
INNO:64
INNO:63
INNO:62
INNO:61
INNO:60
INNO:59
INNO:58
INNO:57
INNO:56
INNO:55
INNO:54
INNO:53
INNO:52
INNO:51
INNO:50
INNO:49
INNO:48
INNO:47
INNO:46
INNO:45
INNO:44
INNO:43
INNO:42
INNO:41
INNO:40
INNO:39
INNO:38
INNO:37
INNO:36
INNO:35
INNO:34
INNO:33
INNO:32
INNO:31
INNO:30
INNO:29
INNO:28
INNO:27
INNO:26
INNO:25
INNO:24
INNO:23
INNO:22
INNO:21
INNO:20
INNO:19
INNO:18
INNO:17
INNO:16
INNO:15
INNO:14
INNO:13
INNO:12
INNO:11
INNO:10
INNO:9
INNO:8
INNO:7
INNO:6
INNO:5
INNO:4
INNO:3
INNO:2
INNO:1
INNO:0
OUTNO:199
OUTNO:200
ENI:5.38226882582 0.241484336616
ENI:127.150807194 0.766520574414
ENI:1.40320899322 0.163933793932
ENI:35.4537218106 0.807282703632
ENI:18.1980503347 0.766361493713
ENI:0.978873541541 0.171645508924
ENI:1.13618672113 0.164133755398
ENI:232.857868984 0.737334549945
ENI:1.01550760678 0.829064171192
ENI:7.96015798273 0.759815993108
ENI:1.04104258875 0.831419138892
ENI:15.0311953954 0.23912023872
ENI:16.0928316429 0.207196926645
ENI:7.87162748529 0.805092286718
ENI:1.00776205529 0.169603659975
ENI:29.7436117741 0.85
ENI:19.9785139425 0.85
ENI:28.8832609962 0.15
ENI:23.0004311999 0.15
ENI:1.99486343355 0.161667071145
ENI:15.2209143538 0.85
ENI:3.71467609218 0.849818558507
ENI:0.856802826721 0.164406019442
ENI:0.865685170545 0.155232189189
ENI:29.917364185 0.85
ENI:10.133560029 0.85
ENI:14.1351117288 0.15
ENI:7.31925598975 0.15
ENI:89.3019569467 0.15
ENI:1.23602882731 0.15
ENI:1.88087769107 0.15
ENI:1.03473402993 0.815304690842
ENI:3.55487037455 0.714192567361
ENI:0.352903664862 0.849491040721
ENI:4.21662177209 0.156137054749
ENI:9.49786027371 0.160017249654
ENI:9.50565216998 0.720562491513
ENI:0.883121175299 0.15
ENI:0.594858105543 0.15
ENI:0.633844545449 0.775861322815
ENI:0.493141841955 0.85
ENI:4.72797790153 0.85
ENI:5.08227934244 0.159668596742
ENI:2.33944933305 0.15
ENI:20.6378879871 0.15
ENI:1.64040885901 0.15
ENI:33.7643866113 0.85
ENI:0.924766439401 0.15
ENI:1.9500630951 0.15
ENI:1.06632921895 0.765416723433
ENI:2.68946480687 0.725362205351
ENI:0.150054120821 0.85
ENI:0.750751366805 0.15
ENI:2.47805797606 0.15
ENI:7.41468283073 0.693993575673
ENI:0.521671732495 0.15
ENI:52.0951041112 0.15
ENI:33.7690455308 0.15
ENI:4.69417402689 0.85
ENI:0.196779918935 0.85
ENI:0.679032318763 0.15
ENI:2.7249155894 0.740944369323
ENI:0.309617179042 0.85
ENI:0.668529343471 0.15
ENI:1.64833317257 0.246996413776
ENI:28.4363006586 0.334703335937
ENI:1.15055807097 0.85
ENI:2.35115672132 0.277363300137
ENI:2.9171910568 0.285838747635
ENI:0.372722134578 0.211890792482
ENI:2.04663582178 0.802495129318
ENI:5.93143605823 0.809873278673
ENI:9.59731132851 0.258710193384
ENI:1.39771495624 0.654788033668
ENI:0.425345514702 0.15
ENI:2.31522505508 0.85
ENI:5.54885896058 0.85
ENI:5.45514401382 0.325556127691
ENI:0.26400192911 0.85
ENI:1.31119355772 0.15
ENI:43.3125814521 0.392700518419
ENI:2.1912903912 0.85
ENI:2.75213055107 0.15
ENI:0.175 0.15
ENI:0.175 0.15
ENI:0.35 0.15
ENI:0.7 0.15
ENI:0.35 0.15
ENI:0.1 0.15
ENI:0.7 0.15
ENI:0.233333333333 0.15
ENI:0.233333333333 0.15
ENI:0.04375 0.15
ENI:0.35 0.15
ENI:0.35 0.15
ENI:0.7 0.15
ENI:0.35 0.15
ENI:0.00853658536585 0.15
ENI:0.07 0.15
ENI:0.00843373493976 0.15
ENI:0.04375 0.15
ENI:0.0318181818182 0.15
ENI:0.116666666667 0.15
ENI:0.00636363636364 0.15
ENI:0.175 0.15
ENI:0.021875 0.15
ENI:0.025 0.15
ENI:0.0134615384615 0.15
ENI:0.175 0.15
ENI:0.1 0.15
ENI:0.07 0.15
ENI:0.07 0.15
ENI:0.07 0.15
ENI:0.116666666667 0.15
ENI:0.14 0.15
ENI:0.14 0.15
ENI:0.0102941176471 0.15
ENI:0.0466666666667 0.15
ENI:0.028 0.15
ENI:0.175 0.15
ENI:0.00875 0.15
ENI:0.0538461538462 0.15
ENI:0.0466666666667 0.15
ENI:0.116666666667 0.15
ENI:0.0777777777778 0.15
ENI:0.35 0.15
ENI:0.14 0.15
ENI:0.0875 0.15
ENI:0.0241379310345 0.15
ENI:0.0304347826087 0.15
ENI:0.00804597701149 0.15
ENI:0.1 0.15
ENI:0.14 0.15
ENI:0.0583333333333 0.15
ENI:0.14 0.15
ENI:0.35 0.15
ENI:0.233333333333 0.15
ENI:0.233333333333 0.15
ENI:0.0583333333333 0.15
ENI:0.0875 0.15
ENI:0.05 0.15
ENI:0.175 0.15
ENI:0.0233333333333 0.15
ENI:0.1 0.15
ENI:0.175 0.15
ENI:0.35 0.15
ENI:0.0194444444444 0.15
ENI:0.0388888888889 0.15
ENI:0.00714285714286 0.15
ENI:0.0225806451613 0.15
ENI:0.0368421052632 0.15
ENI:0.0636363636364 0.15
ENI:0.175 0.15
ENI:0.14 0.15
ENI:0.14 0.15
ENI:0.7 0.15
ENI:0.0875 0.15
ENI:0.14 0.15
ENI:0.35 0.15
ENI:0.116666666667 0.15
ENI:0.175 0.15
ENI:0.0538461538462 0.15
ENI:0.233333333333 0.15
ENI:0.175 0.15
ENI:0.07 0.15
ENI:0.0583333333333 0.15
ENI:0.0179487179487 0.15
ENI:0.05 0.15
ENI:0.116666666667 0.15
ENI:0.1 0.15
ENI:0.35 0.15
ENI:0.0318181818182 0.15
ENI:0.116666666667 0.15
ENI:0.175 0.15
ENI:0.116666666667 0.15
ENI:0.14 0.15
ENI:0.233333333333 0.15
ENI:0.35 0.15
ENI:0.35 0.15
ENI:0.7 0.15
ENI:0.0184210526316 0.15
ENI:0.14 0.15
ENI:0.0137254901961 0.15
ENI:0.14 0.15
ENI:0.0875 0.15
ENI:0.0291666666667 0.15
ENI:0.175 0.15
ENI:0.0636363636364 0.15
ENI:0.116666666667 0.15
ENI:0.0127272727273 0.15
ENI:0.116666666667 0.15
ENI:0.0777777777778 0.15
ENI:0.233333333333 0.15
ENI:0.0155555555556 0.15
DEO:1.42857142857 -0.214285714286
DEO:1.42857142857 -0.214285714286
