# Supplementary material for: AutoGrow4: an open-source genetic algorithm for de novo drug design and lead optimization
Source: J Cheminform. 2020 Apr 17;12:25. doi: 10.1186/s13321-020-00429-4 (PMC7165399; doi:10.1186/s13321-020-00429-4)
Supplement: Supplementary file 1 — Additional file 1. The Additional file includes detailed descriptions of the AutoGrow 3.1.3 and AutoGrow4 parameters used in the benchmark and PARP-1 runs. It also includes Figures S1, S2, and S3, referenced in the text. [file 13321_2020_429_MOESM1_ESM.zip › autogrow4-4.0.0/autogrow/docking/scoring/nn_score_exe/nnscore1/networks/top_24_networks/10.net]

WEIGHTS:-0.417716046387
WEIGHTS:-1.76460149735
WEIGHTS:0.115275198183
WEIGHTS:-0.585575746322
WEIGHTS:-0.782702692393
WEIGHTS:-0.823284657296
WEIGHTS:-0.595084087721
WEIGHTS:-1.62159025193
WEIGHTS:-0.124902987152
WEIGHTS:-1.18023049937
WEIGHTS:-0.616994223373
WEIGHTS:-0.238414897334
WEIGHTS:-1.34799561865
WEIGHTS:-0.0686796743005
WEIGHTS:-1.16182649475
WEIGHTS:-0.783137703314
WEIGHTS:-0.374758000435
WEIGHTS:0.035469587014
WEIGHTS:-0.180691033795
WEIGHTS:-0.488888721329
WEIGHTS:0.122852625336
WEIGHTS:-0.502721899683
WEIGHTS:-0.505120285698
WEIGHTS:-1.07915483815
WEIGHTS:-0.350515486625
WEIGHTS:-0.263620400126
WEIGHTS:-0.561504436808
WEIGHTS:-0.466813143151
WEIGHTS:-1.74567183295
WEIGHTS:-0.160634954994
WEIGHTS:-0.11578408512
WEIGHTS:-0.316555931166
WEIGHTS:-0.151246046647
WEIGHTS:-0.370000891098
WEIGHTS:-0.191172447978
WEIGHTS:-0.131829212885
WEIGHTS:-0.232999919982
WEIGHTS:-0.482923826956
WEIGHTS:-0.276119818837
WEIGHTS:-0.15156367172
WEIGHTS:-0.316160384996
WEIGHTS:-0.360216539328
WEIGHTS:-0.647286160453
WEIGHTS:-0.0131197602386
WEIGHTS:-0.5407942778
WEIGHTS:-0.473732130292
WEIGHTS:-1.27883175883
WEIGHTS:-0.00216511675987
WEIGHTS:-0.93318694463
WEIGHTS:-0.314834796889
WEIGHTS:-0.263562137912
WEIGHTS:-0.302406647473
WEIGHTS:-1.46838661528
WEIGHTS:-0.170526345919
WEIGHTS:-0.372988229863
WEIGHTS:-0.28031854455
WEIGHTS:-0.519782713971
WEIGHTS:-0.110094946459
WEIGHTS:-0.332052063884
WEIGHTS:-0.156145145113
WEIGHTS:-0.479284505249
WEIGHTS:0.00944067975457
WEIGHTS:-0.215067320313
WEIGHTS:-0.354595247393
WEIGHTS:-1.43299089294
WEIGHTS:-0.34904868314
WEIGHTS:-0.0666671521753
WEIGHTS:-0.288045824792
WEIGHTS:-0.234120767076
WEIGHTS:-0.272273124458
WEIGHTS:-0.118380182103
WEIGHTS:-0.357946883523
WEIGHTS:-0.18268780501
WEIGHTS:-0.145674287912
WEIGHTS:-0.814663747297
WEIGHTS:-0.00943468452217
WEIGHTS:-0.300468372435
WEIGHTS:-0.109518548164
WEIGHTS:0.577309110869
WEIGHTS:-0.121939991404
WEIGHTS:-0.0319988777516
WEIGHTS:-0.205617223307
WEIGHTS:-0.184879440735
WEIGHTS:-0.109501691451
WEIGHTS:0.0941244254913
WEIGHTS:-0.303231830352
WEIGHTS:-0.0269450236279
WEIGHTS:0.201467453462
WEIGHTS:-0.0558200140097
WEIGHTS:0.640435987763
WEIGHTS:-0.304510848956
WEIGHTS:0.384679520209
WEIGHTS:-0.320642763784
WEIGHTS:-0.140598369982
WEIGHTS:-0.164431356536
WEIGHTS:0.160062097616
WEIGHTS:-0.185895053675
WEIGHTS:-0.112612010342
WEIGHTS:-0.272937796757
WEIGHTS:-0.680574659251
WEIGHTS:-0.359674760448
WEIGHTS:-0.792671705616
WEIGHTS:-2.40806399307
WEIGHTS:-0.348516381789
WEIGHTS:-0.0986503027352
WEIGHTS:-0.138855174089
WEIGHTS:-0.307381607957
WEIGHTS:-0.185482567683
WEIGHTS:-0.53955683754
WEIGHTS:-0.393321147552
WEIGHTS:0.208117423664
WEIGHTS:0.456706013619
WEIGHTS:-0.545907135787
WEIGHTS:-0.388932366884
WEIGHTS:-0.524243629374
WEIGHTS:-0.334989510722
WEIGHTS:-0.30674863921
WEIGHTS:-0.171407850834
WEIGHTS:-0.398772117776
WEIGHTS:-0.259042013445
WEIGHTS:-1.05822992465
WEIGHTS:-0.537080730592
WEIGHTS:-0.379137687463
WEIGHTS:-0.0765052655205
WEIGHTS:-0.22560444419
WEIGHTS:-1.56242535894
WEIGHTS:-0.585531427819
WEIGHTS:-0.162769733994
WEIGHTS:-0.260720762505
WEIGHTS:-0.337799649705
WEIGHTS:-0.47757568401
WEIGHTS:-0.23448514963
WEIGHTS:-0.6576452251
WEIGHTS:-0.378060926531
WEIGHTS:-0.222203594527
WEIGHTS:-0.221774459322
WEIGHTS:-0.504469731487
WEIGHTS:-0.121441388935
WEIGHTS:-0.0647538434951
WEIGHTS:-0.511664868263
WEIGHTS:-0.525630161547
WEIGHTS:-0.45735466895
WEIGHTS:-0.577618511353
WEIGHTS:0.268986285334
WEIGHTS:-0.591138302798
WEIGHTS:0.255173508242
WEIGHTS:-0.213142755737
WEIGHTS:-0.346573618901
WEIGHTS:-0.349326123805
WEIGHTS:-0.987746166893
WEIGHTS:-0.21836490966
WEIGHTS:-0.208086639504
WEIGHTS:-0.411659722101
WEIGHTS:-0.528649793555
WEIGHTS:-0.46359663848
WEIGHTS:-0.489150810945
WEIGHTS:-0.281970033102
WEIGHTS:-0.339385929591
WEIGHTS:-0.626869861582
WEIGHTS:-0.18381238506
WEIGHTS:-0.365803953958
WEIGHTS:0.400513228359
WEIGHTS:-0.378190730515
WEIGHTS:-0.19274337908
WEIGHTS:-0.235231520681
WEIGHTS:-0.085631486169
WEIGHTS:-0.0344911859837
WEIGHTS:-0.208729179787
WEIGHTS:-0.227997116781
WEIGHTS:-0.505094327146
WEIGHTS:-0.536195843884
WEIGHTS:-1.35609606641
WEIGHTS:-0.243845616394
WEIGHTS:-0.324735192355
WEIGHTS:-0.509564480891
WEIGHTS:0.0185251256141
WEIGHTS:-0.127901362172
WEIGHTS:-0.244404050776
WEIGHTS:-0.467154832493
WEIGHTS:-0.4144617429
WEIGHTS:-0.2638345606
WEIGHTS:-0.376597234405
WEIGHTS:-0.454074979242
WEIGHTS:-0.284780877575
WEIGHTS:-0.304490834504
WEIGHTS:-0.201591217621
WEIGHTS:-0.525388023724
WEIGHTS:-0.40470680911
WEIGHTS:-0.029544344394
WEIGHTS:-0.378561102613
WEIGHTS:-0.568055917144
WEIGHTS:-0.355426917529
WEIGHTS:-0.324013741215
WEIGHTS:-0.569071178027
WEIGHTS:-0.225242486385
WEIGHTS:2.33137391343
WEIGHTS:19.1507637499
WEIGHTS:20.3549986364
WEIGHTS:45.4684042276
WEIGHTS:-8.67279150346
WEIGHTS:80.8584678851
WEIGHTS:-0.698973651675
WEIGHTS:-0.345479264445
WEIGHTS:-73.9757895003
WEIGHTS:35.7769820714
WEIGHTS:-45.9194221013
WEIGHTS:25.6893386576
WEIGHTS:-43.3503181507
WEIGHTS:-20.1098265704
WEIGHTS:-41.1359623187
WEIGHTS:-0.0809014527779
WEIGHTS:-22.9377028773
WEIGHTS:-17.6038340427
WEIGHTS:1.54543457352
WEIGHTS:-71.739807254
WEIGHTS:25.9783897204
WEIGHTS:15.1010568122
WEIGHTS:-16.4900965321
WEIGHTS:-28.645493217
WEIGHTS:-22.0621242628
WEIGHTS:-79.7786285977
WEIGHTS:-12.7835448527
WEIGHTS:-2.37237409068
WEIGHTS:-33.5821976596
WEIGHTS:-19.6441201031
WEIGHTS:-58.2398655072
WEIGHTS:-78.8307532844
WEIGHTS:-12.7349052454
WEIGHTS:4.09359596577
WEIGHTS:1.22992213697
WEIGHTS:18.9213850783
WEIGHTS:21.5183116935
WEIGHTS:15.9593893391
WEIGHTS:-44.9723731136
WEIGHTS:-23.143795515
WEIGHTS:15.440132482
WEIGHTS:3.37316282603
WEIGHTS:24.781359003
WEIGHTS:-48.1593894171
WEIGHTS:-1.75519849214
WEIGHTS:19.5918141103
WEIGHTS:49.5180364034
WEIGHTS:53.126568254
WEIGHTS:-17.7177572537
WEIGHTS:49.8579190299
WEIGHTS:-5.28063311963
WEIGHTS:1.23948804166
WEIGHTS:-37.216931403
WEIGHTS:-11.3287970024
WEIGHTS:71.8813735823
WEIGHTS:3.7056231003
WEIGHTS:-14.0430672825
WEIGHTS:-14.2788969171
WEIGHTS:-33.3860089275
WEIGHTS:-0.87156171813
WEIGHTS:36.8890189111
WEIGHTS:-100.0
WEIGHTS:-22.4642289931
WEIGHTS:-11.8938596766
WEIGHTS:-23.3384227085
WEIGHTS:-8.79709927335
WEIGHTS:35.9435157728
WEIGHTS:2.6572846781
WEIGHTS:16.0699321013
WEIGHTS:-5.97421008048
WEIGHTS:27.2503861555
WEIGHTS:-15.040465859
WEIGHTS:63.1108901099
WEIGHTS:5.20996845509
WEIGHTS:-23.1366456834
WEIGHTS:-24.6312448886
WEIGHTS:35.7891451985
WEIGHTS:-51.1887728971
WEIGHTS:-40.5765858566
WEIGHTS:15.5162340284
WEIGHTS:6.49181759826
WEIGHTS:-11.7364560037
WEIGHTS:-52.4184531853
WEIGHTS:-32.5331591514
WEIGHTS:-10.903323439
WEIGHTS:29.2619160676
WEIGHTS:26.656534494
WEIGHTS:-12.447979232
WEIGHTS:-31.6697254901
WEIGHTS:7.08874945451
WEIGHTS:-2.77907367566
WEIGHTS:0.849087954889
WEIGHTS:52.7589317218
WEIGHTS:48.733718568
WEIGHTS:-97.4243194137
WEIGHTS:-52.1385080359
WEIGHTS:-1.08201697036
WEIGHTS:-35.47605549
WEIGHTS:-24.4346480778
WEIGHTS:8.26639637378
WEIGHTS:-38.2490843596
WEIGHTS:-27.1163417812
WEIGHTS:-19.2160793213
WEIGHTS:-18.4359589498
WEIGHTS:-32.5532168803
WEIGHTS:-33.3528437027
WEIGHTS:-26.413238538
WEIGHTS:16.4433033367
WEIGHTS:-20.7876478459
WEIGHTS:-3.22440433396
WEIGHTS:20.3702749068
WEIGHTS:-95.1409142234
WEIGHTS:5.78062963959
WEIGHTS:-0.538746944065
WEIGHTS:-2.88897936595
WEIGHTS:68.2141209589
WEIGHTS:3.2751492621
WEIGHTS:-93.6222884481
WEIGHTS:-4.10060297576
WEIGHTS:-6.58698788935
WEIGHTS:39.6350459368
WEIGHTS:4.64255416531
WEIGHTS:67.84834848
WEIGHTS:39.4390945267
WEIGHTS:-20.4653458757
WEIGHTS:68.3080495116
WEIGHTS:-31.6680087776
WEIGHTS:63.1898035467
WEIGHTS:8.05988447233
WEIGHTS:24.6788211539
WEIGHTS:-22.6025684828
WEIGHTS:6.73480486832
WEIGHTS:3.10676851287
WEIGHTS:3.57625535248
WEIGHTS:33.7165159926
WEIGHTS:5.67777445913
WEIGHTS:2.48590886922
WEIGHTS:52.5537802038
WEIGHTS:-4.27696478374
WEIGHTS:-3.19587838295
WEIGHTS:-58.1619887463
WEIGHTS:-22.7081495085
WEIGHTS:-100.0
WEIGHTS:83.9111658271
WEIGHTS:-27.786620596
WEIGHTS:-2.17675417082
WEIGHTS:39.5863228898
WEIGHTS:50.7707464124
WEIGHTS:3.38817982068
WEIGHTS:41.1484623772
WEIGHTS:13.3547815379
WEIGHTS:-1.33276016018
WEIGHTS:1.99621628006
WEIGHTS:-3.13406596706
WEIGHTS:2.1523647107
WEIGHTS:3.8406772383
WEIGHTS:14.6960137257
WEIGHTS:7.74771270698
WEIGHTS:-87.4759956406
WEIGHTS:18.9558171894
WEIGHTS:13.310866658
WEIGHTS:3.75602169959
WEIGHTS:6.69964386914
WEIGHTS:54.539569538
WEIGHTS:-11.9840928146
WEIGHTS:17.8788175136
WEIGHTS:-3.22804457906
WEIGHTS:-10.6601566862
WEIGHTS:8.02201369621
WEIGHTS:3.43306371964
WEIGHTS:3.51757500231
WEIGHTS:5.60097194196
WEIGHTS:32.2926182396
WEIGHTS:12.0651272374
WEIGHTS:-1.43795787704
WEIGHTS:22.391493388
WEIGHTS:11.657127608
WEIGHTS:4.90181989403
WEIGHTS:3.44488958787
WEIGHTS:3.83406367533
WEIGHTS:100.0
WEIGHTS:-1.23130153642
WEIGHTS:-79.3885580051
WEIGHTS:-6.80295833068
WEIGHTS:0.931228941523
WEIGHTS:0.726776756211
WEIGHTS:14.8742739997
WEIGHTS:2.73532499001
WEIGHTS:-35.6762482712
WEIGHTS:13.7521801568
WEIGHTS:2.97598713562
WEIGHTS:0.162954388552
WEIGHTS:7.02252045521
WEIGHTS:3.46845367528
WEIGHTS:27.7535856578
WEIGHTS:0.0379056168703
WEIGHTS:-0.653502393794
WEIGHTS:4.67966625669
WEIGHTS:43.8900844574
WEIGHTS:32.6374034884
WEIGHTS:41.9757880084
WEIGHTS:4.68123516623
WEIGHTS:15.3115816844
WEIGHTS:15.0325374049
WEIGHTS:22.8166343586
WEIGHTS:-28.0559024877
WEIGHTS:26.0443366498
WEIGHTS:-6.16254428392
WEIGHTS:10.6548772913
WEIGHTS:-4.17226689716
WEIGHTS:-0.962012098189
WEIGHTS:-6.73393927602
WEIGHTS:27.711865394
WEIGHTS:-28.5388168637
WEIGHTS:22.0139191728
WEIGHTS:-81.5253514315
WEIGHTS:15.0085671687
WEIGHTS:0.619348246278
WEIGHTS:-31.1353307128
WEIGHTS:1.2964978849
WEIGHTS:5.19831982084
WEIGHTS:-8.44303205309
WEIGHTS:-15.6455141476
WEIGHTS:26.8019613423
WEIGHTS:17.6016287575
WEIGHTS:18.4050915354
WEIGHTS:-1.36951734332
WEIGHTS:-29.5402636725
WEIGHTS:31.1572992693
WEIGHTS:68.4801933441
WEIGHTS:-49.3120292565
WEIGHTS:-0.0816217260773
WEIGHTS:-37.8558376855
WEIGHTS:68.0963770678
WEIGHTS:-21.816121142
WEIGHTS:-5.46894118534
WEIGHTS:-6.10217014958
WEIGHTS:-29.3247585466
WEIGHTS:7.40044889011
WEIGHTS:-45.380777706
WEIGHTS:-46.2802807324
WEIGHTS:10.7097616136
WEIGHTS:-12.9172544854
WEIGHTS:-23.8272606531
WEIGHTS:12.973376128
WEIGHTS:20.8326476333
WEIGHTS:-7.0032655733
WEIGHTS:-4.28723064052
WEIGHTS:-25.4364279928
WEIGHTS:1.06900989956
WEIGHTS:43.3488145913
WEIGHTS:3.146100277
WEIGHTS:8.95332742522
WEIGHTS:-3.59543005532
WEIGHTS:-5.55713489428
WEIGHTS:-5.24480110666
WEIGHTS:6.16671232966
WEIGHTS:4.52882053104
WEIGHTS:-30.3041443043
WEIGHTS:-12.720537758
WEIGHTS:-36.593068758
WEIGHTS:-21.8171223872
WEIGHTS:6.89244665316
WEIGHTS:22.2909947784
WEIGHTS:-29.1705532674
WEIGHTS:-25.3865352415
WEIGHTS:36.3443768057
WEIGHTS:23.2648097104
WEIGHTS:-0.352245180013
WEIGHTS:-39.9260805008
WEIGHTS:2.62629947651
WEIGHTS:41.9565851653
WEIGHTS:2.28998937526
WEIGHTS:-20.5523587105
WEIGHTS:-12.1688366102
WEIGHTS:19.1660640116
WEIGHTS:21.1863267325
WEIGHTS:2.48355402594
WEIGHTS:-14.5454143442
WEIGHTS:-1.65885064434
WEIGHTS:-3.18939432005
WEIGHTS:26.1554870503
WEIGHTS:-31.4141412946
WEIGHTS:-42.8460310373
WEIGHTS:-39.4595115838
WEIGHTS:19.635381489
WEIGHTS:-13.3082337296
WEIGHTS:11.5570003827
WEIGHTS:4.19720868118
WEIGHTS:4.54499126896
WEIGHTS:26.9123126149
WEIGHTS:-16.7816139093
WEIGHTS:-4.49257194982
WEIGHTS:-1.52257500147
WEIGHTS:-3.40066010168
WEIGHTS:6.88600996775
WEIGHTS:2.94070634589
WEIGHTS:-2.57253722645
WEIGHTS:-78.8171062189
WEIGHTS:-89.4152231923
WEIGHTS:-0.230938789135
WEIGHTS:7.75763274685
WEIGHTS:30.4241973326
WEIGHTS:-7.01886859481
WEIGHTS:-2.26537919005
WEIGHTS:20.2795582415
WEIGHTS:22.9353924315
WEIGHTS:0.74026605886
WEIGHTS:0.770769652459
WEIGHTS:-6.90865648598
WEIGHTS:-9.43384657771
WEIGHTS:0.709331980777
WEIGHTS:-11.7712980418
WEIGHTS:3.73261376119
WEIGHTS:5.77550827143
WEIGHTS:-5.52779235934
WEIGHTS:2.0271212959
WEIGHTS:35.6578542111
WEIGHTS:-0.562883238782
WEIGHTS:-1.52710012925
WEIGHTS:30.5267138085
WEIGHTS:20.7359534122
WEIGHTS:-7.82586568245
WEIGHTS:-0.234658837695
WEIGHTS:49.0140300546
WEIGHTS:16.0475864259
WEIGHTS:32.7184069231
WEIGHTS:-1.58343340772
WEIGHTS:0.293708694461
WEIGHTS:-25.0006361967
WEIGHTS:-0.516568489787
WEIGHTS:1.79215303495
WEIGHTS:-4.44183177608
WEIGHTS:0.111835118475
WEIGHTS:-13.6135894569
WEIGHTS:3.06229975132
WEIGHTS:-19.2305127628
WEIGHTS:-14.5801473202
WEIGHTS:-5.07487460694
WEIGHTS:8.09534244275
WEIGHTS:-10.0680846762
WEIGHTS:13.6507418496
WEIGHTS:-38.4256232911
WEIGHTS:0.139083455638
WEIGHTS:-32.398748725
WEIGHTS:28.2222616768
WEIGHTS:6.72237899323
WEIGHTS:-36.5067014498
WEIGHTS:1.32704341837
WEIGHTS:0.180126823018
WEIGHTS:0.975249871815
WEIGHTS:-14.259996912
WEIGHTS:6.9702060353
WEIGHTS:8.01239953265
WEIGHTS:-6.12630355644
WEIGHTS:-42.7825493116
WEIGHTS:-3.04715751362
WEIGHTS:50.7031596293
WEIGHTS:-3.87219488129
WEIGHTS:0.202253601444
WEIGHTS:-30.4275635235
WEIGHTS:-1.21146419678
WEIGHTS:-2.38638456925
WEIGHTS:-38.2759456489
WEIGHTS:-4.17178756143
WEIGHTS:-0.0796199589084
WEIGHTS:59.5413174318
WEIGHTS:-11.3100604104
WEIGHTS:-1.52428646232
WEIGHTS:1.04825591715
WEIGHTS:-15.1630601605
WEIGHTS:-14.371010651
WEIGHTS:-19.1356579908
WEIGHTS:-1.10645087055
WEIGHTS:0.695505525923
WEIGHTS:1.77646058293
WEIGHTS:-2.80754661262
WEIGHTS:5.14193868254
WEIGHTS:0.877125076072
WEIGHTS:-2.15677997198
WEIGHTS:-16.4354548455
WEIGHTS:-3.50350837136
WEIGHTS:0.722018190079
WEIGHTS:42.5152981484
WEIGHTS:8.08987161009
WEIGHTS:-8.08051771391
WEIGHTS:6.68381527454
WEIGHTS:-66.1787104686
WEIGHTS:1.18882447853
WEIGHTS:-21.2834090079
WEIGHTS:-0.740191558985
WEIGHTS:-61.0273252383
WEIGHTS:11.65181292
WEIGHTS:-79.9310782535
WEIGHTS:-33.2269412701
WEIGHTS:32.8469508326
WEIGHTS:-1.71365513255
WEIGHTS:-9.19301902653
WEIGHTS:-60.2271387528
WEIGHTS:-46.653158471
WEIGHTS:6.39007357511
WEIGHTS:11.3490595472
WEIGHTS:-88.9196934343
WEIGHTS:58.1142693313
WEIGHTS:-39.2314213669
WEIGHTS:-31.6537282512
WEIGHTS:-10.3817517882
WEIGHTS:0.4448919844
WEIGHTS:16.5463643933
WEIGHTS:15.7241140859
WEIGHTS:-30.6621055405
WEIGHTS:11.2350506376
WEIGHTS:-12.5945877181
WEIGHTS:-4.54449077374
WEIGHTS:-4.47132293748
WEIGHTS:16.4754290337
WEIGHTS:-6.13612621578
WEIGHTS:-4.28638710369
WEIGHTS:-15.1350350616
WEIGHTS:-22.5265329228
WEIGHTS:64.272784199
WEIGHTS:0.736975377503
WEIGHTS:-28.746648664
WEIGHTS:29.4785453997
WEIGHTS:-7.73268392
WEIGHTS:-6.82243132141
WEIGHTS:-2.30527099174
WEIGHTS:-11.869059128
WEIGHTS:44.0192625795
WEIGHTS:21.7136787159
WEIGHTS:-7.22467496731
WEIGHTS:-7.56438666109
WEIGHTS:-46.9977589445
WEIGHTS:44.5604047507
WEIGHTS:67.831619854
WEIGHTS:-41.4817973052
WEIGHTS:6.2960829485
WEIGHTS:-24.9124002089
WEIGHTS:13.541272826
WEIGHTS:-5.3871201956
WEIGHTS:-19.6216100436
WEIGHTS:-32.3731346039
WEIGHTS:28.7298463857
WEIGHTS:-25.833913734
WEIGHTS:-8.2517114815
WEIGHTS:4.48360158282
WEIGHTS:-2.96360941927
WEIGHTS:-5.78718886222
WEIGHTS:-39.9318764131
WEIGHTS:14.6325604891
WEIGHTS:31.2003489799
WEIGHTS:-5.19493543828
WEIGHTS:-6.84315403377
WEIGHTS:-26.9064759674
WEIGHTS:23.4031673726
WEIGHTS:1.78361186178
WEIGHTS:13.5787506729
WEIGHTS:0.618503830756
WEIGHTS:17.5808835457
WEIGHTS:-4.77452773189
WEIGHTS:-5.74896661824
WEIGHTS:1.20362705398
WEIGHTS:-16.5781587903
WEIGHTS:-30.6607578469
WEIGHTS:31.2822376868
WEIGHTS:-15.6453649618
WEIGHTS:-38.9619651338
WEIGHTS:0.0756013583137
WEIGHTS:62.7838882832
WEIGHTS:40.3373633011
WEIGHTS:5.67645586712
WEIGHTS:-27.9361053748
WEIGHTS:-18.5385701048
WEIGHTS:54.6293802877
WEIGHTS:10.4865358878
WEIGHTS:53.4600223172
WEIGHTS:26.8747243349
WEIGHTS:20.4452225388
WEIGHTS:28.5680777118
WEIGHTS:-4.93225249249
WEIGHTS:-14.5413520649
WEIGHTS:79.9993147785
WEIGHTS:1.41177109553
WEIGHTS:2.80328181461
WEIGHTS:7.20989788458
WEIGHTS:25.1322228089
WEIGHTS:-8.64294422471
WEIGHTS:6.34649347484
WEIGHTS:20.0762624495
WEIGHTS:-10.3533211275
WEIGHTS:38.0497489239
WEIGHTS:-30.9358980814
WEIGHTS:-100.0
WEIGHTS:-30.9512811162
WEIGHTS:2.40788818755
WEIGHTS:13.8745773818
WEIGHTS:44.0758927889
WEIGHTS:-23.2383921995
WEIGHTS:-12.4339810792
WEIGHTS:-14.4990809802
WEIGHTS:28.6225484375
WEIGHTS:68.0634709537
WEIGHTS:-20.3506381223
WEIGHTS:-1.43701715806
WEIGHTS:32.6055565613
WEIGHTS:9.28750938639
WEIGHTS:8.00967662784
WEIGHTS:24.6808909757
WEIGHTS:-8.63985818921
WEIGHTS:-3.9776786246
WEIGHTS:-7.04188224967
WEIGHTS:10.7043524208
WEIGHTS:-17.7366816675
WEIGHTS:3.98618976715
WEIGHTS:-1.69512730779
WEIGHTS:-31.6210646288
WEIGHTS:8.86844896241
WEIGHTS:-25.4154802464
WEIGHTS:-6.45555205926
WEIGHTS:18.5082858748
WEIGHTS:2.09346080705
WEIGHTS:-7.38159890794
WEIGHTS:-1.02105148163
WEIGHTS:-1.19166254925
WEIGHTS:-17.5572210488
WEIGHTS:-1.85719496113
WEIGHTS:-2.68442990282
WEIGHTS:-6.8814618058
WEIGHTS:-8.70805603436
WEIGHTS:71.3066268018
WEIGHTS:26.4874946401
WEIGHTS:-46.9752863662
WEIGHTS:-21.9951508224
WEIGHTS:5.49195566374
WEIGHTS:-2.42491865858
WEIGHTS:27.791988931
WEIGHTS:-5.32079980872
WEIGHTS:-21.4668009086
WEIGHTS:-0.172588501603
WEIGHTS:-66.95208728
WEIGHTS:-21.5055841266
WEIGHTS:13.3493781519
WEIGHTS:-2.11317590354
WEIGHTS:-6.27652392872
WEIGHTS:-1.18581892931
WEIGHTS:-0.706982315753
WEIGHTS:-43.5505707629
WEIGHTS:-25.7474732645
WEIGHTS:-3.76234261107
WEIGHTS:26.4319341065
WEIGHTS:8.57647594949
WEIGHTS:-13.8676147197
WEIGHTS:10.2476050445
WEIGHTS:-0.0185587684353
WEIGHTS:-0.848054845042
WEIGHTS:-51.904300593
WEIGHTS:0.186948634519
WEIGHTS:11.0998311886
WEIGHTS:-3.87721387794
WEIGHTS:1.86176497689
WEIGHTS:-0.328711287011
WEIGHTS:38.8927097023
WEIGHTS:12.7875923044
WEIGHTS:-6.38677615825
WEIGHTS:4.36153786579
WEIGHTS:-12.1544831691
WEIGHTS:-1.76011255902
WEIGHTS:-31.3725107139
WEIGHTS:-10.6069549576
WEIGHTS:-2.68788659858
WEIGHTS:-47.9291797968
WEIGHTS:1.40328675424
WEIGHTS:33.6638635185
WEIGHTS:-0.634599057413
WEIGHTS:9.23569468092
WEIGHTS:-0.892196804304
WEIGHTS:9.61493260015
WEIGHTS:-0.869352458096
WEIGHTS:11.0371866323
WEIGHTS:-55.2371982529
WEIGHTS:24.1269913073
WEIGHTS:16.0225774952
WEIGHTS:-22.4861036869
WEIGHTS:-5.5767879587
WEIGHTS:-23.9006325135
WEIGHTS:-11.1583916301
WEIGHTS:7.87033170004
WEIGHTS:-24.4135033041
WEIGHTS:99.9999622123
WEIGHTS:-4.2585413
WEIGHTS:25.6416506114
WEIGHTS:-2.22607666977
WEIGHTS:-68.3687167694
WEIGHTS:35.4878776313
WEIGHTS:51.2999877689
WEIGHTS:87.7432388875
WEIGHTS:-10.9115871313
WEIGHTS:71.2818261165
WEIGHTS:68.6613073203
WEIGHTS:-22.0520682912
WEIGHTS:16.2269471843
WEIGHTS:-2.33221386671
WEIGHTS:7.97898903938
WEIGHTS:-8.27196577651
WEIGHTS:5.49923225878
WEIGHTS:-4.41378646805
WEIGHTS:-10.7027295397
WEIGHTS:-18.4582505906
WEIGHTS:14.3871720748
WEIGHTS:-3.77858102328
WEIGHTS:4.48849300989
WEIGHTS:15.9600945855
WEIGHTS:75.3562407707
WEIGHTS:-100.0
WEIGHTS:-83.8966171886
WEIGHTS:47.4370140374
WEIGHTS:45.9073034445
WEIGHTS:17.4975845574
WEIGHTS:47.5450320369
WEIGHTS:-21.418904125
WEIGHTS:-17.6210303054
WEIGHTS:-19.0910665467
WEIGHTS:25.1473060097
WEIGHTS:-100.0
WEIGHTS:65.2395981536
WEIGHTS:-2.04568162477
WEIGHTS:-18.8598056944
WEIGHTS:3.99887832687
WEIGHTS:19.1758634666
WEIGHTS:-24.2038903144
WEIGHTS:79.8483677086
WEIGHTS:-37.5608698068
WEIGHTS:1.451275279
WEIGHTS:-49.4878333783
WEIGHTS:-7.88344016368
WEIGHTS:-26.7170331165
WEIGHTS:-17.7914860939
WEIGHTS:93.9777253554
WEIGHTS:35.568228295
WEIGHTS:2.02771091421
WEIGHTS:14.898408031
WEIGHTS:10.0023762289
WEIGHTS:36.1373256705
WEIGHTS:-10.0453336455
WEIGHTS:-3.92872479053
WEIGHTS:-4.87467354991
WEIGHTS:-29.1252361217
WEIGHTS:-4.23129915195
WEIGHTS:38.390161817
WEIGHTS:-15.9747328595
WEIGHTS:43.2321997532
WEIGHTS:-0.64203568729
WEIGHTS:-16.0650140768
WEIGHTS:98.154402882
WEIGHTS:34.7469746372
WEIGHTS:100.0
WEIGHTS:55.7208160456
WEIGHTS:41.5485769654
WEIGHTS:-4.66308042353
WEIGHTS:16.215454504
WEIGHTS:7.9023542161
WEIGHTS:20.4155223441
WEIGHTS:-51.2181369286
WEIGHTS:56.6530733717
WEIGHTS:39.4009537217
WEIGHTS:41.1764028022
WEIGHTS:30.8041121165
WEIGHTS:34.6763959715
WEIGHTS:26.6551923678
WEIGHTS:96.4681813865
WEIGHTS:4.6138223893
WEIGHTS:-49.9042433587
WEIGHTS:28.5046406415
WEIGHTS:100.0
WEIGHTS:13.8520829458
WEIGHTS:14.9038160547
WEIGHTS:68.4590389724
WEIGHTS:60.1044226291
WEIGHTS:-1.73136255157
WEIGHTS:-5.80156738088
WEIGHTS:25.9370830719
WEIGHTS:-11.0483739065
WEIGHTS:9.70959706029
WEIGHTS:-3.04668591347
WEIGHTS:-6.51063203487
WEIGHTS:58.9853952851
WEIGHTS:-10.5260278996
WEIGHTS:60.0893105761
WEIGHTS:-37.3429150548
WEIGHTS:65.154290024
WEIGHTS:-20.2972137915
WEIGHTS:-11.3793512245
WEIGHTS:-18.6295868455
WEIGHTS:-1.48686211416
WEIGHTS:-25.3800014938
WEIGHTS:32.4869187332
WEIGHTS:100.0
WEIGHTS:10.3403944329
WEIGHTS:-11.2733365915
WEIGHTS:13.3493286918
WEIGHTS:-5.32927348058
WEIGHTS:-11.2840921443
WEIGHTS:17.7167638435
WEIGHTS:-7.22947085049
WEIGHTS:-6.01383395238
WEIGHTS:98.2734015111
WEIGHTS:-7.43883953239
WEIGHTS:56.3904212641
WEIGHTS:-10.3320629518
WEIGHTS:-9.83822343609
WEIGHTS:50.7206421715
WEIGHTS:-11.9262822883
WEIGHTS:-3.02258128898
WEIGHTS:-12.2973864953
WEIGHTS:-6.8126285696
WEIGHTS:38.3656216845
WEIGHTS:-21.5069363406
WEIGHTS:-9.273427069
WEIGHTS:-7.97620379764
WEIGHTS:-99.8422918271
WEIGHTS:-1.76353616835
WEIGHTS:-11.1287225657
WEIGHTS:-2.95074003074
WEIGHTS:-18.7841001827
WEIGHTS:-8.44465187675
WEIGHTS:-2.33461885354
WEIGHTS:-22.4748151755
WEIGHTS:43.5404280545
WEIGHTS:-21.8223784599
WEIGHTS:-21.0140413665
WEIGHTS:-17.746523774
WEIGHTS:-10.3164844047
WEIGHTS:-4.92943831157
WEIGHTS:-9.51117789135
WEIGHTS:70.7408434806
WEIGHTS:40.699822443
WEIGHTS:18.2057914341
WEIGHTS:-3.58797624428
WEIGHTS:-10.7657320243
WEIGHTS:-10.187281869
WEIGHTS:-7.84899511896
WEIGHTS:-5.35993397145
WEIGHTS:-7.50307031318
WEIGHTS:4.77611630319
WEIGHTS:31.1835100076
WEIGHTS:22.1915228796
WEIGHTS:-27.5331645203
WEIGHTS:66.234304661
WEIGHTS:-11.7513272657
WEIGHTS:-6.93387807381
WEIGHTS:-65.5441408047
WEIGHTS:38.8011850473
WEIGHTS:-45.1077965165
WEIGHTS:-78.8582267306
WEIGHTS:-12.4173528765
WEIGHTS:-9.7180154855
WEIGHTS:85.2713427145
WEIGHTS:5.51280769982
WEIGHTS:-11.3130572222
WEIGHTS:11.8543620905
WEIGHTS:7.21842122508
WEIGHTS:27.6457903781
WEIGHTS:38.9092010884
WEIGHTS:-9.81803055905
WEIGHTS:-11.942675365
WEIGHTS:-11.0042684877
WEIGHTS:-10.5485576218
WEIGHTS:-7.8929704316
WEIGHTS:-24.5853255443
WEIGHTS:-33.1743979267
WEIGHTS:-13.5340426315
WEIGHTS:0.751901350449
WEIGHTS:-7.99506672216
WEIGHTS:10.4425452104
WEIGHTS:-14.008622724
WEIGHTS:-8.79886279487
WEIGHTS:1.58956670994
WEIGHTS:-44.8467119846
WEIGHTS:-7.44071627621
WEIGHTS:-52.1443900107
WEIGHTS:-1.52844950958
WEIGHTS:0.491080048177
WEIGHTS:-2.70179208434
WEIGHTS:100.0
WEIGHTS:-3.10063651891
WEIGHTS:2.93361388698
WEIGHTS:1.53639712714
WEIGHTS:0.128906072945
WEIGHTS:2.7008027441
WEIGHTS:-100.0
WEIGHTS:3.10106381813
WEIGHTS:-2.94140989568
CONEC:-1 194
CONEC:0 194
CONEC:1 194
CONEC:2 194
CONEC:3 194
CONEC:4 194
CONEC:5 194
CONEC:6 194
CONEC:7 194
CONEC:8 194
CONEC:9 194
CONEC:10 194
CONEC:11 194
CONEC:12 194
CONEC:13 194
CONEC:14 194
CONEC:15 194
CONEC:16 194
CONEC:17 194
CONEC:18 194
CONEC:19 194
CONEC:20 194
CONEC:21 194
CONEC:22 194
CONEC:23 194
CONEC:24 194
CONEC:25 194
CONEC:26 194
CONEC:27 194
CONEC:28 194
CONEC:29 194
CONEC:30 194
CONEC:31 194
CONEC:32 194
CONEC:33 194
CONEC:34 194
CONEC:35 194
CONEC:36 194
CONEC:37 194
CONEC:38 194
CONEC:39 194
CONEC:40 194
CONEC:41 194
CONEC:42 194
CONEC:43 194
CONEC:44 194
CONEC:45 194
CONEC:46 194
CONEC:47 194
CONEC:48 194
CONEC:49 194
CONEC:50 194
CONEC:51 194
CONEC:52 194
CONEC:53 194
CONEC:54 194
CONEC:55 194
CONEC:56 194
CONEC:57 194
CONEC:58 194
CONEC:59 194
CONEC:60 194
CONEC:61 194
CONEC:62 194
CONEC:63 194
CONEC:64 194
CONEC:65 194
CONEC:66 194
CONEC:67 194
CONEC:68 194
CONEC:69 194
CONEC:70 194
CONEC:71 194
CONEC:72 194
CONEC:73 194
CONEC:74 194
CONEC:75 194
CONEC:76 194
CONEC:77 194
CONEC:78 194
CONEC:79 194
CONEC:80 194
CONEC:81 194
CONEC:82 194
CONEC:83 194
CONEC:84 194
CONEC:85 194
CONEC:86 194
CONEC:87 194
CONEC:88 194
CONEC:89 194
CONEC:90 194
CONEC:91 194
CONEC:92 194
CONEC:93 194
CONEC:94 194
CONEC:95 194
CONEC:96 194
CONEC:97 194
CONEC:98 194
CONEC:99 194
CONEC:100 194
CONEC:101 194
CONEC:102 194
CONEC:103 194
CONEC:104 194
CONEC:105 194
CONEC:106 194
CONEC:107 194
CONEC:108 194
CONEC:109 194
CONEC:110 194
CONEC:111 194
CONEC:112 194
CONEC:113 194
CONEC:114 194
CONEC:115 194
CONEC:116 194
CONEC:117 194
CONEC:118 194
CONEC:119 194
CONEC:120 194
CONEC:121 194
CONEC:122 194
CONEC:123 194
CONEC:124 194
CONEC:125 194
CONEC:126 194
CONEC:127 194
CONEC:128 194
CONEC:129 194
CONEC:130 194
CONEC:131 194
CONEC:132 194
CONEC:133 194
CONEC:134 194
CONEC:135 194
CONEC:136 194
CONEC:137 194
CONEC:138 194
CONEC:139 194
CONEC:140 194
CONEC:141 194
CONEC:142 194
CONEC:143 194
CONEC:144 194
CONEC:145 194
CONEC:146 194
CONEC:147 194
CONEC:148 194
CONEC:149 194
CONEC:150 194
CONEC:151 194
CONEC:152 194
CONEC:153 194
CONEC:154 194
CONEC:155 194
CONEC:156 194
CONEC:157 194
CONEC:158 194
CONEC:159 194
CONEC:160 194
CONEC:161 194
CONEC:162 194
CONEC:163 194
CONEC:164 194
CONEC:165 194
CONEC:166 194
CONEC:167 194
CONEC:168 194
CONEC:169 194
CONEC:170 194
CONEC:171 194
CONEC:172 194
CONEC:173 194
CONEC:174 194
CONEC:175 194
CONEC:176 194
CONEC:177 194
CONEC:178 194
CONEC:179 194
CONEC:180 194
CONEC:181 194
CONEC:182 194
CONEC:183 194
CONEC:184 194
CONEC:185 194
CONEC:186 194
CONEC:187 194
CONEC:188 194
CONEC:189 194
CONEC:190 194
CONEC:191 194
CONEC:192 194
CONEC:193 194
CONEC:-1 195
CONEC:0 195
CONEC:1 195
CONEC:2 195
CONEC:3 195
CONEC:4 195
CONEC:5 195
CONEC:6 195
CONEC:7 195
CONEC:8 195
CONEC:9 195
CONEC:10 195
CONEC:11 195
CONEC:12 195
CONEC:13 195
CONEC:14 195
CONEC:15 195
CONEC:16 195
CONEC:17 195
CONEC:18 195
CONEC:19 195
CONEC:20 195
CONEC:21 195
CONEC:22 195
CONEC:23 195
CONEC:24 195
CONEC:25 195
CONEC:26 195
CONEC:27 195
CONEC:28 195
CONEC:29 195
CONEC:30 195
CONEC:31 195
CONEC:32 195
CONEC:33 195
CONEC:34 195
CONEC:35 195
CONEC:36 195
CONEC:37 195
CONEC:38 195
CONEC:39 195
CONEC:40 195
CONEC:41 195
CONEC:42 195
CONEC:43 195
CONEC:44 195
CONEC:45 195
CONEC:46 195
CONEC:47 195
CONEC:48 195
CONEC:49 195
CONEC:50 195
CONEC:51 195
CONEC:52 195
CONEC:53 195
CONEC:54 195
CONEC:55 195
CONEC:56 195
CONEC:57 195
CONEC:58 195
CONEC:59 195
CONEC:60 195
CONEC:61 195
CONEC:62 195
CONEC:63 195
CONEC:64 195
CONEC:65 195
CONEC:66 195
CONEC:67 195
CONEC:68 195
CONEC:69 195
CONEC:70 195
CONEC:71 195
CONEC:72 195
CONEC:73 195
CONEC:74 195
CONEC:75 195
CONEC:76 195
CONEC:77 195
CONEC:78 195
CONEC:79 195
CONEC:80 195
CONEC:81 195
CONEC:82 195
CONEC:83 195
CONEC:84 195
CONEC:85 195
CONEC:86 195
CONEC:87 195
CONEC:88 195
CONEC:89 195
CONEC:90 195
CONEC:91 195
CONEC:92 195
CONEC:93 195
CONEC:94 195
CONEC:95 195
CONEC:96 195
CONEC:97 195
CONEC:98 195
CONEC:99 195
CONEC:100 195
CONEC:101 195
CONEC:102 195
CONEC:103 195
CONEC:104 195
CONEC:105 195
CONEC:106 195
CONEC:107 195
CONEC:108 195
CONEC:109 195
CONEC:110 195
CONEC:111 195
CONEC:112 195
CONEC:113 195
CONEC:114 195
CONEC:115 195
CONEC:116 195
CONEC:117 195
CONEC:118 195
CONEC:119 195
CONEC:120 195
CONEC:121 195
CONEC:122 195
CONEC:123 195
CONEC:124 195
CONEC:125 195
CONEC:126 195
CONEC:127 195
CONEC:128 195
CONEC:129 195
CONEC:130 195
CONEC:131 195
CONEC:132 195
CONEC:133 195
CONEC:134 195
CONEC:135 195
CONEC:136 195
CONEC:137 195
CONEC:138 195
CONEC:139 195
CONEC:140 195
CONEC:141 195
CONEC:142 195
CONEC:143 195
CONEC:144 195
CONEC:145 195
CONEC:146 195
CONEC:147 195
CONEC:148 195
CONEC:149 195
CONEC:150 195
CONEC:151 195
CONEC:152 195
CONEC:153 195
CONEC:154 195
CONEC:155 195
CONEC:156 195
CONEC:157 195
CONEC:158 195
CONEC:159 195
CONEC:160 195
CONEC:161 195
CONEC:162 195
CONEC:163 195
CONEC:164 195
CONEC:165 195
CONEC:166 195
CONEC:167 195
CONEC:168 195
CONEC:169 195
CONEC:170 195
CONEC:171 195
CONEC:172 195
CONEC:173 195
CONEC:174 195
CONEC:175 195
CONEC:176 195
CONEC:177 195
CONEC:178 195
CONEC:179 195
CONEC:180 195
CONEC:181 195
CONEC:182 195
CONEC:183 195
CONEC:184 195
CONEC:185 195
CONEC:186 195
CONEC:187 195
CONEC:188 195
CONEC:189 195
CONEC:190 195
CONEC:191 195
CONEC:192 195
CONEC:193 195
CONEC:-1 196
CONEC:0 196
CONEC:1 196
CONEC:2 196
CONEC:3 196
CONEC:4 196
CONEC:5 196
CONEC:6 196
CONEC:7 196
CONEC:8 196
CONEC:9 196
CONEC:10 196
CONEC:11 196
CONEC:12 196
CONEC:13 196
CONEC:14 196
CONEC:15 196
CONEC:16 196
CONEC:17 196
CONEC:18 196
CONEC:19 196
CONEC:20 196
CONEC:21 196
CONEC:22 196
CONEC:23 196
CONEC:24 196
CONEC:25 196
CONEC:26 196
CONEC:27 196
CONEC:28 196
CONEC:29 196
CONEC:30 196
CONEC:31 196
CONEC:32 196
CONEC:33 196
CONEC:34 196
CONEC:35 196
CONEC:36 196
CONEC:37 196
CONEC:38 196
CONEC:39 196
CONEC:40 196
CONEC:41 196
CONEC:42 196
CONEC:43 196
CONEC:44 196
CONEC:45 196
CONEC:46 196
CONEC:47 196
CONEC:48 196
CONEC:49 196
CONEC:50 196
CONEC:51 196
CONEC:52 196
CONEC:53 196
CONEC:54 196
CONEC:55 196
CONEC:56 196
CONEC:57 196
CONEC:58 196
CONEC:59 196
CONEC:60 196
CONEC:61 196
CONEC:62 196
CONEC:63 196
CONEC:64 196
CONEC:65 196
CONEC:66 196
CONEC:67 196
CONEC:68 196
CONEC:69 196
CONEC:70 196
CONEC:71 196
CONEC:72 196
CONEC:73 196
CONEC:74 196
CONEC:75 196
CONEC:76 196
CONEC:77 196
CONEC:78 196
CONEC:79 196
CONEC:80 196
CONEC:81 196
CONEC:82 196
CONEC:83 196
CONEC:84 196
CONEC:85 196
CONEC:86 196
CONEC:87 196
CONEC:88 196
CONEC:89 196
CONEC:90 196
CONEC:91 196
CONEC:92 196
CONEC:93 196
CONEC:94 196
CONEC:95 196
CONEC:96 196
CONEC:97 196
CONEC:98 196
CONEC:99 196
CONEC:100 196
CONEC:101 196
CONEC:102 196
CONEC:103 196
CONEC:104 196
CONEC:105 196
CONEC:106 196
CONEC:107 196
CONEC:108 196
CONEC:109 196
CONEC:110 196
CONEC:111 196
CONEC:112 196
CONEC:113 196
CONEC:114 196
CONEC:115 196
CONEC:116 196
CONEC:117 196
CONEC:118 196
CONEC:119 196
CONEC:120 196
CONEC:121 196
CONEC:122 196
CONEC:123 196
CONEC:124 196
CONEC:125 196
CONEC:126 196
CONEC:127 196
CONEC:128 196
CONEC:129 196
CONEC:130 196
CONEC:131 196
CONEC:132 196
CONEC:133 196
CONEC:134 196
CONEC:135 196
CONEC:136 196
CONEC:137 196
CONEC:138 196
CONEC:139 196
CONEC:140 196
CONEC:141 196
CONEC:142 196
CONEC:143 196
CONEC:144 196
CONEC:145 196
CONEC:146 196
CONEC:147 196
CONEC:148 196
CONEC:149 196
CONEC:150 196
CONEC:151 196
CONEC:152 196
CONEC:153 196
CONEC:154 196
CONEC:155 196
CONEC:156 196
CONEC:157 196
CONEC:158 196
CONEC:159 196
CONEC:160 196
CONEC:161 196
CONEC:162 196
CONEC:163 196
CONEC:164 196
CONEC:165 196
CONEC:166 196
CONEC:167 196
CONEC:168 196
CONEC:169 196
CONEC:170 196
CONEC:171 196
CONEC:172 196
CONEC:173 196
CONEC:174 196
CONEC:175 196
CONEC:176 196
CONEC:177 196
CONEC:178 196
CONEC:179 196
CONEC:180 196
CONEC:181 196
CONEC:182 196
CONEC:183 196
CONEC:184 196
CONEC:185 196
CONEC:186 196
CONEC:187 196
CONEC:188 196
CONEC:189 196
CONEC:190 196
CONEC:191 196
CONEC:192 196
CONEC:193 196
CONEC:-1 197
CONEC:0 197
CONEC:1 197
CONEC:2 197
CONEC:3 197
CONEC:4 197
CONEC:5 197
CONEC:6 197
CONEC:7 197
CONEC:8 197
CONEC:9 197
CONEC:10 197
CONEC:11 197
CONEC:12 197
CONEC:13 197
CONEC:14 197
CONEC:15 197
CONEC:16 197
CONEC:17 197
CONEC:18 197
CONEC:19 197
CONEC:20 197
CONEC:21 197
CONEC:22 197
CONEC:23 197
CONEC:24 197
CONEC:25 197
CONEC:26 197
CONEC:27 197
CONEC:28 197
CONEC:29 197
CONEC:30 197
CONEC:31 197
CONEC:32 197
CONEC:33 197
CONEC:34 197
CONEC:35 197
CONEC:36 197
CONEC:37 197
CONEC:38 197
CONEC:39 197
CONEC:40 197
CONEC:41 197
CONEC:42 197
CONEC:43 197
CONEC:44 197
CONEC:45 197
CONEC:46 197
CONEC:47 197
CONEC:48 197
CONEC:49 197
CONEC:50 197
CONEC:51 197
CONEC:52 197
CONEC:53 197
CONEC:54 197
CONEC:55 197
CONEC:56 197
CONEC:57 197
CONEC:58 197
CONEC:59 197
CONEC:60 197
CONEC:61 197
CONEC:62 197
CONEC:63 197
CONEC:64 197
CONEC:65 197
CONEC:66 197
CONEC:67 197
CONEC:68 197
CONEC:69 197
CONEC:70 197
CONEC:71 197
CONEC:72 197
CONEC:73 197
CONEC:74 197
CONEC:75 197
CONEC:76 197
CONEC:77 197
CONEC:78 197
CONEC:79 197
CONEC:80 197
CONEC:81 197
CONEC:82 197
CONEC:83 197
CONEC:84 197
CONEC:85 197
CONEC:86 197
CONEC:87 197
CONEC:88 197
CONEC:89 197
CONEC:90 197
CONEC:91 197
CONEC:92 197
CONEC:93 197
CONEC:94 197
CONEC:95 197
CONEC:96 197
CONEC:97 197
CONEC:98 197
CONEC:99 197
CONEC:100 197
CONEC:101 197
CONEC:102 197
CONEC:103 197
CONEC:104 197
CONEC:105 197
CONEC:106 197
CONEC:107 197
CONEC:108 197
CONEC:109 197
CONEC:110 197
CONEC:111 197
CONEC:112 197
CONEC:113 197
CONEC:114 197
CONEC:115 197
CONEC:116 197
CONEC:117 197
CONEC:118 197
CONEC:119 197
CONEC:120 197
CONEC:121 197
CONEC:122 197
CONEC:123 197
CONEC:124 197
CONEC:125 197
CONEC:126 197
CONEC:127 197
CONEC:128 197
CONEC:129 197
CONEC:130 197
CONEC:131 197
CONEC:132 197
CONEC:133 197
CONEC:134 197
CONEC:135 197
CONEC:136 197
CONEC:137 197
CONEC:138 197
CONEC:139 197
CONEC:140 197
CONEC:141 197
CONEC:142 197
CONEC:143 197
CONEC:144 197
CONEC:145 197
CONEC:146 197
CONEC:147 197
CONEC:148 197
CONEC:149 197
CONEC:150 197
CONEC:151 197
CONEC:152 197
CONEC:153 197
CONEC:154 197
CONEC:155 197
CONEC:156 197
CONEC:157 197
CONEC:158 197
CONEC:159 197
CONEC:160 197
CONEC:161 197
CONEC:162 197
CONEC:163 197
CONEC:164 197
CONEC:165 197
CONEC:166 197
CONEC:167 197
CONEC:168 197
CONEC:169 197
CONEC:170 197
CONEC:171 197
CONEC:172 197
CONEC:173 197
CONEC:174 197
CONEC:175 197
CONEC:176 197
CONEC:177 197
CONEC:178 197
CONEC:179 197
CONEC:180 197
CONEC:181 197
CONEC:182 197
CONEC:183 197
CONEC:184 197
CONEC:185 197
CONEC:186 197
CONEC:187 197
CONEC:188 197
CONEC:189 197
CONEC:190 197
CONEC:191 197
CONEC:192 197
CONEC:193 197
CONEC:-1 198
CONEC:0 198
CONEC:1 198
CONEC:2 198
CONEC:3 198
CONEC:4 198
CONEC:5 198
CONEC:6 198
CONEC:7 198
CONEC:8 198
CONEC:9 198
CONEC:10 198
CONEC:11 198
CONEC:12 198
CONEC:13 198
CONEC:14 198
CONEC:15 198
CONEC:16 198
CONEC:17 198
CONEC:18 198
CONEC:19 198
CONEC:20 198
CONEC:21 198
CONEC:22 198
CONEC:23 198
CONEC:24 198
CONEC:25 198
CONEC:26 198
CONEC:27 198
CONEC:28 198
CONEC:29 198
CONEC:30 198
CONEC:31 198
CONEC:32 198
CONEC:33 198
CONEC:34 198
CONEC:35 198
CONEC:36 198
CONEC:37 198
CONEC:38 198
CONEC:39 198
CONEC:40 198
CONEC:41 198
CONEC:42 198
CONEC:43 198
CONEC:44 198
CONEC:45 198
CONEC:46 198
CONEC:47 198
CONEC:48 198
CONEC:49 198
CONEC:50 198
CONEC:51 198
CONEC:52 198
CONEC:53 198
CONEC:54 198
CONEC:55 198
CONEC:56 198
CONEC:57 198
CONEC:58 198
CONEC:59 198
CONEC:60 198
CONEC:61 198
CONEC:62 198
CONEC:63 198
CONEC:64 198
CONEC:65 198
CONEC:66 198
CONEC:67 198
CONEC:68 198
CONEC:69 198
CONEC:70 198
CONEC:71 198
CONEC:72 198
CONEC:73 198
CONEC:74 198
CONEC:75 198
CONEC:76 198
CONEC:77 198
CONEC:78 198
CONEC:79 198
CONEC:80 198
CONEC:81 198
CONEC:82 198
CONEC:83 198
CONEC:84 198
CONEC:85 198
CONEC:86 198
CONEC:87 198
CONEC:88 198
CONEC:89 198
CONEC:90 198
CONEC:91 198
CONEC:92 198
CONEC:93 198
CONEC:94 198
CONEC:95 198
CONEC:96 198
CONEC:97 198
CONEC:98 198
CONEC:99 198
CONEC:100 198
CONEC:101 198
CONEC:102 198
CONEC:103 198
CONEC:104 198
CONEC:105 198
CONEC:106 198
CONEC:107 198
CONEC:108 198
CONEC:109 198
CONEC:110 198
CONEC:111 198
CONEC:112 198
CONEC:113 198
CONEC:114 198
CONEC:115 198
CONEC:116 198
CONEC:117 198
CONEC:118 198
CONEC:119 198
CONEC:120 198
CONEC:121 198
CONEC:122 198
CONEC:123 198
CONEC:124 198
CONEC:125 198
CONEC:126 198
CONEC:127 198
CONEC:128 198
CONEC:129 198
CONEC:130 198
CONEC:131 198
CONEC:132 198
CONEC:133 198
CONEC:134 198
CONEC:135 198
CONEC:136 198
CONEC:137 198
CONEC:138 198
CONEC:139 198
CONEC:140 198
CONEC:141 198
CONEC:142 198
CONEC:143 198
CONEC:144 198
CONEC:145 198
CONEC:146 198
CONEC:147 198
CONEC:148 198
CONEC:149 198
CONEC:150 198
CONEC:151 198
CONEC:152 198
CONEC:153 198
CONEC:154 198
CONEC:155 198
CONEC:156 198
CONEC:157 198
CONEC:158 198
CONEC:159 198
CONEC:160 198
CONEC:161 198
CONEC:162 198
CONEC:163 198
CONEC:164 198
CONEC:165 198
CONEC:166 198
CONEC:167 198
CONEC:168 198
CONEC:169 198
CONEC:170 198
CONEC:171 198
CONEC:172 198
CONEC:173 198
CONEC:174 198
CONEC:175 198
CONEC:176 198
CONEC:177 198
CONEC:178 198
CONEC:179 198
CONEC:180 198
CONEC:181 198
CONEC:182 198
CONEC:183 198
CONEC:184 198
CONEC:185 198
CONEC:186 198
CONEC:187 198
CONEC:188 198
CONEC:189 198
CONEC:190 198
CONEC:191 198
CONEC:192 198
CONEC:193 198
CONEC:-1 199
CONEC:194 199
CONEC:195 199
CONEC:196 199
CONEC:197 199
CONEC:198 199
CONEC:-1 200
CONEC:194 200
CONEC:195 200
CONEC:196 200
CONEC:197 200
CONEC:198 200
INNO:193
INNO:192
INNO:191
INNO:190
INNO:189
INNO:188
INNO:187
INNO:186
INNO:185
INNO:184
INNO:183
INNO:182
INNO:181
INNO:180
INNO:179
INNO:178
INNO:177
INNO:176
INNO:175
INNO:174
INNO:173
INNO:172
INNO:171
INNO:170
INNO:169
INNO:168
INNO:167
INNO:166
INNO:165
INNO:164
INNO:163
INNO:162
INNO:161
INNO:160
INNO:159
INNO:158
INNO:157
INNO:156
INNO:155
INNO:154
INNO:153
INNO:152
INNO:151
INNO:150
INNO:149
INNO:148
INNO:147
INNO:146
INNO:145
INNO:144
INNO:143
INNO:142
INNO:141
INNO:140
INNO:139
INNO:138
INNO:137
INNO:136
INNO:135
INNO:134
INNO:133
INNO:132
INNO:131
INNO:130
INNO:129
INNO:128
INNO:127
INNO:126
INNO:125
INNO:124
INNO:123
INNO:122
INNO:121
INNO:120
INNO:119
INNO:118
INNO:117
INNO:116
INNO:115
INNO:114
INNO:113
INNO:112
INNO:111
INNO:110
INNO:109
INNO:108
INNO:107
INNO:106
INNO:105
INNO:104
INNO:103
INNO:102
INNO:101
INNO:100
INNO:99
INNO:98
INNO:97
INNO:96
INNO:95
INNO:94
INNO:93
INNO:92
INNO:91
INNO:90
INNO:89
INNO:88
INNO:87
INNO:86
INNO:85
INNO:84
INNO:83
INNO:82
INNO:81
INNO:80
INNO:79
INNO:78
INNO:77
INNO:76
INNO:75
INNO:74
INNO:73
INNO:72
INNO:71
INNO:70
INNO:69
INNO:68
INNO:67
INNO:66
INNO:65
INNO:64
INNO:63
INNO:62
INNO:61
INNO:60
INNO:59
INNO:58
INNO:57
INNO:56
INNO:55
INNO:54
INNO:53
INNO:52
INNO:51
INNO:50
INNO:49
INNO:48
INNO:47
INNO:46
INNO:45
INNO:44
INNO:43
INNO:42
INNO:41
INNO:40
INNO:39
INNO:38
INNO:37
INNO:36
INNO:35
INNO:34
INNO:33
INNO:32
INNO:31
INNO:30
INNO:29
INNO:28
INNO:27
INNO:26
INNO:25
INNO:24
INNO:23
INNO:22
INNO:21
INNO:20
INNO:19
INNO:18
INNO:17
INNO:16
INNO:15
INNO:14
INNO:13
INNO:12
INNO:11
INNO:10
INNO:9
INNO:8
INNO:7
INNO:6
INNO:5
INNO:4
INNO:3
INNO:2
INNO:1
INNO:0
OUTNO:199
OUTNO:200
ENI:5.38226882582 0.241484336616
ENI:127.150807194 0.766520574414
ENI:1.40320899322 0.163933793932
ENI:35.549477421 0.809057933517
ENI:18.1980503347 0.766361493713
ENI:0.978873541541 0.171645508924
ENI:1.13618672113 0.164133755398
ENI:232.857868984 0.737334549945
ENI:1.01550760678 0.829064171192
ENI:7.96015798273 0.759815993108
ENI:1.04104258875 0.831419138892
ENI:15.0311953954 0.23912023872
ENI:16.0928316429 0.207196926645
ENI:7.87162748529 0.805092286718
ENI:1.00776205529 0.169603659975
ENI:29.7436117741 0.85
ENI:19.9785139425 0.85
ENI:28.8832609962 0.15
ENI:23.0004311999 0.15
ENI:1.98457364132 0.165217591298
ENI:15.0955865543 0.85
ENI:3.71467609218 0.849818558507
ENI:0.856802826721 0.164406019442
ENI:0.865685170545 0.155232189189
ENI:29.917364185 0.85
ENI:10.133560029 0.85
ENI:14.1351117288 0.15
ENI:7.31925598975 0.15
ENI:89.3019569467 0.15
ENI:1.23602882731 0.15
ENI:1.88087769107 0.15
ENI:1.03473402993 0.815304690842
ENI:3.61230432444 0.711998406546
ENI:0.352903664862 0.849491040721
ENI:4.21662177209 0.156137054749
ENI:9.49786027371 0.160017249654
ENI:9.50565216998 0.720562491513
ENI:0.883121175299 0.15
ENI:0.594858105543 0.15
ENI:0.633844545449 0.775861322815
ENI:0.493141841955 0.85
ENI:4.72797790153 0.85
ENI:5.08227934244 0.159668596742
ENI:2.68592659689 0.15
ENI:20.6378879871 0.15
ENI:1.609775219 0.15
ENI:33.7643866113 0.85
ENI:0.924766439401 0.15
ENI:1.9500630951 0.15
ENI:1.06632921895 0.765416723433
ENI:2.68946480687 0.725362205351
ENI:0.150054120821 0.85
ENI:0.750751366805 0.15
ENI:2.47805797606 0.15
ENI:7.41468283073 0.693993575673
ENI:0.521671732495 0.15
ENI:52.0951041112 0.15
ENI:33.7690455308 0.15
ENI:4.69417402689 0.85
ENI:0.196779918935 0.85
ENI:0.679032318763 0.15
ENI:2.7249155894 0.740944369323
ENI:0.309617179042 0.85
ENI:0.668529343471 0.15
ENI:1.64833317257 0.246996413776
ENI:28.4363006586 0.334703335937
ENI:1.15055807097 0.85
ENI:2.35115672132 0.277363300137
ENI:2.9171910568 0.285838747635
ENI:0.372722134578 0.211890792482
ENI:2.04663582178 0.802495129318
ENI:5.93143605823 0.809873278673
ENI:9.32452220872 0.275516715583
ENI:1.39771495624 0.654788033668
ENI:0.425345514702 0.15
ENI:2.31522505508 0.85
ENI:5.54885896058 0.85
ENI:5.45514401382 0.325556127691
ENI:0.26400192911 0.85
ENI:1.31119355772 0.15
ENI:43.3125814521 0.392700518419
ENI:2.1912903912 0.85
ENI:2.75213055107 0.15
ENI:0.175 0.15
ENI:0.175 0.15
ENI:0.35 0.15
ENI:0.7 0.15
ENI:0.35 0.15
ENI:0.1 0.15
ENI:0.7 0.15
ENI:0.14 0.15
ENI:0.233333333333 0.15
ENI:0.04375 0.15
ENI:0.35 0.15
ENI:0.35 0.15
ENI:0.7 0.15
ENI:0.35 0.15
ENI:0.00853658536585 0.15
ENI:0.07 0.15
ENI:0.00843373493976 0.15
ENI:0.04375 0.15
ENI:0.0318181818182 0.15
ENI:0.116666666667 0.15
ENI:0.00636363636364 0.15
ENI:0.175 0.15
ENI:0.021875 0.15
ENI:0.025 0.15
ENI:0.0134615384615 0.15
ENI:0.175 0.15
ENI:0.1 0.15
ENI:0.07 0.15
ENI:0.07 0.15
ENI:0.07 0.15
ENI:0.116666666667 0.15
ENI:0.14 0.15
ENI:0.14 0.15
ENI:0.0109375 0.15
ENI:0.0466666666667 0.15
ENI:0.028 0.15
ENI:0.175 0.15
ENI:0.00875 0.15
ENI:0.0538461538462 0.15
ENI:0.0466666666667 0.15
ENI:0.116666666667 0.15
ENI:0.0777777777778 0.15
ENI:0.35 0.15
ENI:0.14 0.15
ENI:0.0875 0.15
ENI:0.0241379310345 0.15
ENI:0.0304347826087 0.15
ENI:0.00804597701149 0.15
ENI:0.1 0.15
ENI:0.14 0.15
ENI:0.0583333333333 0.15
ENI:0.14 0.15
ENI:0.35 0.15
ENI:0.233333333333 0.15
ENI:0.233333333333 0.15
ENI:0.0583333333333 0.15
ENI:0.0875 0.15
ENI:0.05 0.15
ENI:0.175 0.15
ENI:0.0233333333333 0.15
ENI:0.1 0.15
ENI:0.175 0.15
ENI:0.35 0.15
ENI:0.0194444444444 0.15
ENI:0.0388888888889 0.15
ENI:0.00714285714286 0.15
ENI:0.0225806451613 0.15
ENI:0.0368421052632 0.15
ENI:0.0636363636364 0.15
ENI:0.175 0.15
ENI:0.14 0.15
ENI:0.14 0.15
ENI:0.7 0.15
ENI:0.0875 0.15
ENI:0.14 0.15
ENI:0.35 0.15
ENI:0.116666666667 0.15
ENI:0.175 0.15
ENI:0.0538461538462 0.15
ENI:0.233333333333 0.15
ENI:0.175 0.15
ENI:0.07 0.15
ENI:0.0583333333333 0.15
ENI:0.0179487179487 0.15
ENI:0.05 0.15
ENI:0.116666666667 0.15
ENI:0.1 0.15
ENI:0.35 0.15
ENI:0.0318181818182 0.15
ENI:0.116666666667 0.15
ENI:0.175 0.15
ENI:0.116666666667 0.15
ENI:0.14 0.15
ENI:0.233333333333 0.15
ENI:0.35 0.15
ENI:0.35 0.15
ENI:0.7 0.15
ENI:0.0184210526316 0.15
ENI:0.14 0.15
ENI:0.0137254901961 0.15
ENI:0.14 0.15
ENI:0.0875 0.15
ENI:0.0291666666667 0.15
ENI:0.175 0.15
ENI:0.0636363636364 0.15
ENI:0.116666666667 0.15
ENI:0.0127272727273 0.15
ENI:0.116666666667 0.15
ENI:0.0777777777778 0.15
ENI:0.233333333333 0.15
ENI:0.0155555555556 0.15
DEO:1.42857142857 -0.214285714286
DEO:1.42857142857 -0.214285714286
