# Supplementary material for: AutoGrow4: an open-source genetic algorithm for de novo drug design and lead optimization
Source: J Cheminform. 2020 Apr 17;12:25. doi: 10.1186/s13321-020-00429-4 (PMC7165399; doi:10.1186/s13321-020-00429-4)
Supplement: Supplementary file 1 — Additional file 1. The Additional file includes detailed descriptions of the AutoGrow 3.1.3 and AutoGrow4 parameters used in the benchmark and PARP-1 runs. It also includes Figures S1, S2, and S3, referenced in the text. [file 13321_2020_429_MOESM1_ESM.zip › autogrow4-4.0.0/autogrow/docking/scoring/nn_score_exe/nnscore1/networks/top_24_networks/11.net]

WEIGHTS:-0.64296651474
WEIGHTS:-0.325280845105
WEIGHTS:-0.088430084071
WEIGHTS:-0.027177858697
WEIGHTS:-0.0447011935605
WEIGHTS:-0.0998982544524
WEIGHTS:-0.259820341905
WEIGHTS:-0.389442748267
WEIGHTS:0.0276380575836
WEIGHTS:-0.305751827176
WEIGHTS:-0.160781926805
WEIGHTS:-0.00188312994507
WEIGHTS:-0.428804007837
WEIGHTS:-0.123727976536
WEIGHTS:-0.33074420881
WEIGHTS:-0.188316296549
WEIGHTS:-0.0274265838227
WEIGHTS:-0.0469008186478
WEIGHTS:0.0171891389538
WEIGHTS:-0.0195656138574
WEIGHTS:-0.00969209814945
WEIGHTS:-0.088382009842
WEIGHTS:-0.0313748176
WEIGHTS:-0.317919677361
WEIGHTS:-0.191489410666
WEIGHTS:-0.183310928964
WEIGHTS:-0.0401918250403
WEIGHTS:-0.0246811328608
WEIGHTS:-0.245937885413
WEIGHTS:-0.103006410089
WEIGHTS:-0.180984620138
WEIGHTS:-0.158075395505
WEIGHTS:-0.00875310537879
WEIGHTS:-0.259896247042
WEIGHTS:-0.191931729039
WEIGHTS:-0.115364661994
WEIGHTS:-0.273913209606
WEIGHTS:-0.171015376048
WEIGHTS:-0.189909845908
WEIGHTS:-0.0526232604264
WEIGHTS:-0.117913438294
WEIGHTS:-0.0744162501469
WEIGHTS:-0.0142804981439
WEIGHTS:-0.27320334921
WEIGHTS:-0.073670364147
WEIGHTS:-0.347861561462
WEIGHTS:-0.322243781139
WEIGHTS:-0.00992568114758
WEIGHTS:-0.370822002237
WEIGHTS:-0.124953166867
WEIGHTS:0.0393842628478
WEIGHTS:-0.220277162027
WEIGHTS:-0.15396806119
WEIGHTS:-0.20194989614
WEIGHTS:-0.0206585065643
WEIGHTS:-0.00291360027713
WEIGHTS:-0.292098745436
WEIGHTS:-0.0487544756345
WEIGHTS:0.00435574851314
WEIGHTS:-0.141187820175
WEIGHTS:-0.129215552864
WEIGHTS:-0.283263895829
WEIGHTS:-0.0855663131046
WEIGHTS:0.00391200879564
WEIGHTS:-0.391765541044
WEIGHTS:-0.0349827996096
WEIGHTS:-0.336254688576
WEIGHTS:-0.267045178839
WEIGHTS:-0.2284846208
WEIGHTS:-0.192879998165
WEIGHTS:-0.177876894309
WEIGHTS:-0.268932846481
WEIGHTS:-0.251811858269
WEIGHTS:-0.139486519346
WEIGHTS:-0.240160479015
WEIGHTS:0.0181376466297
WEIGHTS:0.00854959921423
WEIGHTS:-0.213127471703
WEIGHTS:-0.10836084892
WEIGHTS:-0.208346234484
WEIGHTS:-0.28215009205
WEIGHTS:-0.0913620540946
WEIGHTS:-0.186068290435
WEIGHTS:-0.104340660343
WEIGHTS:-0.0762758520123
WEIGHTS:-0.0504841766641
WEIGHTS:-0.267548829234
WEIGHTS:-0.0629718901133
WEIGHTS:-0.0115596134658
WEIGHTS:0.033535231099
WEIGHTS:-0.233468818105
WEIGHTS:0.00276985087072
WEIGHTS:-0.0214624958283
WEIGHTS:0.0340183928994
WEIGHTS:0.00998712455737
WEIGHTS:-0.0443758948132
WEIGHTS:-0.192293744976
WEIGHTS:-0.124633586322
WEIGHTS:-0.118789967484
WEIGHTS:-0.112470872464
WEIGHTS:-0.224799492362
WEIGHTS:-0.209506513637
WEIGHTS:-0.437586128517
WEIGHTS:-0.0936237141569
WEIGHTS:0.00672816732456
WEIGHTS:-0.0431377043723
WEIGHTS:-0.0576368205664
WEIGHTS:-0.176120094689
WEIGHTS:-0.161210637128
WEIGHTS:-0.26657443062
WEIGHTS:-0.221567524532
WEIGHTS:-0.0994682060021
WEIGHTS:-0.283828785291
WEIGHTS:-0.636646190234
WEIGHTS:-0.407222326152
WEIGHTS:-0.0930368431129
WEIGHTS:-0.44016376814
WEIGHTS:-0.364721205652
WEIGHTS:-0.592226300583
WEIGHTS:-0.415678150245
WEIGHTS:-0.187554906793
WEIGHTS:-0.564352891209
WEIGHTS:-0.381230284307
WEIGHTS:-0.385794549419
WEIGHTS:-0.50111116701
WEIGHTS:-0.515380980866
WEIGHTS:-0.3123350407
WEIGHTS:-0.294530981046
WEIGHTS:-0.616733028939
WEIGHTS:-0.38527130597
WEIGHTS:-0.17843306086
WEIGHTS:-0.153785258483
WEIGHTS:-0.729636236516
WEIGHTS:-0.589797838207
WEIGHTS:-0.203986936584
WEIGHTS:-0.541466318557
WEIGHTS:-0.48702537029
WEIGHTS:0.0395252180609
WEIGHTS:-0.0102163903805
WEIGHTS:-0.105525638527
WEIGHTS:-0.657816044628
WEIGHTS:-0.0366178486329
WEIGHTS:-0.030676901243
WEIGHTS:-0.61196498264
WEIGHTS:-0.561041086504
WEIGHTS:-0.490899678681
WEIGHTS:-0.18287021577
WEIGHTS:-0.166107966254
WEIGHTS:-0.683723626517
WEIGHTS:-0.312632325651
WEIGHTS:-0.167479026717
WEIGHTS:-0.23421378076
WEIGHTS:-0.0980457040609
WEIGHTS:-0.448269089274
WEIGHTS:-0.488401053727
WEIGHTS:-0.441165075316
WEIGHTS:-0.0874540309643
WEIGHTS:0.00153187022768
WEIGHTS:-0.538668430633
WEIGHTS:-0.28810356104
WEIGHTS:-0.203296929731
WEIGHTS:-0.531655152585
WEIGHTS:-0.635924841873
WEIGHTS:-0.635125619619
WEIGHTS:-0.06917043417
WEIGHTS:-0.211901094307
WEIGHTS:-0.1951746186
WEIGHTS:-0.0438845271282
WEIGHTS:-0.0404436655767
WEIGHTS:-0.622751248455
WEIGHTS:-0.690316261264
WEIGHTS:-0.401450531803
WEIGHTS:0.00199908469133
WEIGHTS:-0.557375896986
WEIGHTS:-0.521997607169
WEIGHTS:-0.0225000483892
WEIGHTS:-0.0869554067985
WEIGHTS:-0.0299192606701
WEIGHTS:-0.474443219283
WEIGHTS:-0.60712061702
WEIGHTS:-0.0861147892253
WEIGHTS:-0.430541240311
WEIGHTS:-0.0396112147639
WEIGHTS:-0.344299149933
WEIGHTS:-0.611777569363
WEIGHTS:-0.628200191425
WEIGHTS:-0.455786197887
WEIGHTS:-0.427738400889
WEIGHTS:-0.0919457777085
WEIGHTS:-0.105010546357
WEIGHTS:-0.508825796991
WEIGHTS:-0.480990433899
WEIGHTS:-0.0608707302163
WEIGHTS:-0.378374987579
WEIGHTS:-0.373330102763
WEIGHTS:-3.17890773863
WEIGHTS:-69.6268042725
WEIGHTS:6.49175906406
WEIGHTS:-100.0
WEIGHTS:-100.0
WEIGHTS:30.7695165491
WEIGHTS:22.5525886674
WEIGHTS:-33.709086438
WEIGHTS:-35.5235161862
WEIGHTS:31.951055596
WEIGHTS:-65.5363810831
WEIGHTS:10.5823130273
WEIGHTS:-56.2378991013
WEIGHTS:9.41017787393
WEIGHTS:-26.068860007
WEIGHTS:1.20968162829
WEIGHTS:-11.1067613507
WEIGHTS:1.44133277749
WEIGHTS:-13.4929889214
WEIGHTS:31.9714999415
WEIGHTS:6.50476104623
WEIGHTS:13.3662170209
WEIGHTS:38.5136961971
WEIGHTS:2.20655793202
WEIGHTS:29.6855395701
WEIGHTS:49.3572712458
WEIGHTS:-2.36549761007
WEIGHTS:-100.0
WEIGHTS:-58.9705753759
WEIGHTS:-44.2981980462
WEIGHTS:59.3778776803
WEIGHTS:12.3808157209
WEIGHTS:-4.33533846948
WEIGHTS:53.3899150233
WEIGHTS:-23.5217878927
WEIGHTS:-16.7359816065
WEIGHTS:-13.1822725622
WEIGHTS:-35.330930511
WEIGHTS:80.393670425
WEIGHTS:-19.4602274857
WEIGHTS:-19.1114497485
WEIGHTS:-19.4530227
WEIGHTS:-15.5451236849
WEIGHTS:-24.6841428499
WEIGHTS:31.2759608713
WEIGHTS:21.6553260028
WEIGHTS:-19.4407210132
WEIGHTS:7.81853124066
WEIGHTS:23.0943601183
WEIGHTS:-11.1557826359
WEIGHTS:-24.7289232044
WEIGHTS:-26.1319154994
WEIGHTS:2.41921445094
WEIGHTS:-27.5813720825
WEIGHTS:-43.9736227306
WEIGHTS:15.3118640956
WEIGHTS:14.0532439903
WEIGHTS:22.1723508576
WEIGHTS:-28.2860142001
WEIGHTS:2.3485904893
WEIGHTS:14.0570747219
WEIGHTS:20.1375924697
WEIGHTS:7.20905126026
WEIGHTS:2.92862256898
WEIGHTS:25.6200162546
WEIGHTS:-41.1514580342
WEIGHTS:24.9282519368
WEIGHTS:22.8275720387
WEIGHTS:-100.0
WEIGHTS:-12.9959477769
WEIGHTS:-52.5098870188
WEIGHTS:-69.9093422923
WEIGHTS:1.49317342029
WEIGHTS:-24.6971087862
WEIGHTS:46.8846301804
WEIGHTS:-19.2693831045
WEIGHTS:20.0420384279
WEIGHTS:10.7934693833
WEIGHTS:51.8648608924
WEIGHTS:-16.1301659758
WEIGHTS:-21.4718443663
WEIGHTS:28.2824544707
WEIGHTS:-11.5488521
WEIGHTS:30.8439537868
WEIGHTS:-17.6467502654
WEIGHTS:58.1361798474
WEIGHTS:31.1160954546
WEIGHTS:24.7237027167
WEIGHTS:-5.83906832137
WEIGHTS:-20.8508215394
WEIGHTS:-24.3399700564
WEIGHTS:100.0
WEIGHTS:49.4461329534
WEIGHTS:35.5097646666
WEIGHTS:2.16033632292
WEIGHTS:27.3707268111
WEIGHTS:-27.9655775512
WEIGHTS:18.5318748604
WEIGHTS:41.1183851565
WEIGHTS:-23.8542029312
WEIGHTS:-18.0017599751
WEIGHTS:12.6436856247
WEIGHTS:-100.0
WEIGHTS:-11.3944654313
WEIGHTS:2.25521415267
WEIGHTS:-6.82931414779
WEIGHTS:32.9685736036
WEIGHTS:-27.8826489102
WEIGHTS:-30.3834285008
WEIGHTS:-45.82257033
WEIGHTS:38.6746452765
WEIGHTS:16.7081368538
WEIGHTS:-13.014011863
WEIGHTS:6.60317389139
WEIGHTS:-5.06033897833
WEIGHTS:-16.1382835593
WEIGHTS:-3.01253161732
WEIGHTS:33.4090549908
WEIGHTS:-9.66514498739
WEIGHTS:-24.3061055771
WEIGHTS:0.648694317167
WEIGHTS:-0.833576630952
WEIGHTS:-11.5439175488
WEIGHTS:-4.75220371082
WEIGHTS:-1.56459432093
WEIGHTS:47.9151625482
WEIGHTS:46.8001225543
WEIGHTS:-15.5911806252
WEIGHTS:-5.25848869084
WEIGHTS:-13.0493644596
WEIGHTS:-48.0135783548
WEIGHTS:-21.4280193898
WEIGHTS:-3.5643331679
WEIGHTS:-3.24516573579
WEIGHTS:-46.122060064
WEIGHTS:-7.05304557838
WEIGHTS:-3.74985716
WEIGHTS:-18.3411149174
WEIGHTS:-20.4145359309
WEIGHTS:-72.7961524998
WEIGHTS:-8.05236334132
WEIGHTS:-34.4473378011
WEIGHTS:41.735615158
WEIGHTS:43.6289161294
WEIGHTS:5.52569279099
WEIGHTS:33.8780246717
WEIGHTS:-11.0600349109
WEIGHTS:-19.5707395459
WEIGHTS:-3.15872824902
WEIGHTS:-22.1784092692
WEIGHTS:-27.4854973987
WEIGHTS:-20.859698549
WEIGHTS:1.53200481926
WEIGHTS:-5.75231627622
WEIGHTS:-5.38267905048
WEIGHTS:-4.00585143921
WEIGHTS:-24.7859007399
WEIGHTS:-44.7746093365
WEIGHTS:21.0111130196
WEIGHTS:51.41548663
WEIGHTS:-35.6426818763
WEIGHTS:-0.175993089057
WEIGHTS:0.823053556893
WEIGHTS:22.3867334061
WEIGHTS:18.1341478181
WEIGHTS:18.8568154524
WEIGHTS:19.6167530591
WEIGHTS:46.3946671206
WEIGHTS:74.9983695717
WEIGHTS:-5.18703510232
WEIGHTS:-3.35515142498
WEIGHTS:9.3502946775
WEIGHTS:-12.8020847575
WEIGHTS:-2.08898193933
WEIGHTS:8.02472417897
WEIGHTS:26.5112130771
WEIGHTS:3.2028915693
WEIGHTS:75.7109631152
WEIGHTS:-5.2189746881
WEIGHTS:-7.2252165325
WEIGHTS:-64.8788788694
WEIGHTS:21.3380711362
WEIGHTS:-21.5914771469
WEIGHTS:20.0079804702
WEIGHTS:4.46514973286
WEIGHTS:21.807774558
WEIGHTS:21.3296477625
WEIGHTS:-3.71162009353
WEIGHTS:25.1774385243
WEIGHTS:-100.0
WEIGHTS:0.106003873879
WEIGHTS:6.440158945
WEIGHTS:22.670847766
WEIGHTS:-5.50036405842
WEIGHTS:-4.50734428164
WEIGHTS:6.94768818943
WEIGHTS:-5.92413800711
WEIGHTS:-3.97186965011
WEIGHTS:-81.3070555591
WEIGHTS:24.8929791657
WEIGHTS:17.8971593546
WEIGHTS:44.366004005
WEIGHTS:28.7385600283
WEIGHTS:-5.93937401953
WEIGHTS:18.7969385311
WEIGHTS:-10.8413801513
WEIGHTS:-10.9443918539
WEIGHTS:-7.03053379499
WEIGHTS:-6.80789768229
WEIGHTS:-37.7226935671
WEIGHTS:-3.1658056346
WEIGHTS:-4.14625014033
WEIGHTS:15.0113895307
WEIGHTS:-3.91570144774
WEIGHTS:2.42961940594
WEIGHTS:28.4112628412
WEIGHTS:78.9795855475
WEIGHTS:0.558291776294
WEIGHTS:27.4174003159
WEIGHTS:-7.75607285219
WEIGHTS:-88.2121779366
WEIGHTS:-85.1367496333
WEIGHTS:33.2393568659
WEIGHTS:-8.66020235579
WEIGHTS:18.1766049714
WEIGHTS:-26.5639420754
WEIGHTS:-7.95879292984
WEIGHTS:-89.1561702663
WEIGHTS:-16.2317011514
WEIGHTS:-6.99619487329
WEIGHTS:-7.71024414109
WEIGHTS:4.27834003754
WEIGHTS:50.379112792
WEIGHTS:-100.0
WEIGHTS:-17.5453878086
WEIGHTS:-4.06844934982
WEIGHTS:-4.71203208238
WEIGHTS:9.1372273806
WEIGHTS:-38.2707203423
WEIGHTS:-38.7572424589
WEIGHTS:-26.5793581504
WEIGHTS:-5.22367795146
WEIGHTS:-48.0931369304
WEIGHTS:-15.3914606486
WEIGHTS:6.1262440089
WEIGHTS:-15.1161897236
WEIGHTS:-4.61283292714
WEIGHTS:15.0314749521
WEIGHTS:-5.10910882714
WEIGHTS:8.11232823541
WEIGHTS:-47.8323386361
WEIGHTS:30.0967352266
WEIGHTS:-4.68671802578
WEIGHTS:-5.76949687723
WEIGHTS:-0.608119236529
WEIGHTS:2.7142113959
WEIGHTS:-39.468062849
WEIGHTS:-7.10755764298
WEIGHTS:0.542395168637
WEIGHTS:8.3114343323
WEIGHTS:9.19323862026
WEIGHTS:-29.0130779941
WEIGHTS:-4.73334538698
WEIGHTS:7.59511620322
WEIGHTS:-4.6060911051
WEIGHTS:-5.81105609398
WEIGHTS:-4.8364437211
WEIGHTS:-4.64900147603
WEIGHTS:-4.52136193249
WEIGHTS:12.5035778484
WEIGHTS:-4.49148343581
WEIGHTS:15.6867298966
WEIGHTS:-14.5326617851
WEIGHTS:-41.3919247116
WEIGHTS:-4.36739544934
WEIGHTS:-5.26908075688
WEIGHTS:-5.52283965881
WEIGHTS:-8.09642322036
WEIGHTS:-27.4906191634
WEIGHTS:-13.9033988983
WEIGHTS:24.5950724229
WEIGHTS:-6.75143752179
WEIGHTS:-16.1621246174
WEIGHTS:17.9249954961
WEIGHTS:-12.3122736809
WEIGHTS:-4.90020266393
WEIGHTS:0.186929801282
WEIGHTS:-6.36031592642
WEIGHTS:3.74778024124
WEIGHTS:-4.89396586092
WEIGHTS:-47.3965833981
WEIGHTS:-4.89915800155
WEIGHTS:-69.0615302036
WEIGHTS:-7.98925421081
WEIGHTS:-4.0674074624
WEIGHTS:-20.1963481429
WEIGHTS:-3.9184618987
WEIGHTS:0.590793534258
WEIGHTS:-69.9385357949
WEIGHTS:-9.51155383174
WEIGHTS:-6.00492057059
WEIGHTS:12.2366241692
WEIGHTS:-4.65771859054
WEIGHTS:2.3898959523
WEIGHTS:-8.4809800505
WEIGHTS:26.8774618464
WEIGHTS:5.08340809517
WEIGHTS:-4.33975615421
WEIGHTS:5.20870858596
WEIGHTS:0.98980077469
WEIGHTS:-2.51126475322
WEIGHTS:5.37008185895
WEIGHTS:-6.27983004791
WEIGHTS:3.15868823191
WEIGHTS:10.6186761445
WEIGHTS:30.045368389
WEIGHTS:3.91463658404
WEIGHTS:-18.3529606279
WEIGHTS:10.636948333
WEIGHTS:9.80785235473
WEIGHTS:-3.31123524686
WEIGHTS:-29.3354390836
WEIGHTS:77.5845021217
WEIGHTS:6.07073115833
WEIGHTS:-24.687008419
WEIGHTS:24.9999967301
WEIGHTS:-6.97184850763
WEIGHTS:5.75201640617
WEIGHTS:4.14115107587
WEIGHTS:30.10270585
WEIGHTS:6.90076040719
WEIGHTS:5.83309286403
WEIGHTS:-3.12011271046
WEIGHTS:-4.62269627944
WEIGHTS:0.585834377738
WEIGHTS:0.127255479541
WEIGHTS:-74.8180877881
WEIGHTS:-19.8244597602
WEIGHTS:-1.31366376964
WEIGHTS:-21.0441599887
WEIGHTS:16.8377976948
WEIGHTS:1.85040619449
WEIGHTS:-22.9768218507
WEIGHTS:5.36166117479
WEIGHTS:-13.6966173172
WEIGHTS:-4.87675773158
WEIGHTS:24.7132956356
WEIGHTS:-51.876589452
WEIGHTS:4.26954176663
WEIGHTS:5.43141160177
WEIGHTS:4.7077095431
WEIGHTS:-3.56410038925
WEIGHTS:-0.0992970374099
WEIGHTS:2.1873455543
WEIGHTS:-4.4385948175
WEIGHTS:-16.3328744947
WEIGHTS:4.56251326707
WEIGHTS:-23.1092874424
WEIGHTS:-2.6664421933
WEIGHTS:-4.97304110584
WEIGHTS:1.31178749352
WEIGHTS:-4.95056148468
WEIGHTS:-5.47320138726
WEIGHTS:-4.77809460195
WEIGHTS:5.60912513354
WEIGHTS:5.4337548192
WEIGHTS:18.0286683258
WEIGHTS:-3.88618544292
WEIGHTS:5.09378502118
WEIGHTS:5.91234260981
WEIGHTS:-50.2789903061
WEIGHTS:-4.49796498284
WEIGHTS:-5.22736090548
WEIGHTS:5.5670657207
WEIGHTS:5.60914960548
WEIGHTS:-20.5687190096
WEIGHTS:3.79089367664
WEIGHTS:-21.248083651
WEIGHTS:-3.8773175597
WEIGHTS:-6.22548851649
WEIGHTS:-2.05049446043
WEIGHTS:16.668214672
WEIGHTS:4.322463345
WEIGHTS:10.523305118
WEIGHTS:-4.41161938481
WEIGHTS:4.4975337103
WEIGHTS:5.16631793004
WEIGHTS:-5.35375082654
WEIGHTS:4.47629067742
WEIGHTS:47.4262489595
WEIGHTS:2.10580870011
WEIGHTS:-49.7486657084
WEIGHTS:41.0785913608
WEIGHTS:-67.1257989487
WEIGHTS:55.3745942867
WEIGHTS:39.0284647384
WEIGHTS:-8.38677001913
WEIGHTS:94.4054776708
WEIGHTS:-48.6885579726
WEIGHTS:-100.0
WEIGHTS:-42.8352311784
WEIGHTS:29.3297730382
WEIGHTS:-100.0
WEIGHTS:-36.533768548
WEIGHTS:12.2217750924
WEIGHTS:-35.4796439941
WEIGHTS:-51.0542796453
WEIGHTS:-18.1291562398
WEIGHTS:-8.35575452144
WEIGHTS:6.28774243736
WEIGHTS:-48.3673240265
WEIGHTS:0.27782872496
WEIGHTS:12.9441228132
WEIGHTS:44.695645116
WEIGHTS:-63.6784373397
WEIGHTS:-100.0
WEIGHTS:38.4307894486
WEIGHTS:-30.9699640254
WEIGHTS:18.1696801483
WEIGHTS:-52.3359069802
WEIGHTS:14.6676529704
WEIGHTS:-39.8063351371
WEIGHTS:-39.6118292737
WEIGHTS:-23.8694408533
WEIGHTS:3.88283608833
WEIGHTS:4.02892118672
WEIGHTS:12.5471861253
WEIGHTS:-1.80309238695
WEIGHTS:-100.0
WEIGHTS:8.32542157606
WEIGHTS:-33.7134406817
WEIGHTS:12.1799162169
WEIGHTS:37.8501265477
WEIGHTS:-47.2443175828
WEIGHTS:38.0808492332
WEIGHTS:-22.5430375807
WEIGHTS:-100.0
WEIGHTS:-18.117417734
WEIGHTS:12.207835947
WEIGHTS:12.8913342341
WEIGHTS:7.3035972369
WEIGHTS:11.2319342978
WEIGHTS:14.3324285691
WEIGHTS:-34.9327205884
WEIGHTS:5.00380836449
WEIGHTS:6.3149185341
WEIGHTS:9.52927636616
WEIGHTS:-10.3258222764
WEIGHTS:-13.5255378382
WEIGHTS:-5.13151134267
WEIGHTS:-27.9207477826
WEIGHTS:-31.9664117243
WEIGHTS:-23.1820619296
WEIGHTS:1.98864434869
WEIGHTS:-27.9945398415
WEIGHTS:60.1376787227
WEIGHTS:-4.97038349581
WEIGHTS:11.6075831974
WEIGHTS:55.2479067903
WEIGHTS:3.50933642281
WEIGHTS:-36.406910585
WEIGHTS:100.0
WEIGHTS:-100.0
WEIGHTS:-23.9317467521
WEIGHTS:-1.27200112506
WEIGHTS:-36.7801199337
WEIGHTS:-5.41099492624
WEIGHTS:1.82434114833
WEIGHTS:31.9786691775
WEIGHTS:-16.5032237293
WEIGHTS:6.70511599676
WEIGHTS:0.306637722893
WEIGHTS:-63.012727336
WEIGHTS:1.12229731302
WEIGHTS:28.6305523373
WEIGHTS:-54.0806397046
WEIGHTS:-57.056509354
WEIGHTS:-37.4873190126
WEIGHTS:27.453601322
WEIGHTS:-6.81665232624
WEIGHTS:8.84088424531
WEIGHTS:-16.244753851
WEIGHTS:-19.0220923003
WEIGHTS:60.0027139973
WEIGHTS:34.4656987046
WEIGHTS:39.850917461
WEIGHTS:3.91101666684
WEIGHTS:-14.7806889797
WEIGHTS:16.8727481413
WEIGHTS:9.10023329873
WEIGHTS:20.5351053031
WEIGHTS:-4.85448108636
WEIGHTS:-100.0
WEIGHTS:-86.47495771
WEIGHTS:-11.7563752627
WEIGHTS:32.8191550117
WEIGHTS:49.9092149152
WEIGHTS:-18.3570435885
WEIGHTS:-12.7695055872
WEIGHTS:88.0392400929
WEIGHTS:-29.669784784
WEIGHTS:-41.5368868718
WEIGHTS:-26.3573980574
WEIGHTS:4.23208804618
WEIGHTS:36.4516672335
WEIGHTS:-9.51279341775
WEIGHTS:4.9484964394
WEIGHTS:-14.5892827825
WEIGHTS:-12.6962092942
WEIGHTS:3.47597837142
WEIGHTS:-24.7548547252
WEIGHTS:7.08581994881
WEIGHTS:63.3667583688
WEIGHTS:2.09224620781
WEIGHTS:4.46046804522
WEIGHTS:-60.4754742111
WEIGHTS:-100.0
WEIGHTS:70.0730152965
WEIGHTS:4.92702387327
WEIGHTS:30.1640203059
WEIGHTS:34.4024971017
WEIGHTS:3.74243905162
WEIGHTS:2.61972487492
WEIGHTS:2.67689171316
WEIGHTS:-3.08223483962
WEIGHTS:-9.2961862921
WEIGHTS:0.828781076688
WEIGHTS:-31.4113605204
WEIGHTS:12.1565576929
WEIGHTS:31.7962351658
WEIGHTS:25.4308687308
WEIGHTS:100.0
WEIGHTS:-22.6852928839
WEIGHTS:27.5862160351
WEIGHTS:31.0779331914
WEIGHTS:11.8681179001
WEIGHTS:12.8950226819
WEIGHTS:-50.4893633375
WEIGHTS:2.55424825775
WEIGHTS:-72.9965636522
WEIGHTS:21.3559866666
WEIGHTS:47.8776904905
WEIGHTS:9.10402535275
WEIGHTS:2.98595224581
WEIGHTS:2.54861204383
WEIGHTS:3.12266365739
WEIGHTS:-15.4916463061
WEIGHTS:-13.922747161
WEIGHTS:-38.4867167146
WEIGHTS:-18.5015425127
WEIGHTS:3.87001643039
WEIGHTS:38.8517052872
WEIGHTS:-28.3628381577
WEIGHTS:-18.4199826581
WEIGHTS:10.1586230895
WEIGHTS:100.0
WEIGHTS:-6.79039299688
WEIGHTS:56.7468383337
WEIGHTS:-91.5173470263
WEIGHTS:28.0534924987
WEIGHTS:3.07826253271
WEIGHTS:-98.0548067915
WEIGHTS:27.5668469959
WEIGHTS:3.82603540374
WEIGHTS:22.614669316
WEIGHTS:0.669234167939
WEIGHTS:-20.6637087802
WEIGHTS:11.3396314655
WEIGHTS:2.87303063507
WEIGHTS:3.63827780353
WEIGHTS:11.2619635674
WEIGHTS:5.32841372624
WEIGHTS:-9.86276373365
WEIGHTS:-1.0851286886
WEIGHTS:-17.3659074748
WEIGHTS:1.83415498289
WEIGHTS:-5.70394557715
WEIGHTS:2.9412685103
WEIGHTS:24.7264667067
WEIGHTS:-25.909249922
WEIGHTS:16.6623736031
WEIGHTS:5.28812139931
WEIGHTS:-39.978586246
WEIGHTS:1.57474697379
WEIGHTS:30.4496707741
WEIGHTS:4.41478780099
WEIGHTS:8.72497949506
WEIGHTS:17.8123496041
WEIGHTS:44.6276812047
WEIGHTS:-22.6462081079
WEIGHTS:47.5543941871
WEIGHTS:1.61959590705
WEIGHTS:-10.6509750065
WEIGHTS:-46.4226924363
WEIGHTS:13.9463234026
WEIGHTS:-36.9376984803
WEIGHTS:-10.2483073076
WEIGHTS:-33.1620956411
WEIGHTS:7.54614690513
WEIGHTS:-34.1977144139
WEIGHTS:4.89087617158
WEIGHTS:-26.6261019457
WEIGHTS:-15.6834807941
WEIGHTS:68.9499694698
WEIGHTS:-77.965071598
WEIGHTS:-1.68023056723
WEIGHTS:-24.1097841006
WEIGHTS:-50.0259378144
WEIGHTS:-28.4313855014
WEIGHTS:-23.9801827112
WEIGHTS:-46.1402374705
WEIGHTS:-33.5190411199
WEIGHTS:-1.10184900033
WEIGHTS:-17.8224632077
WEIGHTS:28.461700571
WEIGHTS:-22.3669082414
WEIGHTS:-93.1357929076
WEIGHTS:-21.1827523706
WEIGHTS:-2.97348432479
WEIGHTS:9.89019361013
WEIGHTS:95.5168868387
WEIGHTS:33.4098022893
WEIGHTS:-35.8803823433
WEIGHTS:-22.0277186244
WEIGHTS:-9.61426330675
WEIGHTS:10.4192684284
WEIGHTS:10.9680127104
WEIGHTS:36.5926381808
WEIGHTS:22.9364582352
WEIGHTS:58.5910939391
WEIGHTS:76.5810990949
WEIGHTS:43.5138723942
WEIGHTS:19.4635569794
WEIGHTS:-2.17403226057
WEIGHTS:37.1317679113
WEIGHTS:-21.2714346164
WEIGHTS:-0.695395824913
WEIGHTS:-43.2271442728
WEIGHTS:-8.69256274206
WEIGHTS:66.7219688242
WEIGHTS:-48.5857049891
WEIGHTS:-16.3016645978
WEIGHTS:5.18989890685
WEIGHTS:-67.9661576628
WEIGHTS:-21.2034205566
WEIGHTS:15.0338283211
WEIGHTS:-57.9249382693
WEIGHTS:-62.3536369552
WEIGHTS:-8.18193716198
WEIGHTS:-14.9971221149
WEIGHTS:-30.3906983464
WEIGHTS:17.8158092207
WEIGHTS:-44.0534401983
WEIGHTS:-8.72487676996
WEIGHTS:43.8290801176
WEIGHTS:88.2273055909
WEIGHTS:-30.1988015521
WEIGHTS:100.0
WEIGHTS:1.72224126484
WEIGHTS:-11.5140831972
WEIGHTS:-20.4735270201
WEIGHTS:21.7226517243
WEIGHTS:-15.9653055964
WEIGHTS:-31.7501874751
WEIGHTS:22.0199662795
WEIGHTS:-6.00801251187
WEIGHTS:-100.0
WEIGHTS:-10.4332951365
WEIGHTS:-17.1216977828
WEIGHTS:6.1559432265
WEIGHTS:48.3860469388
WEIGHTS:-76.4764980622
WEIGHTS:6.67573818874
WEIGHTS:-18.2990525848
WEIGHTS:2.7298014059
WEIGHTS:-17.9556555276
WEIGHTS:14.3735722641
WEIGHTS:37.5146765484
WEIGHTS:23.0888642114
WEIGHTS:-73.0321152064
WEIGHTS:-47.1410793514
WEIGHTS:-5.8938405005
WEIGHTS:-21.9729718397
WEIGHTS:-46.2935756801
WEIGHTS:9.34087469736
WEIGHTS:-26.2306161348
WEIGHTS:-13.0778560669
WEIGHTS:-28.534825875
WEIGHTS:-1.03406126745
WEIGHTS:-40.4986575848
WEIGHTS:-44.4414805695
WEIGHTS:-34.8468507922
WEIGHTS:-59.0267465659
WEIGHTS:-13.8134869655
WEIGHTS:7.73088704376
WEIGHTS:-15.0663302175
WEIGHTS:-13.2583095413
WEIGHTS:9.00476979011
WEIGHTS:4.23401486978
WEIGHTS:-8.21561403857
WEIGHTS:31.0261519157
WEIGHTS:6.43282428709
WEIGHTS:-31.2876323098
WEIGHTS:-6.64355348257
WEIGHTS:-48.5916213456
WEIGHTS:26.8876077846
WEIGHTS:5.22390224956
WEIGHTS:13.4114182234
WEIGHTS:7.83153264005
WEIGHTS:-4.23078396467
WEIGHTS:44.2852366917
WEIGHTS:-26.4041024068
WEIGHTS:27.6671766766
WEIGHTS:11.7873580766
WEIGHTS:34.2782690033
WEIGHTS:-22.241839287
WEIGHTS:-93.8893004163
WEIGHTS:-2.14720760113
WEIGHTS:4.97592395863
WEIGHTS:52.7128738845
WEIGHTS:1.69610526382
WEIGHTS:1.80062536901
WEIGHTS:12.8596972626
WEIGHTS:7.3086749472
WEIGHTS:-16.0945652622
WEIGHTS:-3.15245243217
WEIGHTS:-60.7759715532
WEIGHTS:-86.3310662235
WEIGHTS:98.7995634849
WEIGHTS:-28.6671912794
WEIGHTS:2.62802490106
WEIGHTS:-31.1381846859
WEIGHTS:100.0
WEIGHTS:5.31274811902
WEIGHTS:53.4382277019
WEIGHTS:-31.6924889492
WEIGHTS:-17.4633595237
WEIGHTS:43.3311002709
WEIGHTS:-3.36437821831
WEIGHTS:0.974280073659
WEIGHTS:4.47970536192
WEIGHTS:67.5850387325
WEIGHTS:23.3244723043
WEIGHTS:-44.1894605267
WEIGHTS:44.0223007582
WEIGHTS:-1.04343309633
WEIGHTS:-16.0196393906
WEIGHTS:-5.15791127226
WEIGHTS:31.4323278347
WEIGHTS:-23.0039296089
WEIGHTS:-24.7995626257
WEIGHTS:-34.8227890587
WEIGHTS:-99.8020801878
WEIGHTS:3.39347288107
WEIGHTS:43.800649433
WEIGHTS:5.15946884084
WEIGHTS:12.088245027
WEIGHTS:32.5488272256
WEIGHTS:-10.8115239492
WEIGHTS:7.80099879033
WEIGHTS:7.08568036083
WEIGHTS:-19.062208035
WEIGHTS:-13.734615846
WEIGHTS:7.85180574805
WEIGHTS:6.45247654783
WEIGHTS:100.0
WEIGHTS:4.54613106237
WEIGHTS:-79.3815799199
WEIGHTS:49.5658024323
WEIGHTS:-6.30804883715
WEIGHTS:32.4466285684
WEIGHTS:17.5808897608
WEIGHTS:4.96341159667
WEIGHTS:-42.9199697127
WEIGHTS:-26.657494592
WEIGHTS:2.84603671179
WEIGHTS:-2.15401373471
WEIGHTS:7.45502590825
WEIGHTS:4.77505003686
WEIGHTS:-3.14672398726
WEIGHTS:1.45333001499
WEIGHTS:0.0320229811714
WEIGHTS:-3.17845257623
WEIGHTS:-90.7657428981
WEIGHTS:-3.23092193335
WEIGHTS:-2.65035854631
WEIGHTS:-1.45210769341
WEIGHTS:0.0551128601332
WEIGHTS:3.17759155819
WEIGHTS:90.7711856517
WEIGHTS:3.23001001808
WEIGHTS:2.64927212995
CONEC:-1 194
CONEC:0 194
CONEC:1 194
CONEC:2 194
CONEC:3 194
CONEC:4 194
CONEC:5 194
CONEC:6 194
CONEC:7 194
CONEC:8 194
CONEC:9 194
CONEC:10 194
CONEC:11 194
CONEC:12 194
CONEC:13 194
CONEC:14 194
CONEC:15 194
CONEC:16 194
CONEC:17 194
CONEC:18 194
CONEC:19 194
CONEC:20 194
CONEC:21 194
CONEC:22 194
CONEC:23 194
CONEC:24 194
CONEC:25 194
CONEC:26 194
CONEC:27 194
CONEC:28 194
CONEC:29 194
CONEC:30 194
CONEC:31 194
CONEC:32 194
CONEC:33 194
CONEC:34 194
CONEC:35 194
CONEC:36 194
CONEC:37 194
CONEC:38 194
CONEC:39 194
CONEC:40 194
CONEC:41 194
CONEC:42 194
CONEC:43 194
CONEC:44 194
CONEC:45 194
CONEC:46 194
CONEC:47 194
CONEC:48 194
CONEC:49 194
CONEC:50 194
CONEC:51 194
CONEC:52 194
CONEC:53 194
CONEC:54 194
CONEC:55 194
CONEC:56 194
CONEC:57 194
CONEC:58 194
CONEC:59 194
CONEC:60 194
CONEC:61 194
CONEC:62 194
CONEC:63 194
CONEC:64 194
CONEC:65 194
CONEC:66 194
CONEC:67 194
CONEC:68 194
CONEC:69 194
CONEC:70 194
CONEC:71 194
CONEC:72 194
CONEC:73 194
CONEC:74 194
CONEC:75 194
CONEC:76 194
CONEC:77 194
CONEC:78 194
CONEC:79 194
CONEC:80 194
CONEC:81 194
CONEC:82 194
CONEC:83 194
CONEC:84 194
CONEC:85 194
CONEC:86 194
CONEC:87 194
CONEC:88 194
CONEC:89 194
CONEC:90 194
CONEC:91 194
CONEC:92 194
CONEC:93 194
CONEC:94 194
CONEC:95 194
CONEC:96 194
CONEC:97 194
CONEC:98 194
CONEC:99 194
CONEC:100 194
CONEC:101 194
CONEC:102 194
CONEC:103 194
CONEC:104 194
CONEC:105 194
CONEC:106 194
CONEC:107 194
CONEC:108 194
CONEC:109 194
CONEC:110 194
CONEC:111 194
CONEC:112 194
CONEC:113 194
CONEC:114 194
CONEC:115 194
CONEC:116 194
CONEC:117 194
CONEC:118 194
CONEC:119 194
CONEC:120 194
CONEC:121 194
CONEC:122 194
CONEC:123 194
CONEC:124 194
CONEC:125 194
CONEC:126 194
CONEC:127 194
CONEC:128 194
CONEC:129 194
CONEC:130 194
CONEC:131 194
CONEC:132 194
CONEC:133 194
CONEC:134 194
CONEC:135 194
CONEC:136 194
CONEC:137 194
CONEC:138 194
CONEC:139 194
CONEC:140 194
CONEC:141 194
CONEC:142 194
CONEC:143 194
CONEC:144 194
CONEC:145 194
CONEC:146 194
CONEC:147 194
CONEC:148 194
CONEC:149 194
CONEC:150 194
CONEC:151 194
CONEC:152 194
CONEC:153 194
CONEC:154 194
CONEC:155 194
CONEC:156 194
CONEC:157 194
CONEC:158 194
CONEC:159 194
CONEC:160 194
CONEC:161 194
CONEC:162 194
CONEC:163 194
CONEC:164 194
CONEC:165 194
CONEC:166 194
CONEC:167 194
CONEC:168 194
CONEC:169 194
CONEC:170 194
CONEC:171 194
CONEC:172 194
CONEC:173 194
CONEC:174 194
CONEC:175 194
CONEC:176 194
CONEC:177 194
CONEC:178 194
CONEC:179 194
CONEC:180 194
CONEC:181 194
CONEC:182 194
CONEC:183 194
CONEC:184 194
CONEC:185 194
CONEC:186 194
CONEC:187 194
CONEC:188 194
CONEC:189 194
CONEC:190 194
CONEC:191 194
CONEC:192 194
CONEC:193 194
CONEC:-1 195
CONEC:0 195
CONEC:1 195
CONEC:2 195
CONEC:3 195
CONEC:4 195
CONEC:5 195
CONEC:6 195
CONEC:7 195
CONEC:8 195
CONEC:9 195
CONEC:10 195
CONEC:11 195
CONEC:12 195
CONEC:13 195
CONEC:14 195
CONEC:15 195
CONEC:16 195
CONEC:17 195
CONEC:18 195
CONEC:19 195
CONEC:20 195
CONEC:21 195
CONEC:22 195
CONEC:23 195
CONEC:24 195
CONEC:25 195
CONEC:26 195
CONEC:27 195
CONEC:28 195
CONEC:29 195
CONEC:30 195
CONEC:31 195
CONEC:32 195
CONEC:33 195
CONEC:34 195
CONEC:35 195
CONEC:36 195
CONEC:37 195
CONEC:38 195
CONEC:39 195
CONEC:40 195
CONEC:41 195
CONEC:42 195
CONEC:43 195
CONEC:44 195
CONEC:45 195
CONEC:46 195
CONEC:47 195
CONEC:48 195
CONEC:49 195
CONEC:50 195
CONEC:51 195
CONEC:52 195
CONEC:53 195
CONEC:54 195
CONEC:55 195
CONEC:56 195
CONEC:57 195
CONEC:58 195
CONEC:59 195
CONEC:60 195
CONEC:61 195
CONEC:62 195
CONEC:63 195
CONEC:64 195
CONEC:65 195
CONEC:66 195
CONEC:67 195
CONEC:68 195
CONEC:69 195
CONEC:70 195
CONEC:71 195
CONEC:72 195
CONEC:73 195
CONEC:74 195
CONEC:75 195
CONEC:76 195
CONEC:77 195
CONEC:78 195
CONEC:79 195
CONEC:80 195
CONEC:81 195
CONEC:82 195
CONEC:83 195
CONEC:84 195
CONEC:85 195
CONEC:86 195
CONEC:87 195
CONEC:88 195
CONEC:89 195
CONEC:90 195
CONEC:91 195
CONEC:92 195
CONEC:93 195
CONEC:94 195
CONEC:95 195
CONEC:96 195
CONEC:97 195
CONEC:98 195
CONEC:99 195
CONEC:100 195
CONEC:101 195
CONEC:102 195
CONEC:103 195
CONEC:104 195
CONEC:105 195
CONEC:106 195
CONEC:107 195
CONEC:108 195
CONEC:109 195
CONEC:110 195
CONEC:111 195
CONEC:112 195
CONEC:113 195
CONEC:114 195
CONEC:115 195
CONEC:116 195
CONEC:117 195
CONEC:118 195
CONEC:119 195
CONEC:120 195
CONEC:121 195
CONEC:122 195
CONEC:123 195
CONEC:124 195
CONEC:125 195
CONEC:126 195
CONEC:127 195
CONEC:128 195
CONEC:129 195
CONEC:130 195
CONEC:131 195
CONEC:132 195
CONEC:133 195
CONEC:134 195
CONEC:135 195
CONEC:136 195
CONEC:137 195
CONEC:138 195
CONEC:139 195
CONEC:140 195
CONEC:141 195
CONEC:142 195
CONEC:143 195
CONEC:144 195
CONEC:145 195
CONEC:146 195
CONEC:147 195
CONEC:148 195
CONEC:149 195
CONEC:150 195
CONEC:151 195
CONEC:152 195
CONEC:153 195
CONEC:154 195
CONEC:155 195
CONEC:156 195
CONEC:157 195
CONEC:158 195
CONEC:159 195
CONEC:160 195
CONEC:161 195
CONEC:162 195
CONEC:163 195
CONEC:164 195
CONEC:165 195
CONEC:166 195
CONEC:167 195
CONEC:168 195
CONEC:169 195
CONEC:170 195
CONEC:171 195
CONEC:172 195
CONEC:173 195
CONEC:174 195
CONEC:175 195
CONEC:176 195
CONEC:177 195
CONEC:178 195
CONEC:179 195
CONEC:180 195
CONEC:181 195
CONEC:182 195
CONEC:183 195
CONEC:184 195
CONEC:185 195
CONEC:186 195
CONEC:187 195
CONEC:188 195
CONEC:189 195
CONEC:190 195
CONEC:191 195
CONEC:192 195
CONEC:193 195
CONEC:-1 196
CONEC:0 196
CONEC:1 196
CONEC:2 196
CONEC:3 196
CONEC:4 196
CONEC:5 196
CONEC:6 196
CONEC:7 196
CONEC:8 196
CONEC:9 196
CONEC:10 196
CONEC:11 196
CONEC:12 196
CONEC:13 196
CONEC:14 196
CONEC:15 196
CONEC:16 196
CONEC:17 196
CONEC:18 196
CONEC:19 196
CONEC:20 196
CONEC:21 196
CONEC:22 196
CONEC:23 196
CONEC:24 196
CONEC:25 196
CONEC:26 196
CONEC:27 196
CONEC:28 196
CONEC:29 196
CONEC:30 196
CONEC:31 196
CONEC:32 196
CONEC:33 196
CONEC:34 196
CONEC:35 196
CONEC:36 196
CONEC:37 196
CONEC:38 196
CONEC:39 196
CONEC:40 196
CONEC:41 196
CONEC:42 196
CONEC:43 196
CONEC:44 196
CONEC:45 196
CONEC:46 196
CONEC:47 196
CONEC:48 196
CONEC:49 196
CONEC:50 196
CONEC:51 196
CONEC:52 196
CONEC:53 196
CONEC:54 196
CONEC:55 196
CONEC:56 196
CONEC:57 196
CONEC:58 196
CONEC:59 196
CONEC:60 196
CONEC:61 196
CONEC:62 196
CONEC:63 196
CONEC:64 196
CONEC:65 196
CONEC:66 196
CONEC:67 196
CONEC:68 196
CONEC:69 196
CONEC:70 196
CONEC:71 196
CONEC:72 196
CONEC:73 196
CONEC:74 196
CONEC:75 196
CONEC:76 196
CONEC:77 196
CONEC:78 196
CONEC:79 196
CONEC:80 196
CONEC:81 196
CONEC:82 196
CONEC:83 196
CONEC:84 196
CONEC:85 196
CONEC:86 196
CONEC:87 196
CONEC:88 196
CONEC:89 196
CONEC:90 196
CONEC:91 196
CONEC:92 196
CONEC:93 196
CONEC:94 196
CONEC:95 196
CONEC:96 196
CONEC:97 196
CONEC:98 196
CONEC:99 196
CONEC:100 196
CONEC:101 196
CONEC:102 196
CONEC:103 196
CONEC:104 196
CONEC:105 196
CONEC:106 196
CONEC:107 196
CONEC:108 196
CONEC:109 196
CONEC:110 196
CONEC:111 196
CONEC:112 196
CONEC:113 196
CONEC:114 196
CONEC:115 196
CONEC:116 196
CONEC:117 196
CONEC:118 196
CONEC:119 196
CONEC:120 196
CONEC:121 196
CONEC:122 196
CONEC:123 196
CONEC:124 196
CONEC:125 196
CONEC:126 196
CONEC:127 196
CONEC:128 196
CONEC:129 196
CONEC:130 196
CONEC:131 196
CONEC:132 196
CONEC:133 196
CONEC:134 196
CONEC:135 196
CONEC:136 196
CONEC:137 196
CONEC:138 196
CONEC:139 196
CONEC:140 196
CONEC:141 196
CONEC:142 196
CONEC:143 196
CONEC:144 196
CONEC:145 196
CONEC:146 196
CONEC:147 196
CONEC:148 196
CONEC:149 196
CONEC:150 196
CONEC:151 196
CONEC:152 196
CONEC:153 196
CONEC:154 196
CONEC:155 196
CONEC:156 196
CONEC:157 196
CONEC:158 196
CONEC:159 196
CONEC:160 196
CONEC:161 196
CONEC:162 196
CONEC:163 196
CONEC:164 196
CONEC:165 196
CONEC:166 196
CONEC:167 196
CONEC:168 196
CONEC:169 196
CONEC:170 196
CONEC:171 196
CONEC:172 196
CONEC:173 196
CONEC:174 196
CONEC:175 196
CONEC:176 196
CONEC:177 196
CONEC:178 196
CONEC:179 196
CONEC:180 196
CONEC:181 196
CONEC:182 196
CONEC:183 196
CONEC:184 196
CONEC:185 196
CONEC:186 196
CONEC:187 196
CONEC:188 196
CONEC:189 196
CONEC:190 196
CONEC:191 196
CONEC:192 196
CONEC:193 196
CONEC:-1 197
CONEC:0 197
CONEC:1 197
CONEC:2 197
CONEC:3 197
CONEC:4 197
CONEC:5 197
CONEC:6 197
CONEC:7 197
CONEC:8 197
CONEC:9 197
CONEC:10 197
CONEC:11 197
CONEC:12 197
CONEC:13 197
CONEC:14 197
CONEC:15 197
CONEC:16 197
CONEC:17 197
CONEC:18 197
CONEC:19 197
CONEC:20 197
CONEC:21 197
CONEC:22 197
CONEC:23 197
CONEC:24 197
CONEC:25 197
CONEC:26 197
CONEC:27 197
CONEC:28 197
CONEC:29 197
CONEC:30 197
CONEC:31 197
CONEC:32 197
CONEC:33 197
CONEC:34 197
CONEC:35 197
CONEC:36 197
CONEC:37 197
CONEC:38 197
CONEC:39 197
CONEC:40 197
CONEC:41 197
CONEC:42 197
CONEC:43 197
CONEC:44 197
CONEC:45 197
CONEC:46 197
CONEC:47 197
CONEC:48 197
CONEC:49 197
CONEC:50 197
CONEC:51 197
CONEC:52 197
CONEC:53 197
CONEC:54 197
CONEC:55 197
CONEC:56 197
CONEC:57 197
CONEC:58 197
CONEC:59 197
CONEC:60 197
CONEC:61 197
CONEC:62 197
CONEC:63 197
CONEC:64 197
CONEC:65 197
CONEC:66 197
CONEC:67 197
CONEC:68 197
CONEC:69 197
CONEC:70 197
CONEC:71 197
CONEC:72 197
CONEC:73 197
CONEC:74 197
CONEC:75 197
CONEC:76 197
CONEC:77 197
CONEC:78 197
CONEC:79 197
CONEC:80 197
CONEC:81 197
CONEC:82 197
CONEC:83 197
CONEC:84 197
CONEC:85 197
CONEC:86 197
CONEC:87 197
CONEC:88 197
CONEC:89 197
CONEC:90 197
CONEC:91 197
CONEC:92 197
CONEC:93 197
CONEC:94 197
CONEC:95 197
CONEC:96 197
CONEC:97 197
CONEC:98 197
CONEC:99 197
CONEC:100 197
CONEC:101 197
CONEC:102 197
CONEC:103 197
CONEC:104 197
CONEC:105 197
CONEC:106 197
CONEC:107 197
CONEC:108 197
CONEC:109 197
CONEC:110 197
CONEC:111 197
CONEC:112 197
CONEC:113 197
CONEC:114 197
CONEC:115 197
CONEC:116 197
CONEC:117 197
CONEC:118 197
CONEC:119 197
CONEC:120 197
CONEC:121 197
CONEC:122 197
CONEC:123 197
CONEC:124 197
CONEC:125 197
CONEC:126 197
CONEC:127 197
CONEC:128 197
CONEC:129 197
CONEC:130 197
CONEC:131 197
CONEC:132 197
CONEC:133 197
CONEC:134 197
CONEC:135 197
CONEC:136 197
CONEC:137 197
CONEC:138 197
CONEC:139 197
CONEC:140 197
CONEC:141 197
CONEC:142 197
CONEC:143 197
CONEC:144 197
CONEC:145 197
CONEC:146 197
CONEC:147 197
CONEC:148 197
CONEC:149 197
CONEC:150 197
CONEC:151 197
CONEC:152 197
CONEC:153 197
CONEC:154 197
CONEC:155 197
CONEC:156 197
CONEC:157 197
CONEC:158 197
CONEC:159 197
CONEC:160 197
CONEC:161 197
CONEC:162 197
CONEC:163 197
CONEC:164 197
CONEC:165 197
CONEC:166 197
CONEC:167 197
CONEC:168 197
CONEC:169 197
CONEC:170 197
CONEC:171 197
CONEC:172 197
CONEC:173 197
CONEC:174 197
CONEC:175 197
CONEC:176 197
CONEC:177 197
CONEC:178 197
CONEC:179 197
CONEC:180 197
CONEC:181 197
CONEC:182 197
CONEC:183 197
CONEC:184 197
CONEC:185 197
CONEC:186 197
CONEC:187 197
CONEC:188 197
CONEC:189 197
CONEC:190 197
CONEC:191 197
CONEC:192 197
CONEC:193 197
CONEC:-1 198
CONEC:0 198
CONEC:1 198
CONEC:2 198
CONEC:3 198
CONEC:4 198
CONEC:5 198
CONEC:6 198
CONEC:7 198
CONEC:8 198
CONEC:9 198
CONEC:10 198
CONEC:11 198
CONEC:12 198
CONEC:13 198
CONEC:14 198
CONEC:15 198
CONEC:16 198
CONEC:17 198
CONEC:18 198
CONEC:19 198
CONEC:20 198
CONEC:21 198
CONEC:22 198
CONEC:23 198
CONEC:24 198
CONEC:25 198
CONEC:26 198
CONEC:27 198
CONEC:28 198
CONEC:29 198
CONEC:30 198
CONEC:31 198
CONEC:32 198
CONEC:33 198
CONEC:34 198
CONEC:35 198
CONEC:36 198
CONEC:37 198
CONEC:38 198
CONEC:39 198
CONEC:40 198
CONEC:41 198
CONEC:42 198
CONEC:43 198
CONEC:44 198
CONEC:45 198
CONEC:46 198
CONEC:47 198
CONEC:48 198
CONEC:49 198
CONEC:50 198
CONEC:51 198
CONEC:52 198
CONEC:53 198
CONEC:54 198
CONEC:55 198
CONEC:56 198
CONEC:57 198
CONEC:58 198
CONEC:59 198
CONEC:60 198
CONEC:61 198
CONEC:62 198
CONEC:63 198
CONEC:64 198
CONEC:65 198
CONEC:66 198
CONEC:67 198
CONEC:68 198
CONEC:69 198
CONEC:70 198
CONEC:71 198
CONEC:72 198
CONEC:73 198
CONEC:74 198
CONEC:75 198
CONEC:76 198
CONEC:77 198
CONEC:78 198
CONEC:79 198
CONEC:80 198
CONEC:81 198
CONEC:82 198
CONEC:83 198
CONEC:84 198
CONEC:85 198
CONEC:86 198
CONEC:87 198
CONEC:88 198
CONEC:89 198
CONEC:90 198
CONEC:91 198
CONEC:92 198
CONEC:93 198
CONEC:94 198
CONEC:95 198
CONEC:96 198
CONEC:97 198
CONEC:98 198
CONEC:99 198
CONEC:100 198
CONEC:101 198
CONEC:102 198
CONEC:103 198
CONEC:104 198
CONEC:105 198
CONEC:106 198
CONEC:107 198
CONEC:108 198
CONEC:109 198
CONEC:110 198
CONEC:111 198
CONEC:112 198
CONEC:113 198
CONEC:114 198
CONEC:115 198
CONEC:116 198
CONEC:117 198
CONEC:118 198
CONEC:119 198
CONEC:120 198
CONEC:121 198
CONEC:122 198
CONEC:123 198
CONEC:124 198
CONEC:125 198
CONEC:126 198
CONEC:127 198
CONEC:128 198
CONEC:129 198
CONEC:130 198
CONEC:131 198
CONEC:132 198
CONEC:133 198
CONEC:134 198
CONEC:135 198
CONEC:136 198
CONEC:137 198
CONEC:138 198
CONEC:139 198
CONEC:140 198
CONEC:141 198
CONEC:142 198
CONEC:143 198
CONEC:144 198
CONEC:145 198
CONEC:146 198
CONEC:147 198
CONEC:148 198
CONEC:149 198
CONEC:150 198
CONEC:151 198
CONEC:152 198
CONEC:153 198
CONEC:154 198
CONEC:155 198
CONEC:156 198
CONEC:157 198
CONEC:158 198
CONEC:159 198
CONEC:160 198
CONEC:161 198
CONEC:162 198
CONEC:163 198
CONEC:164 198
CONEC:165 198
CONEC:166 198
CONEC:167 198
CONEC:168 198
CONEC:169 198
CONEC:170 198
CONEC:171 198
CONEC:172 198
CONEC:173 198
CONEC:174 198
CONEC:175 198
CONEC:176 198
CONEC:177 198
CONEC:178 198
CONEC:179 198
CONEC:180 198
CONEC:181 198
CONEC:182 198
CONEC:183 198
CONEC:184 198
CONEC:185 198
CONEC:186 198
CONEC:187 198
CONEC:188 198
CONEC:189 198
CONEC:190 198
CONEC:191 198
CONEC:192 198
CONEC:193 198
CONEC:-1 199
CONEC:194 199
CONEC:195 199
CONEC:196 199
CONEC:197 199
CONEC:198 199
CONEC:-1 200
CONEC:194 200
CONEC:195 200
CONEC:196 200
CONEC:197 200
CONEC:198 200
INNO:193
INNO:192
INNO:191
INNO:190
INNO:189
INNO:188
INNO:187
INNO:186
INNO:185
INNO:184
INNO:183
INNO:182
INNO:181
INNO:180
INNO:179
INNO:178
INNO:177
INNO:176
INNO:175
INNO:174
INNO:173
INNO:172
INNO:171
INNO:170
INNO:169
INNO:168
INNO:167
INNO:166
INNO:165
INNO:164
INNO:163
INNO:162
INNO:161
INNO:160
INNO:159
INNO:158
INNO:157
INNO:156
INNO:155
INNO:154
INNO:153
INNO:152
INNO:151
INNO:150
INNO:149
INNO:148
INNO:147
INNO:146
INNO:145
INNO:144
INNO:143
INNO:142
INNO:141
INNO:140
INNO:139
INNO:138
INNO:137
INNO:136
INNO:135
INNO:134
INNO:133
INNO:132
INNO:131
INNO:130
INNO:129
INNO:128
INNO:127
INNO:126
INNO:125
INNO:124
INNO:123
INNO:122
INNO:121
INNO:120
INNO:119
INNO:118
INNO:117
INNO:116
INNO:115
INNO:114
INNO:113
INNO:112
INNO:111
INNO:110
INNO:109
INNO:108
INNO:107
INNO:106
INNO:105
INNO:104
INNO:103
INNO:102
INNO:101
INNO:100
INNO:99
INNO:98
INNO:97
INNO:96
INNO:95
INNO:94
INNO:93
INNO:92
INNO:91
INNO:90
INNO:89
INNO:88
INNO:87
INNO:86
INNO:85
INNO:84
INNO:83
INNO:82
INNO:81
INNO:80
INNO:79
INNO:78
INNO:77
INNO:76
INNO:75
INNO:74
INNO:73
INNO:72
INNO:71
INNO:70
INNO:69
INNO:68
INNO:67
INNO:66
INNO:65
INNO:64
INNO:63
INNO:62
INNO:61
INNO:60
INNO:59
INNO:58
INNO:57
INNO:56
INNO:55
INNO:54
INNO:53
INNO:52
INNO:51
INNO:50
INNO:49
INNO:48
INNO:47
INNO:46
INNO:45
INNO:44
INNO:43
INNO:42
INNO:41
INNO:40
INNO:39
INNO:38
INNO:37
INNO:36
INNO:35
INNO:34
INNO:33
INNO:32
INNO:31
INNO:30
INNO:29
INNO:28
INNO:27
INNO:26
INNO:25
INNO:24
INNO:23
INNO:22
INNO:21
INNO:20
INNO:19
INNO:18
INNO:17
INNO:16
INNO:15
INNO:14
INNO:13
INNO:12
INNO:11
INNO:10
INNO:9
INNO:8
INNO:7
INNO:6
INNO:5
INNO:4
INNO:3
INNO:2
INNO:1
INNO:0
OUTNO:199
OUTNO:200
ENI:5.38226882582 0.241484336616
ENI:127.150807194 0.766520574414
ENI:1.40320899322 0.163933793932
ENI:35.4537218106 0.807282703632
ENI:18.1980503347 0.766361493713
ENI:1.00559000458 0.153131133045
ENI:1.13618672113 0.164133755398
ENI:232.857868984 0.737334549945
ENI:1.01550760678 0.829064171192
ENI:7.96015798273 0.759815993108
ENI:1.04104258875 0.831419138892
ENI:15.0311953954 0.23912023872
ENI:16.0928316429 0.207196926645
ENI:7.87162748529 0.805092286718
ENI:1.00776205529 0.169603659975
ENI:29.7436117741 0.85
ENI:19.9785139425 0.85
ENI:28.8832609962 0.15
ENI:23.0004311999 0.15
ENI:1.98457364132 0.165217591298
ENI:15.0955865543 0.85
ENI:3.71467609218 0.849818558507
ENI:0.856802826721 0.164406019442
ENI:0.865685170545 0.155232189189
ENI:29.917364185 0.85
ENI:10.133560029 0.85
ENI:14.1351117288 0.15
ENI:7.31925598975 0.15
ENI:89.3019569467 0.15
ENI:1.23602882731 0.15
ENI:1.88087769107 0.15
ENI:1.03473402993 0.815304690842
ENI:3.55487037455 0.714192567361
ENI:0.352903664862 0.849491040721
ENI:4.21662177209 0.156137054749
ENI:9.49786027371 0.160017249654
ENI:9.50565216998 0.720562491513
ENI:0.883121175299 0.15
ENI:0.594858105543 0.15
ENI:0.633844545449 0.775861322815
ENI:0.493141841955 0.85
ENI:4.72797790153 0.85
ENI:5.08227934244 0.159668596742
ENI:2.33944933305 0.15
ENI:20.6378879871 0.15
ENI:1.609775219 0.15
ENI:33.7643866113 0.85
ENI:0.924766439401 0.15
ENI:1.9500630951 0.15
ENI:1.06632921895 0.765416723433
ENI:2.68946480687 0.725362205351
ENI:0.150054120821 0.85
ENI:0.750751366805 0.15
ENI:2.47805797606 0.15
ENI:7.41468283073 0.693993575673
ENI:0.521671732495 0.15
ENI:52.0951041112 0.15
ENI:33.7690455308 0.15
ENI:4.69417402689 0.85
ENI:0.196779918935 0.85
ENI:0.679032318763 0.15
ENI:2.7249155894 0.740944369323
ENI:0.309617179042 0.85
ENI:0.668529343471 0.15
ENI:1.64833317257 0.246996413776
ENI:28.4363006586 0.334703335937
ENI:1.15055807097 0.85
ENI:2.35115672132 0.277363300137
ENI:2.9171910568 0.285838747635
ENI:0.372722134578 0.211890792482
ENI:2.04663582178 0.802495129318
ENI:5.93143605823 0.809873278673
ENI:9.32452220872 0.275516715583
ENI:1.39771495624 0.654788033668
ENI:0.425345514702 0.15
ENI:2.31522505508 0.85
ENI:5.54885896058 0.85
ENI:5.45514401382 0.325556127691
ENI:0.26400192911 0.85
ENI:1.31119355772 0.15
ENI:43.3125814521 0.392700518419
ENI:2.1912903912 0.85
ENI:2.75213055107 0.15
ENI:0.175 0.15
ENI:0.175 0.15
ENI:0.35 0.15
ENI:0.7 0.15
ENI:0.35 0.15
ENI:0.1 0.15
ENI:0.7 0.15
ENI:0.14 0.15
ENI:0.233333333333 0.15
ENI:0.04375 0.15
ENI:0.35 0.15
ENI:0.35 0.15
ENI:0.7 0.15
ENI:0.35 0.15
ENI:0.00853658536585 0.15
ENI:0.07 0.15
ENI:0.00843373493976 0.15
ENI:0.0466666666667 0.15
ENI:0.0318181818182 0.15
ENI:0.116666666667 0.15
ENI:0.00636363636364 0.15
ENI:0.233333333333 0.15
ENI:0.021875 0.15
ENI:0.0466666666667 0.15
ENI:0.0134615384615 0.15
ENI:0.175 0.15
ENI:0.1 0.15
ENI:0.07 0.15
ENI:0.07 0.15
ENI:0.07 0.15
ENI:0.116666666667 0.15
ENI:0.14 0.15
ENI:0.14 0.15
ENI:0.0102941176471 0.15
ENI:0.0466666666667 0.15
ENI:0.028 0.15
ENI:0.175 0.15
ENI:0.00875 0.15
ENI:0.0538461538462 0.15
ENI:0.0466666666667 0.15
ENI:0.116666666667 0.15
ENI:0.0777777777778 0.15
ENI:0.35 0.15
ENI:0.14 0.15
ENI:0.0875 0.15
ENI:0.025 0.15
ENI:0.0304347826087 0.15
ENI:0.00804597701149 0.15
ENI:0.1 0.15
ENI:0.14 0.15
ENI:0.0583333333333 0.15
ENI:0.14 0.15
ENI:0.35 0.15
ENI:0.233333333333 0.15
ENI:0.233333333333 0.15
ENI:0.0583333333333 0.15
ENI:0.0875 0.15
ENI:0.05 0.15
ENI:0.175 0.15
ENI:0.0241379310345 0.15
ENI:0.1 0.15
ENI:0.175 0.15
ENI:0.35 0.15
ENI:0.0194444444444 0.15
ENI:0.0388888888889 0.15
ENI:0.00714285714286 0.15
ENI:0.0225806451613 0.15
ENI:0.0368421052632 0.15
ENI:0.0636363636364 0.15
ENI:0.175 0.15
ENI:0.14 0.15
ENI:0.14 0.15
ENI:0.7 0.15
ENI:0.0875 0.15
ENI:0.14 0.15
ENI:0.35 0.15
ENI:0.116666666667 0.15
ENI:0.175 0.15
ENI:0.0538461538462 0.15
ENI:0.233333333333 0.15
ENI:0.175 0.15
ENI:0.07 0.15
ENI:0.0583333333333 0.15
ENI:0.0179487179487 0.15
ENI:0.05 0.15
ENI:0.116666666667 0.15
ENI:0.1 0.15
ENI:0.35 0.15
ENI:0.0318181818182 0.15
ENI:0.116666666667 0.15
ENI:0.175 0.15
ENI:0.116666666667 0.15
ENI:0.14 0.15
ENI:0.233333333333 0.15
ENI:0.35 0.15
ENI:0.35 0.15
ENI:0.7 0.15
ENI:0.0184210526316 0.15
ENI:0.14 0.15
ENI:0.0137254901961 0.15
ENI:0.14 0.15
ENI:0.0875 0.15
ENI:0.0291666666667 0.15
ENI:0.175 0.15
ENI:0.0636363636364 0.15
ENI:0.116666666667 0.15
ENI:0.0127272727273 0.15
ENI:0.116666666667 0.15
ENI:0.0777777777778 0.15
ENI:0.233333333333 0.15
ENI:0.0155555555556 0.15
DEO:1.42857142857 -0.214285714286
DEO:1.42857142857 -0.214285714286
