# Supplementary material for: AutoGrow4: an open-source genetic algorithm for de novo drug design and lead optimization
Source: J Cheminform. 2020 Apr 17;12:25. doi: 10.1186/s13321-020-00429-4 (PMC7165399; doi:10.1186/s13321-020-00429-4)
Supplement: Supplementary file 1 — Additional file 1. The Additional file includes detailed descriptions of the AutoGrow 3.1.3 and AutoGrow4 parameters used in the benchmark and PARP-1 runs. It also includes Figures S1, S2, and S3, referenced in the text. [file 13321_2020_429_MOESM1_ESM.zip › autogrow4-4.0.0/autogrow/docking/scoring/nn_score_exe/nnscore1/networks/top_24_networks/12.net]

WEIGHTS:-4.6717957547
WEIGHTS:-35.8497785429
WEIGHTS:-26.309794934
WEIGHTS:4.24754793271
WEIGHTS:31.7237250448
WEIGHTS:-59.8520914061
WEIGHTS:-8.11464696976
WEIGHTS:-9.1446115955
WEIGHTS:67.7078276157
WEIGHTS:-11.9844944652
WEIGHTS:71.8146424058
WEIGHTS:-31.43856857
WEIGHTS:58.1567502418
WEIGHTS:-17.5556608856
WEIGHTS:41.6614793673
WEIGHTS:2.17302744409
WEIGHTS:80.3613754669
WEIGHTS:36.1333329219
WEIGHTS:-100.0
WEIGHTS:80.4205565466
WEIGHTS:-50.8119309897
WEIGHTS:49.6963063494
WEIGHTS:32.7640989457
WEIGHTS:16.275487161
WEIGHTS:23.6587774209
WEIGHTS:39.5785127592
WEIGHTS:33.9724168917
WEIGHTS:-49.2005757618
WEIGHTS:31.660328059
WEIGHTS:-9.10789064301
WEIGHTS:61.4785251516
WEIGHTS:61.5163501425
WEIGHTS:11.212418095
WEIGHTS:5.8311700424
WEIGHTS:86.4515492728
WEIGHTS:-77.7813642071
WEIGHTS:-37.2591827209
WEIGHTS:43.3416085213
WEIGHTS:44.4210864991
WEIGHTS:16.9020621643
WEIGHTS:-14.9343882135
WEIGHTS:-13.037977079
WEIGHTS:-49.6473342122
WEIGHTS:13.9808971841
WEIGHTS:-100.0
WEIGHTS:-51.9298020054
WEIGHTS:-18.4068990855
WEIGHTS:-33.9666562785
WEIGHTS:-18.8942307458
WEIGHTS:-3.87336178817
WEIGHTS:-19.9133983154
WEIGHTS:0.328643080927
WEIGHTS:42.9741562381
WEIGHTS:-78.26223455
WEIGHTS:-100.0
WEIGHTS:14.0361340067
WEIGHTS:20.3930571218
WEIGHTS:21.0488696185
WEIGHTS:53.6032307921
WEIGHTS:51.2800448597
WEIGHTS:-50.7991045642
WEIGHTS:63.589959948
WEIGHTS:22.2043208299
WEIGHTS:9.40039490676
WEIGHTS:18.1555506066
WEIGHTS:16.9265886668
WEIGHTS:-22.6048773642
WEIGHTS:30.8820871868
WEIGHTS:-14.823676111
WEIGHTS:-0.774236658272
WEIGHTS:-81.2412002801
WEIGHTS:20.5390860509
WEIGHTS:-42.2135070084
WEIGHTS:-8.65729606447
WEIGHTS:-0.84279162109
WEIGHTS:15.7688763262
WEIGHTS:-65.2478225885
WEIGHTS:100.0
WEIGHTS:75.4678670719
WEIGHTS:-11.4083881345
WEIGHTS:-0.153116673914
WEIGHTS:45.540974808
WEIGHTS:91.2854213788
WEIGHTS:34.0086157798
WEIGHTS:16.1685537783
WEIGHTS:-93.8940124575
WEIGHTS:-23.3724448179
WEIGHTS:17.4102903072
WEIGHTS:27.5697973711
WEIGHTS:-3.20333545327
WEIGHTS:30.3754797271
WEIGHTS:-9.56121529503
WEIGHTS:7.79016971628
WEIGHTS:-53.1514408685
WEIGHTS:44.6937970827
WEIGHTS:29.3073283851
WEIGHTS:-13.0471921115
WEIGHTS:42.9938900698
WEIGHTS:17.2068722277
WEIGHTS:-14.5179984326
WEIGHTS:44.2469919396
WEIGHTS:-1.21365711742
WEIGHTS:30.48987758
WEIGHTS:14.8418271289
WEIGHTS:81.6733559722
WEIGHTS:-6.50535985249
WEIGHTS:27.0253996815
WEIGHTS:64.8272101187
WEIGHTS:19.0278917528
WEIGHTS:1.3669098197
WEIGHTS:-12.0454729309
WEIGHTS:95.3700265748
WEIGHTS:-7.42822361283
WEIGHTS:46.2111084361
WEIGHTS:-16.991405166
WEIGHTS:16.5854488794
WEIGHTS:-8.12545252299
WEIGHTS:100.0
WEIGHTS:28.6528924261
WEIGHTS:26.0879773243
WEIGHTS:-45.5509335667
WEIGHTS:-9.23963196088
WEIGHTS:-14.4812928035
WEIGHTS:-9.79924412621
WEIGHTS:-10.1149718731
WEIGHTS:-40.533441375
WEIGHTS:29.4036899805
WEIGHTS:-93.518028614
WEIGHTS:-10.6882577006
WEIGHTS:-18.1381683418
WEIGHTS:15.4350987367
WEIGHTS:19.9337478875
WEIGHTS:-0.216001960363
WEIGHTS:-5.91190406251
WEIGHTS:-74.9323849458
WEIGHTS:-11.3333630782
WEIGHTS:-6.07717661512
WEIGHTS:-20.000624847
WEIGHTS:-4.70656547566
WEIGHTS:49.0873411135
WEIGHTS:25.2241245385
WEIGHTS:53.6308146038
WEIGHTS:86.2164159862
WEIGHTS:-66.2546989714
WEIGHTS:23.9174865013
WEIGHTS:-34.588759931
WEIGHTS:2.79598971221
WEIGHTS:2.64816443975
WEIGHTS:-6.17043923405
WEIGHTS:-60.3091073873
WEIGHTS:95.4245689296
WEIGHTS:25.317200527
WEIGHTS:-20.9191122017
WEIGHTS:1.99594774006
WEIGHTS:-1.42213572134
WEIGHTS:-4.56389054269
WEIGHTS:-86.3406028678
WEIGHTS:35.2599353843
WEIGHTS:39.2194575574
WEIGHTS:-8.94082210239
WEIGHTS:-8.46084993695
WEIGHTS:6.59193886053
WEIGHTS:0.893863453599
WEIGHTS:-17.9468747574
WEIGHTS:18.3909021074
WEIGHTS:-10.6138237198
WEIGHTS:-7.42314258742
WEIGHTS:81.4256594315
WEIGHTS:-49.2056037258
WEIGHTS:-12.9511780983
WEIGHTS:-5.89265587508
WEIGHTS:28.3695816981
WEIGHTS:-46.2533022235
WEIGHTS:-24.737999285
WEIGHTS:-0.19875060607
WEIGHTS:-38.5307687982
WEIGHTS:-8.69459807061
WEIGHTS:-1.95758298655
WEIGHTS:-6.28968054425
WEIGHTS:-6.50548560158
WEIGHTS:-100.0
WEIGHTS:0.388684363946
WEIGHTS:100.0
WEIGHTS:59.4994844863
WEIGHTS:4.11026750003
WEIGHTS:-44.1192987182
WEIGHTS:-31.8380044437
WEIGHTS:-5.92364173155
WEIGHTS:26.1622303647
WEIGHTS:-100.0
WEIGHTS:-18.7918403173
WEIGHTS:-0.051094453064
WEIGHTS:8.40995405426
WEIGHTS:-5.98806710199
WEIGHTS:-24.8686631893
WEIGHTS:5.1592140521
WEIGHTS:1.46489151767
WEIGHTS:2.64917044647
WEIGHTS:1.7446001192
WEIGHTS:1.56911873704
WEIGHTS:0.408929452344
WEIGHTS:5.04411392768
WEIGHTS:2.62686747483
WEIGHTS:1.43028014529
WEIGHTS:0.831826200155
WEIGHTS:1.22980412273
WEIGHTS:1.5600993857
WEIGHTS:2.77691894672
WEIGHTS:1.12596303598
WEIGHTS:10.2541904303
WEIGHTS:1.0229733987
WEIGHTS:1.14838441808
WEIGHTS:1.17189936965
WEIGHTS:0.512678489723
WEIGHTS:1.18540895322
WEIGHTS:3.016485127
WEIGHTS:0.2500596895
WEIGHTS:0.927859085696
WEIGHTS:2.44377741148
WEIGHTS:1.04666309739
WEIGHTS:2.02169344344
WEIGHTS:0.597323297736
WEIGHTS:0.715120005273
WEIGHTS:0.561826298741
WEIGHTS:2.01960385011
WEIGHTS:0.50394904071
WEIGHTS:1.12635252647
WEIGHTS:1.71569812437
WEIGHTS:2.68236634345
WEIGHTS:0.980323653245
WEIGHTS:0.609878111243
WEIGHTS:0.598673831381
WEIGHTS:1.19787121006
WEIGHTS:0.718858498096
WEIGHTS:1.01989821328
WEIGHTS:0.814519045819
WEIGHTS:0.982062839595
WEIGHTS:0.490290151759
WEIGHTS:0.951990720284
WEIGHTS:0.553423962062
WEIGHTS:1.00756464947
WEIGHTS:0.326605951034
WEIGHTS:1.6902371966
WEIGHTS:0.661552136661
WEIGHTS:0.913031815981
WEIGHTS:0.836105819724
WEIGHTS:1.11192433842
WEIGHTS:0.708215291878
WEIGHTS:0.910849217489
WEIGHTS:0.336087446429
WEIGHTS:0.774345806934
WEIGHTS:1.16581355613
WEIGHTS:0.674180688481
WEIGHTS:1.193543675
WEIGHTS:0.772869135315
WEIGHTS:0.450507483177
WEIGHTS:2.73574960871
WEIGHTS:1.47619388021
WEIGHTS:0.759717693308
WEIGHTS:1.2989443747
WEIGHTS:3.68060236
WEIGHTS:1.653693936
WEIGHTS:0.723993733093
WEIGHTS:0.365843999137
WEIGHTS:0.780800913014
WEIGHTS:1.63409766662
WEIGHTS:0.886834131206
WEIGHTS:0.701314038107
WEIGHTS:0.945392853486
WEIGHTS:0.468374892027
WEIGHTS:1.46481284825
WEIGHTS:0.592818666323
WEIGHTS:2.1035576564
WEIGHTS:2.39132598151
WEIGHTS:1.1440642479
WEIGHTS:1.26112634371
WEIGHTS:1.39546347434
WEIGHTS:1.63741663123
WEIGHTS:0.732890565405
WEIGHTS:3.83493260915
WEIGHTS:0.415186828664
WEIGHTS:1.1288220826
WEIGHTS:6.92102079242
WEIGHTS:1.7471695677
WEIGHTS:6.99143518084
WEIGHTS:1.03592875216
WEIGHTS:3.35917190355
WEIGHTS:0.641818038891
WEIGHTS:0.898031000443
WEIGHTS:1.37015304919
WEIGHTS:8.82965593297
WEIGHTS:0.784590423324
WEIGHTS:5.42075851913
WEIGHTS:0.48346681178
WEIGHTS:1.09126919188
WEIGHTS:0.868098704442
WEIGHTS:0.77442834232
WEIGHTS:1.12665701467
WEIGHTS:1.54930853493
WEIGHTS:0.992156130784
WEIGHTS:0.82713248925
WEIGHTS:0.421883107147
WEIGHTS:0.706999350362
WEIGHTS:0.988048073533
WEIGHTS:-0.0860800470582
WEIGHTS:1.09317132329
WEIGHTS:2.25912130865
WEIGHTS:0.894913595711
WEIGHTS:4.4849241059
WEIGHTS:2.16810846312
WEIGHTS:0.665891776054
WEIGHTS:4.64560640142
WEIGHTS:2.50111691154
WEIGHTS:5.07403177301
WEIGHTS:5.04315324221
WEIGHTS:0.744675969533
WEIGHTS:3.01838282943
WEIGHTS:2.08173475703
WEIGHTS:4.60898608246
WEIGHTS:5.20307178146
WEIGHTS:-0.69814095447
WEIGHTS:2.55216991569
WEIGHTS:1.62260942039
WEIGHTS:4.03391817322
WEIGHTS:1.68647540953
WEIGHTS:2.8237422459
WEIGHTS:1.07451415604
WEIGHTS:4.66071732587
WEIGHTS:3.92499317537
WEIGHTS:1.01764787433
WEIGHTS:4.36024505967
WEIGHTS:4.41261798396
WEIGHTS:0.854087673786
WEIGHTS:1.06211018218
WEIGHTS:0.85590206099
WEIGHTS:3.62281603079
WEIGHTS:0.838808835677
WEIGHTS:1.11443270094
WEIGHTS:4.70910423216
WEIGHTS:2.90026748689
WEIGHTS:3.80006566405
WEIGHTS:0.671421152958
WEIGHTS:0.730950662055
WEIGHTS:4.16785833594
WEIGHTS:0.278910747939
WEIGHTS:0.984420004392
WEIGHTS:1.11435883984
WEIGHTS:0.795195639858
WEIGHTS:4.23962103922
WEIGHTS:5.13477352703
WEIGHTS:4.32469867785
WEIGHTS:0.929210524328
WEIGHTS:1.11684999094
WEIGHTS:3.3112235866
WEIGHTS:0.250660864965
WEIGHTS:0.58989619784
WEIGHTS:6.40788103454
WEIGHTS:2.39361941088
WEIGHTS:4.23027738769
WEIGHTS:0.751480133618
WEIGHTS:0.794296015076
WEIGHTS:0.463340236223
WEIGHTS:0.315549244107
WEIGHTS:0.963137045284
WEIGHTS:4.44177914953
WEIGHTS:4.33118555197
WEIGHTS:0.0373164146589
WEIGHTS:1.06667506187
WEIGHTS:4.50758648364
WEIGHTS:2.9970884511
WEIGHTS:1.03109153801
WEIGHTS:1.18150205067
WEIGHTS:1.09608991104
WEIGHTS:4.01653608589
WEIGHTS:4.03070295239
WEIGHTS:0.962256206622
WEIGHTS:3.28617246792
WEIGHTS:1.00712260372
WEIGHTS:1.66245082078
WEIGHTS:1.85622442884
WEIGHTS:4.03040468082
WEIGHTS:3.67303014319
WEIGHTS:3.99560037173
WEIGHTS:1.98231896013
WEIGHTS:1.25224789941
WEIGHTS:4.16135061173
WEIGHTS:4.08004610789
WEIGHTS:2.49336180776
WEIGHTS:4.36569780166
WEIGHTS:1.96555992977
WEIGHTS:1.08080503806
WEIGHTS:-63.3051014342
WEIGHTS:10.3289584646
WEIGHTS:-100.0
WEIGHTS:16.736202533
WEIGHTS:29.3023391232
WEIGHTS:-1.37142774906
WEIGHTS:-6.87077729959
WEIGHTS:-43.7113095633
WEIGHTS:-18.2704735553
WEIGHTS:-28.9725214685
WEIGHTS:-5.8709550356
WEIGHTS:-71.9928293197
WEIGHTS:1.96447327081
WEIGHTS:-30.5704971631
WEIGHTS:-21.8129823065
WEIGHTS:-9.81166084174
WEIGHTS:4.8797412512
WEIGHTS:-28.2178853788
WEIGHTS:43.2489537219
WEIGHTS:-11.5969929191
WEIGHTS:10.0053954866
WEIGHTS:11.8194751845
WEIGHTS:-7.45899572005
WEIGHTS:-4.5030468419
WEIGHTS:34.916346918
WEIGHTS:-10.7806767997
WEIGHTS:-55.2212086564
WEIGHTS:9.93277209922
WEIGHTS:-21.0821936879
WEIGHTS:77.1048919908
WEIGHTS:-32.9736837946
WEIGHTS:-22.4621771445
WEIGHTS:35.1458293298
WEIGHTS:-3.25476039528
WEIGHTS:-10.3812211676
WEIGHTS:9.78350001942
WEIGHTS:-21.0997906718
WEIGHTS:-1.14691673952
WEIGHTS:36.0329633283
WEIGHTS:3.62243791293
WEIGHTS:2.52579902966
WEIGHTS:-37.9556297383
WEIGHTS:-17.3334986667
WEIGHTS:-12.4388436347
WEIGHTS:-99.0098223468
WEIGHTS:-7.96879377225
WEIGHTS:-22.0827030916
WEIGHTS:-28.6307261481
WEIGHTS:-1.43426994655
WEIGHTS:20.1798086198
WEIGHTS:-18.2230985248
WEIGHTS:44.5010013316
WEIGHTS:-36.8814534487
WEIGHTS:-6.47592588651
WEIGHTS:21.0828071619
WEIGHTS:7.38762798952
WEIGHTS:18.3485774803
WEIGHTS:-33.2026105235
WEIGHTS:-6.8920465363
WEIGHTS:43.4118738046
WEIGHTS:5.19499125836
WEIGHTS:6.2518542885
WEIGHTS:-38.2325552019
WEIGHTS:34.5771930964
WEIGHTS:15.3780402456
WEIGHTS:18.154024295
WEIGHTS:7.46024341614
WEIGHTS:2.41725202565
WEIGHTS:-15.3101806048
WEIGHTS:-32.6528934522
WEIGHTS:-35.3785781974
WEIGHTS:0.0805837695512
WEIGHTS:-14.9970405719
WEIGHTS:29.0380302695
WEIGHTS:-12.1082452288
WEIGHTS:-13.7275466736
WEIGHTS:35.1687560293
WEIGHTS:63.4610071803
WEIGHTS:-31.672969141
WEIGHTS:13.5929444626
WEIGHTS:6.71692644109
WEIGHTS:-10.2723582113
WEIGHTS:80.266834282
WEIGHTS:8.01200933333
WEIGHTS:64.0769212235
WEIGHTS:25.7497502978
WEIGHTS:22.6861911186
WEIGHTS:13.6724355953
WEIGHTS:3.65060977681
WEIGHTS:-5.7146512696
WEIGHTS:61.6930813879
WEIGHTS:6.4579058667
WEIGHTS:4.98853068171
WEIGHTS:3.06029093838
WEIGHTS:28.6879479843
WEIGHTS:-6.30780085127
WEIGHTS:12.0591572737
WEIGHTS:19.6428976103
WEIGHTS:0.898098403654
WEIGHTS:60.3712133672
WEIGHTS:-14.9219951496
WEIGHTS:-100.0
WEIGHTS:-25.0796288376
WEIGHTS:4.58397280674
WEIGHTS:3.35613565043
WEIGHTS:35.5922244948
WEIGHTS:-11.1792227901
WEIGHTS:-26.5476207705
WEIGHTS:-15.40115357
WEIGHTS:32.9440265743
WEIGHTS:66.3300622028
WEIGHTS:-11.186480103
WEIGHTS:4.18485206771
WEIGHTS:23.5367254799
WEIGHTS:7.74283522297
WEIGHTS:24.9437921451
WEIGHTS:12.8821374837
WEIGHTS:-4.45305426089
WEIGHTS:-9.94576382636
WEIGHTS:15.4960680145
WEIGHTS:-1.96350745131
WEIGHTS:-25.4611744267
WEIGHTS:1.72938654997
WEIGHTS:-0.382009665901
WEIGHTS:-43.7197922247
WEIGHTS:-29.9316674694
WEIGHTS:-59.0636007129
WEIGHTS:2.25974945096
WEIGHTS:11.933840448
WEIGHTS:-12.101306431
WEIGHTS:-0.519823132632
WEIGHTS:1.74270613007
WEIGHTS:1.08216836269
WEIGHTS:-37.8620091267
WEIGHTS:-0.655342329275
WEIGHTS:-0.963301207216
WEIGHTS:4.73102061873
WEIGHTS:0.737149679785
WEIGHTS:18.1997476105
WEIGHTS:-20.1574533754
WEIGHTS:-13.6376940621
WEIGHTS:-39.9247433899
WEIGHTS:29.9108753768
WEIGHTS:-8.51157668867
WEIGHTS:-15.8998297644
WEIGHTS:-0.313057281462
WEIGHTS:-10.8370386498
WEIGHTS:1.66612184139
WEIGHTS:-67.7562860056
WEIGHTS:-21.6699038731
WEIGHTS:-29.6672440849
WEIGHTS:7.31428649404
WEIGHTS:-7.35229315328
WEIGHTS:-0.228333457251
WEIGHTS:1.6811509535
WEIGHTS:-51.4387220694
WEIGHTS:-66.91304897
WEIGHTS:1.04741271144
WEIGHTS:46.4612689039
WEIGHTS:36.6413564572
WEIGHTS:-11.1995038713
WEIGHTS:3.54396588368
WEIGHTS:1.76294128402
WEIGHTS:-4.70062596453
WEIGHTS:-37.967431276
WEIGHTS:14.6289312773
WEIGHTS:50.0767095052
WEIGHTS:16.548289999
WEIGHTS:19.0081858316
WEIGHTS:1.38578585049
WEIGHTS:28.270580823
WEIGHTS:9.65859789884
WEIGHTS:-3.19897456253
WEIGHTS:3.71007773439
WEIGHTS:-11.2034856207
WEIGHTS:52.0672516924
WEIGHTS:37.0006588678
WEIGHTS:-3.43506750058
WEIGHTS:-2.85745639759
WEIGHTS:-45.4617947473
WEIGHTS:4.19832248469
WEIGHTS:10.4677853832
WEIGHTS:38.6977078517
WEIGHTS:11.7748385976
WEIGHTS:-20.2381970902
WEIGHTS:20.6490219954
WEIGHTS:1.29833185232
WEIGHTS:27.3303061752
WEIGHTS:-48.1330821343
WEIGHTS:17.7432884426
WEIGHTS:6.26464709696
WEIGHTS:-15.1513156381
WEIGHTS:0.906611712244
WEIGHTS:-19.432904586
WEIGHTS:-0.0928575499017
WEIGHTS:-10.0504840912
WEIGHTS:-14.2585784576
WEIGHTS:-5.32429825632
WEIGHTS:13.2784823454
WEIGHTS:32.7342213776
WEIGHTS:-13.6091329279
WEIGHTS:31.4970924434
WEIGHTS:-2.0939178536
WEIGHTS:33.6369656008
WEIGHTS:10.9882743973
WEIGHTS:-2.2496442981
WEIGHTS:-1.10271499539
WEIGHTS:-1.70919967101
WEIGHTS:-39.2791133378
WEIGHTS:-3.35053017306
WEIGHTS:-1.95056769333
WEIGHTS:-3.31709070908
WEIGHTS:1.73709256694
WEIGHTS:-5.2121216635
WEIGHTS:-11.6529041924
WEIGHTS:-7.28197000093
WEIGHTS:10.849342401
WEIGHTS:8.64824585405
WEIGHTS:-3.51566048057
WEIGHTS:-54.2480430577
WEIGHTS:-9.64801005996
WEIGHTS:8.37450134029
WEIGHTS:9.65036189602
WEIGHTS:54.2241908585
WEIGHTS:11.8171286659
WEIGHTS:-11.7007696434
WEIGHTS:-11.5116686743
WEIGHTS:33.1998724332
WEIGHTS:5.08521759406
WEIGHTS:0.679085119275
WEIGHTS:-2.0409071467
WEIGHTS:43.5014980839
WEIGHTS:-98.4535737625
WEIGHTS:-12.67618623
WEIGHTS:-1.58293565505
WEIGHTS:-1.90007555909
WEIGHTS:-1.88476972583
WEIGHTS:0.586091725286
WEIGHTS:-7.29332377822
WEIGHTS:-22.7642775256
WEIGHTS:13.6807961571
WEIGHTS:-12.3185535343
WEIGHTS:-12.3149525035
WEIGHTS:32.332504075
WEIGHTS:-5.74676954323
WEIGHTS:-1.85477995753
WEIGHTS:30.1613288495
WEIGHTS:-8.130941706
WEIGHTS:-4.53636082655
WEIGHTS:-16.7358106991
WEIGHTS:0.533850863341
WEIGHTS:11.6911158483
WEIGHTS:-5.07870428168
WEIGHTS:6.85501884979
WEIGHTS:1.6438614973
WEIGHTS:-3.44214592925
WEIGHTS:-7.5311690505
WEIGHTS:-17.8393299648
WEIGHTS:-4.24015956399
WEIGHTS:35.8966965477
WEIGHTS:-41.9712153424
WEIGHTS:-9.24229353685
WEIGHTS:20.194206836
WEIGHTS:-2.00505665548
WEIGHTS:-2.05647110477
WEIGHTS:-2.18996459744
WEIGHTS:-1.61523064993
WEIGHTS:-1.71774693963
WEIGHTS:3.48990428841
WEIGHTS:0.669657447786
WEIGHTS:-4.6878126576
WEIGHTS:-2.13511847048
WEIGHTS:-8.52008771619
WEIGHTS:-1.79642119386
WEIGHTS:-1.66936385781
WEIGHTS:-1.76947655093
WEIGHTS:-1.78852175677
WEIGHTS:-8.25224681119
WEIGHTS:0.762112095641
WEIGHTS:0.357014536276
WEIGHTS:-35.3263843576
WEIGHTS:-13.3821584687
WEIGHTS:35.6362958464
WEIGHTS:20.8460734677
WEIGHTS:-1.42435433385
WEIGHTS:-30.1741736449
WEIGHTS:-1.89076799961
WEIGHTS:8.35121266067
WEIGHTS:-1.38281348971
WEIGHTS:20.4355028874
WEIGHTS:-1.95966881524
WEIGHTS:-1.80901802129
WEIGHTS:-5.45437722588
WEIGHTS:-2.93793900988
WEIGHTS:-32.6374040386
WEIGHTS:-3.54767072599
WEIGHTS:1.27996879382
WEIGHTS:-33.9051061787
WEIGHTS:18.6319865101
WEIGHTS:-2.9610747218
WEIGHTS:39.466375278
WEIGHTS:10.2078318439
WEIGHTS:-3.30697133906
WEIGHTS:-2.68008758786
WEIGHTS:3.78801166523
WEIGHTS:-16.2314267598
WEIGHTS:-2.9567873848
WEIGHTS:-0.502604587021
WEIGHTS:-0.728499292491
WEIGHTS:2.92689708872
WEIGHTS:-0.260537847806
WEIGHTS:-3.6264913802
WEIGHTS:-0.168883617695
WEIGHTS:-6.46330606337
WEIGHTS:22.1586509756
WEIGHTS:-0.588205714814
WEIGHTS:-14.4094806916
WEIGHTS:0.0151259787874
WEIGHTS:1.39609618253
WEIGHTS:16.5880862149
WEIGHTS:-16.9483228293
WEIGHTS:12.9534741794
WEIGHTS:-0.322152273786
WEIGHTS:-2.90808671166
WEIGHTS:3.86991277439
WEIGHTS:0.230141154504
WEIGHTS:-1.20352426005
WEIGHTS:-0.462410725264
WEIGHTS:73.5854515461
WEIGHTS:3.9285762937
WEIGHTS:-0.191238977842
WEIGHTS:-1.06757034856
WEIGHTS:-1.94842876004
WEIGHTS:-2.77269515156
WEIGHTS:-2.19043316446
WEIGHTS:-6.93024952825
WEIGHTS:1.28824603473
WEIGHTS:-2.11674507872
WEIGHTS:2.11266965428
WEIGHTS:6.69710229872
WEIGHTS:22.3664643844
WEIGHTS:-6.67572821579
WEIGHTS:-0.404788616368
WEIGHTS:-8.00492475486
WEIGHTS:-7.89346501626
WEIGHTS:35.7003914071
WEIGHTS:-9.23685663671
WEIGHTS:-0.592951167943
WEIGHTS:-0.597573822467
WEIGHTS:-0.33204807196
WEIGHTS:3.26436572572
WEIGHTS:-0.405269451804
WEIGHTS:-3.45400612211
WEIGHTS:-5.42690311491
WEIGHTS:-14.3077484721
WEIGHTS:-12.0588620502
WEIGHTS:-15.2998279835
WEIGHTS:13.6517240152
WEIGHTS:-17.7536109408
WEIGHTS:7.9746556992
WEIGHTS:-1.73857233303
WEIGHTS:-1.84398882234
WEIGHTS:-2.3216306766
WEIGHTS:-0.289697008465
WEIGHTS:-0.189207170745
WEIGHTS:-5.08105573372
WEIGHTS:0.619740543878
WEIGHTS:-0.0185090422931
WEIGHTS:-0.443502915518
WEIGHTS:-14.9105634166
WEIGHTS:-1.78512758706
WEIGHTS:-1.93399046622
WEIGHTS:-0.160722660663
WEIGHTS:-0.21760143769
WEIGHTS:-16.5198023081
WEIGHTS:-0.807596850044
WEIGHTS:-1.82711238627
WEIGHTS:42.4114773839
WEIGHTS:-11.867572057
WEIGHTS:-1.61589722042
WEIGHTS:-3.54936435542
WEIGHTS:-0.446111727919
WEIGHTS:-0.443779379025
WEIGHTS:-2.90686098176
WEIGHTS:-2.05617689029
WEIGHTS:-0.383936726497
WEIGHTS:-97.9333914425
WEIGHTS:-0.2427302739
WEIGHTS:15.6845191327
WEIGHTS:2.04047463321
WEIGHTS:-11.4670696429
WEIGHTS:5.74006420305
WEIGHTS:1.04706690185
WEIGHTS:-27.6365196181
WEIGHTS:-69.5524318002
WEIGHTS:4.3384267554
WEIGHTS:5.84764587946
WEIGHTS:-33.2382122729
WEIGHTS:-100.0
WEIGHTS:-24.8928846986
WEIGHTS:21.5352733111
WEIGHTS:-25.69613935
WEIGHTS:2.69345180192
WEIGHTS:-0.637177442366
WEIGHTS:-18.1560813139
WEIGHTS:-8.4295251125
WEIGHTS:-26.2094637114
WEIGHTS:0.75272371452
WEIGHTS:-4.0145206915
WEIGHTS:-22.7090351662
WEIGHTS:40.807193686
WEIGHTS:-14.7197643594
WEIGHTS:-14.6993316461
WEIGHTS:1.97188069199
WEIGHTS:-44.243297104
WEIGHTS:-45.8906123817
WEIGHTS:-40.5554108668
WEIGHTS:2.03242225457
WEIGHTS:30.0316448173
WEIGHTS:-38.0370122521
WEIGHTS:8.9759219142
WEIGHTS:-1.62916657927
WEIGHTS:-26.0759481623
WEIGHTS:-18.9864660606
WEIGHTS:31.9441659846
WEIGHTS:11.5755188032
WEIGHTS:-14.6599433714
WEIGHTS:-0.206605995382
WEIGHTS:-11.3988539216
WEIGHTS:11.1241007069
WEIGHTS:1.90947429746
WEIGHTS:8.0244285135
WEIGHTS:-19.676458395
WEIGHTS:22.636911361
WEIGHTS:47.6849311177
WEIGHTS:66.6928157917
WEIGHTS:4.9170286455
WEIGHTS:50.4974811079
WEIGHTS:8.9967153153
WEIGHTS:15.1183459152
WEIGHTS:-0.197653210121
WEIGHTS:-6.82147289684
WEIGHTS:-1.41510290394
WEIGHTS:-49.8859572674
WEIGHTS:0.63337142091
WEIGHTS:17.9814194393
WEIGHTS:-20.6924125661
WEIGHTS:-0.0784912048217
WEIGHTS:8.90477671258
WEIGHTS:-17.4328865426
WEIGHTS:-25.4636603225
WEIGHTS:-43.2220092542
WEIGHTS:6.61323208002
WEIGHTS:0.804199788907
WEIGHTS:-45.5865059352
WEIGHTS:-14.4824381976
WEIGHTS:-0.338753498781
WEIGHTS:-8.62252997118
WEIGHTS:-7.21693040626
WEIGHTS:-19.1685491556
WEIGHTS:-55.8965186155
WEIGHTS:20.0485792544
WEIGHTS:2.07460048229
WEIGHTS:29.8775068592
WEIGHTS:-13.4241613475
WEIGHTS:-28.3093700468
WEIGHTS:-1.97753641523
WEIGHTS:4.35136871294
WEIGHTS:-6.97219778035
WEIGHTS:-11.0834117157
WEIGHTS:-24.0230155091
WEIGHTS:-1.42093458699
WEIGHTS:-27.3945858515
WEIGHTS:0.306837329069
WEIGHTS:15.7564084266
WEIGHTS:-3.72090782213
WEIGHTS:2.28144093524
WEIGHTS:-4.82487272837
WEIGHTS:-23.3681907556
WEIGHTS:3.65283755354
WEIGHTS:17.2550492015
WEIGHTS:-10.3810211158
WEIGHTS:-100.0
WEIGHTS:-20.6475302363
WEIGHTS:-12.2806076836
WEIGHTS:9.24183008564
WEIGHTS:11.3866672887
WEIGHTS:5.95193397081
WEIGHTS:-2.92123122639
WEIGHTS:35.3182719089
WEIGHTS:-17.7548959664
WEIGHTS:35.2338837415
WEIGHTS:-1.72717409669
WEIGHTS:-10.0846267914
WEIGHTS:-5.57689463989
WEIGHTS:6.85769100182
WEIGHTS:-2.74174053706
WEIGHTS:-5.68008362921
WEIGHTS:20.6315398807
WEIGHTS:-33.7948130118
WEIGHTS:-48.8187644069
WEIGHTS:-8.7350635702
WEIGHTS:3.91113874982
WEIGHTS:4.11619367029
WEIGHTS:-1.6283037356
WEIGHTS:2.4495865583
WEIGHTS:20.6252729706
WEIGHTS:0.728079043437
WEIGHTS:-0.531322022546
WEIGHTS:-40.9978671751
WEIGHTS:3.3057704305
WEIGHTS:39.7715444629
WEIGHTS:6.089418735
WEIGHTS:-6.55264981203
WEIGHTS:-11.105803472
WEIGHTS:21.0633724601
WEIGHTS:-52.1644624897
WEIGHTS:2.67826581272
WEIGHTS:-0.376353700423
WEIGHTS:37.4320237197
WEIGHTS:18.0778086359
WEIGHTS:1.62207659224
WEIGHTS:2.33600078666
WEIGHTS:-22.8146868441
WEIGHTS:4.42549783925
WEIGHTS:2.69237551983
WEIGHTS:34.7008433763
WEIGHTS:-3.46868077733
WEIGHTS:9.75440110397
WEIGHTS:-9.53565891201
WEIGHTS:-14.9048489753
WEIGHTS:-28.9986272891
WEIGHTS:19.5931538262
WEIGHTS:19.1394216664
WEIGHTS:-4.41389333875
WEIGHTS:9.50505978003
WEIGHTS:16.2508334502
WEIGHTS:2.83499203678
WEIGHTS:6.07860718821
WEIGHTS:-1.04163211013
WEIGHTS:25.8070516355
WEIGHTS:41.5064214183
WEIGHTS:-1.88120783281
WEIGHTS:2.40455483468
WEIGHTS:1.92572728596
WEIGHTS:-4.39690279945
WEIGHTS:10.4844261003
WEIGHTS:1.17289942476
WEIGHTS:45.3034003519
WEIGHTS:26.981415335
WEIGHTS:6.18302431849
WEIGHTS:-15.9807131246
WEIGHTS:1.23568874704
WEIGHTS:-9.36917682747
WEIGHTS:9.21763074062
WEIGHTS:-7.8507833356
WEIGHTS:-16.6740266772
WEIGHTS:-4.90509106292
WEIGHTS:4.29237059959
WEIGHTS:2.6662802487
WEIGHTS:-20.502478854
WEIGHTS:-8.91727366561
WEIGHTS:5.60959733202
WEIGHTS:5.03627939548
WEIGHTS:0.827136386643
WEIGHTS:-0.255769756174
WEIGHTS:-9.23340423596
WEIGHTS:2.69571318669
WEIGHTS:2.87245526257
WEIGHTS:-24.8316873303
WEIGHTS:-6.17602620948
WEIGHTS:1.54973964107
WEIGHTS:6.80786473243
WEIGHTS:34.3143096742
WEIGHTS:0.328114323884
WEIGHTS:-8.78388812535
WEIGHTS:1.85312768972
WEIGHTS:5.40277725073
WEIGHTS:68.9872922924
WEIGHTS:5.10897369831
WEIGHTS:1.35091179303
WEIGHTS:-20.2131412311
WEIGHTS:2.32557638321
WEIGHTS:-37.254713438
WEIGHTS:-0.162365299273
WEIGHTS:2.53777014592
WEIGHTS:-0.843023113978
WEIGHTS:-3.19771077136
WEIGHTS:-100.0
WEIGHTS:-100.0
WEIGHTS:0.872049696701
WEIGHTS:-2.5403045216
WEIGHTS:0.13509205502
WEIGHTS:3.19840864443
WEIGHTS:100.0
WEIGHTS:100.0
CONEC:-1 194
CONEC:0 194
CONEC:1 194
CONEC:2 194
CONEC:3 194
CONEC:4 194
CONEC:5 194
CONEC:6 194
CONEC:7 194
CONEC:8 194
CONEC:9 194
CONEC:10 194
CONEC:11 194
CONEC:12 194
CONEC:13 194
CONEC:14 194
CONEC:15 194
CONEC:16 194
CONEC:17 194
CONEC:18 194
CONEC:19 194
CONEC:20 194
CONEC:21 194
CONEC:22 194
CONEC:23 194
CONEC:24 194
CONEC:25 194
CONEC:26 194
CONEC:27 194
CONEC:28 194
CONEC:29 194
CONEC:30 194
CONEC:31 194
CONEC:32 194
CONEC:33 194
CONEC:34 194
CONEC:35 194
CONEC:36 194
CONEC:37 194
CONEC:38 194
CONEC:39 194
CONEC:40 194
CONEC:41 194
CONEC:42 194
CONEC:43 194
CONEC:44 194
CONEC:45 194
CONEC:46 194
CONEC:47 194
CONEC:48 194
CONEC:49 194
CONEC:50 194
CONEC:51 194
CONEC:52 194
CONEC:53 194
CONEC:54 194
CONEC:55 194
CONEC:56 194
CONEC:57 194
CONEC:58 194
CONEC:59 194
CONEC:60 194
CONEC:61 194
CONEC:62 194
CONEC:63 194
CONEC:64 194
CONEC:65 194
CONEC:66 194
CONEC:67 194
CONEC:68 194
CONEC:69 194
CONEC:70 194
CONEC:71 194
CONEC:72 194
CONEC:73 194
CONEC:74 194
CONEC:75 194
CONEC:76 194
CONEC:77 194
CONEC:78 194
CONEC:79 194
CONEC:80 194
CONEC:81 194
CONEC:82 194
CONEC:83 194
CONEC:84 194
CONEC:85 194
CONEC:86 194
CONEC:87 194
CONEC:88 194
CONEC:89 194
CONEC:90 194
CONEC:91 194
CONEC:92 194
CONEC:93 194
CONEC:94 194
CONEC:95 194
CONEC:96 194
CONEC:97 194
CONEC:98 194
CONEC:99 194
CONEC:100 194
CONEC:101 194
CONEC:102 194
CONEC:103 194
CONEC:104 194
CONEC:105 194
CONEC:106 194
CONEC:107 194
CONEC:108 194
CONEC:109 194
CONEC:110 194
CONEC:111 194
CONEC:112 194
CONEC:113 194
CONEC:114 194
CONEC:115 194
CONEC:116 194
CONEC:117 194
CONEC:118 194
CONEC:119 194
CONEC:120 194
CONEC:121 194
CONEC:122 194
CONEC:123 194
CONEC:124 194
CONEC:125 194
CONEC:126 194
CONEC:127 194
CONEC:128 194
CONEC:129 194
CONEC:130 194
CONEC:131 194
CONEC:132 194
CONEC:133 194
CONEC:134 194
CONEC:135 194
CONEC:136 194
CONEC:137 194
CONEC:138 194
CONEC:139 194
CONEC:140 194
CONEC:141 194
CONEC:142 194
CONEC:143 194
CONEC:144 194
CONEC:145 194
CONEC:146 194
CONEC:147 194
CONEC:148 194
CONEC:149 194
CONEC:150 194
CONEC:151 194
CONEC:152 194
CONEC:153 194
CONEC:154 194
CONEC:155 194
CONEC:156 194
CONEC:157 194
CONEC:158 194
CONEC:159 194
CONEC:160 194
CONEC:161 194
CONEC:162 194
CONEC:163 194
CONEC:164 194
CONEC:165 194
CONEC:166 194
CONEC:167 194
CONEC:168 194
CONEC:169 194
CONEC:170 194
CONEC:171 194
CONEC:172 194
CONEC:173 194
CONEC:174 194
CONEC:175 194
CONEC:176 194
CONEC:177 194
CONEC:178 194
CONEC:179 194
CONEC:180 194
CONEC:181 194
CONEC:182 194
CONEC:183 194
CONEC:184 194
CONEC:185 194
CONEC:186 194
CONEC:187 194
CONEC:188 194
CONEC:189 194
CONEC:190 194
CONEC:191 194
CONEC:192 194
CONEC:193 194
CONEC:-1 195
CONEC:0 195
CONEC:1 195
CONEC:2 195
CONEC:3 195
CONEC:4 195
CONEC:5 195
CONEC:6 195
CONEC:7 195
CONEC:8 195
CONEC:9 195
CONEC:10 195
CONEC:11 195
CONEC:12 195
CONEC:13 195
CONEC:14 195
CONEC:15 195
CONEC:16 195
CONEC:17 195
CONEC:18 195
CONEC:19 195
CONEC:20 195
CONEC:21 195
CONEC:22 195
CONEC:23 195
CONEC:24 195
CONEC:25 195
CONEC:26 195
CONEC:27 195
CONEC:28 195
CONEC:29 195
CONEC:30 195
CONEC:31 195
CONEC:32 195
CONEC:33 195
CONEC:34 195
CONEC:35 195
CONEC:36 195
CONEC:37 195
CONEC:38 195
CONEC:39 195
CONEC:40 195
CONEC:41 195
CONEC:42 195
CONEC:43 195
CONEC:44 195
CONEC:45 195
CONEC:46 195
CONEC:47 195
CONEC:48 195
CONEC:49 195
CONEC:50 195
CONEC:51 195
CONEC:52 195
CONEC:53 195
CONEC:54 195
CONEC:55 195
CONEC:56 195
CONEC:57 195
CONEC:58 195
CONEC:59 195
CONEC:60 195
CONEC:61 195
CONEC:62 195
CONEC:63 195
CONEC:64 195
CONEC:65 195
CONEC:66 195
CONEC:67 195
CONEC:68 195
CONEC:69 195
CONEC:70 195
CONEC:71 195
CONEC:72 195
CONEC:73 195
CONEC:74 195
CONEC:75 195
CONEC:76 195
CONEC:77 195
CONEC:78 195
CONEC:79 195
CONEC:80 195
CONEC:81 195
CONEC:82 195
CONEC:83 195
CONEC:84 195
CONEC:85 195
CONEC:86 195
CONEC:87 195
CONEC:88 195
CONEC:89 195
CONEC:90 195
CONEC:91 195
CONEC:92 195
CONEC:93 195
CONEC:94 195
CONEC:95 195
CONEC:96 195
CONEC:97 195
CONEC:98 195
CONEC:99 195
CONEC:100 195
CONEC:101 195
CONEC:102 195
CONEC:103 195
CONEC:104 195
CONEC:105 195
CONEC:106 195
CONEC:107 195
CONEC:108 195
CONEC:109 195
CONEC:110 195
CONEC:111 195
CONEC:112 195
CONEC:113 195
CONEC:114 195
CONEC:115 195
CONEC:116 195
CONEC:117 195
CONEC:118 195
CONEC:119 195
CONEC:120 195
CONEC:121 195
CONEC:122 195
CONEC:123 195
CONEC:124 195
CONEC:125 195
CONEC:126 195
CONEC:127 195
CONEC:128 195
CONEC:129 195
CONEC:130 195
CONEC:131 195
CONEC:132 195
CONEC:133 195
CONEC:134 195
CONEC:135 195
CONEC:136 195
CONEC:137 195
CONEC:138 195
CONEC:139 195
CONEC:140 195
CONEC:141 195
CONEC:142 195
CONEC:143 195
CONEC:144 195
CONEC:145 195
CONEC:146 195
CONEC:147 195
CONEC:148 195
CONEC:149 195
CONEC:150 195
CONEC:151 195
CONEC:152 195
CONEC:153 195
CONEC:154 195
CONEC:155 195
CONEC:156 195
CONEC:157 195
CONEC:158 195
CONEC:159 195
CONEC:160 195
CONEC:161 195
CONEC:162 195
CONEC:163 195
CONEC:164 195
CONEC:165 195
CONEC:166 195
CONEC:167 195
CONEC:168 195
CONEC:169 195
CONEC:170 195
CONEC:171 195
CONEC:172 195
CONEC:173 195
CONEC:174 195
CONEC:175 195
CONEC:176 195
CONEC:177 195
CONEC:178 195
CONEC:179 195
CONEC:180 195
CONEC:181 195
CONEC:182 195
CONEC:183 195
CONEC:184 195
CONEC:185 195
CONEC:186 195
CONEC:187 195
CONEC:188 195
CONEC:189 195
CONEC:190 195
CONEC:191 195
CONEC:192 195
CONEC:193 195
CONEC:-1 196
CONEC:0 196
CONEC:1 196
CONEC:2 196
CONEC:3 196
CONEC:4 196
CONEC:5 196
CONEC:6 196
CONEC:7 196
CONEC:8 196
CONEC:9 196
CONEC:10 196
CONEC:11 196
CONEC:12 196
CONEC:13 196
CONEC:14 196
CONEC:15 196
CONEC:16 196
CONEC:17 196
CONEC:18 196
CONEC:19 196
CONEC:20 196
CONEC:21 196
CONEC:22 196
CONEC:23 196
CONEC:24 196
CONEC:25 196
CONEC:26 196
CONEC:27 196
CONEC:28 196
CONEC:29 196
CONEC:30 196
CONEC:31 196
CONEC:32 196
CONEC:33 196
CONEC:34 196
CONEC:35 196
CONEC:36 196
CONEC:37 196
CONEC:38 196
CONEC:39 196
CONEC:40 196
CONEC:41 196
CONEC:42 196
CONEC:43 196
CONEC:44 196
CONEC:45 196
CONEC:46 196
CONEC:47 196
CONEC:48 196
CONEC:49 196
CONEC:50 196
CONEC:51 196
CONEC:52 196
CONEC:53 196
CONEC:54 196
CONEC:55 196
CONEC:56 196
CONEC:57 196
CONEC:58 196
CONEC:59 196
CONEC:60 196
CONEC:61 196
CONEC:62 196
CONEC:63 196
CONEC:64 196
CONEC:65 196
CONEC:66 196
CONEC:67 196
CONEC:68 196
CONEC:69 196
CONEC:70 196
CONEC:71 196
CONEC:72 196
CONEC:73 196
CONEC:74 196
CONEC:75 196
CONEC:76 196
CONEC:77 196
CONEC:78 196
CONEC:79 196
CONEC:80 196
CONEC:81 196
CONEC:82 196
CONEC:83 196
CONEC:84 196
CONEC:85 196
CONEC:86 196
CONEC:87 196
CONEC:88 196
CONEC:89 196
CONEC:90 196
CONEC:91 196
CONEC:92 196
CONEC:93 196
CONEC:94 196
CONEC:95 196
CONEC:96 196
CONEC:97 196
CONEC:98 196
CONEC:99 196
CONEC:100 196
CONEC:101 196
CONEC:102 196
CONEC:103 196
CONEC:104 196
CONEC:105 196
CONEC:106 196
CONEC:107 196
CONEC:108 196
CONEC:109 196
CONEC:110 196
CONEC:111 196
CONEC:112 196
CONEC:113 196
CONEC:114 196
CONEC:115 196
CONEC:116 196
CONEC:117 196
CONEC:118 196
CONEC:119 196
CONEC:120 196
CONEC:121 196
CONEC:122 196
CONEC:123 196
CONEC:124 196
CONEC:125 196
CONEC:126 196
CONEC:127 196
CONEC:128 196
CONEC:129 196
CONEC:130 196
CONEC:131 196
CONEC:132 196
CONEC:133 196
CONEC:134 196
CONEC:135 196
CONEC:136 196
CONEC:137 196
CONEC:138 196
CONEC:139 196
CONEC:140 196
CONEC:141 196
CONEC:142 196
CONEC:143 196
CONEC:144 196
CONEC:145 196
CONEC:146 196
CONEC:147 196
CONEC:148 196
CONEC:149 196
CONEC:150 196
CONEC:151 196
CONEC:152 196
CONEC:153 196
CONEC:154 196
CONEC:155 196
CONEC:156 196
CONEC:157 196
CONEC:158 196
CONEC:159 196
CONEC:160 196
CONEC:161 196
CONEC:162 196
CONEC:163 196
CONEC:164 196
CONEC:165 196
CONEC:166 196
CONEC:167 196
CONEC:168 196
CONEC:169 196
CONEC:170 196
CONEC:171 196
CONEC:172 196
CONEC:173 196
CONEC:174 196
CONEC:175 196
CONEC:176 196
CONEC:177 196
CONEC:178 196
CONEC:179 196
CONEC:180 196
CONEC:181 196
CONEC:182 196
CONEC:183 196
CONEC:184 196
CONEC:185 196
CONEC:186 196
CONEC:187 196
CONEC:188 196
CONEC:189 196
CONEC:190 196
CONEC:191 196
CONEC:192 196
CONEC:193 196
CONEC:-1 197
CONEC:0 197
CONEC:1 197
CONEC:2 197
CONEC:3 197
CONEC:4 197
CONEC:5 197
CONEC:6 197
CONEC:7 197
CONEC:8 197
CONEC:9 197
CONEC:10 197
CONEC:11 197
CONEC:12 197
CONEC:13 197
CONEC:14 197
CONEC:15 197
CONEC:16 197
CONEC:17 197
CONEC:18 197
CONEC:19 197
CONEC:20 197
CONEC:21 197
CONEC:22 197
CONEC:23 197
CONEC:24 197
CONEC:25 197
CONEC:26 197
CONEC:27 197
CONEC:28 197
CONEC:29 197
CONEC:30 197
CONEC:31 197
CONEC:32 197
CONEC:33 197
CONEC:34 197
CONEC:35 197
CONEC:36 197
CONEC:37 197
CONEC:38 197
CONEC:39 197
CONEC:40 197
CONEC:41 197
CONEC:42 197
CONEC:43 197
CONEC:44 197
CONEC:45 197
CONEC:46 197
CONEC:47 197
CONEC:48 197
CONEC:49 197
CONEC:50 197
CONEC:51 197
CONEC:52 197
CONEC:53 197
CONEC:54 197
CONEC:55 197
CONEC:56 197
CONEC:57 197
CONEC:58 197
CONEC:59 197
CONEC:60 197
CONEC:61 197
CONEC:62 197
CONEC:63 197
CONEC:64 197
CONEC:65 197
CONEC:66 197
CONEC:67 197
CONEC:68 197
CONEC:69 197
CONEC:70 197
CONEC:71 197
CONEC:72 197
CONEC:73 197
CONEC:74 197
CONEC:75 197
CONEC:76 197
CONEC:77 197
CONEC:78 197
CONEC:79 197
CONEC:80 197
CONEC:81 197
CONEC:82 197
CONEC:83 197
CONEC:84 197
CONEC:85 197
CONEC:86 197
CONEC:87 197
CONEC:88 197
CONEC:89 197
CONEC:90 197
CONEC:91 197
CONEC:92 197
CONEC:93 197
CONEC:94 197
CONEC:95 197
CONEC:96 197
CONEC:97 197
CONEC:98 197
CONEC:99 197
CONEC:100 197
CONEC:101 197
CONEC:102 197
CONEC:103 197
CONEC:104 197
CONEC:105 197
CONEC:106 197
CONEC:107 197
CONEC:108 197
CONEC:109 197
CONEC:110 197
CONEC:111 197
CONEC:112 197
CONEC:113 197
CONEC:114 197
CONEC:115 197
CONEC:116 197
CONEC:117 197
CONEC:118 197
CONEC:119 197
CONEC:120 197
CONEC:121 197
CONEC:122 197
CONEC:123 197
CONEC:124 197
CONEC:125 197
CONEC:126 197
CONEC:127 197
CONEC:128 197
CONEC:129 197
CONEC:130 197
CONEC:131 197
CONEC:132 197
CONEC:133 197
CONEC:134 197
CONEC:135 197
CONEC:136 197
CONEC:137 197
CONEC:138 197
CONEC:139 197
CONEC:140 197
CONEC:141 197
CONEC:142 197
CONEC:143 197
CONEC:144 197
CONEC:145 197
CONEC:146 197
CONEC:147 197
CONEC:148 197
CONEC:149 197
CONEC:150 197
CONEC:151 197
CONEC:152 197
CONEC:153 197
CONEC:154 197
CONEC:155 197
CONEC:156 197
CONEC:157 197
CONEC:158 197
CONEC:159 197
CONEC:160 197
CONEC:161 197
CONEC:162 197
CONEC:163 197
CONEC:164 197
CONEC:165 197
CONEC:166 197
CONEC:167 197
CONEC:168 197
CONEC:169 197
CONEC:170 197
CONEC:171 197
CONEC:172 197
CONEC:173 197
CONEC:174 197
CONEC:175 197
CONEC:176 197
CONEC:177 197
CONEC:178 197
CONEC:179 197
CONEC:180 197
CONEC:181 197
CONEC:182 197
CONEC:183 197
CONEC:184 197
CONEC:185 197
CONEC:186 197
CONEC:187 197
CONEC:188 197
CONEC:189 197
CONEC:190 197
CONEC:191 197
CONEC:192 197
CONEC:193 197
CONEC:-1 198
CONEC:0 198
CONEC:1 198
CONEC:2 198
CONEC:3 198
CONEC:4 198
CONEC:5 198
CONEC:6 198
CONEC:7 198
CONEC:8 198
CONEC:9 198
CONEC:10 198
CONEC:11 198
CONEC:12 198
CONEC:13 198
CONEC:14 198
CONEC:15 198
CONEC:16 198
CONEC:17 198
CONEC:18 198
CONEC:19 198
CONEC:20 198
CONEC:21 198
CONEC:22 198
CONEC:23 198
CONEC:24 198
CONEC:25 198
CONEC:26 198
CONEC:27 198
CONEC:28 198
CONEC:29 198
CONEC:30 198
CONEC:31 198
CONEC:32 198
CONEC:33 198
CONEC:34 198
CONEC:35 198
CONEC:36 198
CONEC:37 198
CONEC:38 198
CONEC:39 198
CONEC:40 198
CONEC:41 198
CONEC:42 198
CONEC:43 198
CONEC:44 198
CONEC:45 198
CONEC:46 198
CONEC:47 198
CONEC:48 198
CONEC:49 198
CONEC:50 198
CONEC:51 198
CONEC:52 198
CONEC:53 198
CONEC:54 198
CONEC:55 198
CONEC:56 198
CONEC:57 198
CONEC:58 198
CONEC:59 198
CONEC:60 198
CONEC:61 198
CONEC:62 198
CONEC:63 198
CONEC:64 198
CONEC:65 198
CONEC:66 198
CONEC:67 198
CONEC:68 198
CONEC:69 198
CONEC:70 198
CONEC:71 198
CONEC:72 198
CONEC:73 198
CONEC:74 198
CONEC:75 198
CONEC:76 198
CONEC:77 198
CONEC:78 198
CONEC:79 198
CONEC:80 198
CONEC:81 198
CONEC:82 198
CONEC:83 198
CONEC:84 198
CONEC:85 198
CONEC:86 198
CONEC:87 198
CONEC:88 198
CONEC:89 198
CONEC:90 198
CONEC:91 198
CONEC:92 198
CONEC:93 198
CONEC:94 198
CONEC:95 198
CONEC:96 198
CONEC:97 198
CONEC:98 198
CONEC:99 198
CONEC:100 198
CONEC:101 198
CONEC:102 198
CONEC:103 198
CONEC:104 198
CONEC:105 198
CONEC:106 198
CONEC:107 198
CONEC:108 198
CONEC:109 198
CONEC:110 198
CONEC:111 198
CONEC:112 198
CONEC:113 198
CONEC:114 198
CONEC:115 198
CONEC:116 198
CONEC:117 198
CONEC:118 198
CONEC:119 198
CONEC:120 198
CONEC:121 198
CONEC:122 198
CONEC:123 198
CONEC:124 198
CONEC:125 198
CONEC:126 198
CONEC:127 198
CONEC:128 198
CONEC:129 198
CONEC:130 198
CONEC:131 198
CONEC:132 198
CONEC:133 198
CONEC:134 198
CONEC:135 198
CONEC:136 198
CONEC:137 198
CONEC:138 198
CONEC:139 198
CONEC:140 198
CONEC:141 198
CONEC:142 198
CONEC:143 198
CONEC:144 198
CONEC:145 198
CONEC:146 198
CONEC:147 198
CONEC:148 198
CONEC:149 198
CONEC:150 198
CONEC:151 198
CONEC:152 198
CONEC:153 198
CONEC:154 198
CONEC:155 198
CONEC:156 198
CONEC:157 198
CONEC:158 198
CONEC:159 198
CONEC:160 198
CONEC:161 198
CONEC:162 198
CONEC:163 198
CONEC:164 198
CONEC:165 198
CONEC:166 198
CONEC:167 198
CONEC:168 198
CONEC:169 198
CONEC:170 198
CONEC:171 198
CONEC:172 198
CONEC:173 198
CONEC:174 198
CONEC:175 198
CONEC:176 198
CONEC:177 198
CONEC:178 198
CONEC:179 198
CONEC:180 198
CONEC:181 198
CONEC:182 198
CONEC:183 198
CONEC:184 198
CONEC:185 198
CONEC:186 198
CONEC:187 198
CONEC:188 198
CONEC:189 198
CONEC:190 198
CONEC:191 198
CONEC:192 198
CONEC:193 198
CONEC:-1 199
CONEC:194 199
CONEC:195 199
CONEC:196 199
CONEC:197 199
CONEC:198 199
CONEC:-1 200
CONEC:194 200
CONEC:195 200
CONEC:196 200
CONEC:197 200
CONEC:198 200
INNO:193
INNO:192
INNO:191
INNO:190
INNO:189
INNO:188
INNO:187
INNO:186
INNO:185
INNO:184
INNO:183
INNO:182
INNO:181
INNO:180
INNO:179
INNO:178
INNO:177
INNO:176
INNO:175
INNO:174
INNO:173
INNO:172
INNO:171
INNO:170
INNO:169
INNO:168
INNO:167
INNO:166
INNO:165
INNO:164
INNO:163
INNO:162
INNO:161
INNO:160
INNO:159
INNO:158
INNO:157
INNO:156
INNO:155
INNO:154
INNO:153
INNO:152
INNO:151
INNO:150
INNO:149
INNO:148
INNO:147
INNO:146
INNO:145
INNO:144
INNO:143
INNO:142
INNO:141
INNO:140
INNO:139
INNO:138
INNO:137
INNO:136
INNO:135
INNO:134
INNO:133
INNO:132
INNO:131
INNO:130
INNO:129
INNO:128
INNO:127
INNO:126
INNO:125
INNO:124
INNO:123
INNO:122
INNO:121
INNO:120
INNO:119
INNO:118
INNO:117
INNO:116
INNO:115
INNO:114
INNO:113
INNO:112
INNO:111
INNO:110
INNO:109
INNO:108
INNO:107
INNO:106
INNO:105
INNO:104
INNO:103
INNO:102
INNO:101
INNO:100
INNO:99
INNO:98
INNO:97
INNO:96
INNO:95
INNO:94
INNO:93
INNO:92
INNO:91
INNO:90
INNO:89
INNO:88
INNO:87
INNO:86
INNO:85
INNO:84
INNO:83
INNO:82
INNO:81
INNO:80
INNO:79
INNO:78
INNO:77
INNO:76
INNO:75
INNO:74
INNO:73
INNO:72
INNO:71
INNO:70
INNO:69
INNO:68
INNO:67
INNO:66
INNO:65
INNO:64
INNO:63
INNO:62
INNO:61
INNO:60
INNO:59
INNO:58
INNO:57
INNO:56
INNO:55
INNO:54
INNO:53
INNO:52
INNO:51
INNO:50
INNO:49
INNO:48
INNO:47
INNO:46
INNO:45
INNO:44
INNO:43
INNO:42
INNO:41
INNO:40
INNO:39
INNO:38
INNO:37
INNO:36
INNO:35
INNO:34
INNO:33
INNO:32
INNO:31
INNO:30
INNO:29
INNO:28
INNO:27
INNO:26
INNO:25
INNO:24
INNO:23
INNO:22
INNO:21
INNO:20
INNO:19
INNO:18
INNO:17
INNO:16
INNO:15
INNO:14
INNO:13
INNO:12
INNO:11
INNO:10
INNO:9
INNO:8
INNO:7
INNO:6
INNO:5
INNO:4
INNO:3
INNO:2
INNO:1
INNO:0
OUTNO:199
OUTNO:200
ENI:5.38226882582 0.241484336616
ENI:133.583903835 0.797712955522
ENI:1.40953339085 0.160841627682
ENI:35.4537218106 0.807282703632
ENI:18.1980503347 0.766361493713
ENI:0.978873541541 0.171645508924
ENI:1.13618672113 0.164133755398
ENI:232.857868984 0.737334549945
ENI:1.01550760678 0.829064171192
ENI:7.96015798273 0.759815993108
ENI:1.04104258875 0.831419138892
ENI:15.0311953954 0.23912023872
ENI:16.0928316429 0.207196926645
ENI:7.87162748529 0.805092286718
ENI:1.03679781504 0.15
ENI:29.7436117741 0.85
ENI:19.9785139425 0.85
ENI:28.8832609962 0.15
ENI:23.0004311999 0.15
ENI:1.98457364132 0.165217591298
ENI:15.0955865543 0.85
ENI:3.71467609218 0.849818558507
ENI:0.857880116256 0.163543997052
ENI:0.865685170545 0.155232189189
ENI:29.917364185 0.85
ENI:10.133560029 0.85
ENI:14.1351117288 0.15
ENI:7.31925598975 0.15
ENI:89.3019569467 0.15
ENI:1.23602882731 0.15
ENI:1.88087769107 0.15
ENI:1.03473402993 0.815304690842
ENI:3.55487037455 0.714192567361
ENI:0.352903664862 0.849491040721
ENI:4.21662177209 0.156137054749
ENI:9.49786027371 0.160017249654
ENI:10.3748770593 0.772736409688
ENI:0.883121175299 0.15
ENI:0.594858105543 0.15
ENI:0.633844545449 0.775861322815
ENI:0.493141841955 0.85
ENI:4.72797790153 0.85
ENI:5.08227934244 0.159668596742
ENI:2.33944933305 0.15
ENI:20.6378879871 0.15
ENI:1.609775219 0.15
ENI:33.7643866113 0.85
ENI:0.924766439401 0.15
ENI:1.9500630951 0.15
ENI:1.06632921895 0.765416723433
ENI:2.68946480687 0.725362205351
ENI:0.150054120821 0.85
ENI:0.750751366805 0.15
ENI:2.47805797606 0.15
ENI:7.41468283073 0.693993575673
ENI:0.521671732495 0.15
ENI:52.0951041112 0.15
ENI:33.7690455308 0.15
ENI:4.69417402689 0.85
ENI:0.196779918935 0.85
ENI:0.679032318763 0.15
ENI:2.7249155894 0.740944369323
ENI:0.309617179042 0.85
ENI:0.668529343471 0.15
ENI:1.64833317257 0.246996413776
ENI:28.4363006586 0.334703335937
ENI:1.15055807097 0.85
ENI:2.35115672132 0.277363300137
ENI:2.9171910568 0.285838747635
ENI:0.372722134578 0.211890792482
ENI:2.04663582178 0.802495129318
ENI:5.93143605823 0.809873278673
ENI:9.32452220872 0.275516715583
ENI:1.39771495624 0.654788033668
ENI:0.425345514702 0.15
ENI:2.31522505508 0.85
ENI:5.54885896058 0.85
ENI:5.45514401382 0.325556127691
ENI:0.26400192911 0.85
ENI:1.31119355772 0.15
ENI:43.3125814521 0.392700518419
ENI:2.1912903912 0.85
ENI:2.75213055107 0.15
ENI:0.175 0.15
ENI:0.175 0.15
ENI:0.35 0.15
ENI:0.7 0.15
ENI:0.35 0.15
ENI:0.1 0.15
ENI:0.7 0.15
ENI:0.14 0.15
ENI:0.233333333333 0.15
ENI:0.04375 0.15
ENI:0.35 0.15
ENI:0.35 0.15
ENI:0.7 0.15
ENI:0.7 0.15
ENI:0.00853658536585 0.15
ENI:0.07 0.15
ENI:0.00843373493976 0.15
ENI:0.0466666666667 0.15
ENI:0.0318181818182 0.15
ENI:0.116666666667 0.15
ENI:0.00636363636364 0.15
ENI:0.175 0.15
ENI:0.021875 0.15
ENI:0.0333333333333 0.15
ENI:0.0134615384615 0.15
ENI:0.175 0.15
ENI:0.1 0.15
ENI:0.07 0.15
ENI:0.07 0.15
ENI:0.07 0.15
ENI:0.116666666667 0.15
ENI:0.14 0.15
ENI:0.14 0.15
ENI:0.0102941176471 0.15
ENI:0.0466666666667 0.15
ENI:0.028 0.15
ENI:0.175 0.15
ENI:0.00875 0.15
ENI:0.0538461538462 0.15
ENI:0.0466666666667 0.15
ENI:0.116666666667 0.15
ENI:0.0777777777778 0.15
ENI:0.35 0.15
ENI:0.14 0.15
ENI:0.0875 0.15
ENI:0.0241379310345 0.15
ENI:0.0304347826087 0.15
ENI:0.00804597701149 0.15
ENI:0.1 0.15
ENI:0.14 0.15
ENI:0.0583333333333 0.15
ENI:0.14 0.15
ENI:0.35 0.15
ENI:0.233333333333 0.15
ENI:0.233333333333 0.15
ENI:0.0583333333333 0.15
ENI:0.0875 0.15
ENI:0.05 0.15
ENI:0.175 0.15
ENI:0.0233333333333 0.15
ENI:0.1 0.15
ENI:0.175 0.15
ENI:0.35 0.15
ENI:0.0194444444444 0.15
ENI:0.0388888888889 0.15
ENI:0.00714285714286 0.15
ENI:0.0225806451613 0.15
ENI:0.0368421052632 0.15
ENI:0.0636363636364 0.15
ENI:0.175 0.15
ENI:0.14 0.15
ENI:0.14 0.15
ENI:0.7 0.15
ENI:0.0875 0.15
ENI:0.14 0.15
ENI:0.35 0.15
ENI:0.116666666667 0.15
ENI:0.175 0.15
ENI:0.0538461538462 0.15
ENI:0.233333333333 0.15
ENI:0.175 0.15
ENI:0.07 0.15
ENI:0.0583333333333 0.15
ENI:0.0179487179487 0.15
ENI:0.05 0.15
ENI:0.116666666667 0.15
ENI:0.1 0.15
ENI:0.35 0.15
ENI:0.0318181818182 0.15
ENI:0.116666666667 0.15
ENI:0.175 0.15
ENI:0.116666666667 0.15
ENI:0.14 0.15
ENI:0.233333333333 0.15
ENI:0.35 0.15
ENI:0.35 0.15
ENI:0.7 0.15
ENI:0.0184210526316 0.15
ENI:0.14 0.15
ENI:0.0137254901961 0.15
ENI:0.14 0.15
ENI:0.0875 0.15
ENI:0.0333333333333 0.15
ENI:0.175 0.15
ENI:0.0777777777778 0.15
ENI:0.116666666667 0.15
ENI:0.0127272727273 0.15
ENI:0.116666666667 0.15
ENI:0.0777777777778 0.15
ENI:0.233333333333 0.15
ENI:0.0184210526316 0.15
DEO:1.42857142857 -0.214285714286
DEO:1.42857142857 -0.214285714286
