# Supplementary material for: AutoGrow4: an open-source genetic algorithm for de novo drug design and lead optimization
Source: J Cheminform. 2020 Apr 17;12:25. doi: 10.1186/s13321-020-00429-4 (PMC7165399; doi:10.1186/s13321-020-00429-4)
Supplement: Supplementary file 1 — Additional file 1. The Additional file includes detailed descriptions of the AutoGrow 3.1.3 and AutoGrow4 parameters used in the benchmark and PARP-1 runs. It also includes Figures S1, S2, and S3, referenced in the text. [file 13321_2020_429_MOESM1_ESM.zip › autogrow4-4.0.0/autogrow/docking/scoring/nn_score_exe/nnscore1/networks/top_24_networks/13.net]

WEIGHTS:-2.81333521561
WEIGHTS:-17.1769406898
WEIGHTS:-37.527488625
WEIGHTS:-28.7331290526
WEIGHTS:15.2685733294
WEIGHTS:10.6211625662
WEIGHTS:4.79617848619
WEIGHTS:-2.75441006555
WEIGHTS:35.3381437371
WEIGHTS:78.8866478075
WEIGHTS:22.9706684763
WEIGHTS:-17.6533685918
WEIGHTS:100.0
WEIGHTS:16.696737295
WEIGHTS:3.88459228808
WEIGHTS:-10.5704107983
WEIGHTS:47.7530046769
WEIGHTS:0.685204379034
WEIGHTS:-6.57542737062
WEIGHTS:-27.2182898492
WEIGHTS:26.7448330768
WEIGHTS:-4.59558889869
WEIGHTS:24.3442551477
WEIGHTS:91.0003954965
WEIGHTS:-24.4617617303
WEIGHTS:20.2127539275
WEIGHTS:22.1697102794
WEIGHTS:9.84233526052
WEIGHTS:60.8953419834
WEIGHTS:13.8992436399
WEIGHTS:-11.2625590974
WEIGHTS:19.1515325992
WEIGHTS:12.4258936121
WEIGHTS:27.6474458971
WEIGHTS:10.0946457171
WEIGHTS:-4.23244361832
WEIGHTS:-3.50820345283
WEIGHTS:-11.3564994215
WEIGHTS:-7.37893232739
WEIGHTS:-30.066370347
WEIGHTS:-13.6519469728
WEIGHTS:-12.5417552174
WEIGHTS:43.3954736291
WEIGHTS:-38.0028721324
WEIGHTS:-100.0
WEIGHTS:-18.2256442769
WEIGHTS:-37.6210526659
WEIGHTS:-2.10936194234
WEIGHTS:11.628321162
WEIGHTS:17.8853853802
WEIGHTS:6.06431785945
WEIGHTS:-4.11453902475
WEIGHTS:14.822464254
WEIGHTS:14.7434476582
WEIGHTS:51.0398778746
WEIGHTS:21.1763395475
WEIGHTS:-46.6561543724
WEIGHTS:-6.30591420862
WEIGHTS:11.2193364636
WEIGHTS:14.9092451736
WEIGHTS:79.9290889835
WEIGHTS:46.3091410559
WEIGHTS:34.9026283787
WEIGHTS:-71.6704937584
WEIGHTS:8.84775526042
WEIGHTS:-14.67985324
WEIGHTS:-45.3805250141
WEIGHTS:23.6453998214
WEIGHTS:-5.85416859867
WEIGHTS:15.2794219515
WEIGHTS:4.61081530609
WEIGHTS:31.1512071245
WEIGHTS:-13.3964738628
WEIGHTS:-9.22117358802
WEIGHTS:-12.2344378868
WEIGHTS:56.2674272753
WEIGHTS:10.2481774177
WEIGHTS:-9.99618324545
WEIGHTS:56.2926764955
WEIGHTS:-6.63647820504
WEIGHTS:-4.62559251597
WEIGHTS:85.6958146126
WEIGHTS:25.290818004
WEIGHTS:54.1723780751
WEIGHTS:-2.19259759493
WEIGHTS:-54.2846271437
WEIGHTS:-7.77471930717
WEIGHTS:25.0976473398
WEIGHTS:29.0745769272
WEIGHTS:-24.347659291
WEIGHTS:-4.97889065287
WEIGHTS:29.0352191239
WEIGHTS:-40.37079549
WEIGHTS:-80.5514198931
WEIGHTS:78.1570153964
WEIGHTS:84.7455667263
WEIGHTS:11.1303048977
WEIGHTS:23.9140762606
WEIGHTS:-18.0484028014
WEIGHTS:10.7430703297
WEIGHTS:21.4183078812
WEIGHTS:28.4731200972
WEIGHTS:30.4828199098
WEIGHTS:65.9998228712
WEIGHTS:16.8214966259
WEIGHTS:-4.63578020461
WEIGHTS:0.248696896038
WEIGHTS:-6.62653618719
WEIGHTS:22.7756735217
WEIGHTS:70.4243218224
WEIGHTS:42.0998679625
WEIGHTS:83.2072160901
WEIGHTS:-13.2053706379
WEIGHTS:-5.55776641127
WEIGHTS:-6.5290145353
WEIGHTS:-6.16265004426
WEIGHTS:-11.0356460087
WEIGHTS:-1.02912234571
WEIGHTS:4.31405813453
WEIGHTS:-4.86210625772
WEIGHTS:-50.8098715998
WEIGHTS:-26.7716056273
WEIGHTS:18.7383886975
WEIGHTS:-3.40841294095
WEIGHTS:5.47826216051
WEIGHTS:-35.4227069061
WEIGHTS:26.0318889566
WEIGHTS:-2.16535839094
WEIGHTS:-7.02710467592
WEIGHTS:-30.6293250978
WEIGHTS:-7.44029424029
WEIGHTS:-4.50345519629
WEIGHTS:-3.36233065137
WEIGHTS:-3.78675609678
WEIGHTS:20.4834296038
WEIGHTS:2.81764789101
WEIGHTS:-3.09238623201
WEIGHTS:-30.5470495298
WEIGHTS:0.862308090565
WEIGHTS:-70.0807406271
WEIGHTS:-13.6022803922
WEIGHTS:76.7090488194
WEIGHTS:41.737145986
WEIGHTS:-12.3390793957
WEIGHTS:-27.8332963951
WEIGHTS:31.8114041614
WEIGHTS:12.2809445154
WEIGHTS:-20.3210252772
WEIGHTS:-3.71788933492
WEIGHTS:19.3524306581
WEIGHTS:-48.7173066468
WEIGHTS:97.3392222749
WEIGHTS:-1.03044126258
WEIGHTS:-7.93105525739
WEIGHTS:-3.55207947574
WEIGHTS:-4.12092586498
WEIGHTS:7.51018361093
WEIGHTS:-43.853368089
WEIGHTS:0.100518368372
WEIGHTS:-36.2739638684
WEIGHTS:-10.6716608585
WEIGHTS:5.20068290175
WEIGHTS:17.5150933839
WEIGHTS:-87.4957278955
WEIGHTS:10.5076732709
WEIGHTS:15.9131323828
WEIGHTS:10.4835194071
WEIGHTS:-6.44327201673
WEIGHTS:-1.80125395996
WEIGHTS:-6.27785313842
WEIGHTS:-3.90566505394
WEIGHTS:-40.4922064202
WEIGHTS:-10.3673539078
WEIGHTS:3.04288496373
WEIGHTS:-7.51769403262
WEIGHTS:-26.8474324424
WEIGHTS:-0.864918540394
WEIGHTS:13.0255257607
WEIGHTS:-4.23497255837
WEIGHTS:-4.21465325568
WEIGHTS:-17.703749321
WEIGHTS:8.81172751467
WEIGHTS:57.8563029057
WEIGHTS:-6.12542380455
WEIGHTS:-15.2279125908
WEIGHTS:-1.75023529955
WEIGHTS:-21.4223657823
WEIGHTS:-3.86346034813
WEIGHTS:30.18163843
WEIGHTS:-14.2798399823
WEIGHTS:13.9577180087
WEIGHTS:4.62599954614
WEIGHTS:-72.7202710156
WEIGHTS:-3.24278262214
WEIGHTS:14.5067374117
WEIGHTS:-4.80987171781
WEIGHTS:0.70454234801
WEIGHTS:23.2126933349
WEIGHTS:100.0
WEIGHTS:4.16389363834
WEIGHTS:-100.0
WEIGHTS:12.9774857285
WEIGHTS:54.5044997649
WEIGHTS:73.1968896042
WEIGHTS:-84.5167101657
WEIGHTS:100.0
WEIGHTS:-23.4466743729
WEIGHTS:50.3944358087
WEIGHTS:-13.7831077198
WEIGHTS:44.9826455174
WEIGHTS:12.0105116134
WEIGHTS:-75.6496719511
WEIGHTS:41.584250833
WEIGHTS:-66.0215009964
WEIGHTS:84.8112488803
WEIGHTS:-8.51907229723
WEIGHTS:13.3352416607
WEIGHTS:-44.1696876843
WEIGHTS:-42.630788241
WEIGHTS:36.4274226728
WEIGHTS:91.9879193932
WEIGHTS:100.0
WEIGHTS:-100.0
WEIGHTS:37.8910846253
WEIGHTS:-48.1547403427
WEIGHTS:-18.9663575641
WEIGHTS:82.9739572879
WEIGHTS:44.3109689099
WEIGHTS:-56.8003506521
WEIGHTS:-32.0923464819
WEIGHTS:-32.4569046329
WEIGHTS:-29.2396506827
WEIGHTS:80.8332722425
WEIGHTS:74.0994965532
WEIGHTS:27.0884357917
WEIGHTS:-4.26954650523
WEIGHTS:-0.155141151806
WEIGHTS:3.20380239762
WEIGHTS:-86.6591076312
WEIGHTS:-49.0351599336
WEIGHTS:100.0
WEIGHTS:-25.3935243487
WEIGHTS:-97.3142095798
WEIGHTS:-88.170115781
WEIGHTS:-28.8003995377
WEIGHTS:-22.3920894595
WEIGHTS:13.1641520866
WEIGHTS:51.4482883571
WEIGHTS:37.4624634943
WEIGHTS:13.6225141948
WEIGHTS:-88.8844921185
WEIGHTS:88.6200182633
WEIGHTS:-34.1069816122
WEIGHTS:-4.86825089387
WEIGHTS:-3.04848611622
WEIGHTS:84.0758315174
WEIGHTS:45.881681078
WEIGHTS:100.0
WEIGHTS:47.322455453
WEIGHTS:-60.2968037221
WEIGHTS:49.8929754496
WEIGHTS:-7.02634534695
WEIGHTS:-4.34687602443
WEIGHTS:-64.3186169485
WEIGHTS:6.80611512259
WEIGHTS:-100.0
WEIGHTS:-75.1865795702
WEIGHTS:-0.954142442209
WEIGHTS:-4.81713295044
WEIGHTS:43.0297392718
WEIGHTS:29.113362948
WEIGHTS:-54.2285506727
WEIGHTS:97.5850953715
WEIGHTS:79.9155018964
WEIGHTS:16.3358667781
WEIGHTS:-7.40943346609
WEIGHTS:50.6610092227
WEIGHTS:15.6362177873
WEIGHTS:-10.1426691985
WEIGHTS:5.00047967009
WEIGHTS:-9.80049227846
WEIGHTS:67.3399680584
WEIGHTS:-52.6397242899
WEIGHTS:22.6874346779
WEIGHTS:-1.75160963416
WEIGHTS:37.2090167214
WEIGHTS:99.456525678
WEIGHTS:-63.5877271756
WEIGHTS:-5.787893184
WEIGHTS:56.7125182257
WEIGHTS:37.973629529
WEIGHTS:4.77734815184
WEIGHTS:23.6855187519
WEIGHTS:62.7096860872
WEIGHTS:-3.86056329795
WEIGHTS:97.3771231776
WEIGHTS:53.0137742883
WEIGHTS:69.3761304792
WEIGHTS:-12.1271580649
WEIGHTS:12.5478190547
WEIGHTS:-31.0636888333
WEIGHTS:3.06108083034
WEIGHTS:13.2015449081
WEIGHTS:29.3627200138
WEIGHTS:-34.8706508829
WEIGHTS:34.7175130415
WEIGHTS:100.0
WEIGHTS:-5.2138228924
WEIGHTS:-8.54904225171
WEIGHTS:-14.4864209233
WEIGHTS:-22.0502378645
WEIGHTS:4.46002842984
WEIGHTS:8.26117758086
WEIGHTS:-3.07390283428
WEIGHTS:-23.8879588692
WEIGHTS:22.7867488646
WEIGHTS:-25.7418652263
WEIGHTS:-51.5946383251
WEIGHTS:-43.4216797899
WEIGHTS:37.4974198065
WEIGHTS:-50.7814915206
WEIGHTS:4.68930971857
WEIGHTS:-21.1451534009
WEIGHTS:-6.78549577329
WEIGHTS:29.4040834256
WEIGHTS:68.6839417906
WEIGHTS:-32.2301056563
WEIGHTS:-5.46164889447
WEIGHTS:-6.11148726478
WEIGHTS:-100.0
WEIGHTS:-23.1899964309
WEIGHTS:-5.21140160251
WEIGHTS:-19.3455906136
WEIGHTS:15.6933096004
WEIGHTS:-21.7487637295
WEIGHTS:-20.1062187513
WEIGHTS:16.6192208957
WEIGHTS:80.6384940054
WEIGHTS:76.0167944184
WEIGHTS:17.2555634791
WEIGHTS:-68.7146064885
WEIGHTS:-28.7280751721
WEIGHTS:-10.1086330221
WEIGHTS:-6.33069658874
WEIGHTS:-12.4476500867
WEIGHTS:49.8701007854
WEIGHTS:-28.1722193779
WEIGHTS:0.119490335861
WEIGHTS:-5.63193033679
WEIGHTS:-4.71086000936
WEIGHTS:-6.30151604851
WEIGHTS:22.8258717815
WEIGHTS:-100.0
WEIGHTS:53.3728489177
WEIGHTS:60.0170094433
WEIGHTS:30.5180543994
WEIGHTS:-19.6549384082
WEIGHTS:1.42468232778
WEIGHTS:-23.4688118185
WEIGHTS:-14.5717610271
WEIGHTS:9.5683383398
WEIGHTS:22.1998105071
WEIGHTS:65.1172623007
WEIGHTS:64.2091623226
WEIGHTS:-12.6130254153
WEIGHTS:-6.28390255462
WEIGHTS:-5.96182247484
WEIGHTS:3.69504962465
WEIGHTS:7.60233142789
WEIGHTS:20.9085229637
WEIGHTS:-32.2682989233
WEIGHTS:9.0050416351
WEIGHTS:10.7004472308
WEIGHTS:-6.1325592399
WEIGHTS:-7.29468856694
WEIGHTS:-100.0
WEIGHTS:-24.6093992116
WEIGHTS:16.121428366
WEIGHTS:48.7762347169
WEIGHTS:9.32711929522
WEIGHTS:-28.8081570679
WEIGHTS:-7.35295269961
WEIGHTS:-5.91074761731
WEIGHTS:81.2078538683
WEIGHTS:-40.1824735505
WEIGHTS:-30.6138972321
WEIGHTS:-30.1323981535
WEIGHTS:68.6010442563
WEIGHTS:-6.31884939204
WEIGHTS:14.9797139935
WEIGHTS:-1.57477049426
WEIGHTS:-73.158066941
WEIGHTS:5.17912330169
WEIGHTS:-17.7793534618
WEIGHTS:-53.9210032405
WEIGHTS:64.882557259
WEIGHTS:6.43196234611
WEIGHTS:-8.05865405846
WEIGHTS:-24.326782689
WEIGHTS:4.84259922157
WEIGHTS:-43.3470323494
WEIGHTS:22.3303353208
WEIGHTS:-54.903160715
WEIGHTS:44.930661174
WEIGHTS:-27.7196729514
WEIGHTS:-5.24598998311
WEIGHTS:-9.4893695909
WEIGHTS:-1.78998777468
WEIGHTS:-27.546387393
WEIGHTS:10.5123323053
WEIGHTS:11.4742237768
WEIGHTS:22.1281789523
WEIGHTS:-24.6744369708
WEIGHTS:13.1220332846
WEIGHTS:-7.59640012988
WEIGHTS:-5.89977174955
WEIGHTS:-20.5084525189
WEIGHTS:4.00640473864
WEIGHTS:0.537249737756
WEIGHTS:-5.97179736578
WEIGHTS:30.8424394006
WEIGHTS:-21.5032983202
WEIGHTS:-1.05110738685
WEIGHTS:32.8661890852
WEIGHTS:-12.4042148686
WEIGHTS:-19.794888404
WEIGHTS:-8.50729876464
WEIGHTS:-37.1466894241
WEIGHTS:100.0
WEIGHTS:7.85752902707
WEIGHTS:-12.6974383083
WEIGHTS:-12.930109128
WEIGHTS:4.47524476724
WEIGHTS:-10.8469522425
WEIGHTS:-30.4593360576
WEIGHTS:-6.9959943793
WEIGHTS:-41.5087893641
WEIGHTS:-24.4338896115
WEIGHTS:-4.91306838713
WEIGHTS:-10.2271284984
WEIGHTS:-31.4542382409
WEIGHTS:-17.1618138211
WEIGHTS:-37.3940878904
WEIGHTS:-23.4417417815
WEIGHTS:-92.7803600549
WEIGHTS:19.9143724846
WEIGHTS:-6.99641900634
WEIGHTS:-0.880720359528
WEIGHTS:-10.0352641875
WEIGHTS:-19.2789769542
WEIGHTS:36.3906385955
WEIGHTS:5.62088169982
WEIGHTS:-15.2319038316
WEIGHTS:-17.2735953744
WEIGHTS:8.97584480989
WEIGHTS:-6.06581933632
WEIGHTS:17.6464241416
WEIGHTS:29.5644826077
WEIGHTS:-26.6621361274
WEIGHTS:-23.4849183945
WEIGHTS:-33.3412742161
WEIGHTS:14.4685062342
WEIGHTS:-16.3160068705
WEIGHTS:-15.3739581391
WEIGHTS:30.0762874947
WEIGHTS:-4.04013905882
WEIGHTS:8.48948486244
WEIGHTS:-6.55576872357
WEIGHTS:54.0621589998
WEIGHTS:12.1924014911
WEIGHTS:1.19436259897
WEIGHTS:-7.77382532861
WEIGHTS:-41.3706710937
WEIGHTS:68.4911921385
WEIGHTS:-7.5903170116
WEIGHTS:70.6619411289
WEIGHTS:79.585852614
WEIGHTS:17.7138733254
WEIGHTS:5.05135836013
WEIGHTS:-11.789722333
WEIGHTS:-16.7851275278
WEIGHTS:60.3917290871
WEIGHTS:30.5903862311
WEIGHTS:23.9706327184
WEIGHTS:-0.0770197808178
WEIGHTS:41.1330935248
WEIGHTS:-7.43972974011
WEIGHTS:10.2673245078
WEIGHTS:19.5064393465
WEIGHTS:-17.4149867127
WEIGHTS:29.8828960362
WEIGHTS:1.10758404888
WEIGHTS:-100.0
WEIGHTS:-10.159187195
WEIGHTS:-6.28427355828
WEIGHTS:-23.0443060433
WEIGHTS:7.96363758519
WEIGHTS:-23.2321522179
WEIGHTS:-11.5550797474
WEIGHTS:-19.28235406
WEIGHTS:47.8202490181
WEIGHTS:63.8068812626
WEIGHTS:24.9888673376
WEIGHTS:0.973992750058
WEIGHTS:14.3480157236
WEIGHTS:-33.1962702727
WEIGHTS:12.1165398536
WEIGHTS:-10.2647860391
WEIGHTS:-2.95886582117
WEIGHTS:-0.554671217602
WEIGHTS:10.9067050225
WEIGHTS:-6.0112395239
WEIGHTS:15.8722335628
WEIGHTS:-4.42908655049
WEIGHTS:0.237149554373
WEIGHTS:24.5538189523
WEIGHTS:-6.0200776735
WEIGHTS:0.754969079324
WEIGHTS:0.0246619148172
WEIGHTS:0.461349792328
WEIGHTS:-23.3713240804
WEIGHTS:-12.1288119374
WEIGHTS:-1.51390594497
WEIGHTS:-2.12178226613
WEIGHTS:-39.8146747268
WEIGHTS:-3.91814012417
WEIGHTS:-2.99050039622
WEIGHTS:-12.4118382881
WEIGHTS:-13.8130406992
WEIGHTS:-11.5676443489
WEIGHTS:-0.944241326916
WEIGHTS:-38.0662803566
WEIGHTS:-17.7070986341
WEIGHTS:22.1708780472
WEIGHTS:-4.43279395891
WEIGHTS:5.66378142621
WEIGHTS:-10.346116233
WEIGHTS:-24.9160297742
WEIGHTS:-1.70750836847
WEIGHTS:23.7870711157
WEIGHTS:-21.6160258591
WEIGHTS:39.1616867817
WEIGHTS:3.21268436378
WEIGHTS:-6.7077300563
WEIGHTS:-2.22692714863
WEIGHTS:-1.6839974403
WEIGHTS:-20.6706214228
WEIGHTS:-36.3860423826
WEIGHTS:-10.2752356313
WEIGHTS:52.8800005565
WEIGHTS:-19.5637832293
WEIGHTS:20.3060060198
WEIGHTS:6.0039645582
WEIGHTS:10.4041343473
WEIGHTS:-4.20815845982
WEIGHTS:-13.6665752377
WEIGHTS:36.8459108492
WEIGHTS:38.0115161583
WEIGHTS:-4.96981359657
WEIGHTS:-0.390923416745
WEIGHTS:-1.72334254049
WEIGHTS:4.60374297132
WEIGHTS:10.8446973534
WEIGHTS:-1.88947284612
WEIGHTS:-4.60545323523
WEIGHTS:6.158292448
WEIGHTS:21.0755036186
WEIGHTS:12.7530585433
WEIGHTS:-2.09044333504
WEIGHTS:-0.604253567677
WEIGHTS:-65.349393679
WEIGHTS:5.41938626124
WEIGHTS:-18.9547002645
WEIGHTS:-5.892826677
WEIGHTS:6.95383455254
WEIGHTS:-2.5263194935
WEIGHTS:8.22177631546
WEIGHTS:-2.03011808114
WEIGHTS:51.8103144806
WEIGHTS:-13.930434972
WEIGHTS:7.5362951217
WEIGHTS:12.4906469566
WEIGHTS:-40.9993540125
WEIGHTS:-5.65743390291
WEIGHTS:-5.27379551753
WEIGHTS:4.31622133428
WEIGHTS:18.2909626407
WEIGHTS:-24.1180358403
WEIGHTS:-38.7463763916
WEIGHTS:-37.6770459422
WEIGHTS:94.2847209043
WEIGHTS:29.2589839209
WEIGHTS:1.97139430931
WEIGHTS:-49.2086371693
WEIGHTS:39.885237632
WEIGHTS:-39.2826733271
WEIGHTS:36.1460610219
WEIGHTS:-12.6555016767
WEIGHTS:65.7343825862
WEIGHTS:-100.0
WEIGHTS:-3.53180642842
WEIGHTS:18.1456009402
WEIGHTS:27.7953732943
WEIGHTS:58.5335597057
WEIGHTS:-100.0
WEIGHTS:-15.339279158
WEIGHTS:38.1459717342
WEIGHTS:-67.2814016367
WEIGHTS:63.8057410101
WEIGHTS:-25.7186728674
WEIGHTS:-17.2630270588
WEIGHTS:-23.6774120173
WEIGHTS:34.0611210743
WEIGHTS:47.7749051374
WEIGHTS:35.3518507301
WEIGHTS:-23.9610854749
WEIGHTS:3.95787670433
WEIGHTS:0.796411550904
WEIGHTS:-51.1288542126
WEIGHTS:-34.381799498
WEIGHTS:75.4354236216
WEIGHTS:33.0375595797
WEIGHTS:71.1109975582
WEIGHTS:-28.3664592833
WEIGHTS:-15.5004656462
WEIGHTS:14.4790541555
WEIGHTS:2.70196633843
WEIGHTS:90.7277983371
WEIGHTS:-65.0072044209
WEIGHTS:14.4982054669
WEIGHTS:40.8422482515
WEIGHTS:-90.8635663208
WEIGHTS:-19.7586141312
WEIGHTS:-89.7215514793
WEIGHTS:58.8576666198
WEIGHTS:24.5423511
WEIGHTS:-0.108422017025
WEIGHTS:-32.2536061251
WEIGHTS:1.78699236501
WEIGHTS:100.0
WEIGHTS:8.92746746477
WEIGHTS:-15.0885546128
WEIGHTS:18.5895665296
WEIGHTS:-62.8265261685
WEIGHTS:9.04424962713
WEIGHTS:-17.3154668035
WEIGHTS:-69.5171553976
WEIGHTS:-27.2745969552
WEIGHTS:30.9289555181
WEIGHTS:-53.685542468
WEIGHTS:-21.6240440574
WEIGHTS:19.9382893851
WEIGHTS:-16.387414725
WEIGHTS:5.02315204909
WEIGHTS:0.717013504795
WEIGHTS:17.4895651433
WEIGHTS:48.3056729947
WEIGHTS:2.69442329972
WEIGHTS:8.98383079009
WEIGHTS:-50.9367125033
WEIGHTS:-24.2865012872
WEIGHTS:73.8977222121
WEIGHTS:-95.5630654868
WEIGHTS:-69.4374789995
WEIGHTS:-14.1073179163
WEIGHTS:-32.8818730458
WEIGHTS:-41.4725700862
WEIGHTS:70.1416525337
WEIGHTS:-47.1632027463
WEIGHTS:9.75299959883
WEIGHTS:-44.9484641012
WEIGHTS:27.7611731613
WEIGHTS:-13.2468557817
WEIGHTS:-11.906424354
WEIGHTS:47.5825481053
WEIGHTS:35.2923106573
WEIGHTS:-20.8943670018
WEIGHTS:29.8514290191
WEIGHTS:96.24084508
WEIGHTS:-32.8095945898
WEIGHTS:-79.0170178806
WEIGHTS:-8.57990677898
WEIGHTS:-100.0
WEIGHTS:-60.8251736296
WEIGHTS:26.8829297123
WEIGHTS:-41.282533831
WEIGHTS:-71.520862303
WEIGHTS:-74.8265866843
WEIGHTS:14.4679167413
WEIGHTS:-61.892638531
WEIGHTS:-21.3297107746
WEIGHTS:-29.9644544314
WEIGHTS:12.9235829032
WEIGHTS:12.4212514956
WEIGHTS:8.16419501443
WEIGHTS:-30.8926249583
WEIGHTS:8.49294210234
WEIGHTS:2.36766052392
WEIGHTS:5.56042797568
WEIGHTS:2.60539923454
WEIGHTS:46.7681468508
WEIGHTS:5.83811825808
WEIGHTS:20.4269414495
WEIGHTS:1.16143163265
WEIGHTS:-55.2383031476
WEIGHTS:-3.00502060822
WEIGHTS:6.55518667442
WEIGHTS:-42.6292194271
WEIGHTS:11.8698106456
WEIGHTS:25.8608240421
WEIGHTS:28.9015314548
WEIGHTS:-71.2229019154
WEIGHTS:96.7517697858
WEIGHTS:6.61068424393
WEIGHTS:-22.3457558952
WEIGHTS:39.5340857693
WEIGHTS:-13.0837399646
WEIGHTS:4.8253808501
WEIGHTS:5.90966562824
WEIGHTS:-12.1474706437
WEIGHTS:7.54017774297
WEIGHTS:5.04982962047
WEIGHTS:72.6147633194
WEIGHTS:-15.0211226216
WEIGHTS:-13.5047238441
WEIGHTS:-51.2979407219
WEIGHTS:14.7500857062
WEIGHTS:-11.0299656412
WEIGHTS:31.0244368974
WEIGHTS:-70.7237298034
WEIGHTS:12.7838142804
WEIGHTS:46.1477665302
WEIGHTS:-18.3426693283
WEIGHTS:5.66092382943
WEIGHTS:77.4769782184
WEIGHTS:17.228354602
WEIGHTS:33.823756115
WEIGHTS:-99.3646115782
WEIGHTS:4.32327182787
WEIGHTS:3.45596173399
WEIGHTS:7.44729263549
WEIGHTS:21.4882701413
WEIGHTS:23.3064215718
WEIGHTS:-11.767208633
WEIGHTS:48.8760722134
WEIGHTS:-14.3004230241
WEIGHTS:10.5433700781
WEIGHTS:-5.33210945561
WEIGHTS:3.94342854902
WEIGHTS:-76.7002067734
WEIGHTS:9.57096308779
WEIGHTS:13.5531965386
WEIGHTS:-20.5725081358
WEIGHTS:41.046044443
WEIGHTS:9.38309783661
WEIGHTS:5.90462018896
WEIGHTS:44.4622820339
WEIGHTS:13.2274326583
WEIGHTS:-1.36226904101
WEIGHTS:15.4992540856
WEIGHTS:1.84810588677
WEIGHTS:-25.7205677383
WEIGHTS:-66.6172250554
WEIGHTS:5.81733013127
WEIGHTS:7.05869011042
WEIGHTS:29.4365393803
WEIGHTS:12.8460510277
WEIGHTS:-20.71875725
WEIGHTS:26.3473630915
WEIGHTS:-14.0762141789
WEIGHTS:10.4985637619
WEIGHTS:11.0909706195
WEIGHTS:4.52524371926
WEIGHTS:-42.8156813728
WEIGHTS:11.3722005048
WEIGHTS:6.46938061669
WEIGHTS:3.88218203982
WEIGHTS:31.1317289592
WEIGHTS:5.17618545139
WEIGHTS:0.80303643806
WEIGHTS:-0.995293955953
WEIGHTS:3.73774866693
WEIGHTS:-4.66518182339
WEIGHTS:-32.0415814639
WEIGHTS:-5.45769739653
WEIGHTS:17.0317082001
WEIGHTS:-45.9482890309
WEIGHTS:-11.9480928224
WEIGHTS:22.3072713309
WEIGHTS:20.5036597848
WEIGHTS:21.7914682802
WEIGHTS:24.1910278561
WEIGHTS:-29.0897073524
WEIGHTS:42.1467983091
WEIGHTS:-5.95471766732
WEIGHTS:16.5468404199
WEIGHTS:8.70912544559
WEIGHTS:-6.80968372579
WEIGHTS:2.15011192876
WEIGHTS:-17.7092631332
WEIGHTS:22.1648793626
WEIGHTS:-7.01391185988
WEIGHTS:-47.5347799043
WEIGHTS:28.2281887356
WEIGHTS:-3.3216713471
WEIGHTS:4.75756543294
WEIGHTS:-6.36410023816
WEIGHTS:1.21925408131
WEIGHTS:13.2051840721
WEIGHTS:-44.6600746708
WEIGHTS:15.0936690015
WEIGHTS:-6.18882213747
WEIGHTS:-6.73544756823
WEIGHTS:24.1408770084
WEIGHTS:24.0773801989
WEIGHTS:-41.236858249
WEIGHTS:-3.99276471792
WEIGHTS:51.6257909825
WEIGHTS:31.4010094029
WEIGHTS:-0.691190288703
WEIGHTS:-10.4810077513
WEIGHTS:-25.4728384893
WEIGHTS:-0.405511753632
WEIGHTS:-13.7684058731
WEIGHTS:-1.80370511595
WEIGHTS:-62.3163965809
WEIGHTS:-23.2571149261
WEIGHTS:19.0085234816
WEIGHTS:-26.0101263692
WEIGHTS:6.54305530202
WEIGHTS:-12.1534764289
WEIGHTS:9.18077700861
WEIGHTS:-16.7297279244
WEIGHTS:-23.3647660047
WEIGHTS:-9.18742079095
WEIGHTS:22.0111403665
WEIGHTS:9.82259107809
WEIGHTS:8.5449592272
WEIGHTS:-20.1468531377
WEIGHTS:7.10120013687
WEIGHTS:-23.72073174
WEIGHTS:-31.1464206166
WEIGHTS:2.3250786586
WEIGHTS:50.1697010214
WEIGHTS:-12.4002172818
WEIGHTS:16.4003864619
WEIGHTS:25.4022651509
WEIGHTS:-15.712609902
WEIGHTS:16.5320216498
WEIGHTS:-8.05148620016
WEIGHTS:-24.9180511847
WEIGHTS:49.1420886375
WEIGHTS:-14.2018939716
WEIGHTS:13.8039316199
WEIGHTS:-4.1853066815
WEIGHTS:-18.6288412471
WEIGHTS:-13.9989453381
WEIGHTS:-23.6140885376
WEIGHTS:-19.0786375424
WEIGHTS:-28.8768153606
WEIGHTS:7.89697335183
WEIGHTS:-33.2305672888
WEIGHTS:6.54276505652
WEIGHTS:-0.942664897281
WEIGHTS:-12.362234659
WEIGHTS:-14.4878669652
WEIGHTS:21.4247906221
WEIGHTS:-3.319605365
WEIGHTS:23.9214693458
WEIGHTS:11.6007638256
WEIGHTS:-8.22462719223
WEIGHTS:-31.6108115761
WEIGHTS:13.7220831094
WEIGHTS:-29.594568569
WEIGHTS:8.2904400278
WEIGHTS:-2.65250230999
WEIGHTS:-26.5866620083
WEIGHTS:-15.5129115132
WEIGHTS:-2.01639246023
WEIGHTS:-9.57881016625
WEIGHTS:-25.1023166344
WEIGHTS:-7.95879404426
WEIGHTS:-35.4431105253
WEIGHTS:13.0690216235
WEIGHTS:-75.7288179838
WEIGHTS:0.125278823152
WEIGHTS:4.84515361894
WEIGHTS:24.8172369511
WEIGHTS:-15.5295843092
WEIGHTS:-19.6369134312
WEIGHTS:-10.4638312992
WEIGHTS:-4.44360291727
WEIGHTS:15.6446611773
WEIGHTS:1.25427595858
WEIGHTS:1.19705464557
WEIGHTS:1.56171276062
WEIGHTS:-2.412006277
WEIGHTS:-11.1926895876
WEIGHTS:0.827149700068
WEIGHTS:3.81841617389
WEIGHTS:-17.8028860065
WEIGHTS:-0.456177817822
WEIGHTS:9.48791881549
WEIGHTS:1.29646870809
WEIGHTS:6.29910646568
WEIGHTS:15.0822674478
WEIGHTS:13.0996571921
WEIGHTS:5.70470081102
WEIGHTS:-0.528468039715
WEIGHTS:12.5819912909
WEIGHTS:-8.80053275662
WEIGHTS:44.8418208354
WEIGHTS:1.66393459348
WEIGHTS:0.435066985436
WEIGHTS:-63.2228947767
WEIGHTS:6.84389743655
WEIGHTS:1.21640158447
WEIGHTS:-18.5842810481
WEIGHTS:5.03183875061
WEIGHTS:14.9447206777
WEIGHTS:-0.342746303839
WEIGHTS:-11.7087678123
WEIGHTS:75.5685341879
WEIGHTS:-43.6388017343
WEIGHTS:3.05610266162
WEIGHTS:8.79691363752
WEIGHTS:6.28178713263
WEIGHTS:-8.10211037569
WEIGHTS:0.0783054343395
WEIGHTS:13.0705866373
WEIGHTS:49.9377013364
WEIGHTS:35.2541282347
WEIGHTS:-31.010095481
WEIGHTS:0.816955854683
WEIGHTS:2.80727341397
WEIGHTS:6.39351925562
WEIGHTS:-15.513741924
WEIGHTS:17.8551927978
WEIGHTS:12.3837839011
WEIGHTS:-20.3561224635
WEIGHTS:-18.7922914047
WEIGHTS:12.9667621084
WEIGHTS:4.35006078737
WEIGHTS:27.9702463777
WEIGHTS:-10.7455057859
WEIGHTS:-16.18090279
WEIGHTS:9.98319669864
WEIGHTS:-34.2311472034
WEIGHTS:-17.8744168251
WEIGHTS:0.355742764287
WEIGHTS:-1.20979523193
WEIGHTS:10.8238941986
WEIGHTS:-28.4961172048
WEIGHTS:-0.0807457721494
WEIGHTS:-14.5221523111
WEIGHTS:4.78318978276
WEIGHTS:-15.4914102663
WEIGHTS:-1.35494136499
WEIGHTS:0.843595193979
WEIGHTS:1.01229268046
WEIGHTS:20.3958243836
WEIGHTS:4.51974662337
WEIGHTS:12.3668322345
WEIGHTS:-1.34046402127
WEIGHTS:2.39973848078
WEIGHTS:-6.8912915581
WEIGHTS:4.82971292483
WEIGHTS:7.78277877403
WEIGHTS:2.08779448388
WEIGHTS:12.0186723845
WEIGHTS:6.34170547246
WEIGHTS:3.82081598487
WEIGHTS:-19.6351375399
WEIGHTS:1.09108559951
WEIGHTS:1.6413609081
WEIGHTS:-2.11824944116
WEIGHTS:2.86285507035
WEIGHTS:0.997475983934
WEIGHTS:-3.44237037896
WEIGHTS:-2.50415205288
WEIGHTS:5.89170843947
WEIGHTS:2.11826150378
WEIGHTS:-2.86250217004
WEIGHTS:-0.999644770707
WEIGHTS:3.44565064478
WEIGHTS:2.5094913586
WEIGHTS:-5.90225007936
CONEC:-1 194
CONEC:0 194
CONEC:1 194
CONEC:2 194
CONEC:3 194
CONEC:4 194
CONEC:5 194
CONEC:6 194
CONEC:7 194
CONEC:8 194
CONEC:9 194
CONEC:10 194
CONEC:11 194
CONEC:12 194
CONEC:13 194
CONEC:14 194
CONEC:15 194
CONEC:16 194
CONEC:17 194
CONEC:18 194
CONEC:19 194
CONEC:20 194
CONEC:21 194
CONEC:22 194
CONEC:23 194
CONEC:24 194
CONEC:25 194
CONEC:26 194
CONEC:27 194
CONEC:28 194
CONEC:29 194
CONEC:30 194
CONEC:31 194
CONEC:32 194
CONEC:33 194
CONEC:34 194
CONEC:35 194
CONEC:36 194
CONEC:37 194
CONEC:38 194
CONEC:39 194
CONEC:40 194
CONEC:41 194
CONEC:42 194
CONEC:43 194
CONEC:44 194
CONEC:45 194
CONEC:46 194
CONEC:47 194
CONEC:48 194
CONEC:49 194
CONEC:50 194
CONEC:51 194
CONEC:52 194
CONEC:53 194
CONEC:54 194
CONEC:55 194
CONEC:56 194
CONEC:57 194
CONEC:58 194
CONEC:59 194
CONEC:60 194
CONEC:61 194
CONEC:62 194
CONEC:63 194
CONEC:64 194
CONEC:65 194
CONEC:66 194
CONEC:67 194
CONEC:68 194
CONEC:69 194
CONEC:70 194
CONEC:71 194
CONEC:72 194
CONEC:73 194
CONEC:74 194
CONEC:75 194
CONEC:76 194
CONEC:77 194
CONEC:78 194
CONEC:79 194
CONEC:80 194
CONEC:81 194
CONEC:82 194
CONEC:83 194
CONEC:84 194
CONEC:85 194
CONEC:86 194
CONEC:87 194
CONEC:88 194
CONEC:89 194
CONEC:90 194
CONEC:91 194
CONEC:92 194
CONEC:93 194
CONEC:94 194
CONEC:95 194
CONEC:96 194
CONEC:97 194
CONEC:98 194
CONEC:99 194
CONEC:100 194
CONEC:101 194
CONEC:102 194
CONEC:103 194
CONEC:104 194
CONEC:105 194
CONEC:106 194
CONEC:107 194
CONEC:108 194
CONEC:109 194
CONEC:110 194
CONEC:111 194
CONEC:112 194
CONEC:113 194
CONEC:114 194
CONEC:115 194
CONEC:116 194
CONEC:117 194
CONEC:118 194
CONEC:119 194
CONEC:120 194
CONEC:121 194
CONEC:122 194
CONEC:123 194
CONEC:124 194
CONEC:125 194
CONEC:126 194
CONEC:127 194
CONEC:128 194
CONEC:129 194
CONEC:130 194
CONEC:131 194
CONEC:132 194
CONEC:133 194
CONEC:134 194
CONEC:135 194
CONEC:136 194
CONEC:137 194
CONEC:138 194
CONEC:139 194
CONEC:140 194
CONEC:141 194
CONEC:142 194
CONEC:143 194
CONEC:144 194
CONEC:145 194
CONEC:146 194
CONEC:147 194
CONEC:148 194
CONEC:149 194
CONEC:150 194
CONEC:151 194
CONEC:152 194
CONEC:153 194
CONEC:154 194
CONEC:155 194
CONEC:156 194
CONEC:157 194
CONEC:158 194
CONEC:159 194
CONEC:160 194
CONEC:161 194
CONEC:162 194
CONEC:163 194
CONEC:164 194
CONEC:165 194
CONEC:166 194
CONEC:167 194
CONEC:168 194
CONEC:169 194
CONEC:170 194
CONEC:171 194
CONEC:172 194
CONEC:173 194
CONEC:174 194
CONEC:175 194
CONEC:176 194
CONEC:177 194
CONEC:178 194
CONEC:179 194
CONEC:180 194
CONEC:181 194
CONEC:182 194
CONEC:183 194
CONEC:184 194
CONEC:185 194
CONEC:186 194
CONEC:187 194
CONEC:188 194
CONEC:189 194
CONEC:190 194
CONEC:191 194
CONEC:192 194
CONEC:193 194
CONEC:-1 195
CONEC:0 195
CONEC:1 195
CONEC:2 195
CONEC:3 195
CONEC:4 195
CONEC:5 195
CONEC:6 195
CONEC:7 195
CONEC:8 195
CONEC:9 195
CONEC:10 195
CONEC:11 195
CONEC:12 195
CONEC:13 195
CONEC:14 195
CONEC:15 195
CONEC:16 195
CONEC:17 195
CONEC:18 195
CONEC:19 195
CONEC:20 195
CONEC:21 195
CONEC:22 195
CONEC:23 195
CONEC:24 195
CONEC:25 195
CONEC:26 195
CONEC:27 195
CONEC:28 195
CONEC:29 195
CONEC:30 195
CONEC:31 195
CONEC:32 195
CONEC:33 195
CONEC:34 195
CONEC:35 195
CONEC:36 195
CONEC:37 195
CONEC:38 195
CONEC:39 195
CONEC:40 195
CONEC:41 195
CONEC:42 195
CONEC:43 195
CONEC:44 195
CONEC:45 195
CONEC:46 195
CONEC:47 195
CONEC:48 195
CONEC:49 195
CONEC:50 195
CONEC:51 195
CONEC:52 195
CONEC:53 195
CONEC:54 195
CONEC:55 195
CONEC:56 195
CONEC:57 195
CONEC:58 195
CONEC:59 195
CONEC:60 195
CONEC:61 195
CONEC:62 195
CONEC:63 195
CONEC:64 195
CONEC:65 195
CONEC:66 195
CONEC:67 195
CONEC:68 195
CONEC:69 195
CONEC:70 195
CONEC:71 195
CONEC:72 195
CONEC:73 195
CONEC:74 195
CONEC:75 195
CONEC:76 195
CONEC:77 195
CONEC:78 195
CONEC:79 195
CONEC:80 195
CONEC:81 195
CONEC:82 195
CONEC:83 195
CONEC:84 195
CONEC:85 195
CONEC:86 195
CONEC:87 195
CONEC:88 195
CONEC:89 195
CONEC:90 195
CONEC:91 195
CONEC:92 195
CONEC:93 195
CONEC:94 195
CONEC:95 195
CONEC:96 195
CONEC:97 195
CONEC:98 195
CONEC:99 195
CONEC:100 195
CONEC:101 195
CONEC:102 195
CONEC:103 195
CONEC:104 195
CONEC:105 195
CONEC:106 195
CONEC:107 195
CONEC:108 195
CONEC:109 195
CONEC:110 195
CONEC:111 195
CONEC:112 195
CONEC:113 195
CONEC:114 195
CONEC:115 195
CONEC:116 195
CONEC:117 195
CONEC:118 195
CONEC:119 195
CONEC:120 195
CONEC:121 195
CONEC:122 195
CONEC:123 195
CONEC:124 195
CONEC:125 195
CONEC:126 195
CONEC:127 195
CONEC:128 195
CONEC:129 195
CONEC:130 195
CONEC:131 195
CONEC:132 195
CONEC:133 195
CONEC:134 195
CONEC:135 195
CONEC:136 195
CONEC:137 195
CONEC:138 195
CONEC:139 195
CONEC:140 195
CONEC:141 195
CONEC:142 195
CONEC:143 195
CONEC:144 195
CONEC:145 195
CONEC:146 195
CONEC:147 195
CONEC:148 195
CONEC:149 195
CONEC:150 195
CONEC:151 195
CONEC:152 195
CONEC:153 195
CONEC:154 195
CONEC:155 195
CONEC:156 195
CONEC:157 195
CONEC:158 195
CONEC:159 195
CONEC:160 195
CONEC:161 195
CONEC:162 195
CONEC:163 195
CONEC:164 195
CONEC:165 195
CONEC:166 195
CONEC:167 195
CONEC:168 195
CONEC:169 195
CONEC:170 195
CONEC:171 195
CONEC:172 195
CONEC:173 195
CONEC:174 195
CONEC:175 195
CONEC:176 195
CONEC:177 195
CONEC:178 195
CONEC:179 195
CONEC:180 195
CONEC:181 195
CONEC:182 195
CONEC:183 195
CONEC:184 195
CONEC:185 195
CONEC:186 195
CONEC:187 195
CONEC:188 195
CONEC:189 195
CONEC:190 195
CONEC:191 195
CONEC:192 195
CONEC:193 195
CONEC:-1 196
CONEC:0 196
CONEC:1 196
CONEC:2 196
CONEC:3 196
CONEC:4 196
CONEC:5 196
CONEC:6 196
CONEC:7 196
CONEC:8 196
CONEC:9 196
CONEC:10 196
CONEC:11 196
CONEC:12 196
CONEC:13 196
CONEC:14 196
CONEC:15 196
CONEC:16 196
CONEC:17 196
CONEC:18 196
CONEC:19 196
CONEC:20 196
CONEC:21 196
CONEC:22 196
CONEC:23 196
CONEC:24 196
CONEC:25 196
CONEC:26 196
CONEC:27 196
CONEC:28 196
CONEC:29 196
CONEC:30 196
CONEC:31 196
CONEC:32 196
CONEC:33 196
CONEC:34 196
CONEC:35 196
CONEC:36 196
CONEC:37 196
CONEC:38 196
CONEC:39 196
CONEC:40 196
CONEC:41 196
CONEC:42 196
CONEC:43 196
CONEC:44 196
CONEC:45 196
CONEC:46 196
CONEC:47 196
CONEC:48 196
CONEC:49 196
CONEC:50 196
CONEC:51 196
CONEC:52 196
CONEC:53 196
CONEC:54 196
CONEC:55 196
CONEC:56 196
CONEC:57 196
CONEC:58 196
CONEC:59 196
CONEC:60 196
CONEC:61 196
CONEC:62 196
CONEC:63 196
CONEC:64 196
CONEC:65 196
CONEC:66 196
CONEC:67 196
CONEC:68 196
CONEC:69 196
CONEC:70 196
CONEC:71 196
CONEC:72 196
CONEC:73 196
CONEC:74 196
CONEC:75 196
CONEC:76 196
CONEC:77 196
CONEC:78 196
CONEC:79 196
CONEC:80 196
CONEC:81 196
CONEC:82 196
CONEC:83 196
CONEC:84 196
CONEC:85 196
CONEC:86 196
CONEC:87 196
CONEC:88 196
CONEC:89 196
CONEC:90 196
CONEC:91 196
CONEC:92 196
CONEC:93 196
CONEC:94 196
CONEC:95 196
CONEC:96 196
CONEC:97 196
CONEC:98 196
CONEC:99 196
CONEC:100 196
CONEC:101 196
CONEC:102 196
CONEC:103 196
CONEC:104 196
CONEC:105 196
CONEC:106 196
CONEC:107 196
CONEC:108 196
CONEC:109 196
CONEC:110 196
CONEC:111 196
CONEC:112 196
CONEC:113 196
CONEC:114 196
CONEC:115 196
CONEC:116 196
CONEC:117 196
CONEC:118 196
CONEC:119 196
CONEC:120 196
CONEC:121 196
CONEC:122 196
CONEC:123 196
CONEC:124 196
CONEC:125 196
CONEC:126 196
CONEC:127 196
CONEC:128 196
CONEC:129 196
CONEC:130 196
CONEC:131 196
CONEC:132 196
CONEC:133 196
CONEC:134 196
CONEC:135 196
CONEC:136 196
CONEC:137 196
CONEC:138 196
CONEC:139 196
CONEC:140 196
CONEC:141 196
CONEC:142 196
CONEC:143 196
CONEC:144 196
CONEC:145 196
CONEC:146 196
CONEC:147 196
CONEC:148 196
CONEC:149 196
CONEC:150 196
CONEC:151 196
CONEC:152 196
CONEC:153 196
CONEC:154 196
CONEC:155 196
CONEC:156 196
CONEC:157 196
CONEC:158 196
CONEC:159 196
CONEC:160 196
CONEC:161 196
CONEC:162 196
CONEC:163 196
CONEC:164 196
CONEC:165 196
CONEC:166 196
CONEC:167 196
CONEC:168 196
CONEC:169 196
CONEC:170 196
CONEC:171 196
CONEC:172 196
CONEC:173 196
CONEC:174 196
CONEC:175 196
CONEC:176 196
CONEC:177 196
CONEC:178 196
CONEC:179 196
CONEC:180 196
CONEC:181 196
CONEC:182 196
CONEC:183 196
CONEC:184 196
CONEC:185 196
CONEC:186 196
CONEC:187 196
CONEC:188 196
CONEC:189 196
CONEC:190 196
CONEC:191 196
CONEC:192 196
CONEC:193 196
CONEC:-1 197
CONEC:0 197
CONEC:1 197
CONEC:2 197
CONEC:3 197
CONEC:4 197
CONEC:5 197
CONEC:6 197
CONEC:7 197
CONEC:8 197
CONEC:9 197
CONEC:10 197
CONEC:11 197
CONEC:12 197
CONEC:13 197
CONEC:14 197
CONEC:15 197
CONEC:16 197
CONEC:17 197
CONEC:18 197
CONEC:19 197
CONEC:20 197
CONEC:21 197
CONEC:22 197
CONEC:23 197
CONEC:24 197
CONEC:25 197
CONEC:26 197
CONEC:27 197
CONEC:28 197
CONEC:29 197
CONEC:30 197
CONEC:31 197
CONEC:32 197
CONEC:33 197
CONEC:34 197
CONEC:35 197
CONEC:36 197
CONEC:37 197
CONEC:38 197
CONEC:39 197
CONEC:40 197
CONEC:41 197
CONEC:42 197
CONEC:43 197
CONEC:44 197
CONEC:45 197
CONEC:46 197
CONEC:47 197
CONEC:48 197
CONEC:49 197
CONEC:50 197
CONEC:51 197
CONEC:52 197
CONEC:53 197
CONEC:54 197
CONEC:55 197
CONEC:56 197
CONEC:57 197
CONEC:58 197
CONEC:59 197
CONEC:60 197
CONEC:61 197
CONEC:62 197
CONEC:63 197
CONEC:64 197
CONEC:65 197
CONEC:66 197
CONEC:67 197
CONEC:68 197
CONEC:69 197
CONEC:70 197
CONEC:71 197
CONEC:72 197
CONEC:73 197
CONEC:74 197
CONEC:75 197
CONEC:76 197
CONEC:77 197
CONEC:78 197
CONEC:79 197
CONEC:80 197
CONEC:81 197
CONEC:82 197
CONEC:83 197
CONEC:84 197
CONEC:85 197
CONEC:86 197
CONEC:87 197
CONEC:88 197
CONEC:89 197
CONEC:90 197
CONEC:91 197
CONEC:92 197
CONEC:93 197
CONEC:94 197
CONEC:95 197
CONEC:96 197
CONEC:97 197
CONEC:98 197
CONEC:99 197
CONEC:100 197
CONEC:101 197
CONEC:102 197
CONEC:103 197
CONEC:104 197
CONEC:105 197
CONEC:106 197
CONEC:107 197
CONEC:108 197
CONEC:109 197
CONEC:110 197
CONEC:111 197
CONEC:112 197
CONEC:113 197
CONEC:114 197
CONEC:115 197
CONEC:116 197
CONEC:117 197
CONEC:118 197
CONEC:119 197
CONEC:120 197
CONEC:121 197
CONEC:122 197
CONEC:123 197
CONEC:124 197
CONEC:125 197
CONEC:126 197
CONEC:127 197
CONEC:128 197
CONEC:129 197
CONEC:130 197
CONEC:131 197
CONEC:132 197
CONEC:133 197
CONEC:134 197
CONEC:135 197
CONEC:136 197
CONEC:137 197
CONEC:138 197
CONEC:139 197
CONEC:140 197
CONEC:141 197
CONEC:142 197
CONEC:143 197
CONEC:144 197
CONEC:145 197
CONEC:146 197
CONEC:147 197
CONEC:148 197
CONEC:149 197
CONEC:150 197
CONEC:151 197
CONEC:152 197
CONEC:153 197
CONEC:154 197
CONEC:155 197
CONEC:156 197
CONEC:157 197
CONEC:158 197
CONEC:159 197
CONEC:160 197
CONEC:161 197
CONEC:162 197
CONEC:163 197
CONEC:164 197
CONEC:165 197
CONEC:166 197
CONEC:167 197
CONEC:168 197
CONEC:169 197
CONEC:170 197
CONEC:171 197
CONEC:172 197
CONEC:173 197
CONEC:174 197
CONEC:175 197
CONEC:176 197
CONEC:177 197
CONEC:178 197
CONEC:179 197
CONEC:180 197
CONEC:181 197
CONEC:182 197
CONEC:183 197
CONEC:184 197
CONEC:185 197
CONEC:186 197
CONEC:187 197
CONEC:188 197
CONEC:189 197
CONEC:190 197
CONEC:191 197
CONEC:192 197
CONEC:193 197
CONEC:-1 198
CONEC:0 198
CONEC:1 198
CONEC:2 198
CONEC:3 198
CONEC:4 198
CONEC:5 198
CONEC:6 198
CONEC:7 198
CONEC:8 198
CONEC:9 198
CONEC:10 198
CONEC:11 198
CONEC:12 198
CONEC:13 198
CONEC:14 198
CONEC:15 198
CONEC:16 198
CONEC:17 198
CONEC:18 198
CONEC:19 198
CONEC:20 198
CONEC:21 198
CONEC:22 198
CONEC:23 198
CONEC:24 198
CONEC:25 198
CONEC:26 198
CONEC:27 198
CONEC:28 198
CONEC:29 198
CONEC:30 198
CONEC:31 198
CONEC:32 198
CONEC:33 198
CONEC:34 198
CONEC:35 198
CONEC:36 198
CONEC:37 198
CONEC:38 198
CONEC:39 198
CONEC:40 198
CONEC:41 198
CONEC:42 198
CONEC:43 198
CONEC:44 198
CONEC:45 198
CONEC:46 198
CONEC:47 198
CONEC:48 198
CONEC:49 198
CONEC:50 198
CONEC:51 198
CONEC:52 198
CONEC:53 198
CONEC:54 198
CONEC:55 198
CONEC:56 198
CONEC:57 198
CONEC:58 198
CONEC:59 198
CONEC:60 198
CONEC:61 198
CONEC:62 198
CONEC:63 198
CONEC:64 198
CONEC:65 198
CONEC:66 198
CONEC:67 198
CONEC:68 198
CONEC:69 198
CONEC:70 198
CONEC:71 198
CONEC:72 198
CONEC:73 198
CONEC:74 198
CONEC:75 198
CONEC:76 198
CONEC:77 198
CONEC:78 198
CONEC:79 198
CONEC:80 198
CONEC:81 198
CONEC:82 198
CONEC:83 198
CONEC:84 198
CONEC:85 198
CONEC:86 198
CONEC:87 198
CONEC:88 198
CONEC:89 198
CONEC:90 198
CONEC:91 198
CONEC:92 198
CONEC:93 198
CONEC:94 198
CONEC:95 198
CONEC:96 198
CONEC:97 198
CONEC:98 198
CONEC:99 198
CONEC:100 198
CONEC:101 198
CONEC:102 198
CONEC:103 198
CONEC:104 198
CONEC:105 198
CONEC:106 198
CONEC:107 198
CONEC:108 198
CONEC:109 198
CONEC:110 198
CONEC:111 198
CONEC:112 198
CONEC:113 198
CONEC:114 198
CONEC:115 198
CONEC:116 198
CONEC:117 198
CONEC:118 198
CONEC:119 198
CONEC:120 198
CONEC:121 198
CONEC:122 198
CONEC:123 198
CONEC:124 198
CONEC:125 198
CONEC:126 198
CONEC:127 198
CONEC:128 198
CONEC:129 198
CONEC:130 198
CONEC:131 198
CONEC:132 198
CONEC:133 198
CONEC:134 198
CONEC:135 198
CONEC:136 198
CONEC:137 198
CONEC:138 198
CONEC:139 198
CONEC:140 198
CONEC:141 198
CONEC:142 198
CONEC:143 198
CONEC:144 198
CONEC:145 198
CONEC:146 198
CONEC:147 198
CONEC:148 198
CONEC:149 198
CONEC:150 198
CONEC:151 198
CONEC:152 198
CONEC:153 198
CONEC:154 198
CONEC:155 198
CONEC:156 198
CONEC:157 198
CONEC:158 198
CONEC:159 198
CONEC:160 198
CONEC:161 198
CONEC:162 198
CONEC:163 198
CONEC:164 198
CONEC:165 198
CONEC:166 198
CONEC:167 198
CONEC:168 198
CONEC:169 198
CONEC:170 198
CONEC:171 198
CONEC:172 198
CONEC:173 198
CONEC:174 198
CONEC:175 198
CONEC:176 198
CONEC:177 198
CONEC:178 198
CONEC:179 198
CONEC:180 198
CONEC:181 198
CONEC:182 198
CONEC:183 198
CONEC:184 198
CONEC:185 198
CONEC:186 198
CONEC:187 198
CONEC:188 198
CONEC:189 198
CONEC:190 198
CONEC:191 198
CONEC:192 198
CONEC:193 198
CONEC:-1 199
CONEC:194 199
CONEC:195 199
CONEC:196 199
CONEC:197 199
CONEC:198 199
CONEC:-1 200
CONEC:194 200
CONEC:195 200
CONEC:196 200
CONEC:197 200
CONEC:198 200
INNO:193
INNO:192
INNO:191
INNO:190
INNO:189
INNO:188
INNO:187
INNO:186
INNO:185
INNO:184
INNO:183
INNO:182
INNO:181
INNO:180
INNO:179
INNO:178
INNO:177
INNO:176
INNO:175
INNO:174
INNO:173
INNO:172
INNO:171
INNO:170
INNO:169
INNO:168
INNO:167
INNO:166
INNO:165
INNO:164
INNO:163
INNO:162
INNO:161
INNO:160
INNO:159
INNO:158
INNO:157
INNO:156
INNO:155
INNO:154
INNO:153
INNO:152
INNO:151
INNO:150
INNO:149
INNO:148
INNO:147
INNO:146
INNO:145
INNO:144
INNO:143
INNO:142
INNO:141
INNO:140
INNO:139
INNO:138
INNO:137
INNO:136
INNO:135
INNO:134
INNO:133
INNO:132
INNO:131
INNO:130
INNO:129
INNO:128
INNO:127
INNO:126
INNO:125
INNO:124
INNO:123
INNO:122
INNO:121
INNO:120
INNO:119
INNO:118
INNO:117
INNO:116
INNO:115
INNO:114
INNO:113
INNO:112
INNO:111
INNO:110
INNO:109
INNO:108
INNO:107
INNO:106
INNO:105
INNO:104
INNO:103
INNO:102
INNO:101
INNO:100
INNO:99
INNO:98
INNO:97
INNO:96
INNO:95
INNO:94
INNO:93
INNO:92
INNO:91
INNO:90
INNO:89
INNO:88
INNO:87
INNO:86
INNO:85
INNO:84
INNO:83
INNO:82
INNO:81
INNO:80
INNO:79
INNO:78
INNO:77
INNO:76
INNO:75
INNO:74
INNO:73
INNO:72
INNO:71
INNO:70
INNO:69
INNO:68
INNO:67
INNO:66
INNO:65
INNO:64
INNO:63
INNO:62
INNO:61
INNO:60
INNO:59
INNO:58
INNO:57
INNO:56
INNO:55
INNO:54
INNO:53
INNO:52
INNO:51
INNO:50
INNO:49
INNO:48
INNO:47
INNO:46
INNO:45
INNO:44
INNO:43
INNO:42
INNO:41
INNO:40
INNO:39
INNO:38
INNO:37
INNO:36
INNO:35
INNO:34
INNO:33
INNO:32
INNO:31
INNO:30
INNO:29
INNO:28
INNO:27
INNO:26
INNO:25
INNO:24
INNO:23
INNO:22
INNO:21
INNO:20
INNO:19
INNO:18
INNO:17
INNO:16
INNO:15
INNO:14
INNO:13
INNO:12
INNO:11
INNO:10
INNO:9
INNO:8
INNO:7
INNO:6
INNO:5
INNO:4
INNO:3
INNO:2
INNO:1
INNO:0
OUTNO:199
OUTNO:200
ENI:5.38226882582 0.241484336616
ENI:127.150807194 0.766520574414
ENI:1.40320899322 0.163933793932
ENI:35.4537218106 0.807282703632
ENI:18.1980503347 0.766361493713
ENI:0.978873541541 0.171645508924
ENI:1.13618672113 0.164133755398
ENI:232.857868984 0.737334549945
ENI:1.01550760678 0.829064171192
ENI:7.96015798273 0.759815993108
ENI:1.04104258875 0.831419138892
ENI:15.0311953954 0.23912023872
ENI:16.0928316429 0.207196926645
ENI:7.87162748529 0.805092286718
ENI:1.00776205529 0.169603659975
ENI:29.7436117741 0.85
ENI:19.9785139425 0.85
ENI:28.8832609962 0.15
ENI:23.0004311999 0.15
ENI:1.98457364132 0.165217591298
ENI:15.0955865543 0.85
ENI:3.71467609218 0.849818558507
ENI:0.856802826721 0.164406019442
ENI:0.865685170545 0.155232189189
ENI:29.917364185 0.85
ENI:10.133560029 0.85
ENI:14.1351117288 0.15
ENI:7.31925598975 0.15
ENI:89.3019569467 0.15
ENI:1.23602882731 0.15
ENI:1.88087769107 0.15
ENI:1.04474528157 0.821741642256
ENI:3.55487037455 0.714192567361
ENI:0.352903664862 0.849491040721
ENI:5.59753533521 0.158146896418
ENI:9.49786027371 0.160017249654
ENI:10.2108762211 0.710959526617
ENI:0.883121175299 0.15
ENI:0.594858105543 0.15
ENI:0.633844545449 0.775861322815
ENI:0.493141841955 0.85
ENI:4.72797790153 0.85
ENI:5.08227934244 0.159668596742
ENI:2.33944933305 0.15
ENI:20.6378879871 0.15
ENI:1.609775219 0.15
ENI:33.7643866113 0.85
ENI:0.924766439401 0.15
ENI:1.9500630951 0.15
ENI:1.06632921895 0.765416723433
ENI:2.68946480687 0.725362205351
ENI:0.150054120821 0.85
ENI:0.750751366805 0.15
ENI:2.47805797606 0.15
ENI:7.41468283073 0.693993575673
ENI:0.521671732495 0.15
ENI:52.0951041112 0.15
ENI:33.7690455308 0.15
ENI:4.69417402689 0.85
ENI:0.196779918935 0.85
ENI:0.679032318763 0.15
ENI:2.7249155894 0.740944369323
ENI:0.309617179042 0.85
ENI:0.668529343471 0.15
ENI:1.64833317257 0.246996413776
ENI:28.4363006586 0.334703335937
ENI:1.15055807097 0.85
ENI:2.35115672132 0.277363300137
ENI:2.9171910568 0.285838747635
ENI:0.395963536391 0.215750044839
ENI:2.04663582178 0.802495129318
ENI:5.93143605823 0.809873278673
ENI:9.32452220872 0.275516715583
ENI:1.39771495624 0.654788033668
ENI:0.425345514702 0.15
ENI:2.31522505508 0.85
ENI:5.54885896058 0.85
ENI:5.45514401382 0.325556127691
ENI:0.26400192911 0.85
ENI:1.31119355772 0.15
ENI:49.9522048872 0.429905413527
ENI:2.1912903912 0.85
ENI:2.75213055107 0.15
ENI:0.175 0.15
ENI:0.175 0.15
ENI:0.35 0.15
ENI:0.7 0.15
ENI:0.35 0.15
ENI:0.1 0.15
ENI:0.7 0.15
ENI:0.14 0.15
ENI:0.35 0.15
ENI:0.04375 0.15
ENI:0.35 0.15
ENI:0.35 0.15
ENI:0.7 0.15
ENI:0.35 0.15
ENI:0.00853658536585 0.15
ENI:0.07 0.15
ENI:0.00843373493976 0.15
ENI:0.04375 0.15
ENI:0.0318181818182 0.15
ENI:0.116666666667 0.15
ENI:0.00636363636364 0.15
ENI:0.175 0.15
ENI:0.021875 0.15
ENI:0.025 0.15
ENI:0.0134615384615 0.15
ENI:0.175 0.15
ENI:0.1 0.15
ENI:0.0777777777778 0.15
ENI:0.07 0.15
ENI:0.07 0.15
ENI:0.116666666667 0.15
ENI:0.14 0.15
ENI:0.14 0.15
ENI:0.0102941176471 0.15
ENI:0.0466666666667 0.15
ENI:0.028 0.15
ENI:0.175 0.15
ENI:0.00875 0.15
ENI:0.0538461538462 0.15
ENI:0.0466666666667 0.15
ENI:0.116666666667 0.15
ENI:0.0777777777778 0.15
ENI:0.35 0.15
ENI:0.14 0.15
ENI:0.0875 0.15
ENI:0.0241379310345 0.15
ENI:0.0304347826087 0.15
ENI:0.00804597701149 0.15
ENI:0.1 0.15
ENI:0.14 0.15
ENI:0.0583333333333 0.15
ENI:0.14 0.15
ENI:0.35 0.15
ENI:0.233333333333 0.15
ENI:0.233333333333 0.15
ENI:0.0583333333333 0.15
ENI:0.0875 0.15
ENI:0.05 0.15
ENI:0.175 0.15
ENI:0.0233333333333 0.15
ENI:0.1 0.15
ENI:0.175 0.15
ENI:0.35 0.15
ENI:0.0194444444444 0.15
ENI:0.0388888888889 0.15
ENI:0.00714285714286 0.15
ENI:0.0225806451613 0.15
ENI:0.0368421052632 0.15
ENI:0.0636363636364 0.15
ENI:0.175 0.15
ENI:0.14 0.15
ENI:0.14 0.15
ENI:0.7 0.15
ENI:0.0875 0.15
ENI:0.14 0.15
ENI:0.35 0.15
ENI:0.116666666667 0.15
ENI:0.175 0.15
ENI:0.07 0.15
ENI:0.233333333333 0.15
ENI:0.175 0.15
ENI:0.07 0.15
ENI:0.0583333333333 0.15
ENI:0.0179487179487 0.15
ENI:0.05 0.15
ENI:0.116666666667 0.15
ENI:0.1 0.15
ENI:0.35 0.15
ENI:0.0318181818182 0.15
ENI:0.116666666667 0.15
ENI:0.175 0.15
ENI:0.116666666667 0.15
ENI:0.14 0.15
ENI:0.233333333333 0.15
ENI:0.7 0.15
ENI:0.35 0.15
ENI:0.7 0.15
ENI:0.0184210526316 0.15
ENI:0.14 0.15
ENI:0.0137254901961 0.15
ENI:0.14 0.15
ENI:0.0875 0.15
ENI:0.0291666666667 0.15
ENI:0.175 0.15
ENI:0.0636363636364 0.15
ENI:0.116666666667 0.15
ENI:0.0127272727273 0.15
ENI:0.116666666667 0.15
ENI:0.0777777777778 0.15
ENI:0.233333333333 0.15
ENI:0.0155555555556 0.15
DEO:1.42857142857 -0.214285714286
DEO:1.42857142857 -0.214285714286
