# Supplementary material for: AutoGrow4: an open-source genetic algorithm for de novo drug design and lead optimization
Source: J Cheminform. 2020 Apr 17;12:25. doi: 10.1186/s13321-020-00429-4 (PMC7165399; doi:10.1186/s13321-020-00429-4)
Supplement: Supplementary file 1 — Additional file 1. The Additional file includes detailed descriptions of the AutoGrow 3.1.3 and AutoGrow4 parameters used in the benchmark and PARP-1 runs. It also includes Figures S1, S2, and S3, referenced in the text. [file 13321_2020_429_MOESM1_ESM.zip › autogrow4-4.0.0/autogrow/docking/scoring/nn_score_exe/nnscore1/networks/top_24_networks/14.net]

WEIGHTS:0.345775348661
WEIGHTS:-81.182763867
WEIGHTS:-52.706798182
WEIGHTS:-76.9848911922
WEIGHTS:77.9935879854
WEIGHTS:86.2019762243
WEIGHTS:-35.5987323175
WEIGHTS:-33.0505804951
WEIGHTS:-41.1967100656
WEIGHTS:6.98537007915
WEIGHTS:-53.7868417496
WEIGHTS:-11.7530282472
WEIGHTS:-88.6407254015
WEIGHTS:-30.7199205121
WEIGHTS:-32.6034531899
WEIGHTS:-62.4734473404
WEIGHTS:-17.609543472
WEIGHTS:11.8100144765
WEIGHTS:-32.7846661789
WEIGHTS:-52.7212147882
WEIGHTS:52.4697690229
WEIGHTS:33.3408707732
WEIGHTS:-34.7801758768
WEIGHTS:63.6834994399
WEIGHTS:12.7941472843
WEIGHTS:46.537694154
WEIGHTS:-2.04244570991
WEIGHTS:68.3470653089
WEIGHTS:-80.4900001594
WEIGHTS:63.1455142388
WEIGHTS:-37.5632891252
WEIGHTS:-63.2361457759
WEIGHTS:-69.6178426879
WEIGHTS:7.25192284877
WEIGHTS:-0.620070082357
WEIGHTS:9.59452370006
WEIGHTS:29.9568938071
WEIGHTS:-100.0
WEIGHTS:-87.4839326478
WEIGHTS:-18.3862606341
WEIGHTS:0.98021192769
WEIGHTS:0.00911436540828
WEIGHTS:68.741962724
WEIGHTS:-82.0979999178
WEIGHTS:91.8207872154
WEIGHTS:45.2859463883
WEIGHTS:-1.23799646566
WEIGHTS:24.9391246081
WEIGHTS:45.0248944545
WEIGHTS:27.4708225733
WEIGHTS:-62.5192736779
WEIGHTS:-8.77780596426
WEIGHTS:63.6989093464
WEIGHTS:28.7054051612
WEIGHTS:29.0812907181
WEIGHTS:33.4559743357
WEIGHTS:-73.9472319837
WEIGHTS:3.36204341327
WEIGHTS:-17.2946349388
WEIGHTS:-34.249513865
WEIGHTS:26.6444618727
WEIGHTS:15.6771721778
WEIGHTS:11.9849551438
WEIGHTS:-54.1109739643
WEIGHTS:-53.7348866017
WEIGHTS:-2.8194446705
WEIGHTS:15.3277684941
WEIGHTS:38.4210171848
WEIGHTS:16.3430935197
WEIGHTS:-1.66414071497
WEIGHTS:14.6577694157
WEIGHTS:92.796663513
WEIGHTS:-18.5545557473
WEIGHTS:-7.67073217846
WEIGHTS:25.7550300741
WEIGHTS:-35.1899254988
WEIGHTS:-21.9487762144
WEIGHTS:-100.0
WEIGHTS:27.6317907327
WEIGHTS:6.02802016747
WEIGHTS:17.8891311481
WEIGHTS:-4.39418891705
WEIGHTS:-28.3101354761
WEIGHTS:18.2347228047
WEIGHTS:-0.0207738619199
WEIGHTS:-46.2075433832
WEIGHTS:-84.0312462828
WEIGHTS:58.1864489369
WEIGHTS:-62.450152049
WEIGHTS:-5.33797030359
WEIGHTS:-41.6213334651
WEIGHTS:27.5576380386
WEIGHTS:81.388230742
WEIGHTS:3.85809261112
WEIGHTS:-36.7263447068
WEIGHTS:-20.7102227539
WEIGHTS:-7.17496431252
WEIGHTS:32.5394984849
WEIGHTS:-31.9827846263
WEIGHTS:-22.0294415792
WEIGHTS:-37.7926347164
WEIGHTS:-11.3526198986
WEIGHTS:-100.0
WEIGHTS:-29.2533583662
WEIGHTS:-27.9001777085
WEIGHTS:3.92156318958
WEIGHTS:-41.7754877363
WEIGHTS:-45.1969476429
WEIGHTS:-27.7394183617
WEIGHTS:-13.5032827459
WEIGHTS:42.9681678564
WEIGHTS:100.0
WEIGHTS:-32.3962320139
WEIGHTS:-1.10903678621
WEIGHTS:-15.0042825081
WEIGHTS:-17.2355720296
WEIGHTS:-1.89309938409
WEIGHTS:-11.5766841428
WEIGHTS:-10.4092848676
WEIGHTS:0.906354693495
WEIGHTS:-26.0011296097
WEIGHTS:1.68280860051
WEIGHTS:-1.60559706448
WEIGHTS:3.14380207839
WEIGHTS:-45.7914402859
WEIGHTS:12.5564177853
WEIGHTS:100.0
WEIGHTS:38.9148408205
WEIGHTS:-0.664406210212
WEIGHTS:69.5076823732
WEIGHTS:9.99017662682
WEIGHTS:30.7606880881
WEIGHTS:0.291340169501
WEIGHTS:0.822822725532
WEIGHTS:87.9547671493
WEIGHTS:7.01822933908
WEIGHTS:-0.553302500852
WEIGHTS:1.61776454046
WEIGHTS:-0.690401170808
WEIGHTS:-1.54022910343
WEIGHTS:8.82038634107
WEIGHTS:-3.52631711174
WEIGHTS:13.8637560538
WEIGHTS:45.2194536841
WEIGHTS:-18.3260933283
WEIGHTS:51.5257078122
WEIGHTS:24.9996219693
WEIGHTS:58.2022849028
WEIGHTS:0.613299469591
WEIGHTS:-47.3187108614
WEIGHTS:22.6927331119
WEIGHTS:30.391639593
WEIGHTS:-16.2592969118
WEIGHTS:-0.262213223758
WEIGHTS:-0.865699943631
WEIGHTS:-0.164484805968
WEIGHTS:-46.0995873124
WEIGHTS:-100.0
WEIGHTS:7.09076004476
WEIGHTS:32.8687045786
WEIGHTS:-69.8938138753
WEIGHTS:-54.6506642029
WEIGHTS:38.8425939225
WEIGHTS:36.558502226
WEIGHTS:-23.5156604379
WEIGHTS:60.08049161
WEIGHTS:-1.0556729446
WEIGHTS:6.47437672119
WEIGHTS:-17.5532099775
WEIGHTS:3.54547693157
WEIGHTS:0.714576378143
WEIGHTS:2.01940336634
WEIGHTS:34.1418063974
WEIGHTS:-0.650984613648
WEIGHTS:11.0908482158
WEIGHTS:100.0
WEIGHTS:14.3254372436
WEIGHTS:-5.78349708209
WEIGHTS:-2.66618734433
WEIGHTS:0.859030253896
WEIGHTS:6.28845395573
WEIGHTS:18.8485981686
WEIGHTS:-52.7899316821
WEIGHTS:-19.7572585794
WEIGHTS:-8.91083718193
WEIGHTS:9.64843648912
WEIGHTS:8.89572691538
WEIGHTS:0.828591253644
WEIGHTS:-38.0297607788
WEIGHTS:-1.99801486883
WEIGHTS:7.97120750308
WEIGHTS:-14.6867529911
WEIGHTS:-10.7592104665
WEIGHTS:-3.84144032843
WEIGHTS:37.8014232289
WEIGHTS:1.26042074436
WEIGHTS:2.73037977926
WEIGHTS:5.44198432232
WEIGHTS:-14.5928749895
WEIGHTS:-3.21725143407
WEIGHTS:-4.97971308558
WEIGHTS:2.4129463896
WEIGHTS:7.05161775511
WEIGHTS:-22.3654686326
WEIGHTS:-11.9469868543
WEIGHTS:-9.79666529976
WEIGHTS:-11.5768152126
WEIGHTS:-24.6240946555
WEIGHTS:-5.4452942265
WEIGHTS:5.72902078392
WEIGHTS:5.2447019675
WEIGHTS:-4.89491290167
WEIGHTS:-6.9912042279
WEIGHTS:5.65479730169
WEIGHTS:-5.5272967683
WEIGHTS:-2.01436439875
WEIGHTS:1.62713787175
WEIGHTS:-0.304319815678
WEIGHTS:-28.0001468464
WEIGHTS:5.49829442467
WEIGHTS:-1.56241495556
WEIGHTS:3.7987557061
WEIGHTS:-26.8948706068
WEIGHTS:20.8325229148
WEIGHTS:3.82676258942
WEIGHTS:2.11960335101
WEIGHTS:7.97470836082
WEIGHTS:4.93047963461
WEIGHTS:-3.35701267582
WEIGHTS:35.1324489012
WEIGHTS:-20.6492192286
WEIGHTS:8.91039503318
WEIGHTS:10.2704676733
WEIGHTS:20.6733516727
WEIGHTS:-7.10173206901
WEIGHTS:0.952007571126
WEIGHTS:5.76336073685
WEIGHTS:-7.87690439822
WEIGHTS:17.8235356894
WEIGHTS:5.12467563304
WEIGHTS:24.1222396174
WEIGHTS:12.67569535
WEIGHTS:-13.4851580022
WEIGHTS:7.89195245207
WEIGHTS:-11.2233047329
WEIGHTS:-2.56814080414
WEIGHTS:4.21393868427
WEIGHTS:-19.4640140167
WEIGHTS:5.60076808436
WEIGHTS:-3.62068830112
WEIGHTS:-7.95540430818
WEIGHTS:-17.5894676342
WEIGHTS:-5.78387841746
WEIGHTS:-17.5262895678
WEIGHTS:-1.77887318171
WEIGHTS:-15.6635605325
WEIGHTS:-6.09642432989
WEIGHTS:-28.8669725073
WEIGHTS:1.94941522855
WEIGHTS:6.84830699408
WEIGHTS:-9.31254820625
WEIGHTS:2.01801537273
WEIGHTS:10.8783941609
WEIGHTS:-33.2605812389
WEIGHTS:2.90606746241
WEIGHTS:-40.5536637549
WEIGHTS:20.7918106124
WEIGHTS:-19.9902660359
WEIGHTS:0.386384013735
WEIGHTS:-0.943285936812
WEIGHTS:0.604773348834
WEIGHTS:-17.1253255406
WEIGHTS:39.2147864041
WEIGHTS:-8.9801133709
WEIGHTS:-6.44317870434
WEIGHTS:6.59330554219
WEIGHTS:-9.41957608068
WEIGHTS:-2.72150076296
WEIGHTS:-17.9617043718
WEIGHTS:-8.98955307245
WEIGHTS:-11.291752196
WEIGHTS:-17.1624313906
WEIGHTS:-10.6581063138
WEIGHTS:-5.66180825172
WEIGHTS:-5.72898664781
WEIGHTS:-6.08746458038
WEIGHTS:-6.88456685657
WEIGHTS:2.127352911
WEIGHTS:1.96111980052
WEIGHTS:3.72865262335
WEIGHTS:-8.07724072038
WEIGHTS:-11.4585823645
WEIGHTS:-6.59150104925
WEIGHTS:6.10576803682
WEIGHTS:-11.1713976252
WEIGHTS:-15.5760458707
WEIGHTS:2.30697070787
WEIGHTS:-6.77877108105
WEIGHTS:-6.3504329582
WEIGHTS:-13.6850838955
WEIGHTS:19.1694074655
WEIGHTS:14.6573193825
WEIGHTS:-18.1316835287
WEIGHTS:-4.48045923706
WEIGHTS:-7.30204253699
WEIGHTS:4.40733888053
WEIGHTS:-31.3204956408
WEIGHTS:-5.89819024033
WEIGHTS:1.88073891629
WEIGHTS:11.2051574922
WEIGHTS:2.43053299159
WEIGHTS:1.44595379714
WEIGHTS:-5.66054040063
WEIGHTS:-0.742752864548
WEIGHTS:2.24526142305
WEIGHTS:-9.61360129416
WEIGHTS:1.24923140748
WEIGHTS:-5.69654105056
WEIGHTS:-0.239247906211
WEIGHTS:0.941812657537
WEIGHTS:-6.4500341887
WEIGHTS:-20.7238974919
WEIGHTS:12.6771829356
WEIGHTS:2.78440610548
WEIGHTS:-1.34422900319
WEIGHTS:13.4332218659
WEIGHTS:15.3802566224
WEIGHTS:1.38495290511
WEIGHTS:1.689975178
WEIGHTS:-11.8545166901
WEIGHTS:2.13788337181
WEIGHTS:1.08525248211
WEIGHTS:1.38172503402
WEIGHTS:3.50963668839
WEIGHTS:-1.82144683176
WEIGHTS:8.6475718319
WEIGHTS:19.2562440971
WEIGHTS:-0.647154683942
WEIGHTS:-0.517093473817
WEIGHTS:2.32871461373
WEIGHTS:2.34175179135
WEIGHTS:-6.94895000498
WEIGHTS:14.886211484
WEIGHTS:1.57834440049
WEIGHTS:-41.7220044522
WEIGHTS:4.82149657403
WEIGHTS:-0.159851033148
WEIGHTS:-8.75338879845
WEIGHTS:2.29945002185
WEIGHTS:1.51427026744
WEIGHTS:2.12667204525
WEIGHTS:-1.39705977699
WEIGHTS:-7.83370866399
WEIGHTS:-9.84753216989
WEIGHTS:14.3871328845
WEIGHTS:5.58658508215
WEIGHTS:9.33622418436
WEIGHTS:-1.46971456387
WEIGHTS:2.41987491378
WEIGHTS:-7.91336183135
WEIGHTS:6.83395591249
WEIGHTS:-23.4744731849
WEIGHTS:31.5830328162
WEIGHTS:-47.0270004491
WEIGHTS:2.52622487949
WEIGHTS:1.6698849776
WEIGHTS:2.10470479082
WEIGHTS:5.34085101709
WEIGHTS:2.36458185453
WEIGHTS:5.3091316608
WEIGHTS:-13.7632890574
WEIGHTS:-0.716544943576
WEIGHTS:2.98145147426
WEIGHTS:1.73344824579
WEIGHTS:1.63176508372
WEIGHTS:-11.0085856814
WEIGHTS:-1.77869059214
WEIGHTS:8.29436421247
WEIGHTS:3.96535623136
WEIGHTS:-8.43736558018
WEIGHTS:2.32189628721
WEIGHTS:15.6035488358
WEIGHTS:1.52682427782
WEIGHTS:21.0230337477
WEIGHTS:16.3906824775
WEIGHTS:1.8942116876
WEIGHTS:-0.0361252958465
WEIGHTS:1.19999201252
WEIGHTS:1.69743125347
WEIGHTS:2.26540941061
WEIGHTS:0.743815061818
WEIGHTS:5.40116933195
WEIGHTS:-19.1129235988
WEIGHTS:-23.909626326
WEIGHTS:-7.96795953129
WEIGHTS:-10.960366609
WEIGHTS:2.3614473506
WEIGHTS:-16.4115604976
WEIGHTS:12.6282343868
WEIGHTS:-1.31440253183
WEIGHTS:-43.6946247392
WEIGHTS:-6.99958591631
WEIGHTS:3.8079077716
WEIGHTS:-5.64114323486
WEIGHTS:4.68888762737
WEIGHTS:9.46874519042
WEIGHTS:3.41315092719
WEIGHTS:2.88068902442
WEIGHTS:-1.28627755066
WEIGHTS:-1.88509263635
WEIGHTS:5.24321892002
WEIGHTS:-12.4874808961
WEIGHTS:3.95092637043
WEIGHTS:11.0019503438
WEIGHTS:5.46056464011
WEIGHTS:8.62253839019
WEIGHTS:8.39662577951
WEIGHTS:14.8698935012
WEIGHTS:7.86528360741
WEIGHTS:-24.3031135539
WEIGHTS:7.84183705914
WEIGHTS:-6.89039791343
WEIGHTS:-13.0107627115
WEIGHTS:-7.81301701874
WEIGHTS:3.63788418784
WEIGHTS:2.19102149636
WEIGHTS:2.49139527031
WEIGHTS:11.7716253959
WEIGHTS:-13.0385321283
WEIGHTS:-4.35109100797
WEIGHTS:-4.92076627544
WEIGHTS:-1.06817498875
WEIGHTS:2.73180600197
WEIGHTS:1.48767030081
WEIGHTS:-0.831772322643
WEIGHTS:-15.1342938207
WEIGHTS:-0.872576094585
WEIGHTS:2.32999786522
WEIGHTS:4.3415401667
WEIGHTS:-13.679079059
WEIGHTS:-13.8120123473
WEIGHTS:-4.30186148538
WEIGHTS:1.89431597984
WEIGHTS:-2.04973687424
WEIGHTS:11.1747008245
WEIGHTS:15.4619125605
WEIGHTS:-9.79054300426
WEIGHTS:-0.439674504588
WEIGHTS:0.329243402776
WEIGHTS:-4.49577866614
WEIGHTS:5.1258810709
WEIGHTS:-1.13900369819
WEIGHTS:4.16308121056
WEIGHTS:-4.21478398129
WEIGHTS:-10.2063290367
WEIGHTS:0.948213213373
WEIGHTS:-10.3563319442
WEIGHTS:6.25615010734
WEIGHTS:2.66397725415
WEIGHTS:-6.65813007368
WEIGHTS:-3.92817508387
WEIGHTS:25.8888761973
WEIGHTS:13.89657434
WEIGHTS:-3.89713704236
WEIGHTS:5.9480481805
WEIGHTS:6.5094447517
WEIGHTS:21.7390126786
WEIGHTS:3.16917480006
WEIGHTS:-2.60330639183
WEIGHTS:0.754627436135
WEIGHTS:-1.22941160516
WEIGHTS:0.370472726549
WEIGHTS:0.458054700212
WEIGHTS:-14.8938658046
WEIGHTS:-9.61310515953
WEIGHTS:-0.0368153541818
WEIGHTS:-8.21389694417
WEIGHTS:3.14976121458
WEIGHTS:-27.0572175261
WEIGHTS:5.50040311388
WEIGHTS:-9.06859052244
WEIGHTS:-16.9989945309
WEIGHTS:3.46648035975
WEIGHTS:-29.7736908959
WEIGHTS:11.9218774236
WEIGHTS:-14.727174091
WEIGHTS:0.490673684997
WEIGHTS:0.900573319117
WEIGHTS:6.10820624244
WEIGHTS:0.17090204864
WEIGHTS:-17.8190640806
WEIGHTS:-12.5439582219
WEIGHTS:0.0285727310835
WEIGHTS:15.7501701739
WEIGHTS:-5.29122367853
WEIGHTS:-7.04564832587
WEIGHTS:8.03613331429
WEIGHTS:1.38837843371
WEIGHTS:-14.432063175
WEIGHTS:-4.32654480225
WEIGHTS:1.58576384038
WEIGHTS:1.64545498862
WEIGHTS:-1.54839762048
WEIGHTS:0.965603763916
WEIGHTS:0.524913207103
WEIGHTS:0.343774137044
WEIGHTS:-1.28321943869
WEIGHTS:0.665464507357
WEIGHTS:1.65843028225
WEIGHTS:0.994370630865
WEIGHTS:-14.4733149179
WEIGHTS:0.955105138523
WEIGHTS:4.74048482952
WEIGHTS:1.77701014607
WEIGHTS:-2.95930407162
WEIGHTS:-0.371832137508
WEIGHTS:-0.21422626298
WEIGHTS:0.675108405646
WEIGHTS:1.52176124486
WEIGHTS:9.19296091173
WEIGHTS:-0.960231299913
WEIGHTS:21.283862292
WEIGHTS:2.20055348995
WEIGHTS:0.76264077416
WEIGHTS:-12.5856077139
WEIGHTS:-1.93078352321
WEIGHTS:1.85094698037
WEIGHTS:-4.57617865538
WEIGHTS:-1.05446387389
WEIGHTS:-1.66302041993
WEIGHTS:0.35110663496
WEIGHTS:-4.70771972394
WEIGHTS:5.3627324241
WEIGHTS:1.09274497021
WEIGHTS:-7.46363177301
WEIGHTS:6.55224473438
WEIGHTS:-11.184132978
WEIGHTS:24.9906980253
WEIGHTS:0.872771704885
WEIGHTS:-4.60459938929
WEIGHTS:-3.60379203915
WEIGHTS:9.27713904777
WEIGHTS:8.78578489868
WEIGHTS:1.37592515861
WEIGHTS:1.3041450425
WEIGHTS:1.21994020227
WEIGHTS:-3.23578960642
WEIGHTS:-12.2630884506
WEIGHTS:0.0721570311394
WEIGHTS:-4.34738919232
WEIGHTS:-9.54133575345
WEIGHTS:-10.0830566928
WEIGHTS:1.92654227647
WEIGHTS:8.12180546348
WEIGHTS:-3.41512183793
WEIGHTS:0.862319505556
WEIGHTS:-2.92558419657
WEIGHTS:-13.827034402
WEIGHTS:-28.2696952953
WEIGHTS:-0.295025510418
WEIGHTS:0.871886550511
WEIGHTS:-8.56253228302
WEIGHTS:-1.90927175547
WEIGHTS:0.819173638104
WEIGHTS:1.96627825097
WEIGHTS:4.99965831527
WEIGHTS:3.71013204883
WEIGHTS:-0.111730702953
WEIGHTS:0.649741409098
WEIGHTS:0.850557404197
WEIGHTS:5.97606862846
WEIGHTS:1.91509877874
WEIGHTS:4.50877506623
WEIGHTS:-1.47981356242
WEIGHTS:-0.00635193395579
WEIGHTS:4.91234963452
WEIGHTS:4.48997975151
WEIGHTS:0.765193359747
WEIGHTS:-2.60105681073
WEIGHTS:-10.1991434661
WEIGHTS:4.15698753443
WEIGHTS:2.06607613096
WEIGHTS:11.8019261565
WEIGHTS:0.781141843161
WEIGHTS:0.609382040908
WEIGHTS:0.0142648737544
WEIGHTS:-54.8901233891
WEIGHTS:19.1577898645
WEIGHTS:-66.6723124498
WEIGHTS:8.60310694963
WEIGHTS:22.1091718172
WEIGHTS:7.6084454044
WEIGHTS:-5.02833173251
WEIGHTS:-19.130369085
WEIGHTS:-52.2994260357
WEIGHTS:-74.9841395338
WEIGHTS:24.9406962354
WEIGHTS:-100.0
WEIGHTS:0.988121122907
WEIGHTS:-34.7374013258
WEIGHTS:-4.56154137943
WEIGHTS:-17.1673712923
WEIGHTS:15.7563224156
WEIGHTS:-42.7013942255
WEIGHTS:34.8435330084
WEIGHTS:-28.7747536903
WEIGHTS:7.81189411034
WEIGHTS:19.8616034605
WEIGHTS:-4.78043083232
WEIGHTS:-6.77423932344
WEIGHTS:-15.7443453874
WEIGHTS:-37.5123049986
WEIGHTS:-9.52661208883
WEIGHTS:22.7342197531
WEIGHTS:-25.8284835735
WEIGHTS:56.1454532191
WEIGHTS:-38.0828247627
WEIGHTS:-16.2301341172
WEIGHTS:31.8258589519
WEIGHTS:-7.48592819644
WEIGHTS:-29.5898860112
WEIGHTS:0.630504583311
WEIGHTS:-45.3771247749
WEIGHTS:84.559101423
WEIGHTS:14.8566627477
WEIGHTS:-3.38197185562
WEIGHTS:-1.87351799337
WEIGHTS:14.3878288175
WEIGHTS:16.9771551763
WEIGHTS:-36.9364716869
WEIGHTS:1.96623791209
WEIGHTS:6.26079517583
WEIGHTS:-15.3272358916
WEIGHTS:-14.1727117243
WEIGHTS:-9.17869570855
WEIGHTS:35.0080372558
WEIGHTS:-8.40235761127
WEIGHTS:1.77250981759
WEIGHTS:-26.4599094582
WEIGHTS:-28.2496460864
WEIGHTS:-9.97254332078
WEIGHTS:31.0060952147
WEIGHTS:-18.1659496228
WEIGHTS:-35.8755864305
WEIGHTS:4.57996265331
WEIGHTS:10.3998374719
WEIGHTS:10.0336237105
WEIGHTS:-13.3506266788
WEIGHTS:25.3001304717
WEIGHTS:20.7459282382
WEIGHTS:-11.2518091265
WEIGHTS:19.3968058818
WEIGHTS:19.3640725309
WEIGHTS:31.0671179754
WEIGHTS:-3.99720174261
WEIGHTS:-8.97207925293
WEIGHTS:51.6908300755
WEIGHTS:-44.4855529603
WEIGHTS:-7.10209592991
WEIGHTS:39.6661259896
WEIGHTS:-6.35453932295
WEIGHTS:30.7740606264
WEIGHTS:-26.0030059184
WEIGHTS:76.9853966234
WEIGHTS:3.82695013551
WEIGHTS:-11.5662441579
WEIGHTS:16.0283323935
WEIGHTS:-11.996184178
WEIGHTS:69.7203822747
WEIGHTS:18.1829402999
WEIGHTS:92.2943966874
WEIGHTS:15.7464437714
WEIGHTS:22.1734483575
WEIGHTS:14.6719071201
WEIGHTS:-8.46815087728
WEIGHTS:-8.31678528729
WEIGHTS:59.5770129716
WEIGHTS:24.5322423063
WEIGHTS:22.540446199
WEIGHTS:18.4913245741
WEIGHTS:22.8297677253
WEIGHTS:-0.514706746653
WEIGHTS:14.5707547175
WEIGHTS:43.8492041311
WEIGHTS:-7.00300075896
WEIGHTS:13.5042812866
WEIGHTS:-15.5225477478
WEIGHTS:-100.0
WEIGHTS:7.56848869121
WEIGHTS:-23.4558723053
WEIGHTS:-27.4996298877
WEIGHTS:42.6695866683
WEIGHTS:-13.6283141677
WEIGHTS:-12.8173294994
WEIGHTS:-23.497642717
WEIGHTS:27.8064628332
WEIGHTS:71.8970816037
WEIGHTS:-13.238020077
WEIGHTS:1.46720872806
WEIGHTS:-2.64719283083
WEIGHTS:-42.8742410724
WEIGHTS:3.64656873177
WEIGHTS:33.6528860598
WEIGHTS:-4.60472790581
WEIGHTS:-1.17604804501
WEIGHTS:3.55892335479
WEIGHTS:-5.1530149765
WEIGHTS:10.3549328457
WEIGHTS:-2.04813427482
WEIGHTS:4.30229490954
WEIGHTS:-63.842875033
WEIGHTS:31.5575489268
WEIGHTS:-18.1042672344
WEIGHTS:0.575693349436
WEIGHTS:20.2303657946
WEIGHTS:-26.1400781735
WEIGHTS:-6.980325351
WEIGHTS:0.991961314783
WEIGHTS:-0.164201174493
WEIGHTS:-37.795673259
WEIGHTS:-0.28171805726
WEIGHTS:-3.11215862764
WEIGHTS:-4.32042004986
WEIGHTS:-2.67805210997
WEIGHTS:12.634456706
WEIGHTS:32.2022234576
WEIGHTS:-6.06232502426
WEIGHTS:-99.9135093637
WEIGHTS:-1.44586472724
WEIGHTS:9.85538233256
WEIGHTS:-11.992364651
WEIGHTS:-7.32218135068
WEIGHTS:-31.4850673553
WEIGHTS:0.381599619974
WEIGHTS:-3.21694502995
WEIGHTS:-17.6073315686
WEIGHTS:-18.2518532942
WEIGHTS:22.1246496416
WEIGHTS:-4.78509858593
WEIGHTS:0.0885772493308
WEIGHTS:0.146862455705
WEIGHTS:-24.3509102808
WEIGHTS:-27.3352231227
WEIGHTS:5.9793941208
WEIGHTS:58.6990218189
WEIGHTS:-100.0
WEIGHTS:-28.9018520433
WEIGHTS:4.64092809449
WEIGHTS:6.31551878582
WEIGHTS:-11.5142165701
WEIGHTS:-47.8312602319
WEIGHTS:-2.97159102556
WEIGHTS:25.9681356403
WEIGHTS:-51.6829599036
WEIGHTS:-11.0340587091
WEIGHTS:0.317453117185
WEIGHTS:-13.6172938416
WEIGHTS:2.08108876643
WEIGHTS:-1.07076170077
WEIGHTS:-4.36656019887
WEIGHTS:-11.1478302532
WEIGHTS:21.4747146566
WEIGHTS:-0.436969796866
WEIGHTS:-0.571745870132
WEIGHTS:-0.0576703730988
WEIGHTS:-37.1030599222
WEIGHTS:24.97358
WEIGHTS:21.7278782671
WEIGHTS:33.5170812207
WEIGHTS:9.17540605281
WEIGHTS:22.7314542788
WEIGHTS:-9.60921224642
WEIGHTS:0.167095589756
WEIGHTS:-2.54527187651
WEIGHTS:-26.7359611579
WEIGHTS:6.51787643657
WEIGHTS:22.8316812858
WEIGHTS:-26.8336521486
WEIGHTS:-0.496724349672
WEIGHTS:0.140418337637
WEIGHTS:1.32173630597
WEIGHTS:16.3642080667
WEIGHTS:1.35209792865
WEIGHTS:-0.445931800606
WEIGHTS:-15.4263812127
WEIGHTS:10.9738476564
WEIGHTS:2.30746237089
WEIGHTS:-10.5297477943
WEIGHTS:-26.3129612054
WEIGHTS:5.65538157111
WEIGHTS:-19.7883646447
WEIGHTS:-5.61810609379
WEIGHTS:-4.61742847796
WEIGHTS:2.27284150169
WEIGHTS:-9.8185122746
WEIGHTS:-1.1524334466
WEIGHTS:-18.802164864
WEIGHTS:-8.45274002795
WEIGHTS:3.55480622652
WEIGHTS:-43.5392182844
WEIGHTS:7.25112688759
WEIGHTS:-1.44134771419
WEIGHTS:-19.493420039
WEIGHTS:8.74849909507
WEIGHTS:9.92265983801
WEIGHTS:-33.3204056289
WEIGHTS:-6.2346076683
WEIGHTS:21.1171900009
WEIGHTS:-5.46903617074
WEIGHTS:-2.95778600224
WEIGHTS:-0.784903077601
WEIGHTS:-41.3705513158
WEIGHTS:0.569691947608
WEIGHTS:-6.45199214463
WEIGHTS:1.81396721026
WEIGHTS:29.2939611519
WEIGHTS:14.8520676865
WEIGHTS:-14.0474075017
WEIGHTS:-15.317024906
WEIGHTS:-13.9480469729
WEIGHTS:4.52882195406
WEIGHTS:-2.4796518139
WEIGHTS:2.63382288427
WEIGHTS:10.542276157
WEIGHTS:1.81294152462
WEIGHTS:34.2758484617
WEIGHTS:8.10951982302
WEIGHTS:11.8090953529
WEIGHTS:-5.4760147412
WEIGHTS:14.5658620107
WEIGHTS:6.688218842
WEIGHTS:-3.8708571501
WEIGHTS:-12.9501399443
WEIGHTS:-19.2835673034
WEIGHTS:26.4593980967
WEIGHTS:-17.8237726908
WEIGHTS:-6.35315597216
WEIGHTS:4.57023898926
WEIGHTS:-32.1484586671
WEIGHTS:-7.03574175291
WEIGHTS:36.5773730074
WEIGHTS:-26.3391137062
WEIGHTS:0.524997597043
WEIGHTS:-3.10222224781
WEIGHTS:-8.81904918906
WEIGHTS:-2.06533672886
WEIGHTS:2.15626043437
WEIGHTS:-21.6582742134
WEIGHTS:11.7163931694
WEIGHTS:7.59263800308
WEIGHTS:48.6997570266
WEIGHTS:-31.1576239533
WEIGHTS:62.3253256239
WEIGHTS:-1.26462334348
WEIGHTS:-2.01915228525
WEIGHTS:-3.36698859713
WEIGHTS:13.5768959623
WEIGHTS:-6.97564457158
WEIGHTS:-17.6265756191
WEIGHTS:14.8291555312
WEIGHTS:-8.56987241338
WEIGHTS:-42.9810200363
WEIGHTS:3.02462589332
WEIGHTS:-18.5712338496
WEIGHTS:-4.94205256099
WEIGHTS:20.5133237776
WEIGHTS:-41.9107257297
WEIGHTS:4.20040323429
WEIGHTS:-4.0583614783
WEIGHTS:10.1637502267
WEIGHTS:-6.07424867702
WEIGHTS:-15.0931490116
WEIGHTS:33.3511175664
WEIGHTS:5.73158672957
WEIGHTS:-52.0515485398
WEIGHTS:-25.1314518795
WEIGHTS:-26.3642439397
WEIGHTS:-19.6937617784
WEIGHTS:2.42300351034
WEIGHTS:2.17995813682
WEIGHTS:0.0653938760468
WEIGHTS:-24.91486258
WEIGHTS:-0.68997731301
WEIGHTS:3.39047810793
WEIGHTS:-10.7268286579
WEIGHTS:-10.1670916328
WEIGHTS:-2.29151848546
WEIGHTS:-27.5759287492
WEIGHTS:-4.43682241564
WEIGHTS:-1.58648887106
WEIGHTS:0.795666534064
WEIGHTS:-17.0574718098
WEIGHTS:1.1102178713
WEIGHTS:1.66695233501
WEIGHTS:3.98491491632
WEIGHTS:47.6991320535
WEIGHTS:6.03990484539
WEIGHTS:-14.7645902473
WEIGHTS:-2.50346162543
WEIGHTS:-26.235097467
WEIGHTS:-10.3375209995
WEIGHTS:26.0857471071
WEIGHTS:19.5158223228
WEIGHTS:7.34538881143
WEIGHTS:7.37400312407
WEIGHTS:19.7926708291
WEIGHTS:-12.5592130985
WEIGHTS:11.4597355941
WEIGHTS:4.77920906713
WEIGHTS:-3.18445269856
WEIGHTS:-5.50495985646
WEIGHTS:-19.8534278508
WEIGHTS:-2.84072046399
WEIGHTS:1.21131488675
WEIGHTS:10.2861917129
WEIGHTS:3.21722973176
WEIGHTS:0.640028132212
WEIGHTS:16.3604600479
WEIGHTS:-4.57906336431
WEIGHTS:13.6241903193
WEIGHTS:-9.72486174605
WEIGHTS:-10.7319360089
WEIGHTS:-60.8788219371
WEIGHTS:22.9133006686
WEIGHTS:-12.3542418998
WEIGHTS:-1.96585274865
WEIGHTS:-19.7503779157
WEIGHTS:0.507282092564
WEIGHTS:1.26244157235
WEIGHTS:15.9067793078
WEIGHTS:15.5735923703
WEIGHTS:-4.07443192473
WEIGHTS:17.9675485864
WEIGHTS:-3.66308886425
WEIGHTS:-0.710423170112
WEIGHTS:0.376890076521
WEIGHTS:23.0123178519
WEIGHTS:-15.6164750828
WEIGHTS:-17.1331042434
WEIGHTS:0.572937575726
WEIGHTS:2.80810839671
WEIGHTS:-2.29629843406
WEIGHTS:0.782620981998
WEIGHTS:17.2917445718
WEIGHTS:-8.7543165042
WEIGHTS:-7.62768282897
WEIGHTS:-5.9340066703
WEIGHTS:-58.8014057688
WEIGHTS:14.7252850997
WEIGHTS:7.90238948793
WEIGHTS:1.22801734001
WEIGHTS:-4.38299051499
WEIGHTS:21.9617057715
WEIGHTS:-4.32912222108
WEIGHTS:7.56765684568
WEIGHTS:6.19131703792
WEIGHTS:-10.5640206816
WEIGHTS:-5.14600773658
WEIGHTS:2.27172669305
WEIGHTS:2.02781889156
WEIGHTS:52.3915566697
WEIGHTS:-1.03414831864
WEIGHTS:-36.7086198849
WEIGHTS:27.0174028436
WEIGHTS:0.622166781317
WEIGHTS:9.49147925382
WEIGHTS:18.0557517958
WEIGHTS:0.652645110853
WEIGHTS:-15.2994600582
WEIGHTS:-2.21989515337
WEIGHTS:2.35031677753
WEIGHTS:-3.9407330636
WEIGHTS:15.8209257757
WEIGHTS:1.29110113965
WEIGHTS:3.50224034641
WEIGHTS:1.78635074619
WEIGHTS:-1.08875447839
WEIGHTS:-99.9996169445
WEIGHTS:100.0
WEIGHTS:-2.68351358575
WEIGHTS:-3.05498567981
WEIGHTS:-1.78626945582
WEIGHTS:1.08560885976
WEIGHTS:100.0
WEIGHTS:-100.0
WEIGHTS:2.68865526052
WEIGHTS:3.05932641191
CONEC:-1 194
CONEC:0 194
CONEC:1 194
CONEC:2 194
CONEC:3 194
CONEC:4 194
CONEC:5 194
CONEC:6 194
CONEC:7 194
CONEC:8 194
CONEC:9 194
CONEC:10 194
CONEC:11 194
CONEC:12 194
CONEC:13 194
CONEC:14 194
CONEC:15 194
CONEC:16 194
CONEC:17 194
CONEC:18 194
CONEC:19 194
CONEC:20 194
CONEC:21 194
CONEC:22 194
CONEC:23 194
CONEC:24 194
CONEC:25 194
CONEC:26 194
CONEC:27 194
CONEC:28 194
CONEC:29 194
CONEC:30 194
CONEC:31 194
CONEC:32 194
CONEC:33 194
CONEC:34 194
CONEC:35 194
CONEC:36 194
CONEC:37 194
CONEC:38 194
CONEC:39 194
CONEC:40 194
CONEC:41 194
CONEC:42 194
CONEC:43 194
CONEC:44 194
CONEC:45 194
CONEC:46 194
CONEC:47 194
CONEC:48 194
CONEC:49 194
CONEC:50 194
CONEC:51 194
CONEC:52 194
CONEC:53 194
CONEC:54 194
CONEC:55 194
CONEC:56 194
CONEC:57 194
CONEC:58 194
CONEC:59 194
CONEC:60 194
CONEC:61 194
CONEC:62 194
CONEC:63 194
CONEC:64 194
CONEC:65 194
CONEC:66 194
CONEC:67 194
CONEC:68 194
CONEC:69 194
CONEC:70 194
CONEC:71 194
CONEC:72 194
CONEC:73 194
CONEC:74 194
CONEC:75 194
CONEC:76 194
CONEC:77 194
CONEC:78 194
CONEC:79 194
CONEC:80 194
CONEC:81 194
CONEC:82 194
CONEC:83 194
CONEC:84 194
CONEC:85 194
CONEC:86 194
CONEC:87 194
CONEC:88 194
CONEC:89 194
CONEC:90 194
CONEC:91 194
CONEC:92 194
CONEC:93 194
CONEC:94 194
CONEC:95 194
CONEC:96 194
CONEC:97 194
CONEC:98 194
CONEC:99 194
CONEC:100 194
CONEC:101 194
CONEC:102 194
CONEC:103 194
CONEC:104 194
CONEC:105 194
CONEC:106 194
CONEC:107 194
CONEC:108 194
CONEC:109 194
CONEC:110 194
CONEC:111 194
CONEC:112 194
CONEC:113 194
CONEC:114 194
CONEC:115 194
CONEC:116 194
CONEC:117 194
CONEC:118 194
CONEC:119 194
CONEC:120 194
CONEC:121 194
CONEC:122 194
CONEC:123 194
CONEC:124 194
CONEC:125 194
CONEC:126 194
CONEC:127 194
CONEC:128 194
CONEC:129 194
CONEC:130 194
CONEC:131 194
CONEC:132 194
CONEC:133 194
CONEC:134 194
CONEC:135 194
CONEC:136 194
CONEC:137 194
CONEC:138 194
CONEC:139 194
CONEC:140 194
CONEC:141 194
CONEC:142 194
CONEC:143 194
CONEC:144 194
CONEC:145 194
CONEC:146 194
CONEC:147 194
CONEC:148 194
CONEC:149 194
CONEC:150 194
CONEC:151 194
CONEC:152 194
CONEC:153 194
CONEC:154 194
CONEC:155 194
CONEC:156 194
CONEC:157 194
CONEC:158 194
CONEC:159 194
CONEC:160 194
CONEC:161 194
CONEC:162 194
CONEC:163 194
CONEC:164 194
CONEC:165 194
CONEC:166 194
CONEC:167 194
CONEC:168 194
CONEC:169 194
CONEC:170 194
CONEC:171 194
CONEC:172 194
CONEC:173 194
CONEC:174 194
CONEC:175 194
CONEC:176 194
CONEC:177 194
CONEC:178 194
CONEC:179 194
CONEC:180 194
CONEC:181 194
CONEC:182 194
CONEC:183 194
CONEC:184 194
CONEC:185 194
CONEC:186 194
CONEC:187 194
CONEC:188 194
CONEC:189 194
CONEC:190 194
CONEC:191 194
CONEC:192 194
CONEC:193 194
CONEC:-1 195
CONEC:0 195
CONEC:1 195
CONEC:2 195
CONEC:3 195
CONEC:4 195
CONEC:5 195
CONEC:6 195
CONEC:7 195
CONEC:8 195
CONEC:9 195
CONEC:10 195
CONEC:11 195
CONEC:12 195
CONEC:13 195
CONEC:14 195
CONEC:15 195
CONEC:16 195
CONEC:17 195
CONEC:18 195
CONEC:19 195
CONEC:20 195
CONEC:21 195
CONEC:22 195
CONEC:23 195
CONEC:24 195
CONEC:25 195
CONEC:26 195
CONEC:27 195
CONEC:28 195
CONEC:29 195
CONEC:30 195
CONEC:31 195
CONEC:32 195
CONEC:33 195
CONEC:34 195
CONEC:35 195
CONEC:36 195
CONEC:37 195
CONEC:38 195
CONEC:39 195
CONEC:40 195
CONEC:41 195
CONEC:42 195
CONEC:43 195
CONEC:44 195
CONEC:45 195
CONEC:46 195
CONEC:47 195
CONEC:48 195
CONEC:49 195
CONEC:50 195
CONEC:51 195
CONEC:52 195
CONEC:53 195
CONEC:54 195
CONEC:55 195
CONEC:56 195
CONEC:57 195
CONEC:58 195
CONEC:59 195
CONEC:60 195
CONEC:61 195
CONEC:62 195
CONEC:63 195
CONEC:64 195
CONEC:65 195
CONEC:66 195
CONEC:67 195
CONEC:68 195
CONEC:69 195
CONEC:70 195
CONEC:71 195
CONEC:72 195
CONEC:73 195
CONEC:74 195
CONEC:75 195
CONEC:76 195
CONEC:77 195
CONEC:78 195
CONEC:79 195
CONEC:80 195
CONEC:81 195
CONEC:82 195
CONEC:83 195
CONEC:84 195
CONEC:85 195
CONEC:86 195
CONEC:87 195
CONEC:88 195
CONEC:89 195
CONEC:90 195
CONEC:91 195
CONEC:92 195
CONEC:93 195
CONEC:94 195
CONEC:95 195
CONEC:96 195
CONEC:97 195
CONEC:98 195
CONEC:99 195
CONEC:100 195
CONEC:101 195
CONEC:102 195
CONEC:103 195
CONEC:104 195
CONEC:105 195
CONEC:106 195
CONEC:107 195
CONEC:108 195
CONEC:109 195
CONEC:110 195
CONEC:111 195
CONEC:112 195
CONEC:113 195
CONEC:114 195
CONEC:115 195
CONEC:116 195
CONEC:117 195
CONEC:118 195
CONEC:119 195
CONEC:120 195
CONEC:121 195
CONEC:122 195
CONEC:123 195
CONEC:124 195
CONEC:125 195
CONEC:126 195
CONEC:127 195
CONEC:128 195
CONEC:129 195
CONEC:130 195
CONEC:131 195
CONEC:132 195
CONEC:133 195
CONEC:134 195
CONEC:135 195
CONEC:136 195
CONEC:137 195
CONEC:138 195
CONEC:139 195
CONEC:140 195
CONEC:141 195
CONEC:142 195
CONEC:143 195
CONEC:144 195
CONEC:145 195
CONEC:146 195
CONEC:147 195
CONEC:148 195
CONEC:149 195
CONEC:150 195
CONEC:151 195
CONEC:152 195
CONEC:153 195
CONEC:154 195
CONEC:155 195
CONEC:156 195
CONEC:157 195
CONEC:158 195
CONEC:159 195
CONEC:160 195
CONEC:161 195
CONEC:162 195
CONEC:163 195
CONEC:164 195
CONEC:165 195
CONEC:166 195
CONEC:167 195
CONEC:168 195
CONEC:169 195
CONEC:170 195
CONEC:171 195
CONEC:172 195
CONEC:173 195
CONEC:174 195
CONEC:175 195
CONEC:176 195
CONEC:177 195
CONEC:178 195
CONEC:179 195
CONEC:180 195
CONEC:181 195
CONEC:182 195
CONEC:183 195
CONEC:184 195
CONEC:185 195
CONEC:186 195
CONEC:187 195
CONEC:188 195
CONEC:189 195
CONEC:190 195
CONEC:191 195
CONEC:192 195
CONEC:193 195
CONEC:-1 196
CONEC:0 196
CONEC:1 196
CONEC:2 196
CONEC:3 196
CONEC:4 196
CONEC:5 196
CONEC:6 196
CONEC:7 196
CONEC:8 196
CONEC:9 196
CONEC:10 196
CONEC:11 196
CONEC:12 196
CONEC:13 196
CONEC:14 196
CONEC:15 196
CONEC:16 196
CONEC:17 196
CONEC:18 196
CONEC:19 196
CONEC:20 196
CONEC:21 196
CONEC:22 196
CONEC:23 196
CONEC:24 196
CONEC:25 196
CONEC:26 196
CONEC:27 196
CONEC:28 196
CONEC:29 196
CONEC:30 196
CONEC:31 196
CONEC:32 196
CONEC:33 196
CONEC:34 196
CONEC:35 196
CONEC:36 196
CONEC:37 196
CONEC:38 196
CONEC:39 196
CONEC:40 196
CONEC:41 196
CONEC:42 196
CONEC:43 196
CONEC:44 196
CONEC:45 196
CONEC:46 196
CONEC:47 196
CONEC:48 196
CONEC:49 196
CONEC:50 196
CONEC:51 196
CONEC:52 196
CONEC:53 196
CONEC:54 196
CONEC:55 196
CONEC:56 196
CONEC:57 196
CONEC:58 196
CONEC:59 196
CONEC:60 196
CONEC:61 196
CONEC:62 196
CONEC:63 196
CONEC:64 196
CONEC:65 196
CONEC:66 196
CONEC:67 196
CONEC:68 196
CONEC:69 196
CONEC:70 196
CONEC:71 196
CONEC:72 196
CONEC:73 196
CONEC:74 196
CONEC:75 196
CONEC:76 196
CONEC:77 196
CONEC:78 196
CONEC:79 196
CONEC:80 196
CONEC:81 196
CONEC:82 196
CONEC:83 196
CONEC:84 196
CONEC:85 196
CONEC:86 196
CONEC:87 196
CONEC:88 196
CONEC:89 196
CONEC:90 196
CONEC:91 196
CONEC:92 196
CONEC:93 196
CONEC:94 196
CONEC:95 196
CONEC:96 196
CONEC:97 196
CONEC:98 196
CONEC:99 196
CONEC:100 196
CONEC:101 196
CONEC:102 196
CONEC:103 196
CONEC:104 196
CONEC:105 196
CONEC:106 196
CONEC:107 196
CONEC:108 196
CONEC:109 196
CONEC:110 196
CONEC:111 196
CONEC:112 196
CONEC:113 196
CONEC:114 196
CONEC:115 196
CONEC:116 196
CONEC:117 196
CONEC:118 196
CONEC:119 196
CONEC:120 196
CONEC:121 196
CONEC:122 196
CONEC:123 196
CONEC:124 196
CONEC:125 196
CONEC:126 196
CONEC:127 196
CONEC:128 196
CONEC:129 196
CONEC:130 196
CONEC:131 196
CONEC:132 196
CONEC:133 196
CONEC:134 196
CONEC:135 196
CONEC:136 196
CONEC:137 196
CONEC:138 196
CONEC:139 196
CONEC:140 196
CONEC:141 196
CONEC:142 196
CONEC:143 196
CONEC:144 196
CONEC:145 196
CONEC:146 196
CONEC:147 196
CONEC:148 196
CONEC:149 196
CONEC:150 196
CONEC:151 196
CONEC:152 196
CONEC:153 196
CONEC:154 196
CONEC:155 196
CONEC:156 196
CONEC:157 196
CONEC:158 196
CONEC:159 196
CONEC:160 196
CONEC:161 196
CONEC:162 196
CONEC:163 196
CONEC:164 196
CONEC:165 196
CONEC:166 196
CONEC:167 196
CONEC:168 196
CONEC:169 196
CONEC:170 196
CONEC:171 196
CONEC:172 196
CONEC:173 196
CONEC:174 196
CONEC:175 196
CONEC:176 196
CONEC:177 196
CONEC:178 196
CONEC:179 196
CONEC:180 196
CONEC:181 196
CONEC:182 196
CONEC:183 196
CONEC:184 196
CONEC:185 196
CONEC:186 196
CONEC:187 196
CONEC:188 196
CONEC:189 196
CONEC:190 196
CONEC:191 196
CONEC:192 196
CONEC:193 196
CONEC:-1 197
CONEC:0 197
CONEC:1 197
CONEC:2 197
CONEC:3 197
CONEC:4 197
CONEC:5 197
CONEC:6 197
CONEC:7 197
CONEC:8 197
CONEC:9 197
CONEC:10 197
CONEC:11 197
CONEC:12 197
CONEC:13 197
CONEC:14 197
CONEC:15 197
CONEC:16 197
CONEC:17 197
CONEC:18 197
CONEC:19 197
CONEC:20 197
CONEC:21 197
CONEC:22 197
CONEC:23 197
CONEC:24 197
CONEC:25 197
CONEC:26 197
CONEC:27 197
CONEC:28 197
CONEC:29 197
CONEC:30 197
CONEC:31 197
CONEC:32 197
CONEC:33 197
CONEC:34 197
CONEC:35 197
CONEC:36 197
CONEC:37 197
CONEC:38 197
CONEC:39 197
CONEC:40 197
CONEC:41 197
CONEC:42 197
CONEC:43 197
CONEC:44 197
CONEC:45 197
CONEC:46 197
CONEC:47 197
CONEC:48 197
CONEC:49 197
CONEC:50 197
CONEC:51 197
CONEC:52 197
CONEC:53 197
CONEC:54 197
CONEC:55 197
CONEC:56 197
CONEC:57 197
CONEC:58 197
CONEC:59 197
CONEC:60 197
CONEC:61 197
CONEC:62 197
CONEC:63 197
CONEC:64 197
CONEC:65 197
CONEC:66 197
CONEC:67 197
CONEC:68 197
CONEC:69 197
CONEC:70 197
CONEC:71 197
CONEC:72 197
CONEC:73 197
CONEC:74 197
CONEC:75 197
CONEC:76 197
CONEC:77 197
CONEC:78 197
CONEC:79 197
CONEC:80 197
CONEC:81 197
CONEC:82 197
CONEC:83 197
CONEC:84 197
CONEC:85 197
CONEC:86 197
CONEC:87 197
CONEC:88 197
CONEC:89 197
CONEC:90 197
CONEC:91 197
CONEC:92 197
CONEC:93 197
CONEC:94 197
CONEC:95 197
CONEC:96 197
CONEC:97 197
CONEC:98 197
CONEC:99 197
CONEC:100 197
CONEC:101 197
CONEC:102 197
CONEC:103 197
CONEC:104 197
CONEC:105 197
CONEC:106 197
CONEC:107 197
CONEC:108 197
CONEC:109 197
CONEC:110 197
CONEC:111 197
CONEC:112 197
CONEC:113 197
CONEC:114 197
CONEC:115 197
CONEC:116 197
CONEC:117 197
CONEC:118 197
CONEC:119 197
CONEC:120 197
CONEC:121 197
CONEC:122 197
CONEC:123 197
CONEC:124 197
CONEC:125 197
CONEC:126 197
CONEC:127 197
CONEC:128 197
CONEC:129 197
CONEC:130 197
CONEC:131 197
CONEC:132 197
CONEC:133 197
CONEC:134 197
CONEC:135 197
CONEC:136 197
CONEC:137 197
CONEC:138 197
CONEC:139 197
CONEC:140 197
CONEC:141 197
CONEC:142 197
CONEC:143 197
CONEC:144 197
CONEC:145 197
CONEC:146 197
CONEC:147 197
CONEC:148 197
CONEC:149 197
CONEC:150 197
CONEC:151 197
CONEC:152 197
CONEC:153 197
CONEC:154 197
CONEC:155 197
CONEC:156 197
CONEC:157 197
CONEC:158 197
CONEC:159 197
CONEC:160 197
CONEC:161 197
CONEC:162 197
CONEC:163 197
CONEC:164 197
CONEC:165 197
CONEC:166 197
CONEC:167 197
CONEC:168 197
CONEC:169 197
CONEC:170 197
CONEC:171 197
CONEC:172 197
CONEC:173 197
CONEC:174 197
CONEC:175 197
CONEC:176 197
CONEC:177 197
CONEC:178 197
CONEC:179 197
CONEC:180 197
CONEC:181 197
CONEC:182 197
CONEC:183 197
CONEC:184 197
CONEC:185 197
CONEC:186 197
CONEC:187 197
CONEC:188 197
CONEC:189 197
CONEC:190 197
CONEC:191 197
CONEC:192 197
CONEC:193 197
CONEC:-1 198
CONEC:0 198
CONEC:1 198
CONEC:2 198
CONEC:3 198
CONEC:4 198
CONEC:5 198
CONEC:6 198
CONEC:7 198
CONEC:8 198
CONEC:9 198
CONEC:10 198
CONEC:11 198
CONEC:12 198
CONEC:13 198
CONEC:14 198
CONEC:15 198
CONEC:16 198
CONEC:17 198
CONEC:18 198
CONEC:19 198
CONEC:20 198
CONEC:21 198
CONEC:22 198
CONEC:23 198
CONEC:24 198
CONEC:25 198
CONEC:26 198
CONEC:27 198
CONEC:28 198
CONEC:29 198
CONEC:30 198
CONEC:31 198
CONEC:32 198
CONEC:33 198
CONEC:34 198
CONEC:35 198
CONEC:36 198
CONEC:37 198
CONEC:38 198
CONEC:39 198
CONEC:40 198
CONEC:41 198
CONEC:42 198
CONEC:43 198
CONEC:44 198
CONEC:45 198
CONEC:46 198
CONEC:47 198
CONEC:48 198
CONEC:49 198
CONEC:50 198
CONEC:51 198
CONEC:52 198
CONEC:53 198
CONEC:54 198
CONEC:55 198
CONEC:56 198
CONEC:57 198
CONEC:58 198
CONEC:59 198
CONEC:60 198
CONEC:61 198
CONEC:62 198
CONEC:63 198
CONEC:64 198
CONEC:65 198
CONEC:66 198
CONEC:67 198
CONEC:68 198
CONEC:69 198
CONEC:70 198
CONEC:71 198
CONEC:72 198
CONEC:73 198
CONEC:74 198
CONEC:75 198
CONEC:76 198
CONEC:77 198
CONEC:78 198
CONEC:79 198
CONEC:80 198
CONEC:81 198
CONEC:82 198
CONEC:83 198
CONEC:84 198
CONEC:85 198
CONEC:86 198
CONEC:87 198
CONEC:88 198
CONEC:89 198
CONEC:90 198
CONEC:91 198
CONEC:92 198
CONEC:93 198
CONEC:94 198
CONEC:95 198
CONEC:96 198
CONEC:97 198
CONEC:98 198
CONEC:99 198
CONEC:100 198
CONEC:101 198
CONEC:102 198
CONEC:103 198
CONEC:104 198
CONEC:105 198
CONEC:106 198
CONEC:107 198
CONEC:108 198
CONEC:109 198
CONEC:110 198
CONEC:111 198
CONEC:112 198
CONEC:113 198
CONEC:114 198
CONEC:115 198
CONEC:116 198
CONEC:117 198
CONEC:118 198
CONEC:119 198
CONEC:120 198
CONEC:121 198
CONEC:122 198
CONEC:123 198
CONEC:124 198
CONEC:125 198
CONEC:126 198
CONEC:127 198
CONEC:128 198
CONEC:129 198
CONEC:130 198
CONEC:131 198
CONEC:132 198
CONEC:133 198
CONEC:134 198
CONEC:135 198
CONEC:136 198
CONEC:137 198
CONEC:138 198
CONEC:139 198
CONEC:140 198
CONEC:141 198
CONEC:142 198
CONEC:143 198
CONEC:144 198
CONEC:145 198
CONEC:146 198
CONEC:147 198
CONEC:148 198
CONEC:149 198
CONEC:150 198
CONEC:151 198
CONEC:152 198
CONEC:153 198
CONEC:154 198
CONEC:155 198
CONEC:156 198
CONEC:157 198
CONEC:158 198
CONEC:159 198
CONEC:160 198
CONEC:161 198
CONEC:162 198
CONEC:163 198
CONEC:164 198
CONEC:165 198
CONEC:166 198
CONEC:167 198
CONEC:168 198
CONEC:169 198
CONEC:170 198
CONEC:171 198
CONEC:172 198
CONEC:173 198
CONEC:174 198
CONEC:175 198
CONEC:176 198
CONEC:177 198
CONEC:178 198
CONEC:179 198
CONEC:180 198
CONEC:181 198
CONEC:182 198
CONEC:183 198
CONEC:184 198
CONEC:185 198
CONEC:186 198
CONEC:187 198
CONEC:188 198
CONEC:189 198
CONEC:190 198
CONEC:191 198
CONEC:192 198
CONEC:193 198
CONEC:-1 199
CONEC:194 199
CONEC:195 199
CONEC:196 199
CONEC:197 199
CONEC:198 199
CONEC:-1 200
CONEC:194 200
CONEC:195 200
CONEC:196 200
CONEC:197 200
CONEC:198 200
INNO:193
INNO:192
INNO:191
INNO:190
INNO:189
INNO:188
INNO:187
INNO:186
INNO:185
INNO:184
INNO:183
INNO:182
INNO:181
INNO:180
INNO:179
INNO:178
INNO:177
INNO:176
INNO:175
INNO:174
INNO:173
INNO:172
INNO:171
INNO:170
INNO:169
INNO:168
INNO:167
INNO:166
INNO:165
INNO:164
INNO:163
INNO:162
INNO:161
INNO:160
INNO:159
INNO:158
INNO:157
INNO:156
INNO:155
INNO:154
INNO:153
INNO:152
INNO:151
INNO:150
INNO:149
INNO:148
INNO:147
INNO:146
INNO:145
INNO:144
INNO:143
INNO:142
INNO:141
INNO:140
INNO:139
INNO:138
INNO:137
INNO:136
INNO:135
INNO:134
INNO:133
INNO:132
INNO:131
INNO:130
INNO:129
INNO:128
INNO:127
INNO:126
INNO:125
INNO:124
INNO:123
INNO:122
INNO:121
INNO:120
INNO:119
INNO:118
INNO:117
INNO:116
INNO:115
INNO:114
INNO:113
INNO:112
INNO:111
INNO:110
INNO:109
INNO:108
INNO:107
INNO:106
INNO:105
INNO:104
INNO:103
INNO:102
INNO:101
INNO:100
INNO:99
INNO:98
INNO:97
INNO:96
INNO:95
INNO:94
INNO:93
INNO:92
INNO:91
INNO:90
INNO:89
INNO:88
INNO:87
INNO:86
INNO:85
INNO:84
INNO:83
INNO:82
INNO:81
INNO:80
INNO:79
INNO:78
INNO:77
INNO:76
INNO:75
INNO:74
INNO:73
INNO:72
INNO:71
INNO:70
INNO:69
INNO:68
INNO:67
INNO:66
INNO:65
INNO:64
INNO:63
INNO:62
INNO:61
INNO:60
INNO:59
INNO:58
INNO:57
INNO:56
INNO:55
INNO:54
INNO:53
INNO:52
INNO:51
INNO:50
INNO:49
INNO:48
INNO:47
INNO:46
INNO:45
INNO:44
INNO:43
INNO:42
INNO:41
INNO:40
INNO:39
INNO:38
INNO:37
INNO:36
INNO:35
INNO:34
INNO:33
INNO:32
INNO:31
INNO:30
INNO:29
INNO:28
INNO:27
INNO:26
INNO:25
INNO:24
INNO:23
INNO:22
INNO:21
INNO:20
INNO:19
INNO:18
INNO:17
INNO:16
INNO:15
INNO:14
INNO:13
INNO:12
INNO:11
INNO:10
INNO:9
INNO:8
INNO:7
INNO:6
INNO:5
INNO:4
INNO:3
INNO:2
INNO:1
INNO:0
OUTNO:199
OUTNO:200
ENI:5.38226882582 0.241484336616
ENI:127.150807194 0.766520574414
ENI:1.40320899322 0.163933793932
ENI:35.4537218106 0.807282703632
ENI:18.1980503347 0.766361493713
ENI:0.978873541541 0.171645508924
ENI:1.13618672113 0.164133755398
ENI:242.272074729 0.732779600903
ENI:1.01550760678 0.829064171192
ENI:7.96015798273 0.759815993108
ENI:1.04104258875 0.831419138892
ENI:15.0311953954 0.23912023872
ENI:16.0928316429 0.207196926645
ENI:7.87162748529 0.805092286718
ENI:1.00776205529 0.169603659975
ENI:29.7436117741 0.85
ENI:19.9785139425 0.85
ENI:28.8832609962 0.15
ENI:23.0004311999 0.15
ENI:1.98457364132 0.165217591298
ENI:15.0955865543 0.85
ENI:3.71467609218 0.849818558507
ENI:0.856802826721 0.164406019442
ENI:0.865685170545 0.155232189189
ENI:29.917364185 0.85
ENI:10.133560029 0.85
ENI:14.1351117288 0.15
ENI:7.31925598975 0.15
ENI:89.3019569467 0.15
ENI:1.23602882731 0.15
ENI:1.88087769107 0.15
ENI:1.03473402993 0.815304690842
ENI:3.55487037455 0.714192567361
ENI:0.352903664862 0.849491040721
ENI:4.21662177209 0.156137054749
ENI:9.49786027371 0.160017249654
ENI:9.50565216998 0.720562491513
ENI:0.883121175299 0.15
ENI:0.594858105543 0.15
ENI:0.633844545449 0.775861322815
ENI:0.493141841955 0.85
ENI:4.72797790153 0.85
ENI:5.08227934244 0.159668596742
ENI:2.33944933305 0.15
ENI:20.6378879871 0.15
ENI:1.609775219 0.15
ENI:33.7643866113 0.85
ENI:0.924766439401 0.15
ENI:1.9500630951 0.15
ENI:1.06632921895 0.765416723433
ENI:2.68946480687 0.725362205351
ENI:0.150054120821 0.85
ENI:0.750751366805 0.15
ENI:2.47805797606 0.15
ENI:7.41468283073 0.693993575673
ENI:0.521671732495 0.15
ENI:52.0951041112 0.15
ENI:33.7690455308 0.15
ENI:4.69417402689 0.85
ENI:0.196779918935 0.85
ENI:0.679032318763 0.15
ENI:2.7249155894 0.740944369323
ENI:0.309617179042 0.85
ENI:0.668529343471 0.15
ENI:1.64833317257 0.246996413776
ENI:28.4363006586 0.334703335937
ENI:1.15055807097 0.85
ENI:2.35115672132 0.277363300137
ENI:3.33096044857 0.305105883346
ENI:0.372722134578 0.211890792482
ENI:2.04663582178 0.802495129318
ENI:5.93143605823 0.809873278673
ENI:9.32452220872 0.275516715583
ENI:1.39771495624 0.654788033668
ENI:0.425345514702 0.15
ENI:2.31522505508 0.85
ENI:5.54885896058 0.85
ENI:5.45514401382 0.325556127691
ENI:0.26400192911 0.85
ENI:1.31119355772 0.15
ENI:43.3125814521 0.392700518419
ENI:2.1912903912 0.85
ENI:2.75213055107 0.15
ENI:0.175 0.15
ENI:0.175 0.15
ENI:0.35 0.15
ENI:0.7 0.15
ENI:0.35 0.15
ENI:0.1 0.15
ENI:0.7 0.15
ENI:0.14 0.15
ENI:0.233333333333 0.15
ENI:0.04375 0.15
ENI:0.35 0.15
ENI:0.35 0.15
ENI:0.7 0.15
ENI:0.35 0.15
ENI:0.00853658536585 0.15
ENI:0.07 0.15
ENI:0.00843373493976 0.15
ENI:0.04375 0.15
ENI:0.0318181818182 0.15
ENI:0.116666666667 0.15
ENI:0.00636363636364 0.15
ENI:0.175 0.15
ENI:0.021875 0.15
ENI:0.025 0.15
ENI:0.0134615384615 0.15
ENI:0.175 0.15
ENI:0.1 0.15
ENI:0.07 0.15
ENI:0.07 0.15
ENI:0.07 0.15
ENI:0.116666666667 0.15
ENI:0.14 0.15
ENI:0.14 0.15
ENI:0.0102941176471 0.15
ENI:0.0466666666667 0.15
ENI:0.028 0.15
ENI:0.175 0.15
ENI:0.00875 0.15
ENI:0.0538461538462 0.15
ENI:0.0466666666667 0.15
ENI:0.116666666667 0.15
ENI:0.0777777777778 0.15
ENI:0.35 0.15
ENI:0.14 0.15
ENI:0.0875 0.15
ENI:0.0241379310345 0.15
ENI:0.0304347826087 0.15
ENI:0.00804597701149 0.15
ENI:0.1 0.15
ENI:0.14 0.15
ENI:0.0583333333333 0.15
ENI:0.14 0.15
ENI:0.35 0.15
ENI:0.233333333333 0.15
ENI:0.233333333333 0.15
ENI:0.0583333333333 0.15
ENI:0.0875 0.15
ENI:0.05 0.15
ENI:0.175 0.15
ENI:0.0233333333333 0.15
ENI:0.1 0.15
ENI:0.175 0.15
ENI:0.35 0.15
ENI:0.0194444444444 0.15
ENI:0.0388888888889 0.15
ENI:0.00714285714286 0.15
ENI:0.0225806451613 0.15
ENI:0.0368421052632 0.15
ENI:0.0636363636364 0.15
ENI:0.175 0.15
ENI:0.14 0.15
ENI:0.14 0.15
ENI:0.7 0.15
ENI:0.0875 0.15
ENI:0.14 0.15
ENI:0.35 0.15
ENI:0.116666666667 0.15
ENI:0.175 0.15
ENI:0.0538461538462 0.15
ENI:0.233333333333 0.15
ENI:0.175 0.15
ENI:0.07 0.15
ENI:0.0583333333333 0.15
ENI:0.0179487179487 0.15
ENI:0.05 0.15
ENI:0.116666666667 0.15
ENI:0.1 0.15
ENI:0.35 0.15
ENI:0.0318181818182 0.15
ENI:0.116666666667 0.15
ENI:0.175 0.15
ENI:0.116666666667 0.15
ENI:0.14 0.15
ENI:0.233333333333 0.15
ENI:0.35 0.15
ENI:0.35 0.15
ENI:0.7 0.15
ENI:0.0184210526316 0.15
ENI:0.14 0.15
ENI:0.0137254901961 0.15
ENI:0.14 0.15
ENI:0.0875 0.15
ENI:0.0291666666667 0.15
ENI:0.175 0.15
ENI:0.0636363636364 0.15
ENI:0.116666666667 0.15
ENI:0.0127272727273 0.15
ENI:0.116666666667 0.15
ENI:0.0777777777778 0.15
ENI:0.233333333333 0.15
ENI:0.0155555555556 0.15
DEO:1.42857142857 -0.214285714286
DEO:1.42857142857 -0.214285714286
