# Supplementary material for: AutoGrow4: an open-source genetic algorithm for de novo drug design and lead optimization
Source: J Cheminform. 2020 Apr 17;12:25. doi: 10.1186/s13321-020-00429-4 (PMC7165399; doi:10.1186/s13321-020-00429-4)
Supplement: Supplementary file 1 — Additional file 1. The Additional file includes detailed descriptions of the AutoGrow 3.1.3 and AutoGrow4 parameters used in the benchmark and PARP-1 runs. It also includes Figures S1, S2, and S3, referenced in the text. [file 13321_2020_429_MOESM1_ESM.zip › autogrow4-4.0.0/autogrow/docking/scoring/nn_score_exe/nnscore1/networks/top_24_networks/15.net]

WEIGHTS:0.0878448670004
WEIGHTS:-78.0111420685
WEIGHTS:7.62166882183
WEIGHTS:-91.8389648181
WEIGHTS:-26.8594456073
WEIGHTS:-2.24945334408
WEIGHTS:-3.23025386269
WEIGHTS:-15.422639759
WEIGHTS:-37.8839331532
WEIGHTS:-47.7454116857
WEIGHTS:-17.6482934811
WEIGHTS:26.4352553963
WEIGHTS:-100.0
WEIGHTS:3.27180401615
WEIGHTS:-40.0875988408
WEIGHTS:33.8923505627
WEIGHTS:-18.5232675798
WEIGHTS:-16.7007752021
WEIGHTS:-28.0541381227
WEIGHTS:24.8696293813
WEIGHTS:-26.2872011307
WEIGHTS:20.2949640511
WEIGHTS:-18.1328005934
WEIGHTS:0.414524404068
WEIGHTS:0.128204185717
WEIGHTS:-19.2016361643
WEIGHTS:18.0763306948
WEIGHTS:48.0634764773
WEIGHTS:15.4223841414
WEIGHTS:-7.60639801379
WEIGHTS:69.5359457499
WEIGHTS:-55.2450950186
WEIGHTS:-22.1714949915
WEIGHTS:40.2778962395
WEIGHTS:-5.11919244573
WEIGHTS:-5.19825774888
WEIGHTS:-1.80012140637
WEIGHTS:-68.7713768716
WEIGHTS:100.0
WEIGHTS:-11.0412465359
WEIGHTS:-3.07412123297
WEIGHTS:-3.66172224567
WEIGHTS:29.3487333658
WEIGHTS:21.0224201602
WEIGHTS:7.1544983998
WEIGHTS:-5.87075375562
WEIGHTS:-20.9828053608
WEIGHTS:-17.3775101378
WEIGHTS:1.97635007618
WEIGHTS:-11.3814443289
WEIGHTS:18.6021197377
WEIGHTS:-26.0670986864
WEIGHTS:45.159875725
WEIGHTS:-40.9023208343
WEIGHTS:2.61004070605
WEIGHTS:-44.0202262955
WEIGHTS:11.5210419783
WEIGHTS:1.7063709124
WEIGHTS:-51.1376477026
WEIGHTS:24.8933139415
WEIGHTS:-4.26583872054
WEIGHTS:20.6793429815
WEIGHTS:-2.26717603165
WEIGHTS:-30.4642351267
WEIGHTS:52.3970144001
WEIGHTS:1.04916264405
WEIGHTS:21.6703974156
WEIGHTS:2.24489063297
WEIGHTS:-48.7905331169
WEIGHTS:-10.0512772765
WEIGHTS:-29.4610823927
WEIGHTS:-65.6394159248
WEIGHTS:13.2003187204
WEIGHTS:-18.7218024102
WEIGHTS:29.201239139
WEIGHTS:-18.5392016017
WEIGHTS:-13.5315875543
WEIGHTS:-40.2281937333
WEIGHTS:74.4869609165
WEIGHTS:29.1371582809
WEIGHTS:-10.89034499
WEIGHTS:-28.6480604544
WEIGHTS:6.24288265711
WEIGHTS:43.2373678338
WEIGHTS:15.2727802734
WEIGHTS:47.356400811
WEIGHTS:35.2609832803
WEIGHTS:20.4262069312
WEIGHTS:31.6384716673
WEIGHTS:3.98818522346
WEIGHTS:-9.89735173242
WEIGHTS:81.8097700494
WEIGHTS:-3.21189617926
WEIGHTS:14.4992990871
WEIGHTS:6.52741404086
WEIGHTS:26.0420664827
WEIGHTS:-2.93847805289
WEIGHTS:14.6230205446
WEIGHTS:33.3347241561
WEIGHTS:-14.8453752767
WEIGHTS:-4.74848805883
WEIGHTS:-7.21936106674
WEIGHTS:-100.0
WEIGHTS:-12.8351869378
WEIGHTS:10.4521483922
WEIGHTS:-25.0533547437
WEIGHTS:34.6454470475
WEIGHTS:-17.3328788577
WEIGHTS:-25.2932986416
WEIGHTS:-19.0658950196
WEIGHTS:23.6336196618
WEIGHTS:88.7463191259
WEIGHTS:-100.0
WEIGHTS:0.333649374138
WEIGHTS:6.79590311579
WEIGHTS:-31.4914379673
WEIGHTS:0.278287285149
WEIGHTS:35.7449545292
WEIGHTS:-26.0511845874
WEIGHTS:-3.14399503236
WEIGHTS:-6.02874957068
WEIGHTS:-8.14300617043
WEIGHTS:14.6197808317
WEIGHTS:3.78026376821
WEIGHTS:0.544024567287
WEIGHTS:-37.4512720169
WEIGHTS:18.7627649432
WEIGHTS:-27.8052152977
WEIGHTS:0.246635197502
WEIGHTS:18.9838097267
WEIGHTS:-1.36500027432
WEIGHTS:-3.7792702975
WEIGHTS:-0.0388719752598
WEIGHTS:-0.0648559305881
WEIGHTS:-15.9810088297
WEIGHTS:-7.47179875476
WEIGHTS:-0.227423957416
WEIGHTS:-2.87403024472
WEIGHTS:-4.05856320958
WEIGHTS:-18.925374955
WEIGHTS:5.39156999966
WEIGHTS:-18.8655984721
WEIGHTS:-55.939681169
WEIGHTS:-23.9226866735
WEIGHTS:0.702556332153
WEIGHTS:18.9165890754
WEIGHTS:-8.92417434075
WEIGHTS:-36.7085326348
WEIGHTS:0.554179748479
WEIGHTS:-62.3949218571
WEIGHTS:-25.8836620657
WEIGHTS:-45.7748387417
WEIGHTS:56.7929511073
WEIGHTS:-6.34538956516
WEIGHTS:-1.20726747754
WEIGHTS:-0.301812160536
WEIGHTS:-22.8985580264
WEIGHTS:-22.5261561392
WEIGHTS:20.1315039153
WEIGHTS:44.3090928477
WEIGHTS:-61.6876525996
WEIGHTS:9.05746139303
WEIGHTS:35.7012265984
WEIGHTS:-3.08071192487
WEIGHTS:12.0725118707
WEIGHTS:39.8532027157
WEIGHTS:21.0186195307
WEIGHTS:41.528119996
WEIGHTS:63.0471231975
WEIGHTS:9.81322405823
WEIGHTS:0.202866884213
WEIGHTS:25.1245021733
WEIGHTS:-7.06452215584
WEIGHTS:1.15414413943
WEIGHTS:-3.30591050075
WEIGHTS:-14.6163732358
WEIGHTS:14.9610813908
WEIGHTS:1.29513271186
WEIGHTS:-2.02749084495
WEIGHTS:0.0145489544064
WEIGHTS:-2.16567346264
WEIGHTS:0.112375472658
WEIGHTS:18.7778706455
WEIGHTS:-2.16322411182
WEIGHTS:8.65984944063
WEIGHTS:17.2389762744
WEIGHTS:22.0093101545
WEIGHTS:-0.0927318996413
WEIGHTS:-1.56814727854
WEIGHTS:-33.4029470818
WEIGHTS:14.1800703354
WEIGHTS:4.58309784028
WEIGHTS:-18.0395986774
WEIGHTS:-1.9245166226
WEIGHTS:-23.4340273597
WEIGHTS:-10.2839582708
WEIGHTS:-15.3204702761
WEIGHTS:-0.288063160838
WEIGHTS:-4.99432287386
WEIGHTS:-8.46201853366
WEIGHTS:-9.0176299331
WEIGHTS:-8.19658581419
WEIGHTS:-14.6607876727
WEIGHTS:-3.64881262923
WEIGHTS:-12.9805355248
WEIGHTS:-5.33437512536
WEIGHTS:-2.62790536283
WEIGHTS:-12.7228567551
WEIGHTS:-2.71516130221
WEIGHTS:-10.7982714539
WEIGHTS:-7.94603569269
WEIGHTS:-3.89441270086
WEIGHTS:-2.59773885809
WEIGHTS:-3.22538992953
WEIGHTS:-5.92520780112
WEIGHTS:-1.5732235918
WEIGHTS:-4.54872340699
WEIGHTS:-7.11219048003
WEIGHTS:-14.0135666819
WEIGHTS:-4.6895490584
WEIGHTS:-2.56222925147
WEIGHTS:-5.78117344936
WEIGHTS:-8.23216620282
WEIGHTS:-17.779655943
WEIGHTS:-4.46613471374
WEIGHTS:-2.20558639327
WEIGHTS:-3.97672245
WEIGHTS:-3.57745535961
WEIGHTS:-4.2659069116
WEIGHTS:-2.87909924159
WEIGHTS:-2.55124407641
WEIGHTS:-2.81591235154
WEIGHTS:-4.2110576091
WEIGHTS:-4.16699277969
WEIGHTS:-3.21141463932
WEIGHTS:-3.08015031546
WEIGHTS:-3.19144654953
WEIGHTS:-5.44152893562
WEIGHTS:-2.01733545341
WEIGHTS:-4.50502917776
WEIGHTS:-8.41455846693
WEIGHTS:-14.5894666359
WEIGHTS:-1.41260607148
WEIGHTS:-12.1706548657
WEIGHTS:-2.69858251614
WEIGHTS:-2.93003199012
WEIGHTS:-3.35537626658
WEIGHTS:-14.4293415463
WEIGHTS:-3.4957041469
WEIGHTS:-3.36776800408
WEIGHTS:-4.19767478057
WEIGHTS:-4.446620235
WEIGHTS:-2.74339348472
WEIGHTS:-2.92177623297
WEIGHTS:-2.89177698706
WEIGHTS:-4.06899938825
WEIGHTS:-0.888665654729
WEIGHTS:-2.81093300278
WEIGHTS:-5.20531787252
WEIGHTS:-14.4565157141
WEIGHTS:-5.28926698264
WEIGHTS:-5.04454966166
WEIGHTS:-2.76853705469
WEIGHTS:-2.42508344409
WEIGHTS:-2.70171619704
WEIGHTS:-2.31430048109
WEIGHTS:-2.44975081006
WEIGHTS:-2.67359803282
WEIGHTS:-3.05855224752
WEIGHTS:-11.6685785613
WEIGHTS:-2.90673998281
WEIGHTS:-4.49090018532
WEIGHTS:-2.06046529392
WEIGHTS:0.84413549921
WEIGHTS:-2.47268249247
WEIGHTS:-2.58220023082
WEIGHTS:-2.58267261775
WEIGHTS:-2.95554598351
WEIGHTS:-3.2872967997
WEIGHTS:-1.7236552737
WEIGHTS:-3.01679177238
WEIGHTS:-2.68209413505
WEIGHTS:-2.45345512296
WEIGHTS:-3.24400939906
WEIGHTS:1.31383809416
WEIGHTS:-3.4333751722
WEIGHTS:0.747589199488
WEIGHTS:-2.73788314636
WEIGHTS:-3.38387866202
WEIGHTS:-2.67800238049
WEIGHTS:-1.39207548166
WEIGHTS:-3.00833664155
WEIGHTS:-1.45372819217
WEIGHTS:-3.53281454919
WEIGHTS:-6.25782549089
WEIGHTS:-3.60833477011
WEIGHTS:-6.54988311144
WEIGHTS:-21.2111798543
WEIGHTS:-5.91030033607
WEIGHTS:-3.39640855199
WEIGHTS:-2.62257063125
WEIGHTS:-3.92023576871
WEIGHTS:-3.26628674547
WEIGHTS:-4.13695918976
WEIGHTS:-3.72765519325
WEIGHTS:0.883126590966
WEIGHTS:1.7550764346
WEIGHTS:-6.40847538638
WEIGHTS:-9.50256392278
WEIGHTS:-6.79096833351
WEIGHTS:-3.34861075962
WEIGHTS:-9.00095751802
WEIGHTS:-5.74863514225
WEIGHTS:-9.29156086676
WEIGHTS:-8.15345287582
WEIGHTS:-11.9202285109
WEIGHTS:-8.2838849162
WEIGHTS:-5.36298299334
WEIGHTS:-8.10477757264
WEIGHTS:-7.07926271811
WEIGHTS:-16.7682202003
WEIGHTS:-7.05886217097
WEIGHTS:-5.71065880782
WEIGHTS:-8.31029665689
WEIGHTS:-5.97314344441
WEIGHTS:-5.48350108958
WEIGHTS:-2.69195182406
WEIGHTS:-10.2007627051
WEIGHTS:-9.70458483184
WEIGHTS:-4.33498221359
WEIGHTS:-9.15584528764
WEIGHTS:-9.93697076158
WEIGHTS:-2.98371931692
WEIGHTS:-3.46217714365
WEIGHTS:-5.25800844181
WEIGHTS:-9.46998706608
WEIGHTS:-4.47065711393
WEIGHTS:-7.81091405343
WEIGHTS:-1.94780944823
WEIGHTS:-10.0400740619
WEIGHTS:-3.406685454
WEIGHTS:-2.63566769633
WEIGHTS:-3.08776201203
WEIGHTS:-9.85550046347
WEIGHTS:-12.0354787609
WEIGHTS:-3.46498969398
WEIGHTS:-3.54131472467
WEIGHTS:-4.29421193346
WEIGHTS:-9.10362984178
WEIGHTS:-9.95081669349
WEIGHTS:-9.82048462166
WEIGHTS:-3.18975980041
WEIGHTS:-4.11068164827
WEIGHTS:-10.0821881819
WEIGHTS:-2.91121387255
WEIGHTS:-4.43016012351
WEIGHTS:-1.59520104188
WEIGHTS:-8.07915584164
WEIGHTS:-7.30687550589
WEIGHTS:-2.97861020517
WEIGHTS:-2.72103233432
WEIGHTS:-2.8852017025
WEIGHTS:-2.1249601763
WEIGHTS:-2.45524961565
WEIGHTS:-10.2668977344
WEIGHTS:-9.96196466257
WEIGHTS:-14.3662907837
WEIGHTS:-3.00967174478
WEIGHTS:-9.22930954591
WEIGHTS:-10.2678499144
WEIGHTS:-3.21445000487
WEIGHTS:-2.32708297257
WEIGHTS:-2.89382651479
WEIGHTS:-10.238784938
WEIGHTS:-10.1254272998
WEIGHTS:-3.75578561908
WEIGHTS:-9.5412944963
WEIGHTS:-5.19573856461
WEIGHTS:-4.33121734315
WEIGHTS:-8.18483380669
WEIGHTS:-8.89458771913
WEIGHTS:-9.92278809196
WEIGHTS:-9.82947963453
WEIGHTS:-2.89976871386
WEIGHTS:-3.35873987576
WEIGHTS:-9.29436724272
WEIGHTS:-9.788956475
WEIGHTS:-3.56643671925
WEIGHTS:-9.93414200425
WEIGHTS:-4.31408243617
WEIGHTS:-0.833234867393
WEIGHTS:1.08863510287
WEIGHTS:-1.00298012985
WEIGHTS:-0.130983446272
WEIGHTS:-0.162903451827
WEIGHTS:0.0757778592737
WEIGHTS:-0.321543660336
WEIGHTS:1.17000579904
WEIGHTS:-0.125977614571
WEIGHTS:0.738254538056
WEIGHTS:0.0083385190867
WEIGHTS:-0.460691162646
WEIGHTS:0.677975009259
WEIGHTS:-0.448832987278
WEIGHTS:0.61988065475
WEIGHTS:0.748470811658
WEIGHTS:-0.190996349443
WEIGHTS:-0.364285408106
WEIGHTS:-0.365757165361
WEIGHTS:0.369148877672
WEIGHTS:-0.612348617964
WEIGHTS:-0.322858480615
WEIGHTS:-0.979590048674
WEIGHTS:-0.328902778718
WEIGHTS:-0.104389523719
WEIGHTS:-0.807950850102
WEIGHTS:-0.444585535249
WEIGHTS:-0.629737121917
WEIGHTS:0.605174306938
WEIGHTS:-1.01125022142
WEIGHTS:-0.897583967547
WEIGHTS:-0.077270300367
WEIGHTS:-0.374703043512
WEIGHTS:-0.76232800449
WEIGHTS:-0.486448836799
WEIGHTS:-0.620061035543
WEIGHTS:-0.548678812322
WEIGHTS:-0.0441097098974
WEIGHTS:-0.00194662267228
WEIGHTS:-0.29999785482
WEIGHTS:-0.451441057876
WEIGHTS:-0.414808227639
WEIGHTS:-0.0030457290872
WEIGHTS:-0.636784955551
WEIGHTS:-0.338011228509
WEIGHTS:-0.666183501934
WEIGHTS:0.321216605305
WEIGHTS:-1.46729846029
WEIGHTS:0.238804999324
WEIGHTS:-0.32456527431
WEIGHTS:-0.474951882967
WEIGHTS:-0.155365991486
WEIGHTS:0.503537643639
WEIGHTS:-0.246961416283
WEIGHTS:-0.0899636743642
WEIGHTS:-0.417590160872
WEIGHTS:-0.515057590567
WEIGHTS:-0.541262999618
WEIGHTS:-0.516931740101
WEIGHTS:-0.285665645055
WEIGHTS:-0.225644001815
WEIGHTS:-0.821913543438
WEIGHTS:-0.794087986067
WEIGHTS:-1.48819830237
WEIGHTS:-0.043794513715
WEIGHTS:-0.299687650832
WEIGHTS:-1.75364128441
WEIGHTS:-0.407373002004
WEIGHTS:-0.647953076604
WEIGHTS:-0.284877984889
WEIGHTS:-0.585051309998
WEIGHTS:-0.429521082633
WEIGHTS:-0.422045421671
WEIGHTS:-0.518220431722
WEIGHTS:-0.434605026987
WEIGHTS:-0.360060876308
WEIGHTS:-0.269521035292
WEIGHTS:-0.451745899645
WEIGHTS:-1.95005575605
WEIGHTS:-0.521814473938
WEIGHTS:-0.617392838023
WEIGHTS:-0.684828186555
WEIGHTS:-0.451825558444
WEIGHTS:-0.388864395631
WEIGHTS:-0.701764647334
WEIGHTS:-0.36185944469
WEIGHTS:-0.42335271576
WEIGHTS:-1.5218530531
WEIGHTS:-0.36976722269
WEIGHTS:-1.66579750087
WEIGHTS:-0.365218838745
WEIGHTS:-1.68422775733
WEIGHTS:-0.438556036918
WEIGHTS:-0.149322338468
WEIGHTS:-0.372050392819
WEIGHTS:-1.23769454669
WEIGHTS:-0.293133959284
WEIGHTS:-0.877068293485
WEIGHTS:-0.166292835005
WEIGHTS:0.158097948269
WEIGHTS:-0.227203468918
WEIGHTS:0.365880551478
WEIGHTS:1.54388977613
WEIGHTS:-0.333889255374
WEIGHTS:-0.396421470098
WEIGHTS:-0.433032964326
WEIGHTS:-0.221983891964
WEIGHTS:-0.445732596566
WEIGHTS:-0.183261472936
WEIGHTS:-0.22659675658
WEIGHTS:-1.16855810542
WEIGHTS:-1.56469167067
WEIGHTS:0.518086578593
WEIGHTS:-0.947193752914
WEIGHTS:-0.803411576547
WEIGHTS:-0.300787905344
WEIGHTS:-1.1447548647
WEIGHTS:-0.542059738359
WEIGHTS:-1.03185470108
WEIGHTS:-0.915777035042
WEIGHTS:-0.200677089874
WEIGHTS:-0.774718417735
WEIGHTS:-0.750061813345
WEIGHTS:-1.18929480597
WEIGHTS:-0.909615626469
WEIGHTS:0.520905350932
WEIGHTS:-0.99391101555
WEIGHTS:-0.492263262219
WEIGHTS:-1.35793240215
WEIGHTS:-0.525760630186
WEIGHTS:-0.58665762048
WEIGHTS:-0.452284682015
WEIGHTS:-0.584914700965
WEIGHTS:-0.714496748492
WEIGHTS:0.0672751708029
WEIGHTS:-1.22719405951
WEIGHTS:-0.893125297079
WEIGHTS:-0.261264319543
WEIGHTS:-0.211920225231
WEIGHTS:-0.0760913991534
WEIGHTS:-0.837862095442
WEIGHTS:-0.331996075962
WEIGHTS:-0.51829331424
WEIGHTS:-2.1168957256
WEIGHTS:-0.401689280087
WEIGHTS:-1.80101810728
WEIGHTS:-0.51326209136
WEIGHTS:-0.382584996987
WEIGHTS:-0.802390027402
WEIGHTS:0.166440681847
WEIGHTS:-0.44863704514
WEIGHTS:-0.258505315592
WEIGHTS:-0.44404621572
WEIGHTS:-0.734613333632
WEIGHTS:-0.822434377239
WEIGHTS:-0.804751796812
WEIGHTS:-0.291185767919
WEIGHTS:-0.294307266734
WEIGHTS:-0.729059284418
WEIGHTS:-0.522310927626
WEIGHTS:-1.50056541945
WEIGHTS:-1.81740735878
WEIGHTS:-0.514988514849
WEIGHTS:-1.06776650964
WEIGHTS:-0.516519063299
WEIGHTS:-0.582094292176
WEIGHTS:-0.359438118137
WEIGHTS:-0.513929665671
WEIGHTS:-0.640053067547
WEIGHTS:-0.533695858915
WEIGHTS:-0.905364454102
WEIGHTS:-0.112753824833
WEIGHTS:-0.539182935612
WEIGHTS:-0.881085583951
WEIGHTS:-0.619552580939
WEIGHTS:-0.762692213181
WEIGHTS:-0.518068854214
WEIGHTS:-0.600986975475
WEIGHTS:-0.737376134637
WEIGHTS:-0.763798936309
WEIGHTS:-0.195092617918
WEIGHTS:-0.796103706122
WEIGHTS:-0.0445840737512
WEIGHTS:-0.574529914533
WEIGHTS:-1.01778389465
WEIGHTS:-1.08932097604
WEIGHTS:-0.745169098273
WEIGHTS:-0.830523819914
WEIGHTS:-0.933922229866
WEIGHTS:-0.586644896271
WEIGHTS:-0.77177578823
WEIGHTS:-0.819727973703
WEIGHTS:-1.06119921113
WEIGHTS:-0.742336464434
WEIGHTS:-0.45239046835
WEIGHTS:1.49747264701
WEIGHTS:5.62239828163
WEIGHTS:8.52071696879
WEIGHTS:2.99610875064
WEIGHTS:-11.9837393273
WEIGHTS:27.777775952
WEIGHTS:3.82375657075
WEIGHTS:-7.98022602987
WEIGHTS:-27.6154850652
WEIGHTS:24.9198374402
WEIGHTS:-19.2523256161
WEIGHTS:-6.76114517067
WEIGHTS:-18.0429058138
WEIGHTS:7.04806548113
WEIGHTS:-15.0158673157
WEIGHTS:2.63686675974
WEIGHTS:-32.4423103637
WEIGHTS:-21.5109068316
WEIGHTS:14.6718070661
WEIGHTS:-66.8770347329
WEIGHTS:23.9629324712
WEIGHTS:-2.60308333975
WEIGHTS:-25.8391864371
WEIGHTS:-4.67680832673
WEIGHTS:3.7492544557
WEIGHTS:-48.6173487581
WEIGHTS:-20.4049264044
WEIGHTS:15.7103645778
WEIGHTS:-28.443789961
WEIGHTS:20.8710612524
WEIGHTS:-32.0689362119
WEIGHTS:-67.5304602488
WEIGHTS:-12.2523246134
WEIGHTS:-7.50668040751
WEIGHTS:-57.8970851937
WEIGHTS:100.0
WEIGHTS:51.9376515478
WEIGHTS:-50.1540829913
WEIGHTS:-56.9374130079
WEIGHTS:-15.941192973
WEIGHTS:10.6664557681
WEIGHTS:-0.679294937906
WEIGHTS:39.1033022079
WEIGHTS:-2.07192846468
WEIGHTS:40.0091026742
WEIGHTS:57.0118242222
WEIGHTS:2.90219698967
WEIGHTS:-8.32578249465
WEIGHTS:-0.825423777787
WEIGHTS:17.243760726
WEIGHTS:-40.9570977767
WEIGHTS:-3.47349654897
WEIGHTS:-32.3208519852
WEIGHTS:15.2297623652
WEIGHTS:51.6823646944
WEIGHTS:-4.63275679341
WEIGHTS:-19.3599412108
WEIGHTS:-4.97263877278
WEIGHTS:-40.7955005841
WEIGHTS:-3.57350616296
WEIGHTS:45.1185441658
WEIGHTS:-24.282164977
WEIGHTS:-7.14147789514
WEIGHTS:6.21826700861
WEIGHTS:-9.42099731379
WEIGHTS:-10.3837502464
WEIGHTS:19.3318508217
WEIGHTS:-42.5492812949
WEIGHTS:80.4609245378
WEIGHTS:-0.445887048936
WEIGHTS:69.9766493009
WEIGHTS:-33.9902659229
WEIGHTS:81.7652099818
WEIGHTS:3.82797967766
WEIGHTS:-3.51668383754
WEIGHTS:-16.31418147
WEIGHTS:11.8746398267
WEIGHTS:-9.54611222391
WEIGHTS:-17.4194910456
WEIGHTS:14.0053204483
WEIGHTS:-15.3757850012
WEIGHTS:-13.5163215345
WEIGHTS:-44.3372886305
WEIGHTS:-96.2709028851
WEIGHTS:-7.73736961062
WEIGHTS:34.42152303
WEIGHTS:-48.9020279996
WEIGHTS:5.49822794285
WEIGHTS:-4.29274329957
WEIGHTS:3.21734561511
WEIGHTS:-5.76420750192
WEIGHTS:8.9418219248
WEIGHTS:-2.690522347
WEIGHTS:16.5060116992
WEIGHTS:-77.6111683686
WEIGHTS:-32.302535496
WEIGHTS:-8.36329300986
WEIGHTS:-26.3661575893
WEIGHTS:-19.3754588663
WEIGHTS:4.97161197263
WEIGHTS:-23.0805077624
WEIGHTS:-2.65372625579
WEIGHTS:-14.9082485443
WEIGHTS:-9.8517055236
WEIGHTS:-18.61020507
WEIGHTS:-46.4021920256
WEIGHTS:-18.4710375235
WEIGHTS:-16.2281411736
WEIGHTS:-12.9031546883
WEIGHTS:-2.66669550771
WEIGHTS:2.43757718112
WEIGHTS:-66.0809570144
WEIGHTS:5.25641585257
WEIGHTS:-3.88384533446
WEIGHTS:12.1625832021
WEIGHTS:52.4210158931
WEIGHTS:5.32326552761
WEIGHTS:-44.8590630179
WEIGHTS:-0.44810936632
WEIGHTS:-26.0319174379
WEIGHTS:11.3717836371
WEIGHTS:51.7326199055
WEIGHTS:33.4828604951
WEIGHTS:5.80333162306
WEIGHTS:12.2822084141
WEIGHTS:46.1785282821
WEIGHTS:-19.0717468228
WEIGHTS:38.8961515523
WEIGHTS:5.51574144943
WEIGHTS:9.42849107532
WEIGHTS:-0.0477048626184
WEIGHTS:-43.9750738913
WEIGHTS:-3.58401178339
WEIGHTS:2.25431203861
WEIGHTS:100.0
WEIGHTS:7.23253332909
WEIGHTS:-11.2900490158
WEIGHTS:22.5400501165
WEIGHTS:-5.36188458316
WEIGHTS:-32.526707069
WEIGHTS:1.46787198359
WEIGHTS:-21.361344474
WEIGHTS:-72.1326115742
WEIGHTS:24.498797681
WEIGHTS:-25.3637322582
WEIGHTS:2.18133863866
WEIGHTS:-10.1334830028
WEIGHTS:89.006219498
WEIGHTS:2.40745627364
WEIGHTS:37.9660857505
WEIGHTS:-13.6091567037
WEIGHTS:-9.92366073102
WEIGHTS:5.09548939824
WEIGHTS:-5.57919138649
WEIGHTS:0.343901473949
WEIGHTS:2.23673650489
WEIGHTS:7.57796588809
WEIGHTS:-7.1693122377
WEIGHTS:-19.6547283021
WEIGHTS:2.2289297851
WEIGHTS:-2.03438325675
WEIGHTS:1.45617417466
WEIGHTS:-3.18435154729
WEIGHTS:27.7033912849
WEIGHTS:-65.5482373759
WEIGHTS:-73.6974432345
WEIGHTS:-6.15061997381
WEIGHTS:-100.0
WEIGHTS:11.389647271
WEIGHTS:10.0959287871
WEIGHTS:2.26617145636
WEIGHTS:-1.99779573521
WEIGHTS:47.9523777919
WEIGHTS:0.797659086901
WEIGHTS:6.13435405914
WEIGHTS:15.408015263
WEIGHTS:7.98935375489
WEIGHTS:-6.42417117986
WEIGHTS:2.62044505393
WEIGHTS:2.5771743315
WEIGHTS:88.3929054617
WEIGHTS:-4.20906953574
WEIGHTS:-58.7690108073
WEIGHTS:31.1803872436
WEIGHTS:5.57161909835
WEIGHTS:8.1153044836
WEIGHTS:8.38289567627
WEIGHTS:1.72165573689
WEIGHTS:-13.4296226323
WEIGHTS:49.34598832
WEIGHTS:2.35375309622
WEIGHTS:-5.99597011659
WEIGHTS:9.58927784265
WEIGHTS:2.68583542647
WEIGHTS:10.8519951357
WEIGHTS:3.92077231493
WEIGHTS:20.5042069944
WEIGHTS:35.6030350599
WEIGHTS:-8.696423229
WEIGHTS:-12.0262274654
WEIGHTS:22.2747551737
WEIGHTS:9.52576048705
WEIGHTS:100.0
WEIGHTS:-60.291487704
WEIGHTS:-56.2467911524
WEIGHTS:-99.699853918
WEIGHTS:-52.347654703
WEIGHTS:-92.5294971739
WEIGHTS:26.9825511912
WEIGHTS:-8.5003151235
WEIGHTS:2.67441490923
WEIGHTS:-17.7052340337
WEIGHTS:27.2863872121
WEIGHTS:27.6104471604
WEIGHTS:-52.9923785368
WEIGHTS:-22.5507898403
WEIGHTS:59.8637161781
WEIGHTS:-5.30150931011
WEIGHTS:-7.99466190192
WEIGHTS:-15.6419657679
WEIGHTS:70.031721202
WEIGHTS:-44.1759143554
WEIGHTS:-67.8868104982
WEIGHTS:81.5224146779
WEIGHTS:100.0
WEIGHTS:21.5300734083
WEIGHTS:-29.9479545352
WEIGHTS:-3.46081188383
WEIGHTS:-95.1217644754
WEIGHTS:10.3725430398
WEIGHTS:13.0741536065
WEIGHTS:27.8965555835
WEIGHTS:-29.0601192014
WEIGHTS:-18.9033236342
WEIGHTS:25.082044897
WEIGHTS:-25.1736860132
WEIGHTS:22.5943881062
WEIGHTS:10.5701653418
WEIGHTS:-45.256006213
WEIGHTS:-20.7452425917
WEIGHTS:-11.480850316
WEIGHTS:-69.0660924155
WEIGHTS:27.8845863909
WEIGHTS:-9.10641539007
WEIGHTS:24.0526826045
WEIGHTS:-11.3675778407
WEIGHTS:21.1852601395
WEIGHTS:-56.7523312002
WEIGHTS:-9.9767386417
WEIGHTS:14.9951328248
WEIGHTS:-46.1206569917
WEIGHTS:2.33740959079
WEIGHTS:-50.8287428514
WEIGHTS:46.3223361139
WEIGHTS:-27.0075722627
WEIGHTS:12.166324417
WEIGHTS:-22.3967275176
WEIGHTS:-41.6081778995
WEIGHTS:61.7306386535
WEIGHTS:-46.9077844305
WEIGHTS:-40.9391371968
WEIGHTS:-40.5114136446
WEIGHTS:19.9680710012
WEIGHTS:16.0206528246
WEIGHTS:-41.4570198223
WEIGHTS:-10.5504490674
WEIGHTS:-69.3483151525
WEIGHTS:-100.0
WEIGHTS:-14.9515242068
WEIGHTS:-11.1375206241
WEIGHTS:17.1996558245
WEIGHTS:-21.1432626345
WEIGHTS:99.9221438407
WEIGHTS:-79.2129443624
WEIGHTS:-16.5115610702
WEIGHTS:-29.8151275167
WEIGHTS:5.80613501007
WEIGHTS:-58.6778470579
WEIGHTS:-18.2666027326
WEIGHTS:-35.3260307646
WEIGHTS:-44.1080551597
WEIGHTS:-27.4452965336
WEIGHTS:-6.20370046536
WEIGHTS:-100.0
WEIGHTS:-46.5754864443
WEIGHTS:-7.52296169594
WEIGHTS:-64.7520989238
WEIGHTS:-37.7750228341
WEIGHTS:41.5514239264
WEIGHTS:37.7936209759
WEIGHTS:8.22736290168
WEIGHTS:55.0081442343
WEIGHTS:-20.8470248386
WEIGHTS:28.4500923587
WEIGHTS:9.44726266897
WEIGHTS:62.9482147364
WEIGHTS:-11.0051177633
WEIGHTS:-50.5967325992
WEIGHTS:19.896563562
WEIGHTS:-59.4509329144
WEIGHTS:56.9142880674
WEIGHTS:-100.0
WEIGHTS:13.3562914134
WEIGHTS:37.4973594664
WEIGHTS:-16.9531290895
WEIGHTS:39.4164898967
WEIGHTS:-82.2826887958
WEIGHTS:7.99753950401
WEIGHTS:5.84753242058
WEIGHTS:-19.0763094222
WEIGHTS:24.6991397706
WEIGHTS:6.36681805335
WEIGHTS:4.27129686591
WEIGHTS:2.27196515343
WEIGHTS:5.1633140287
WEIGHTS:44.9047651801
WEIGHTS:7.9034947371
WEIGHTS:-71.5515243045
WEIGHTS:16.6781834912
WEIGHTS:8.29815241028
WEIGHTS:-100.0
WEIGHTS:-72.1825596525
WEIGHTS:-16.6446929754
WEIGHTS:7.42683306135
WEIGHTS:-5.63382818162
WEIGHTS:23.2114880559
WEIGHTS:11.6511291615
WEIGHTS:5.16614629433
WEIGHTS:4.96882756367
WEIGHTS:-38.9219601547
WEIGHTS:7.5311597914
WEIGHTS:2.74473589344
WEIGHTS:-23.0304332727
WEIGHTS:22.4806370274
WEIGHTS:15.2801515055
WEIGHTS:20.07749401
WEIGHTS:-8.0629651787
WEIGHTS:-21.4973258062
WEIGHTS:11.4990799911
WEIGHTS:27.1557635601
WEIGHTS:13.7732745979
WEIGHTS:23.7373159804
WEIGHTS:-20.892706102
WEIGHTS:4.88264032753
WEIGHTS:-72.2613078009
WEIGHTS:-14.1282443057
WEIGHTS:17.4493672286
WEIGHTS:-43.3316431734
WEIGHTS:4.76248718548
WEIGHTS:5.1182311789
WEIGHTS:0.269969218811
WEIGHTS:-13.3466259739
WEIGHTS:8.03541678351
WEIGHTS:-10.6024087634
WEIGHTS:-41.3653378396
WEIGHTS:39.5997826675
WEIGHTS:9.57259663751
WEIGHTS:-51.8988079249
WEIGHTS:-18.454415151
WEIGHTS:7.85373137319
WEIGHTS:15.1015709783
WEIGHTS:-55.806747802
WEIGHTS:33.2519115373
WEIGHTS:88.7470323082
WEIGHTS:13.807131418
WEIGHTS:4.9385506797
WEIGHTS:-2.11784692054
WEIGHTS:-10.3124728112
WEIGHTS:5.21929799709
WEIGHTS:37.9726683378
WEIGHTS:18.5632278973
WEIGHTS:-8.27410511272
WEIGHTS:43.4976598356
WEIGHTS:6.20075878318
WEIGHTS:11.0245830533
WEIGHTS:-0.142969013739
WEIGHTS:21.1822654667
WEIGHTS:9.15940545309
WEIGHTS:12.8707899581
WEIGHTS:22.4198010973
WEIGHTS:7.98207285417
WEIGHTS:9.99585561414
WEIGHTS:4.94326590341
WEIGHTS:3.19304265919
WEIGHTS:19.0503491027
WEIGHTS:7.7355466682
WEIGHTS:12.3999705093
WEIGHTS:-24.3890574071
WEIGHTS:-0.748737364813
WEIGHTS:27.9093027169
WEIGHTS:1.46538881779
WEIGHTS:-3.13173657376
WEIGHTS:-6.22929023706
WEIGHTS:-11.7031783648
WEIGHTS:-2.63709528566
WEIGHTS:-3.09577860601
WEIGHTS:-1.46165047612
WEIGHTS:3.12810890288
WEIGHTS:-2.11991069119
WEIGHTS:2.1736232837
WEIGHTS:2.62958438618
WEIGHTS:3.08591624037
CONEC:-1 194
CONEC:0 194
CONEC:1 194
CONEC:2 194
CONEC:3 194
CONEC:4 194
CONEC:5 194
CONEC:6 194
CONEC:7 194
CONEC:8 194
CONEC:9 194
CONEC:10 194
CONEC:11 194
CONEC:12 194
CONEC:13 194
CONEC:14 194
CONEC:15 194
CONEC:16 194
CONEC:17 194
CONEC:18 194
CONEC:19 194
CONEC:20 194
CONEC:21 194
CONEC:22 194
CONEC:23 194
CONEC:24 194
CONEC:25 194
CONEC:26 194
CONEC:27 194
CONEC:28 194
CONEC:29 194
CONEC:30 194
CONEC:31 194
CONEC:32 194
CONEC:33 194
CONEC:34 194
CONEC:35 194
CONEC:36 194
CONEC:37 194
CONEC:38 194
CONEC:39 194
CONEC:40 194
CONEC:41 194
CONEC:42 194
CONEC:43 194
CONEC:44 194
CONEC:45 194
CONEC:46 194
CONEC:47 194
CONEC:48 194
CONEC:49 194
CONEC:50 194
CONEC:51 194
CONEC:52 194
CONEC:53 194
CONEC:54 194
CONEC:55 194
CONEC:56 194
CONEC:57 194
CONEC:58 194
CONEC:59 194
CONEC:60 194
CONEC:61 194
CONEC:62 194
CONEC:63 194
CONEC:64 194
CONEC:65 194
CONEC:66 194
CONEC:67 194
CONEC:68 194
CONEC:69 194
CONEC:70 194
CONEC:71 194
CONEC:72 194
CONEC:73 194
CONEC:74 194
CONEC:75 194
CONEC:76 194
CONEC:77 194
CONEC:78 194
CONEC:79 194
CONEC:80 194
CONEC:81 194
CONEC:82 194
CONEC:83 194
CONEC:84 194
CONEC:85 194
CONEC:86 194
CONEC:87 194
CONEC:88 194
CONEC:89 194
CONEC:90 194
CONEC:91 194
CONEC:92 194
CONEC:93 194
CONEC:94 194
CONEC:95 194
CONEC:96 194
CONEC:97 194
CONEC:98 194
CONEC:99 194
CONEC:100 194
CONEC:101 194
CONEC:102 194
CONEC:103 194
CONEC:104 194
CONEC:105 194
CONEC:106 194
CONEC:107 194
CONEC:108 194
CONEC:109 194
CONEC:110 194
CONEC:111 194
CONEC:112 194
CONEC:113 194
CONEC:114 194
CONEC:115 194
CONEC:116 194
CONEC:117 194
CONEC:118 194
CONEC:119 194
CONEC:120 194
CONEC:121 194
CONEC:122 194
CONEC:123 194
CONEC:124 194
CONEC:125 194
CONEC:126 194
CONEC:127 194
CONEC:128 194
CONEC:129 194
CONEC:130 194
CONEC:131 194
CONEC:132 194
CONEC:133 194
CONEC:134 194
CONEC:135 194
CONEC:136 194
CONEC:137 194
CONEC:138 194
CONEC:139 194
CONEC:140 194
CONEC:141 194
CONEC:142 194
CONEC:143 194
CONEC:144 194
CONEC:145 194
CONEC:146 194
CONEC:147 194
CONEC:148 194
CONEC:149 194
CONEC:150 194
CONEC:151 194
CONEC:152 194
CONEC:153 194
CONEC:154 194
CONEC:155 194
CONEC:156 194
CONEC:157 194
CONEC:158 194
CONEC:159 194
CONEC:160 194
CONEC:161 194
CONEC:162 194
CONEC:163 194
CONEC:164 194
CONEC:165 194
CONEC:166 194
CONEC:167 194
CONEC:168 194
CONEC:169 194
CONEC:170 194
CONEC:171 194
CONEC:172 194
CONEC:173 194
CONEC:174 194
CONEC:175 194
CONEC:176 194
CONEC:177 194
CONEC:178 194
CONEC:179 194
CONEC:180 194
CONEC:181 194
CONEC:182 194
CONEC:183 194
CONEC:184 194
CONEC:185 194
CONEC:186 194
CONEC:187 194
CONEC:188 194
CONEC:189 194
CONEC:190 194
CONEC:191 194
CONEC:192 194
CONEC:193 194
CONEC:-1 195
CONEC:0 195
CONEC:1 195
CONEC:2 195
CONEC:3 195
CONEC:4 195
CONEC:5 195
CONEC:6 195
CONEC:7 195
CONEC:8 195
CONEC:9 195
CONEC:10 195
CONEC:11 195
CONEC:12 195
CONEC:13 195
CONEC:14 195
CONEC:15 195
CONEC:16 195
CONEC:17 195
CONEC:18 195
CONEC:19 195
CONEC:20 195
CONEC:21 195
CONEC:22 195
CONEC:23 195
CONEC:24 195
CONEC:25 195
CONEC:26 195
CONEC:27 195
CONEC:28 195
CONEC:29 195
CONEC:30 195
CONEC:31 195
CONEC:32 195
CONEC:33 195
CONEC:34 195
CONEC:35 195
CONEC:36 195
CONEC:37 195
CONEC:38 195
CONEC:39 195
CONEC:40 195
CONEC:41 195
CONEC:42 195
CONEC:43 195
CONEC:44 195
CONEC:45 195
CONEC:46 195
CONEC:47 195
CONEC:48 195
CONEC:49 195
CONEC:50 195
CONEC:51 195
CONEC:52 195
CONEC:53 195
CONEC:54 195
CONEC:55 195
CONEC:56 195
CONEC:57 195
CONEC:58 195
CONEC:59 195
CONEC:60 195
CONEC:61 195
CONEC:62 195
CONEC:63 195
CONEC:64 195
CONEC:65 195
CONEC:66 195
CONEC:67 195
CONEC:68 195
CONEC:69 195
CONEC:70 195
CONEC:71 195
CONEC:72 195
CONEC:73 195
CONEC:74 195
CONEC:75 195
CONEC:76 195
CONEC:77 195
CONEC:78 195
CONEC:79 195
CONEC:80 195
CONEC:81 195
CONEC:82 195
CONEC:83 195
CONEC:84 195
CONEC:85 195
CONEC:86 195
CONEC:87 195
CONEC:88 195
CONEC:89 195
CONEC:90 195
CONEC:91 195
CONEC:92 195
CONEC:93 195
CONEC:94 195
CONEC:95 195
CONEC:96 195
CONEC:97 195
CONEC:98 195
CONEC:99 195
CONEC:100 195
CONEC:101 195
CONEC:102 195
CONEC:103 195
CONEC:104 195
CONEC:105 195
CONEC:106 195
CONEC:107 195
CONEC:108 195
CONEC:109 195
CONEC:110 195
CONEC:111 195
CONEC:112 195
CONEC:113 195
CONEC:114 195
CONEC:115 195
CONEC:116 195
CONEC:117 195
CONEC:118 195
CONEC:119 195
CONEC:120 195
CONEC:121 195
CONEC:122 195
CONEC:123 195
CONEC:124 195
CONEC:125 195
CONEC:126 195
CONEC:127 195
CONEC:128 195
CONEC:129 195
CONEC:130 195
CONEC:131 195
CONEC:132 195
CONEC:133 195
CONEC:134 195
CONEC:135 195
CONEC:136 195
CONEC:137 195
CONEC:138 195
CONEC:139 195
CONEC:140 195
CONEC:141 195
CONEC:142 195
CONEC:143 195
CONEC:144 195
CONEC:145 195
CONEC:146 195
CONEC:147 195
CONEC:148 195
CONEC:149 195
CONEC:150 195
CONEC:151 195
CONEC:152 195
CONEC:153 195
CONEC:154 195
CONEC:155 195
CONEC:156 195
CONEC:157 195
CONEC:158 195
CONEC:159 195
CONEC:160 195
CONEC:161 195
CONEC:162 195
CONEC:163 195
CONEC:164 195
CONEC:165 195
CONEC:166 195
CONEC:167 195
CONEC:168 195
CONEC:169 195
CONEC:170 195
CONEC:171 195
CONEC:172 195
CONEC:173 195
CONEC:174 195
CONEC:175 195
CONEC:176 195
CONEC:177 195
CONEC:178 195
CONEC:179 195
CONEC:180 195
CONEC:181 195
CONEC:182 195
CONEC:183 195
CONEC:184 195
CONEC:185 195
CONEC:186 195
CONEC:187 195
CONEC:188 195
CONEC:189 195
CONEC:190 195
CONEC:191 195
CONEC:192 195
CONEC:193 195
CONEC:-1 196
CONEC:0 196
CONEC:1 196
CONEC:2 196
CONEC:3 196
CONEC:4 196
CONEC:5 196
CONEC:6 196
CONEC:7 196
CONEC:8 196
CONEC:9 196
CONEC:10 196
CONEC:11 196
CONEC:12 196
CONEC:13 196
CONEC:14 196
CONEC:15 196
CONEC:16 196
CONEC:17 196
CONEC:18 196
CONEC:19 196
CONEC:20 196
CONEC:21 196
CONEC:22 196
CONEC:23 196
CONEC:24 196
CONEC:25 196
CONEC:26 196
CONEC:27 196
CONEC:28 196
CONEC:29 196
CONEC:30 196
CONEC:31 196
CONEC:32 196
CONEC:33 196
CONEC:34 196
CONEC:35 196
CONEC:36 196
CONEC:37 196
CONEC:38 196
CONEC:39 196
CONEC:40 196
CONEC:41 196
CONEC:42 196
CONEC:43 196
CONEC:44 196
CONEC:45 196
CONEC:46 196
CONEC:47 196
CONEC:48 196
CONEC:49 196
CONEC:50 196
CONEC:51 196
CONEC:52 196
CONEC:53 196
CONEC:54 196
CONEC:55 196
CONEC:56 196
CONEC:57 196
CONEC:58 196
CONEC:59 196
CONEC:60 196
CONEC:61 196
CONEC:62 196
CONEC:63 196
CONEC:64 196
CONEC:65 196
CONEC:66 196
CONEC:67 196
CONEC:68 196
CONEC:69 196
CONEC:70 196
CONEC:71 196
CONEC:72 196
CONEC:73 196
CONEC:74 196
CONEC:75 196
CONEC:76 196
CONEC:77 196
CONEC:78 196
CONEC:79 196
CONEC:80 196
CONEC:81 196
CONEC:82 196
CONEC:83 196
CONEC:84 196
CONEC:85 196
CONEC:86 196
CONEC:87 196
CONEC:88 196
CONEC:89 196
CONEC:90 196
CONEC:91 196
CONEC:92 196
CONEC:93 196
CONEC:94 196
CONEC:95 196
CONEC:96 196
CONEC:97 196
CONEC:98 196
CONEC:99 196
CONEC:100 196
CONEC:101 196
CONEC:102 196
CONEC:103 196
CONEC:104 196
CONEC:105 196
CONEC:106 196
CONEC:107 196
CONEC:108 196
CONEC:109 196
CONEC:110 196
CONEC:111 196
CONEC:112 196
CONEC:113 196
CONEC:114 196
CONEC:115 196
CONEC:116 196
CONEC:117 196
CONEC:118 196
CONEC:119 196
CONEC:120 196
CONEC:121 196
CONEC:122 196
CONEC:123 196
CONEC:124 196
CONEC:125 196
CONEC:126 196
CONEC:127 196
CONEC:128 196
CONEC:129 196
CONEC:130 196
CONEC:131 196
CONEC:132 196
CONEC:133 196
CONEC:134 196
CONEC:135 196
CONEC:136 196
CONEC:137 196
CONEC:138 196
CONEC:139 196
CONEC:140 196
CONEC:141 196
CONEC:142 196
CONEC:143 196
CONEC:144 196
CONEC:145 196
CONEC:146 196
CONEC:147 196
CONEC:148 196
CONEC:149 196
CONEC:150 196
CONEC:151 196
CONEC:152 196
CONEC:153 196
CONEC:154 196
CONEC:155 196
CONEC:156 196
CONEC:157 196
CONEC:158 196
CONEC:159 196
CONEC:160 196
CONEC:161 196
CONEC:162 196
CONEC:163 196
CONEC:164 196
CONEC:165 196
CONEC:166 196
CONEC:167 196
CONEC:168 196
CONEC:169 196
CONEC:170 196
CONEC:171 196
CONEC:172 196
CONEC:173 196
CONEC:174 196
CONEC:175 196
CONEC:176 196
CONEC:177 196
CONEC:178 196
CONEC:179 196
CONEC:180 196
CONEC:181 196
CONEC:182 196
CONEC:183 196
CONEC:184 196
CONEC:185 196
CONEC:186 196
CONEC:187 196
CONEC:188 196
CONEC:189 196
CONEC:190 196
CONEC:191 196
CONEC:192 196
CONEC:193 196
CONEC:-1 197
CONEC:0 197
CONEC:1 197
CONEC:2 197
CONEC:3 197
CONEC:4 197
CONEC:5 197
CONEC:6 197
CONEC:7 197
CONEC:8 197
CONEC:9 197
CONEC:10 197
CONEC:11 197
CONEC:12 197
CONEC:13 197
CONEC:14 197
CONEC:15 197
CONEC:16 197
CONEC:17 197
CONEC:18 197
CONEC:19 197
CONEC:20 197
CONEC:21 197
CONEC:22 197
CONEC:23 197
CONEC:24 197
CONEC:25 197
CONEC:26 197
CONEC:27 197
CONEC:28 197
CONEC:29 197
CONEC:30 197
CONEC:31 197
CONEC:32 197
CONEC:33 197
CONEC:34 197
CONEC:35 197
CONEC:36 197
CONEC:37 197
CONEC:38 197
CONEC:39 197
CONEC:40 197
CONEC:41 197
CONEC:42 197
CONEC:43 197
CONEC:44 197
CONEC:45 197
CONEC:46 197
CONEC:47 197
CONEC:48 197
CONEC:49 197
CONEC:50 197
CONEC:51 197
CONEC:52 197
CONEC:53 197
CONEC:54 197
CONEC:55 197
CONEC:56 197
CONEC:57 197
CONEC:58 197
CONEC:59 197
CONEC:60 197
CONEC:61 197
CONEC:62 197
CONEC:63 197
CONEC:64 197
CONEC:65 197
CONEC:66 197
CONEC:67 197
CONEC:68 197
CONEC:69 197
CONEC:70 197
CONEC:71 197
CONEC:72 197
CONEC:73 197
CONEC:74 197
CONEC:75 197
CONEC:76 197
CONEC:77 197
CONEC:78 197
CONEC:79 197
CONEC:80 197
CONEC:81 197
CONEC:82 197
CONEC:83 197
CONEC:84 197
CONEC:85 197
CONEC:86 197
CONEC:87 197
CONEC:88 197
CONEC:89 197
CONEC:90 197
CONEC:91 197
CONEC:92 197
CONEC:93 197
CONEC:94 197
CONEC:95 197
CONEC:96 197
CONEC:97 197
CONEC:98 197
CONEC:99 197
CONEC:100 197
CONEC:101 197
CONEC:102 197
CONEC:103 197
CONEC:104 197
CONEC:105 197
CONEC:106 197
CONEC:107 197
CONEC:108 197
CONEC:109 197
CONEC:110 197
CONEC:111 197
CONEC:112 197
CONEC:113 197
CONEC:114 197
CONEC:115 197
CONEC:116 197
CONEC:117 197
CONEC:118 197
CONEC:119 197
CONEC:120 197
CONEC:121 197
CONEC:122 197
CONEC:123 197
CONEC:124 197
CONEC:125 197
CONEC:126 197
CONEC:127 197
CONEC:128 197
CONEC:129 197
CONEC:130 197
CONEC:131 197
CONEC:132 197
CONEC:133 197
CONEC:134 197
CONEC:135 197
CONEC:136 197
CONEC:137 197
CONEC:138 197
CONEC:139 197
CONEC:140 197
CONEC:141 197
CONEC:142 197
CONEC:143 197
CONEC:144 197
CONEC:145 197
CONEC:146 197
CONEC:147 197
CONEC:148 197
CONEC:149 197
CONEC:150 197
CONEC:151 197
CONEC:152 197
CONEC:153 197
CONEC:154 197
CONEC:155 197
CONEC:156 197
CONEC:157 197
CONEC:158 197
CONEC:159 197
CONEC:160 197
CONEC:161 197
CONEC:162 197
CONEC:163 197
CONEC:164 197
CONEC:165 197
CONEC:166 197
CONEC:167 197
CONEC:168 197
CONEC:169 197
CONEC:170 197
CONEC:171 197
CONEC:172 197
CONEC:173 197
CONEC:174 197
CONEC:175 197
CONEC:176 197
CONEC:177 197
CONEC:178 197
CONEC:179 197
CONEC:180 197
CONEC:181 197
CONEC:182 197
CONEC:183 197
CONEC:184 197
CONEC:185 197
CONEC:186 197
CONEC:187 197
CONEC:188 197
CONEC:189 197
CONEC:190 197
CONEC:191 197
CONEC:192 197
CONEC:193 197
CONEC:-1 198
CONEC:0 198
CONEC:1 198
CONEC:2 198
CONEC:3 198
CONEC:4 198
CONEC:5 198
CONEC:6 198
CONEC:7 198
CONEC:8 198
CONEC:9 198
CONEC:10 198
CONEC:11 198
CONEC:12 198
CONEC:13 198
CONEC:14 198
CONEC:15 198
CONEC:16 198
CONEC:17 198
CONEC:18 198
CONEC:19 198
CONEC:20 198
CONEC:21 198
CONEC:22 198
CONEC:23 198
CONEC:24 198
CONEC:25 198
CONEC:26 198
CONEC:27 198
CONEC:28 198
CONEC:29 198
CONEC:30 198
CONEC:31 198
CONEC:32 198
CONEC:33 198
CONEC:34 198
CONEC:35 198
CONEC:36 198
CONEC:37 198
CONEC:38 198
CONEC:39 198
CONEC:40 198
CONEC:41 198
CONEC:42 198
CONEC:43 198
CONEC:44 198
CONEC:45 198
CONEC:46 198
CONEC:47 198
CONEC:48 198
CONEC:49 198
CONEC:50 198
CONEC:51 198
CONEC:52 198
CONEC:53 198
CONEC:54 198
CONEC:55 198
CONEC:56 198
CONEC:57 198
CONEC:58 198
CONEC:59 198
CONEC:60 198
CONEC:61 198
CONEC:62 198
CONEC:63 198
CONEC:64 198
CONEC:65 198
CONEC:66 198
CONEC:67 198
CONEC:68 198
CONEC:69 198
CONEC:70 198
CONEC:71 198
CONEC:72 198
CONEC:73 198
CONEC:74 198
CONEC:75 198
CONEC:76 198
CONEC:77 198
CONEC:78 198
CONEC:79 198
CONEC:80 198
CONEC:81 198
CONEC:82 198
CONEC:83 198
CONEC:84 198
CONEC:85 198
CONEC:86 198
CONEC:87 198
CONEC:88 198
CONEC:89 198
CONEC:90 198
CONEC:91 198
CONEC:92 198
CONEC:93 198
CONEC:94 198
CONEC:95 198
CONEC:96 198
CONEC:97 198
CONEC:98 198
CONEC:99 198
CONEC:100 198
CONEC:101 198
CONEC:102 198
CONEC:103 198
CONEC:104 198
CONEC:105 198
CONEC:106 198
CONEC:107 198
CONEC:108 198
CONEC:109 198
CONEC:110 198
CONEC:111 198
CONEC:112 198
CONEC:113 198
CONEC:114 198
CONEC:115 198
CONEC:116 198
CONEC:117 198
CONEC:118 198
CONEC:119 198
CONEC:120 198
CONEC:121 198
CONEC:122 198
CONEC:123 198
CONEC:124 198
CONEC:125 198
CONEC:126 198
CONEC:127 198
CONEC:128 198
CONEC:129 198
CONEC:130 198
CONEC:131 198
CONEC:132 198
CONEC:133 198
CONEC:134 198
CONEC:135 198
CONEC:136 198
CONEC:137 198
CONEC:138 198
CONEC:139 198
CONEC:140 198
CONEC:141 198
CONEC:142 198
CONEC:143 198
CONEC:144 198
CONEC:145 198
CONEC:146 198
CONEC:147 198
CONEC:148 198
CONEC:149 198
CONEC:150 198
CONEC:151 198
CONEC:152 198
CONEC:153 198
CONEC:154 198
CONEC:155 198
CONEC:156 198
CONEC:157 198
CONEC:158 198
CONEC:159 198
CONEC:160 198
CONEC:161 198
CONEC:162 198
CONEC:163 198
CONEC:164 198
CONEC:165 198
CONEC:166 198
CONEC:167 198
CONEC:168 198
CONEC:169 198
CONEC:170 198
CONEC:171 198
CONEC:172 198
CONEC:173 198
CONEC:174 198
CONEC:175 198
CONEC:176 198
CONEC:177 198
CONEC:178 198
CONEC:179 198
CONEC:180 198
CONEC:181 198
CONEC:182 198
CONEC:183 198
CONEC:184 198
CONEC:185 198
CONEC:186 198
CONEC:187 198
CONEC:188 198
CONEC:189 198
CONEC:190 198
CONEC:191 198
CONEC:192 198
CONEC:193 198
CONEC:-1 199
CONEC:194 199
CONEC:195 199
CONEC:196 199
CONEC:197 199
CONEC:198 199
CONEC:-1 200
CONEC:194 200
CONEC:195 200
CONEC:196 200
CONEC:197 200
CONEC:198 200
INNO:193
INNO:192
INNO:191
INNO:190
INNO:189
INNO:188
INNO:187
INNO:186
INNO:185
INNO:184
INNO:183
INNO:182
INNO:181
INNO:180
INNO:179
INNO:178
INNO:177
INNO:176
INNO:175
INNO:174
INNO:173
INNO:172
INNO:171
INNO:170
INNO:169
INNO:168
INNO:167
INNO:166
INNO:165
INNO:164
INNO:163
INNO:162
INNO:161
INNO:160
INNO:159
INNO:158
INNO:157
INNO:156
INNO:155
INNO:154
INNO:153
INNO:152
INNO:151
INNO:150
INNO:149
INNO:148
INNO:147
INNO:146
INNO:145
INNO:144
INNO:143
INNO:142
INNO:141
INNO:140
INNO:139
INNO:138
INNO:137
INNO:136
INNO:135
INNO:134
INNO:133
INNO:132
INNO:131
INNO:130
INNO:129
INNO:128
INNO:127
INNO:126
INNO:125
INNO:124
INNO:123
INNO:122
INNO:121
INNO:120
INNO:119
INNO:118
INNO:117
INNO:116
INNO:115
INNO:114
INNO:113
INNO:112
INNO:111
INNO:110
INNO:109
INNO:108
INNO:107
INNO:106
INNO:105
INNO:104
INNO:103
INNO:102
INNO:101
INNO:100
INNO:99
INNO:98
INNO:97
INNO:96
INNO:95
INNO:94
INNO:93
INNO:92
INNO:91
INNO:90
INNO:89
INNO:88
INNO:87
INNO:86
INNO:85
INNO:84
INNO:83
INNO:82
INNO:81
INNO:80
INNO:79
INNO:78
INNO:77
INNO:76
INNO:75
INNO:74
INNO:73
INNO:72
INNO:71
INNO:70
INNO:69
INNO:68
INNO:67
INNO:66
INNO:65
INNO:64
INNO:63
INNO:62
INNO:61
INNO:60
INNO:59
INNO:58
INNO:57
INNO:56
INNO:55
INNO:54
INNO:53
INNO:52
INNO:51
INNO:50
INNO:49
INNO:48
INNO:47
INNO:46
INNO:45
INNO:44
INNO:43
INNO:42
INNO:41
INNO:40
INNO:39
INNO:38
INNO:37
INNO:36
INNO:35
INNO:34
INNO:33
INNO:32
INNO:31
INNO:30
INNO:29
INNO:28
INNO:27
INNO:26
INNO:25
INNO:24
INNO:23
INNO:22
INNO:21
INNO:20
INNO:19
INNO:18
INNO:17
INNO:16
INNO:15
INNO:14
INNO:13
INNO:12
INNO:11
INNO:10
INNO:9
INNO:8
INNO:7
INNO:6
INNO:5
INNO:4
INNO:3
INNO:2
INNO:1
INNO:0
OUTNO:199
OUTNO:200
ENI:5.38226882582 0.241484336616
ENI:127.150807194 0.766520574414
ENI:1.40320899322 0.163933793932
ENI:35.4537218106 0.807282703632
ENI:18.1980503347 0.766361493713
ENI:0.978873541541 0.171645508924
ENI:1.27499024148 0.165860421419
ENI:266.395744573 0.821926722636
ENI:1.01550760678 0.829064171192
ENI:7.96015798273 0.759815993108
ENI:1.04104258875 0.831419138892
ENI:15.0311953954 0.23912023872
ENI:16.0928316429 0.207196926645
ENI:7.87162748529 0.805092286718
ENI:1.00776205529 0.169603659975
ENI:29.7436117741 0.85
ENI:19.9785139425 0.85
ENI:28.8832609962 0.15
ENI:23.0004311999 0.15
ENI:1.98457364132 0.165217591298
ENI:15.0955865543 0.85
ENI:3.71467609218 0.849818558507
ENI:0.856802826721 0.164406019442
ENI:0.865685170545 0.155232189189
ENI:33.8314197149 0.85
ENI:10.133560029 0.85
ENI:14.1351117288 0.15
ENI:7.31925598975 0.15
ENI:89.3019569467 0.15
ENI:1.23602882731 0.15
ENI:1.88087769107 0.15
ENI:1.03473402993 0.815304690842
ENI:3.55487037455 0.714192567361
ENI:0.352903664862 0.849491040721
ENI:4.2539168011 0.15
ENI:9.49786027371 0.160017249654
ENI:9.50565216998 0.720562491513
ENI:0.883121175299 0.15
ENI:0.594858105543 0.15
ENI:0.633844545449 0.775861322815
ENI:0.493141841955 0.85
ENI:4.72797790153 0.85
ENI:5.08227934244 0.159668596742
ENI:2.33944933305 0.15
ENI:20.6378879871 0.15
ENI:1.609775219 0.15
ENI:51.271197547 0.85
ENI:0.924766439401 0.15
ENI:1.9500630951 0.15
ENI:1.10644676422 0.788569993382
ENI:2.68946480687 0.725362205351
ENI:0.176545572579 0.85
ENI:1.01440958735 0.15
ENI:2.47805797606 0.15
ENI:7.41468283073 0.693993575673
ENI:0.521671732495 0.15
ENI:81.2055940677 0.15
ENI:33.7690455308 0.15
ENI:4.69417402689 0.85
ENI:0.196779918935 0.85
ENI:0.679032318763 0.15
ENI:2.7249155894 0.740944369323
ENI:0.309617179042 0.85
ENI:0.668529343471 0.15
ENI:1.64833317257 0.246996413776
ENI:28.4363006586 0.334703335937
ENI:1.15055807097 0.85
ENI:2.35115672132 0.277363300137
ENI:2.9171910568 0.285838747635
ENI:0.372722134578 0.211890792482
ENI:2.04663582178 0.802495129318
ENI:5.93143605823 0.809873278673
ENI:9.32452220872 0.275516715583
ENI:1.39771495624 0.654788033668
ENI:0.425345514702 0.15
ENI:2.31522505508 0.85
ENI:5.54885896058 0.85
ENI:5.45514401382 0.325556127691
ENI:0.26400192911 0.85
ENI:1.31119355772 0.15
ENI:43.3125814521 0.392700518419
ENI:2.1912903912 0.85
ENI:2.75213055107 0.15
ENI:0.175 0.15
ENI:0.175 0.15
ENI:0.35 0.15
ENI:0.7 0.15
ENI:0.35 0.15
ENI:0.1 0.15
ENI:0.7 0.15
ENI:0.14 0.15
ENI:0.233333333333 0.15
ENI:0.04375 0.15
ENI:0.35 0.15
ENI:0.35 0.15
ENI:0.7 0.15
ENI:0.35 0.15
ENI:0.00853658536585 0.15
ENI:0.07 0.15
ENI:0.00843373493976 0.15
ENI:0.04375 0.15
ENI:0.0318181818182 0.15
ENI:0.116666666667 0.15
ENI:0.00636363636364 0.15
ENI:0.233333333333 0.15
ENI:0.021875 0.15
ENI:0.025 0.15
ENI:0.0134615384615 0.15
ENI:0.175 0.15
ENI:0.1 0.15
ENI:0.07 0.15
ENI:0.07 0.15
ENI:0.07 0.15
ENI:0.116666666667 0.15
ENI:0.14 0.15
ENI:0.14 0.15
ENI:0.0102941176471 0.15
ENI:0.0466666666667 0.15
ENI:0.028 0.15
ENI:0.175 0.15
ENI:0.00875 0.15
ENI:0.0538461538462 0.15
ENI:0.0466666666667 0.15
ENI:0.116666666667 0.15
ENI:0.0777777777778 0.15
ENI:0.35 0.15
ENI:0.14 0.15
ENI:0.0875 0.15
ENI:0.0241379310345 0.15
ENI:0.0304347826087 0.15
ENI:0.00804597701149 0.15
ENI:0.1 0.15
ENI:0.14 0.15
ENI:0.0583333333333 0.15
ENI:0.14 0.15
ENI:0.35 0.15
ENI:0.233333333333 0.15
ENI:0.233333333333 0.15
ENI:0.0583333333333 0.15
ENI:0.0875 0.15
ENI:0.05 0.15
ENI:0.175 0.15
ENI:0.0233333333333 0.15
ENI:0.14 0.15
ENI:0.175 0.15
ENI:0.35 0.15
ENI:0.0194444444444 0.15
ENI:0.0388888888889 0.15
ENI:0.00795454545455 0.15
ENI:0.0291666666667 0.15
ENI:0.0368421052632 0.15
ENI:0.0636363636364 0.15
ENI:0.175 0.15
ENI:0.233333333333 0.15
ENI:0.14 0.15
ENI:0.7 0.15
ENI:0.0875 0.15
ENI:0.14 0.15
ENI:0.35 0.15
ENI:0.116666666667 0.15
ENI:0.175 0.15
ENI:0.0538461538462 0.15
ENI:0.233333333333 0.15
ENI:0.175 0.15
ENI:0.07 0.15
ENI:0.0583333333333 0.15
ENI:0.0179487179487 0.15
ENI:0.07 0.15
ENI:0.116666666667 0.15
ENI:0.1 0.15
ENI:0.35 0.15
ENI:0.0318181818182 0.15
ENI:0.116666666667 0.15
ENI:0.175 0.15
ENI:0.116666666667 0.15
ENI:0.14 0.15
ENI:0.233333333333 0.15
ENI:0.35 0.15
ENI:0.35 0.15
ENI:0.7 0.15
ENI:0.0184210526316 0.15
ENI:0.14 0.15
ENI:0.0137254901961 0.15
ENI:0.14 0.15
ENI:0.0875 0.15
ENI:0.0291666666667 0.15
ENI:0.175 0.15
ENI:0.0636363636364 0.15
ENI:0.116666666667 0.15
ENI:0.0127272727273 0.15
ENI:0.116666666667 0.15
ENI:0.0777777777778 0.15
ENI:0.233333333333 0.15
ENI:0.0155555555556 0.15
DEO:1.42857142857 -0.214285714286
DEO:1.42857142857 -0.214285714286
