# Supplementary material for: AutoGrow4: an open-source genetic algorithm for de novo drug design and lead optimization
Source: J Cheminform. 2020 Apr 17;12:25. doi: 10.1186/s13321-020-00429-4 (PMC7165399; doi:10.1186/s13321-020-00429-4)
Supplement: Supplementary file 1 — Additional file 1. The Additional file includes detailed descriptions of the AutoGrow 3.1.3 and AutoGrow4 parameters used in the benchmark and PARP-1 runs. It also includes Figures S1, S2, and S3, referenced in the text. [file 13321_2020_429_MOESM1_ESM.zip › autogrow4-4.0.0/autogrow/docking/scoring/nn_score_exe/nnscore1/networks/top_24_networks/16.net]

WEIGHTS:-0.901705645436
WEIGHTS:-1.99576912938
WEIGHTS:-4.14358028498
WEIGHTS:-8.4264631465
WEIGHTS:6.07669696505
WEIGHTS:-18.9178257406
WEIGHTS:-2.49328055114
WEIGHTS:-6.22911511161
WEIGHTS:22.3175361488
WEIGHTS:-6.73417613824
WEIGHTS:14.5102355523
WEIGHTS:-8.99390810551
WEIGHTS:1.63791984857
WEIGHTS:-13.5705544659
WEIGHTS:7.57577378099
WEIGHTS:3.01351828507
WEIGHTS:31.3873175769
WEIGHTS:0.313122920595
WEIGHTS:-2.74806343126
WEIGHTS:37.5549580031
WEIGHTS:3.74397700424
WEIGHTS:3.25786262739
WEIGHTS:2.01317832037
WEIGHTS:8.58914085911
WEIGHTS:18.0720592491
WEIGHTS:-0.537408006738
WEIGHTS:21.0101087913
WEIGHTS:-2.80465290582
WEIGHTS:3.07684034111
WEIGHTS:-10.3399775928
WEIGHTS:10.4242363233
WEIGHTS:7.09481651537
WEIGHTS:9.18313590557
WEIGHTS:8.35600341772
WEIGHTS:9.80475446243
WEIGHTS:-5.07665613676
WEIGHTS:-1.05719587494
WEIGHTS:12.4798351986
WEIGHTS:-4.8783669293
WEIGHTS:0.848271988898
WEIGHTS:-8.22871348078
WEIGHTS:2.53562378413
WEIGHTS:-5.57537773707
WEIGHTS:0.490121591675
WEIGHTS:-14.5263872828
WEIGHTS:-24.6941013968
WEIGHTS:-17.1797131692
WEIGHTS:-9.28358829219
WEIGHTS:2.06348482206
WEIGHTS:-6.50048750371
WEIGHTS:-16.6470354946
WEIGHTS:2.8349922314
WEIGHTS:8.04553617252
WEIGHTS:5.97785101601
WEIGHTS:-24.9354342602
WEIGHTS:12.9529687805
WEIGHTS:23.9559734359
WEIGHTS:12.8167490683
WEIGHTS:5.69362103832
WEIGHTS:-2.02170948776
WEIGHTS:-21.671741925
WEIGHTS:31.2424606168
WEIGHTS:5.71733064599
WEIGHTS:-16.3732028138
WEIGHTS:7.51884749331
WEIGHTS:12.2467304429
WEIGHTS:1.08960434258
WEIGHTS:4.81776617175
WEIGHTS:-14.4310362518
WEIGHTS:3.39632472033
WEIGHTS:-26.6994327826
WEIGHTS:-19.8756168016
WEIGHTS:-21.45057922
WEIGHTS:0.708791252085
WEIGHTS:-4.82124284784
WEIGHTS:2.71115305579
WEIGHTS:-3.78444102477
WEIGHTS:22.1995957074
WEIGHTS:14.5744452596
WEIGHTS:-6.42626413939
WEIGHTS:5.38039885782
WEIGHTS:24.7714109126
WEIGHTS:5.76866224164
WEIGHTS:7.91740177736
WEIGHTS:-6.18173572225
WEIGHTS:5.2177968394
WEIGHTS:3.47452482781
WEIGHTS:-0.392680094254
WEIGHTS:10.5853249438
WEIGHTS:5.71992316778
WEIGHTS:-4.87663628656
WEIGHTS:14.7753665674
WEIGHTS:-0.513734322643
WEIGHTS:-14.3990308706
WEIGHTS:26.3813828284
WEIGHTS:10.1505428197
WEIGHTS:3.14586015208
WEIGHTS:6.92241217037
WEIGHTS:21.9939520329
WEIGHTS:0.244310365884
WEIGHTS:6.0949095349
WEIGHTS:3.21952855122
WEIGHTS:-1.17004472786
WEIGHTS:1.83041642359
WEIGHTS:9.39603307625
WEIGHTS:-6.39644415489
WEIGHTS:11.237184629
WEIGHTS:8.060440574
WEIGHTS:-16.1955387439
WEIGHTS:-4.26683002635
WEIGHTS:-1.42764229031
WEIGHTS:15.3313243797
WEIGHTS:0.32504496598
WEIGHTS:-1.30528417044
WEIGHTS:3.71379695966
WEIGHTS:-34.0278229289
WEIGHTS:-0.747481314496
WEIGHTS:6.37539712277
WEIGHTS:2.99570044648
WEIGHTS:3.49545753459
WEIGHTS:1.74778382429
WEIGHTS:-1.74948534843
WEIGHTS:-4.29051710174
WEIGHTS:-4.99767081382
WEIGHTS:-2.70113164807
WEIGHTS:-6.50542053345
WEIGHTS:-15.6835912238
WEIGHTS:0.843292796618
WEIGHTS:-0.752162915285
WEIGHTS:3.76928615182
WEIGHTS:11.0550430273
WEIGHTS:4.04582335862
WEIGHTS:-0.189038132307
WEIGHTS:-0.0557579905588
WEIGHTS:-7.17209242609
WEIGHTS:-4.45326074741
WEIGHTS:-0.90416977799
WEIGHTS:-27.9521961831
WEIGHTS:5.9935288558
WEIGHTS:-6.26501470106
WEIGHTS:2.91153102445
WEIGHTS:9.15225288509
WEIGHTS:9.83273471184
WEIGHTS:-14.1731185932
WEIGHTS:1.51814965578
WEIGHTS:8.33035043879
WEIGHTS:3.20960108027
WEIGHTS:14.5226189886
WEIGHTS:-1.03028290129
WEIGHTS:-7.63422824784
WEIGHTS:-10.1374005913
WEIGHTS:17.1780948802
WEIGHTS:-38.31997127
WEIGHTS:0.555715518741
WEIGHTS:0.131355557686
WEIGHTS:-0.0284604092709
WEIGHTS:-13.8580914606
WEIGHTS:-1.64043203043
WEIGHTS:22.1558451445
WEIGHTS:1.35576976874
WEIGHTS:22.4057844233
WEIGHTS:8.5550711468
WEIGHTS:-0.754979394539
WEIGHTS:-2.72374333187
WEIGHTS:4.27821811795
WEIGHTS:7.82225878927
WEIGHTS:-10.9107028447
WEIGHTS:31.16619648
WEIGHTS:7.54617976221
WEIGHTS:-9.87652918248
WEIGHTS:-1.10883258921
WEIGHTS:8.88402514801
WEIGHTS:-15.5184199405
WEIGHTS:0.232483240452
WEIGHTS:-2.9172178896
WEIGHTS:-18.1477524506
WEIGHTS:12.5294919096
WEIGHTS:12.5026884331
WEIGHTS:-1.42658609571
WEIGHTS:-1.6427632269
WEIGHTS:-33.6877767904
WEIGHTS:0.773045340592
WEIGHTS:21.3532894793
WEIGHTS:-0.170608959402
WEIGHTS:8.95337740771
WEIGHTS:-18.1331674487
WEIGHTS:-4.25798941054
WEIGHTS:-0.524185144963
WEIGHTS:2.5351217316
WEIGHTS:-26.2810912993
WEIGHTS:-10.6745947096
WEIGHTS:1.35879678884
WEIGHTS:-2.78192001859
WEIGHTS:-0.535985178214
WEIGHTS:0.662187128482
WEIGHTS:2.88382459358
WEIGHTS:-58.0317567461
WEIGHTS:35.2937475125
WEIGHTS:63.0863160577
WEIGHTS:26.5985667716
WEIGHTS:-45.9554129557
WEIGHTS:-3.87225720665
WEIGHTS:82.7429881659
WEIGHTS:-3.38888384439
WEIGHTS:-51.46222604
WEIGHTS:-80.7101239336
WEIGHTS:0.449476776317
WEIGHTS:-75.6429654731
WEIGHTS:-5.69240663776
WEIGHTS:36.5625626133
WEIGHTS:-19.1753302429
WEIGHTS:-19.954526518
WEIGHTS:-13.1222089323
WEIGHTS:-84.7481372235
WEIGHTS:-25.4032518769
WEIGHTS:-61.5263311754
WEIGHTS:52.3903918951
WEIGHTS:-25.6623623087
WEIGHTS:-63.9054492157
WEIGHTS:43.4636242326
WEIGHTS:45.0955129376
WEIGHTS:3.2000441982
WEIGHTS:-18.5177911657
WEIGHTS:47.2488217003
WEIGHTS:25.2103432804
WEIGHTS:-18.679757594
WEIGHTS:-13.3392131069
WEIGHTS:-58.9140229552
WEIGHTS:-50.3888767237
WEIGHTS:20.6191330618
WEIGHTS:20.5134489939
WEIGHTS:20.4092784255
WEIGHTS:89.5098725671
WEIGHTS:-49.2056118265
WEIGHTS:47.8888803823
WEIGHTS:8.92626623997
WEIGHTS:6.25085828341
WEIGHTS:-25.6794326199
WEIGHTS:-21.1847735937
WEIGHTS:-38.8251309913
WEIGHTS:-44.7296427431
WEIGHTS:-29.6000974281
WEIGHTS:57.4364139309
WEIGHTS:-31.7712879484
WEIGHTS:20.42814678
WEIGHTS:11.7503878657
WEIGHTS:5.10186768759
WEIGHTS:78.2950014107
WEIGHTS:-33.157406112
WEIGHTS:11.5959288424
WEIGHTS:43.3716462745
WEIGHTS:-72.5503222493
WEIGHTS:4.71390632902
WEIGHTS:-10.437780337
WEIGHTS:-15.5857046787
WEIGHTS:-13.9112657505
WEIGHTS:12.5862571141
WEIGHTS:-16.180605942
WEIGHTS:52.5747799942
WEIGHTS:-83.7895668155
WEIGHTS:-0.918953483888
WEIGHTS:-17.4607230975
WEIGHTS:20.8331496248
WEIGHTS:19.7588634408
WEIGHTS:-26.3645985007
WEIGHTS:23.6721335457
WEIGHTS:-39.543103833
WEIGHTS:37.6183005168
WEIGHTS:5.1559542819
WEIGHTS:-21.5645956547
WEIGHTS:11.3969540044
WEIGHTS:-1.93909868274
WEIGHTS:-25.1073609069
WEIGHTS:-4.919369898
WEIGHTS:23.3771077459
WEIGHTS:-12.2911236374
WEIGHTS:-44.0154655716
WEIGHTS:-40.6601347879
WEIGHTS:-30.3401640431
WEIGHTS:-4.33761213819
WEIGHTS:-43.8827849871
WEIGHTS:64.4983771984
WEIGHTS:-12.702031274
WEIGHTS:-59.4094088542
WEIGHTS:-21.2666357223
WEIGHTS:3.92398901179
WEIGHTS:-100.0
WEIGHTS:-13.9831562208
WEIGHTS:-7.69698669655
WEIGHTS:-100.0
WEIGHTS:25.4511286587
WEIGHTS:-20.903011017
WEIGHTS:14.089997714
WEIGHTS:6.61800107615
WEIGHTS:15.9688068689
WEIGHTS:-99.5773792522
WEIGHTS:-4.76808577577
WEIGHTS:-94.7882070781
WEIGHTS:13.9631571348
WEIGHTS:7.25627083899
WEIGHTS:27.6029211712
WEIGHTS:-37.0837244729
WEIGHTS:11.7777946461
WEIGHTS:24.3934146861
WEIGHTS:-1.12346592974
WEIGHTS:-1.41352609374
WEIGHTS:-67.4946099635
WEIGHTS:54.2726660349
WEIGHTS:4.65083432194
WEIGHTS:-20.7342598415
WEIGHTS:-90.7948305001
WEIGHTS:8.45859143607
WEIGHTS:-47.1242201089
WEIGHTS:1.16140860803
WEIGHTS:7.57298484091
WEIGHTS:100.0
WEIGHTS:-3.85954057968
WEIGHTS:-38.5866856398
WEIGHTS:4.97420671328
WEIGHTS:4.24872916268
WEIGHTS:-24.7572564977
WEIGHTS:-69.4788730174
WEIGHTS:19.0394624705
WEIGHTS:5.54146476335
WEIGHTS:17.5759221038
WEIGHTS:32.4408920625
WEIGHTS:20.4642426379
WEIGHTS:3.46784741116
WEIGHTS:3.8322403039
WEIGHTS:63.3231886236
WEIGHTS:4.63991179569
WEIGHTS:2.44568102188
WEIGHTS:11.2625789087
WEIGHTS:5.46119543974
WEIGHTS:-92.6141821113
WEIGHTS:4.90196256932
WEIGHTS:1.94997622627
WEIGHTS:-0.955157661189
WEIGHTS:13.2957029133
WEIGHTS:11.5761474439
WEIGHTS:-17.4383995832
WEIGHTS:20.3927042757
WEIGHTS:14.0546252903
WEIGHTS:4.12105140475
WEIGHTS:-99.1280037026
WEIGHTS:-39.3824247965
WEIGHTS:-39.8292328826
WEIGHTS:100.0
WEIGHTS:3.61601461169
WEIGHTS:3.73671514801
WEIGHTS:5.41106304236
WEIGHTS:1.27713819678
WEIGHTS:27.6174891698
WEIGHTS:-11.0247185256
WEIGHTS:18.6596837889
WEIGHTS:11.9584666203
WEIGHTS:22.959675862
WEIGHTS:-29.9255911904
WEIGHTS:-6.78949009788
WEIGHTS:20.8565046688
WEIGHTS:42.1098964335
WEIGHTS:59.4996186045
WEIGHTS:-87.3023882631
WEIGHTS:83.8084819494
WEIGHTS:1.84976633632
WEIGHTS:4.10962248486
WEIGHTS:15.5403176667
WEIGHTS:6.97359204551
WEIGHTS:0.663310302979
WEIGHTS:1.06433998323
WEIGHTS:-26.2751198887
WEIGHTS:34.0364086263
WEIGHTS:-12.1300368504
WEIGHTS:3.8213034059
WEIGHTS:3.83908993787
WEIGHTS:0.329937165744
WEIGHTS:20.9113601072
WEIGHTS:18.3383939687
WEIGHTS:-20.5279140205
WEIGHTS:4.39140754983
WEIGHTS:16.4353339573
WEIGHTS:-5.05049453242
WEIGHTS:3.75508558337
WEIGHTS:59.8219877863
WEIGHTS:-0.504442462295
WEIGHTS:2.22508775027
WEIGHTS:10.2391989332
WEIGHTS:48.2326458633
WEIGHTS:5.00850501456
WEIGHTS:27.0764880483
WEIGHTS:1.07859424265
WEIGHTS:-12.7807342716
WEIGHTS:11.135412766
WEIGHTS:-31.2371931092
WEIGHTS:-45.1072945487
WEIGHTS:64.5790221489
WEIGHTS:-2.04191370502
WEIGHTS:36.7818054747
WEIGHTS:5.54548553181
WEIGHTS:6.63348690088
WEIGHTS:0.82353831121
WEIGHTS:26.1407864289
WEIGHTS:-11.339750703
WEIGHTS:19.8473200082
WEIGHTS:-17.6070214083
WEIGHTS:-3.37556435124
WEIGHTS:-31.9928867375
WEIGHTS:3.72264328941
WEIGHTS:17.7703845783
WEIGHTS:-25.1456048807
WEIGHTS:-3.65274479458
WEIGHTS:3.2251059505
WEIGHTS:46.6179149258
WEIGHTS:-28.5957785131
WEIGHTS:-17.6173036748
WEIGHTS:28.8835114196
WEIGHTS:5.01985954863
WEIGHTS:0.549399384656
WEIGHTS:4.90400725337
WEIGHTS:22.2540527881
WEIGHTS:-23.8694175975
WEIGHTS:0.265358920457
WEIGHTS:-4.55075764726
WEIGHTS:5.12082570119
WEIGHTS:35.8978242696
WEIGHTS:-43.8471319425
WEIGHTS:-18.0530789282
WEIGHTS:-13.758204679
WEIGHTS:-1.98039675574
WEIGHTS:-31.3743025017
WEIGHTS:4.04146355684
WEIGHTS:-0.952131501366
WEIGHTS:22.5735340984
WEIGHTS:-4.12778802526
WEIGHTS:14.2372103043
WEIGHTS:30.994464789
WEIGHTS:8.625444003
WEIGHTS:16.5434398698
WEIGHTS:4.77459345106
WEIGHTS:-11.9958740531
WEIGHTS:-26.7568038144
WEIGHTS:0.0946511785062
WEIGHTS:-8.06840087638
WEIGHTS:-11.5727940467
WEIGHTS:29.0113521644
WEIGHTS:-13.8342504297
WEIGHTS:-30.4280414473
WEIGHTS:0.420059690237
WEIGHTS:3.42504717852
WEIGHTS:-27.6645991044
WEIGHTS:29.486912657
WEIGHTS:-39.1386897221
WEIGHTS:-32.7007993582
WEIGHTS:52.3611951895
WEIGHTS:-9.70719362703
WEIGHTS:-31.5890247091
WEIGHTS:3.22264356217
WEIGHTS:9.46166382949
WEIGHTS:68.1703312331
WEIGHTS:20.5455118733
WEIGHTS:38.9428071186
WEIGHTS:32.1589643546
WEIGHTS:18.4588501102
WEIGHTS:-3.34154902107
WEIGHTS:15.2344669298
WEIGHTS:17.1149273453
WEIGHTS:0.75020530827
WEIGHTS:-27.7216358762
WEIGHTS:-24.9045892618
WEIGHTS:-24.1589515428
WEIGHTS:15.1780524422
WEIGHTS:-10.1939752094
WEIGHTS:-12.6251003374
WEIGHTS:-2.24731220567
WEIGHTS:8.58395400697
WEIGHTS:-0.263169091289
WEIGHTS:32.0196297122
WEIGHTS:-17.7788834048
WEIGHTS:-11.1776731071
WEIGHTS:-28.822565328
WEIGHTS:1.00479066031
WEIGHTS:-14.591127903
WEIGHTS:-14.6795098269
WEIGHTS:7.90251561383
WEIGHTS:-43.9728390938
WEIGHTS:7.16471280429
WEIGHTS:-26.2266811059
WEIGHTS:6.14203022226
WEIGHTS:-13.3499886974
WEIGHTS:8.93956754675
WEIGHTS:-26.3264112707
WEIGHTS:-14.3186444133
WEIGHTS:-2.12591118078
WEIGHTS:-4.36083627139
WEIGHTS:-15.6932580638
WEIGHTS:-7.53539183271
WEIGHTS:-15.3524483424
WEIGHTS:10.9751227396
WEIGHTS:-8.85968324711
WEIGHTS:14.3102125096
WEIGHTS:0.818352857355
WEIGHTS:-8.60306447116
WEIGHTS:1.47814843638
WEIGHTS:2.70474192079
WEIGHTS:-6.91655800191
WEIGHTS:-3.97444965822
WEIGHTS:4.3180336924
WEIGHTS:-6.73885756861
WEIGHTS:-0.63086601967
WEIGHTS:46.6036093487
WEIGHTS:12.6604759275
WEIGHTS:3.85135090911
WEIGHTS:-13.6898566594
WEIGHTS:-0.564216946833
WEIGHTS:-3.14509996439
WEIGHTS:2.80612494672
WEIGHTS:24.0118851592
WEIGHTS:-19.3731193554
WEIGHTS:1.79539895463
WEIGHTS:-0.996100815574
WEIGHTS:-26.8378226537
WEIGHTS:-3.02975877656
WEIGHTS:3.24526566704
WEIGHTS:3.01206937034
WEIGHTS:50.5636005691
WEIGHTS:12.9187358652
WEIGHTS:3.41107644242
WEIGHTS:1.24075832706
WEIGHTS:4.07807278028
WEIGHTS:-3.36825547737
WEIGHTS:11.445384712
WEIGHTS:-61.6770348345
WEIGHTS:38.6016292764
WEIGHTS:-22.1536206893
WEIGHTS:9.21793198947
WEIGHTS:-24.018210094
WEIGHTS:0.0508957629538
WEIGHTS:42.4724500795
WEIGHTS:2.05272789095
WEIGHTS:1.67913878872
WEIGHTS:23.7244056687
WEIGHTS:-41.7419821629
WEIGHTS:44.5676427993
WEIGHTS:0.682122717873
WEIGHTS:1.80928768477
WEIGHTS:1.59037056623
WEIGHTS:1.16083064852
WEIGHTS:-5.21524236766
WEIGHTS:-4.33819646277
WEIGHTS:26.6935534536
WEIGHTS:-100.0
WEIGHTS:-4.74977357062
WEIGHTS:-13.4792697425
WEIGHTS:1.52382304968
WEIGHTS:8.66888446618
WEIGHTS:-32.0181741432
WEIGHTS:-1.83769597721
WEIGHTS:-53.2859250431
WEIGHTS:-21.3158194524
WEIGHTS:-7.49606100495
WEIGHTS:1.9234476065
WEIGHTS:-20.2388079355
WEIGHTS:-6.22253537977
WEIGHTS:-8.15432724533
WEIGHTS:-9.76271242773
WEIGHTS:21.533036252
WEIGHTS:-0.0683227990213
WEIGHTS:0.258836618346
WEIGHTS:1.7476022159
WEIGHTS:2.26126037923
WEIGHTS:-11.4869098494
WEIGHTS:-4.12313785986
WEIGHTS:6.61122641584
WEIGHTS:-32.2723030866
WEIGHTS:-9.85247027212
WEIGHTS:47.5486293229
WEIGHTS:-14.8961984494
WEIGHTS:2.27952390442
WEIGHTS:7.41010498494
WEIGHTS:5.69745669627
WEIGHTS:5.19829432033
WEIGHTS:10.1544211616
WEIGHTS:-10.8205147012
WEIGHTS:3.34445231411
WEIGHTS:-12.5739460365
WEIGHTS:0.689967056722
WEIGHTS:-49.5169859835
WEIGHTS:6.49079810987
WEIGHTS:-100.0
WEIGHTS:-5.42896442614
WEIGHTS:53.861449021
WEIGHTS:1.93745495608
WEIGHTS:6.90909105956
WEIGHTS:-62.1899808874
WEIGHTS:-47.3244737231
WEIGHTS:-43.9396313076
WEIGHTS:14.511497204
WEIGHTS:-92.4640379343
WEIGHTS:6.51607948358
WEIGHTS:-46.4034624441
WEIGHTS:-42.1492483598
WEIGHTS:-58.4236788141
WEIGHTS:-2.6084043004
WEIGHTS:-86.0370264076
WEIGHTS:22.9115977023
WEIGHTS:16.8936947465
WEIGHTS:18.6086354452
WEIGHTS:64.9142761375
WEIGHTS:9.69270687075
WEIGHTS:-20.9534069165
WEIGHTS:-8.01511832985
WEIGHTS:-9.75846009848
WEIGHTS:-69.3118245937
WEIGHTS:-30.7147129943
WEIGHTS:-57.5389556971
WEIGHTS:31.8359090904
WEIGHTS:-14.8173762254
WEIGHTS:4.89393016671
WEIGHTS:50.6660570869
WEIGHTS:-9.47535249499
WEIGHTS:-6.55932417538
WEIGHTS:-0.936711997191
WEIGHTS:26.7455704526
WEIGHTS:-53.9826435089
WEIGHTS:-0.212186694606
WEIGHTS:1.30765356744
WEIGHTS:1.26279087124
WEIGHTS:40.2881353622
WEIGHTS:13.1469188008
WEIGHTS:100.0
WEIGHTS:21.3896017472
WEIGHTS:-21.4751268739
WEIGHTS:-14.4640340365
WEIGHTS:19.0066439085
WEIGHTS:6.33680514294
WEIGHTS:-19.9550175104
WEIGHTS:-28.231401356
WEIGHTS:14.2101793881
WEIGHTS:-26.5715080456
WEIGHTS:-64.4119886277
WEIGHTS:-3.73839513276
WEIGHTS:22.8680971084
WEIGHTS:20.184365023
WEIGHTS:-13.1056995044
WEIGHTS:10.2431460408
WEIGHTS:64.5787982083
WEIGHTS:-7.081503457
WEIGHTS:-17.7152860439
WEIGHTS:-46.3578125577
WEIGHTS:27.4680414187
WEIGHTS:-15.8839724547
WEIGHTS:18.3042598022
WEIGHTS:4.55614854504
WEIGHTS:81.3145598996
WEIGHTS:21.9513281476
WEIGHTS:-35.0047292458
WEIGHTS:8.99975280855
WEIGHTS:-18.8594788612
WEIGHTS:-28.8793551606
WEIGHTS:43.040725169
WEIGHTS:-13.3969275582
WEIGHTS:56.0426815281
WEIGHTS:7.37911023263
WEIGHTS:51.5241644539
WEIGHTS:5.63629096878
WEIGHTS:16.185392319
WEIGHTS:7.88003987414
WEIGHTS:-36.3787950533
WEIGHTS:16.854257703
WEIGHTS:15.5456544334
WEIGHTS:47.9906128815
WEIGHTS:-36.3581173416
WEIGHTS:13.3570364969
WEIGHTS:11.8975333214
WEIGHTS:-1.83197784338
WEIGHTS:-4.96303654837
WEIGHTS:87.5320924863
WEIGHTS:0.25762865317
WEIGHTS:-8.79507080636
WEIGHTS:-3.91731445315
WEIGHTS:16.2328481027
WEIGHTS:1.38995219893
WEIGHTS:0.653838989686
WEIGHTS:26.2561452077
WEIGHTS:-11.9616868449
WEIGHTS:16.2439312789
WEIGHTS:35.5338356841
WEIGHTS:-100.0
WEIGHTS:-36.9158230447
WEIGHTS:-7.07535090936
WEIGHTS:0.645182821458
WEIGHTS:40.3288035632
WEIGHTS:-16.0628450556
WEIGHTS:-25.6729292802
WEIGHTS:-11.2388373199
WEIGHTS:22.854015596
WEIGHTS:60.2170652795
WEIGHTS:-31.0503614677
WEIGHTS:1.86319005601
WEIGHTS:12.7425950212
WEIGHTS:40.4015584599
WEIGHTS:14.3712560604
WEIGHTS:-7.48662525258
WEIGHTS:-3.4016736701
WEIGHTS:54.1491074927
WEIGHTS:-14.4285641663
WEIGHTS:-4.26798959287
WEIGHTS:-19.6046243801
WEIGHTS:8.79638772665
WEIGHTS:-7.05820169861
WEIGHTS:-18.3165289414
WEIGHTS:31.1516238435
WEIGHTS:-4.95069806246
WEIGHTS:1.81306706972
WEIGHTS:4.33018696321
WEIGHTS:-29.9085438455
WEIGHTS:-7.07631763783
WEIGHTS:1.44681340664
WEIGHTS:0.797163465753
WEIGHTS:42.2033522546
WEIGHTS:2.69009870466
WEIGHTS:-0.481128005039
WEIGHTS:1.79348278356
WEIGHTS:0.837782291729
WEIGHTS:13.7124466259
WEIGHTS:9.52361285946
WEIGHTS:-79.2122094878
WEIGHTS:98.2573284435
WEIGHTS:-2.33267840856
WEIGHTS:-4.4016122353
WEIGHTS:25.9264608433
WEIGHTS:4.87531542153
WEIGHTS:12.7318714092
WEIGHTS:1.41853798267
WEIGHTS:-28.3483689784
WEIGHTS:-33.201757732
WEIGHTS:100.0
WEIGHTS:-87.6660943272
WEIGHTS:-1.53510907753
WEIGHTS:0.660432738212
WEIGHTS:0.309159956579
WEIGHTS:-31.5515795009
WEIGHTS:-97.1683628588
WEIGHTS:-12.7146609838
WEIGHTS:61.6412567299
WEIGHTS:4.75184969899
WEIGHTS:-18.4603022091
WEIGHTS:-4.64310453649
WEIGHTS:-6.79339260742
WEIGHTS:-4.15753878941
WEIGHTS:-62.1177236997
WEIGHTS:-14.360906088
WEIGHTS:43.8409849124
WEIGHTS:-29.6027860439
WEIGHTS:8.33660697191
WEIGHTS:1.12883990116
WEIGHTS:4.99915095052
WEIGHTS:-1.86755362283
WEIGHTS:3.66879524672
WEIGHTS:-3.29718037509
WEIGHTS:-23.4562869131
WEIGHTS:24.6511738175
WEIGHTS:28.814729855
WEIGHTS:-0.762803626483
WEIGHTS:0.372982708368
WEIGHTS:-30.0417049636
WEIGHTS:-1.22184836039
WEIGHTS:40.8659622114
WEIGHTS:9.32864698135
WEIGHTS:15.3733427547
WEIGHTS:-6.52103807305
WEIGHTS:2.97652612909
WEIGHTS:0.904741543407
WEIGHTS:12.4875571935
WEIGHTS:-76.1829800237
WEIGHTS:0.160863172443
WEIGHTS:-3.88283248708
WEIGHTS:-64.21348995
WEIGHTS:0.153246919883
WEIGHTS:-17.8935902434
WEIGHTS:0.147265638091
WEIGHTS:9.20140329045
WEIGHTS:-7.15394955428
WEIGHTS:43.0594976005
WEIGHTS:31.4493072168
WEIGHTS:-32.6824458712
WEIGHTS:2.75000464344
WEIGHTS:4.98833076587
WEIGHTS:0.330587307686
WEIGHTS:-11.193275299
WEIGHTS:-36.2641008658
WEIGHTS:0.980820212248
WEIGHTS:24.2001916661
WEIGHTS:17.1354516862
WEIGHTS:-0.852479913379
WEIGHTS:-13.6769128492
WEIGHTS:-37.0201033329
WEIGHTS:-20.6711460544
WEIGHTS:-16.0325150753
WEIGHTS:19.0023764501
WEIGHTS:-20.3329945838
WEIGHTS:-4.28336232771
WEIGHTS:-9.02409656237
WEIGHTS:-10.6888090567
WEIGHTS:-7.25033497688
WEIGHTS:9.32452275899
WEIGHTS:-33.414927545
WEIGHTS:-13.4340243914
WEIGHTS:15.9687883997
WEIGHTS:-71.3359575559
WEIGHTS:-17.1777902046
WEIGHTS:18.3833117111
WEIGHTS:-14.204053302
WEIGHTS:-0.126625153569
WEIGHTS:-25.9388131101
WEIGHTS:30.8241738656
WEIGHTS:-0.739279647251
WEIGHTS:-31.7815802547
WEIGHTS:7.53853686005
WEIGHTS:18.1308534237
WEIGHTS:-5.13370148154
WEIGHTS:-1.46654998565
WEIGHTS:-26.7533129305
WEIGHTS:-3.20738098831
WEIGHTS:29.2434469728
WEIGHTS:23.6673990335
WEIGHTS:16.7533217377
WEIGHTS:36.1523146824
WEIGHTS:-7.07696387787
WEIGHTS:-7.93311813829
WEIGHTS:89.531783922
WEIGHTS:-1.83926864489
WEIGHTS:16.2606637807
WEIGHTS:9.10548284404
WEIGHTS:25.6718385214
WEIGHTS:-31.1723932941
WEIGHTS:-9.27651517023
WEIGHTS:-25.6122636124
WEIGHTS:6.99707863866
WEIGHTS:31.5827647596
WEIGHTS:1.71946257394
WEIGHTS:-15.3610848738
WEIGHTS:-19.3418175418
WEIGHTS:23.0925153474
WEIGHTS:-6.39942411968
WEIGHTS:13.870660223
WEIGHTS:-20.2824684139
WEIGHTS:-6.15366093599
WEIGHTS:-16.456346272
WEIGHTS:12.3480176363
WEIGHTS:-4.19343438552
WEIGHTS:31.1437881384
WEIGHTS:-47.7100847439
WEIGHTS:0.822498833997
WEIGHTS:13.3206141415
WEIGHTS:2.20427476202
WEIGHTS:3.69958408635
WEIGHTS:-11.5739170601
WEIGHTS:-15.1114755289
WEIGHTS:-49.0696381426
WEIGHTS:-35.7055200315
WEIGHTS:-61.1680487275
WEIGHTS:20.2522337555
WEIGHTS:-19.0290156651
WEIGHTS:25.3331499586
WEIGHTS:-19.4172531438
WEIGHTS:-26.0828127784
WEIGHTS:9.23280697141
WEIGHTS:-18.1332033594
WEIGHTS:-4.44763161761
WEIGHTS:7.56823147453
WEIGHTS:-31.520306006
WEIGHTS:-18.673396118
WEIGHTS:22.991838338
WEIGHTS:-7.92212546801
WEIGHTS:-8.38906755737
WEIGHTS:21.07106132
WEIGHTS:-13.4500222825
WEIGHTS:-23.9288167262
WEIGHTS:-0.371186507812
WEIGHTS:8.59728604476
WEIGHTS:15.2404707924
WEIGHTS:9.45745236928
WEIGHTS:1.29645446485
WEIGHTS:-6.46482556677
WEIGHTS:36.041285988
WEIGHTS:13.1601986817
WEIGHTS:-10.7636879185
WEIGHTS:15.2856548568
WEIGHTS:-1.2683992536
WEIGHTS:2.47830424897
WEIGHTS:-30.401129996
WEIGHTS:-9.09897941577
WEIGHTS:0.165718011184
WEIGHTS:-0.468970661669
WEIGHTS:4.70455228662
WEIGHTS:-1.64541344777
WEIGHTS:13.2709366238
WEIGHTS:1.66707072359
WEIGHTS:-7.71498689968
WEIGHTS:-21.7374581865
WEIGHTS:1.78948957202
WEIGHTS:-12.8985257215
WEIGHTS:3.77648322516
WEIGHTS:0.392444792903
WEIGHTS:-7.26346256885
WEIGHTS:78.2898611519
WEIGHTS:7.66719390862
WEIGHTS:-7.76916181246
WEIGHTS:-4.43436193123
WEIGHTS:-33.5278235325
WEIGHTS:-7.26890677658
WEIGHTS:0.29647018901
WEIGHTS:0.506107606469
WEIGHTS:1.86456111063
WEIGHTS:-2.22910376295
WEIGHTS:3.38401812073
WEIGHTS:-7.0401387081
WEIGHTS:-1.1247610564
WEIGHTS:45.9795013558
WEIGHTS:-17.3713753846
WEIGHTS:-9.54568804917
WEIGHTS:-23.890581117
WEIGHTS:11.0201796105
WEIGHTS:17.2800821233
WEIGHTS:-10.655005697
WEIGHTS:15.3738806004
WEIGHTS:-100.0
WEIGHTS:0.328888520772
WEIGHTS:-23.9004260229
WEIGHTS:0.483969165496
WEIGHTS:9.53818688326
WEIGHTS:50.8344365098
WEIGHTS:1.78327761124
WEIGHTS:1.27103946531
WEIGHTS:1.33229903541
WEIGHTS:16.3431738019
WEIGHTS:-26.8667172988
WEIGHTS:-17.8977826309
WEIGHTS:1.08941003449
WEIGHTS:-18.2697248913
WEIGHTS:-6.6537340656
WEIGHTS:29.805282057
WEIGHTS:-13.4309517468
WEIGHTS:-21.2443998107
WEIGHTS:16.1660775253
WEIGHTS:-5.20765618949
WEIGHTS:-0.71919275922
WEIGHTS:8.61192195684
WEIGHTS:0.0652634294057
WEIGHTS:0.0612584250267
WEIGHTS:-9.40776754116
WEIGHTS:17.1373269164
WEIGHTS:4.64345917376
WEIGHTS:0.160508393781
WEIGHTS:16.3431695639
WEIGHTS:3.72526035902
WEIGHTS:-15.1568894703
WEIGHTS:0.291287655969
WEIGHTS:0.975295520641
WEIGHTS:31.7832952627
WEIGHTS:2.0119784783
WEIGHTS:-6.65317002655
WEIGHTS:34.9596446868
WEIGHTS:-3.14449733292
WEIGHTS:15.205390639
WEIGHTS:-6.17121499713
WEIGHTS:0.17625210497
WEIGHTS:9.16846875997
WEIGHTS:7.27856140937
WEIGHTS:10.5164338198
WEIGHTS:2.22167654733
WEIGHTS:23.5284781329
WEIGHTS:0.264277551985
WEIGHTS:-0.037836904371
WEIGHTS:-4.43059417218
WEIGHTS:6.04112641903
WEIGHTS:-3.8779227538
WEIGHTS:4.55963036226
WEIGHTS:-3.21975722258
WEIGHTS:6.15028317562
WEIGHTS:4.43165405268
WEIGHTS:-6.04490405775
WEIGHTS:3.89011937315
WEIGHTS:-4.56062525317
WEIGHTS:3.22521703894
WEIGHTS:-6.15388917904
CONEC:-1 194
CONEC:0 194
CONEC:1 194
CONEC:2 194
CONEC:3 194
CONEC:4 194
CONEC:5 194
CONEC:6 194
CONEC:7 194
CONEC:8 194
CONEC:9 194
CONEC:10 194
CONEC:11 194
CONEC:12 194
CONEC:13 194
CONEC:14 194
CONEC:15 194
CONEC:16 194
CONEC:17 194
CONEC:18 194
CONEC:19 194
CONEC:20 194
CONEC:21 194
CONEC:22 194
CONEC:23 194
CONEC:24 194
CONEC:25 194
CONEC:26 194
CONEC:27 194
CONEC:28 194
CONEC:29 194
CONEC:30 194
CONEC:31 194
CONEC:32 194
CONEC:33 194
CONEC:34 194
CONEC:35 194
CONEC:36 194
CONEC:37 194
CONEC:38 194
CONEC:39 194
CONEC:40 194
CONEC:41 194
CONEC:42 194
CONEC:43 194
CONEC:44 194
CONEC:45 194
CONEC:46 194
CONEC:47 194
CONEC:48 194
CONEC:49 194
CONEC:50 194
CONEC:51 194
CONEC:52 194
CONEC:53 194
CONEC:54 194
CONEC:55 194
CONEC:56 194
CONEC:57 194
CONEC:58 194
CONEC:59 194
CONEC:60 194
CONEC:61 194
CONEC:62 194
CONEC:63 194
CONEC:64 194
CONEC:65 194
CONEC:66 194
CONEC:67 194
CONEC:68 194
CONEC:69 194
CONEC:70 194
CONEC:71 194
CONEC:72 194
CONEC:73 194
CONEC:74 194
CONEC:75 194
CONEC:76 194
CONEC:77 194
CONEC:78 194
CONEC:79 194
CONEC:80 194
CONEC:81 194
CONEC:82 194
CONEC:83 194
CONEC:84 194
CONEC:85 194
CONEC:86 194
CONEC:87 194
CONEC:88 194
CONEC:89 194
CONEC:90 194
CONEC:91 194
CONEC:92 194
CONEC:93 194
CONEC:94 194
CONEC:95 194
CONEC:96 194
CONEC:97 194
CONEC:98 194
CONEC:99 194
CONEC:100 194
CONEC:101 194
CONEC:102 194
CONEC:103 194
CONEC:104 194
CONEC:105 194
CONEC:106 194
CONEC:107 194
CONEC:108 194
CONEC:109 194
CONEC:110 194
CONEC:111 194
CONEC:112 194
CONEC:113 194
CONEC:114 194
CONEC:115 194
CONEC:116 194
CONEC:117 194
CONEC:118 194
CONEC:119 194
CONEC:120 194
CONEC:121 194
CONEC:122 194
CONEC:123 194
CONEC:124 194
CONEC:125 194
CONEC:126 194
CONEC:127 194
CONEC:128 194
CONEC:129 194
CONEC:130 194
CONEC:131 194
CONEC:132 194
CONEC:133 194
CONEC:134 194
CONEC:135 194
CONEC:136 194
CONEC:137 194
CONEC:138 194
CONEC:139 194
CONEC:140 194
CONEC:141 194
CONEC:142 194
CONEC:143 194
CONEC:144 194
CONEC:145 194
CONEC:146 194
CONEC:147 194
CONEC:148 194
CONEC:149 194
CONEC:150 194
CONEC:151 194
CONEC:152 194
CONEC:153 194
CONEC:154 194
CONEC:155 194
CONEC:156 194
CONEC:157 194
CONEC:158 194
CONEC:159 194
CONEC:160 194
CONEC:161 194
CONEC:162 194
CONEC:163 194
CONEC:164 194
CONEC:165 194
CONEC:166 194
CONEC:167 194
CONEC:168 194
CONEC:169 194
CONEC:170 194
CONEC:171 194
CONEC:172 194
CONEC:173 194
CONEC:174 194
CONEC:175 194
CONEC:176 194
CONEC:177 194
CONEC:178 194
CONEC:179 194
CONEC:180 194
CONEC:181 194
CONEC:182 194
CONEC:183 194
CONEC:184 194
CONEC:185 194
CONEC:186 194
CONEC:187 194
CONEC:188 194
CONEC:189 194
CONEC:190 194
CONEC:191 194
CONEC:192 194
CONEC:193 194
CONEC:-1 195
CONEC:0 195
CONEC:1 195
CONEC:2 195
CONEC:3 195
CONEC:4 195
CONEC:5 195
CONEC:6 195
CONEC:7 195
CONEC:8 195
CONEC:9 195
CONEC:10 195
CONEC:11 195
CONEC:12 195
CONEC:13 195
CONEC:14 195
CONEC:15 195
CONEC:16 195
CONEC:17 195
CONEC:18 195
CONEC:19 195
CONEC:20 195
CONEC:21 195
CONEC:22 195
CONEC:23 195
CONEC:24 195
CONEC:25 195
CONEC:26 195
CONEC:27 195
CONEC:28 195
CONEC:29 195
CONEC:30 195
CONEC:31 195
CONEC:32 195
CONEC:33 195
CONEC:34 195
CONEC:35 195
CONEC:36 195
CONEC:37 195
CONEC:38 195
CONEC:39 195
CONEC:40 195
CONEC:41 195
CONEC:42 195
CONEC:43 195
CONEC:44 195
CONEC:45 195
CONEC:46 195
CONEC:47 195
CONEC:48 195
CONEC:49 195
CONEC:50 195
CONEC:51 195
CONEC:52 195
CONEC:53 195
CONEC:54 195
CONEC:55 195
CONEC:56 195
CONEC:57 195
CONEC:58 195
CONEC:59 195
CONEC:60 195
CONEC:61 195
CONEC:62 195
CONEC:63 195
CONEC:64 195
CONEC:65 195
CONEC:66 195
CONEC:67 195
CONEC:68 195
CONEC:69 195
CONEC:70 195
CONEC:71 195
CONEC:72 195
CONEC:73 195
CONEC:74 195
CONEC:75 195
CONEC:76 195
CONEC:77 195
CONEC:78 195
CONEC:79 195
CONEC:80 195
CONEC:81 195
CONEC:82 195
CONEC:83 195
CONEC:84 195
CONEC:85 195
CONEC:86 195
CONEC:87 195
CONEC:88 195
CONEC:89 195
CONEC:90 195
CONEC:91 195
CONEC:92 195
CONEC:93 195
CONEC:94 195
CONEC:95 195
CONEC:96 195
CONEC:97 195
CONEC:98 195
CONEC:99 195
CONEC:100 195
CONEC:101 195
CONEC:102 195
CONEC:103 195
CONEC:104 195
CONEC:105 195
CONEC:106 195
CONEC:107 195
CONEC:108 195
CONEC:109 195
CONEC:110 195
CONEC:111 195
CONEC:112 195
CONEC:113 195
CONEC:114 195
CONEC:115 195
CONEC:116 195
CONEC:117 195
CONEC:118 195
CONEC:119 195
CONEC:120 195
CONEC:121 195
CONEC:122 195
CONEC:123 195
CONEC:124 195
CONEC:125 195
CONEC:126 195
CONEC:127 195
CONEC:128 195
CONEC:129 195
CONEC:130 195
CONEC:131 195
CONEC:132 195
CONEC:133 195
CONEC:134 195
CONEC:135 195
CONEC:136 195
CONEC:137 195
CONEC:138 195
CONEC:139 195
CONEC:140 195
CONEC:141 195
CONEC:142 195
CONEC:143 195
CONEC:144 195
CONEC:145 195
CONEC:146 195
CONEC:147 195
CONEC:148 195
CONEC:149 195
CONEC:150 195
CONEC:151 195
CONEC:152 195
CONEC:153 195
CONEC:154 195
CONEC:155 195
CONEC:156 195
CONEC:157 195
CONEC:158 195
CONEC:159 195
CONEC:160 195
CONEC:161 195
CONEC:162 195
CONEC:163 195
CONEC:164 195
CONEC:165 195
CONEC:166 195
CONEC:167 195
CONEC:168 195
CONEC:169 195
CONEC:170 195
CONEC:171 195
CONEC:172 195
CONEC:173 195
CONEC:174 195
CONEC:175 195
CONEC:176 195
CONEC:177 195
CONEC:178 195
CONEC:179 195
CONEC:180 195
CONEC:181 195
CONEC:182 195
CONEC:183 195
CONEC:184 195
CONEC:185 195
CONEC:186 195
CONEC:187 195
CONEC:188 195
CONEC:189 195
CONEC:190 195
CONEC:191 195
CONEC:192 195
CONEC:193 195
CONEC:-1 196
CONEC:0 196
CONEC:1 196
CONEC:2 196
CONEC:3 196
CONEC:4 196
CONEC:5 196
CONEC:6 196
CONEC:7 196
CONEC:8 196
CONEC:9 196
CONEC:10 196
CONEC:11 196
CONEC:12 196
CONEC:13 196
CONEC:14 196
CONEC:15 196
CONEC:16 196
CONEC:17 196
CONEC:18 196
CONEC:19 196
CONEC:20 196
CONEC:21 196
CONEC:22 196
CONEC:23 196
CONEC:24 196
CONEC:25 196
CONEC:26 196
CONEC:27 196
CONEC:28 196
CONEC:29 196
CONEC:30 196
CONEC:31 196
CONEC:32 196
CONEC:33 196
CONEC:34 196
CONEC:35 196
CONEC:36 196
CONEC:37 196
CONEC:38 196
CONEC:39 196
CONEC:40 196
CONEC:41 196
CONEC:42 196
CONEC:43 196
CONEC:44 196
CONEC:45 196
CONEC:46 196
CONEC:47 196
CONEC:48 196
CONEC:49 196
CONEC:50 196
CONEC:51 196
CONEC:52 196
CONEC:53 196
CONEC:54 196
CONEC:55 196
CONEC:56 196
CONEC:57 196
CONEC:58 196
CONEC:59 196
CONEC:60 196
CONEC:61 196
CONEC:62 196
CONEC:63 196
CONEC:64 196
CONEC:65 196
CONEC:66 196
CONEC:67 196
CONEC:68 196
CONEC:69 196
CONEC:70 196
CONEC:71 196
CONEC:72 196
CONEC:73 196
CONEC:74 196
CONEC:75 196
CONEC:76 196
CONEC:77 196
CONEC:78 196
CONEC:79 196
CONEC:80 196
CONEC:81 196
CONEC:82 196
CONEC:83 196
CONEC:84 196
CONEC:85 196
CONEC:86 196
CONEC:87 196
CONEC:88 196
CONEC:89 196
CONEC:90 196
CONEC:91 196
CONEC:92 196
CONEC:93 196
CONEC:94 196
CONEC:95 196
CONEC:96 196
CONEC:97 196
CONEC:98 196
CONEC:99 196
CONEC:100 196
CONEC:101 196
CONEC:102 196
CONEC:103 196
CONEC:104 196
CONEC:105 196
CONEC:106 196
CONEC:107 196
CONEC:108 196
CONEC:109 196
CONEC:110 196
CONEC:111 196
CONEC:112 196
CONEC:113 196
CONEC:114 196
CONEC:115 196
CONEC:116 196
CONEC:117 196
CONEC:118 196
CONEC:119 196
CONEC:120 196
CONEC:121 196
CONEC:122 196
CONEC:123 196
CONEC:124 196
CONEC:125 196
CONEC:126 196
CONEC:127 196
CONEC:128 196
CONEC:129 196
CONEC:130 196
CONEC:131 196
CONEC:132 196
CONEC:133 196
CONEC:134 196
CONEC:135 196
CONEC:136 196
CONEC:137 196
CONEC:138 196
CONEC:139 196
CONEC:140 196
CONEC:141 196
CONEC:142 196
CONEC:143 196
CONEC:144 196
CONEC:145 196
CONEC:146 196
CONEC:147 196
CONEC:148 196
CONEC:149 196
CONEC:150 196
CONEC:151 196
CONEC:152 196
CONEC:153 196
CONEC:154 196
CONEC:155 196
CONEC:156 196
CONEC:157 196
CONEC:158 196
CONEC:159 196
CONEC:160 196
CONEC:161 196
CONEC:162 196
CONEC:163 196
CONEC:164 196
CONEC:165 196
CONEC:166 196
CONEC:167 196
CONEC:168 196
CONEC:169 196
CONEC:170 196
CONEC:171 196
CONEC:172 196
CONEC:173 196
CONEC:174 196
CONEC:175 196
CONEC:176 196
CONEC:177 196
CONEC:178 196
CONEC:179 196
CONEC:180 196
CONEC:181 196
CONEC:182 196
CONEC:183 196
CONEC:184 196
CONEC:185 196
CONEC:186 196
CONEC:187 196
CONEC:188 196
CONEC:189 196
CONEC:190 196
CONEC:191 196
CONEC:192 196
CONEC:193 196
CONEC:-1 197
CONEC:0 197
CONEC:1 197
CONEC:2 197
CONEC:3 197
CONEC:4 197
CONEC:5 197
CONEC:6 197
CONEC:7 197
CONEC:8 197
CONEC:9 197
CONEC:10 197
CONEC:11 197
CONEC:12 197
CONEC:13 197
CONEC:14 197
CONEC:15 197
CONEC:16 197
CONEC:17 197
CONEC:18 197
CONEC:19 197
CONEC:20 197
CONEC:21 197
CONEC:22 197
CONEC:23 197
CONEC:24 197
CONEC:25 197
CONEC:26 197
CONEC:27 197
CONEC:28 197
CONEC:29 197
CONEC:30 197
CONEC:31 197
CONEC:32 197
CONEC:33 197
CONEC:34 197
CONEC:35 197
CONEC:36 197
CONEC:37 197
CONEC:38 197
CONEC:39 197
CONEC:40 197
CONEC:41 197
CONEC:42 197
CONEC:43 197
CONEC:44 197
CONEC:45 197
CONEC:46 197
CONEC:47 197
CONEC:48 197
CONEC:49 197
CONEC:50 197
CONEC:51 197
CONEC:52 197
CONEC:53 197
CONEC:54 197
CONEC:55 197
CONEC:56 197
CONEC:57 197
CONEC:58 197
CONEC:59 197
CONEC:60 197
CONEC:61 197
CONEC:62 197
CONEC:63 197
CONEC:64 197
CONEC:65 197
CONEC:66 197
CONEC:67 197
CONEC:68 197
CONEC:69 197
CONEC:70 197
CONEC:71 197
CONEC:72 197
CONEC:73 197
CONEC:74 197
CONEC:75 197
CONEC:76 197
CONEC:77 197
CONEC:78 197
CONEC:79 197
CONEC:80 197
CONEC:81 197
CONEC:82 197
CONEC:83 197
CONEC:84 197
CONEC:85 197
CONEC:86 197
CONEC:87 197
CONEC:88 197
CONEC:89 197
CONEC:90 197
CONEC:91 197
CONEC:92 197
CONEC:93 197
CONEC:94 197
CONEC:95 197
CONEC:96 197
CONEC:97 197
CONEC:98 197
CONEC:99 197
CONEC:100 197
CONEC:101 197
CONEC:102 197
CONEC:103 197
CONEC:104 197
CONEC:105 197
CONEC:106 197
CONEC:107 197
CONEC:108 197
CONEC:109 197
CONEC:110 197
CONEC:111 197
CONEC:112 197
CONEC:113 197
CONEC:114 197
CONEC:115 197
CONEC:116 197
CONEC:117 197
CONEC:118 197
CONEC:119 197
CONEC:120 197
CONEC:121 197
CONEC:122 197
CONEC:123 197
CONEC:124 197
CONEC:125 197
CONEC:126 197
CONEC:127 197
CONEC:128 197
CONEC:129 197
CONEC:130 197
CONEC:131 197
CONEC:132 197
CONEC:133 197
CONEC:134 197
CONEC:135 197
CONEC:136 197
CONEC:137 197
CONEC:138 197
CONEC:139 197
CONEC:140 197
CONEC:141 197
CONEC:142 197
CONEC:143 197
CONEC:144 197
CONEC:145 197
CONEC:146 197
CONEC:147 197
CONEC:148 197
CONEC:149 197
CONEC:150 197
CONEC:151 197
CONEC:152 197
CONEC:153 197
CONEC:154 197
CONEC:155 197
CONEC:156 197
CONEC:157 197
CONEC:158 197
CONEC:159 197
CONEC:160 197
CONEC:161 197
CONEC:162 197
CONEC:163 197
CONEC:164 197
CONEC:165 197
CONEC:166 197
CONEC:167 197
CONEC:168 197
CONEC:169 197
CONEC:170 197
CONEC:171 197
CONEC:172 197
CONEC:173 197
CONEC:174 197
CONEC:175 197
CONEC:176 197
CONEC:177 197
CONEC:178 197
CONEC:179 197
CONEC:180 197
CONEC:181 197
CONEC:182 197
CONEC:183 197
CONEC:184 197
CONEC:185 197
CONEC:186 197
CONEC:187 197
CONEC:188 197
CONEC:189 197
CONEC:190 197
CONEC:191 197
CONEC:192 197
CONEC:193 197
CONEC:-1 198
CONEC:0 198
CONEC:1 198
CONEC:2 198
CONEC:3 198
CONEC:4 198
CONEC:5 198
CONEC:6 198
CONEC:7 198
CONEC:8 198
CONEC:9 198
CONEC:10 198
CONEC:11 198
CONEC:12 198
CONEC:13 198
CONEC:14 198
CONEC:15 198
CONEC:16 198
CONEC:17 198
CONEC:18 198
CONEC:19 198
CONEC:20 198
CONEC:21 198
CONEC:22 198
CONEC:23 198
CONEC:24 198
CONEC:25 198
CONEC:26 198
CONEC:27 198
CONEC:28 198
CONEC:29 198
CONEC:30 198
CONEC:31 198
CONEC:32 198
CONEC:33 198
CONEC:34 198
CONEC:35 198
CONEC:36 198
CONEC:37 198
CONEC:38 198
CONEC:39 198
CONEC:40 198
CONEC:41 198
CONEC:42 198
CONEC:43 198
CONEC:44 198
CONEC:45 198
CONEC:46 198
CONEC:47 198
CONEC:48 198
CONEC:49 198
CONEC:50 198
CONEC:51 198
CONEC:52 198
CONEC:53 198
CONEC:54 198
CONEC:55 198
CONEC:56 198
CONEC:57 198
CONEC:58 198
CONEC:59 198
CONEC:60 198
CONEC:61 198
CONEC:62 198
CONEC:63 198
CONEC:64 198
CONEC:65 198
CONEC:66 198
CONEC:67 198
CONEC:68 198
CONEC:69 198
CONEC:70 198
CONEC:71 198
CONEC:72 198
CONEC:73 198
CONEC:74 198
CONEC:75 198
CONEC:76 198
CONEC:77 198
CONEC:78 198
CONEC:79 198
CONEC:80 198
CONEC:81 198
CONEC:82 198
CONEC:83 198
CONEC:84 198
CONEC:85 198
CONEC:86 198
CONEC:87 198
CONEC:88 198
CONEC:89 198
CONEC:90 198
CONEC:91 198
CONEC:92 198
CONEC:93 198
CONEC:94 198
CONEC:95 198
CONEC:96 198
CONEC:97 198
CONEC:98 198
CONEC:99 198
CONEC:100 198
CONEC:101 198
CONEC:102 198
CONEC:103 198
CONEC:104 198
CONEC:105 198
CONEC:106 198
CONEC:107 198
CONEC:108 198
CONEC:109 198
CONEC:110 198
CONEC:111 198
CONEC:112 198
CONEC:113 198
CONEC:114 198
CONEC:115 198
CONEC:116 198
CONEC:117 198
CONEC:118 198
CONEC:119 198
CONEC:120 198
CONEC:121 198
CONEC:122 198
CONEC:123 198
CONEC:124 198
CONEC:125 198
CONEC:126 198
CONEC:127 198
CONEC:128 198
CONEC:129 198
CONEC:130 198
CONEC:131 198
CONEC:132 198
CONEC:133 198
CONEC:134 198
CONEC:135 198
CONEC:136 198
CONEC:137 198
CONEC:138 198
CONEC:139 198
CONEC:140 198
CONEC:141 198
CONEC:142 198
CONEC:143 198
CONEC:144 198
CONEC:145 198
CONEC:146 198
CONEC:147 198
CONEC:148 198
CONEC:149 198
CONEC:150 198
CONEC:151 198
CONEC:152 198
CONEC:153 198
CONEC:154 198
CONEC:155 198
CONEC:156 198
CONEC:157 198
CONEC:158 198
CONEC:159 198
CONEC:160 198
CONEC:161 198
CONEC:162 198
CONEC:163 198
CONEC:164 198
CONEC:165 198
CONEC:166 198
CONEC:167 198
CONEC:168 198
CONEC:169 198
CONEC:170 198
CONEC:171 198
CONEC:172 198
CONEC:173 198
CONEC:174 198
CONEC:175 198
CONEC:176 198
CONEC:177 198
CONEC:178 198
CONEC:179 198
CONEC:180 198
CONEC:181 198
CONEC:182 198
CONEC:183 198
CONEC:184 198
CONEC:185 198
CONEC:186 198
CONEC:187 198
CONEC:188 198
CONEC:189 198
CONEC:190 198
CONEC:191 198
CONEC:192 198
CONEC:193 198
CONEC:-1 199
CONEC:194 199
CONEC:195 199
CONEC:196 199
CONEC:197 199
CONEC:198 199
CONEC:-1 200
CONEC:194 200
CONEC:195 200
CONEC:196 200
CONEC:197 200
CONEC:198 200
INNO:193
INNO:192
INNO:191
INNO:190
INNO:189
INNO:188
INNO:187
INNO:186
INNO:185
INNO:184
INNO:183
INNO:182
INNO:181
INNO:180
INNO:179
INNO:178
INNO:177
INNO:176
INNO:175
INNO:174
INNO:173
INNO:172
INNO:171
INNO:170
INNO:169
INNO:168
INNO:167
INNO:166
INNO:165
INNO:164
INNO:163
INNO:162
INNO:161
INNO:160
INNO:159
INNO:158
INNO:157
INNO:156
INNO:155
INNO:154
INNO:153
INNO:152
INNO:151
INNO:150
INNO:149
INNO:148
INNO:147
INNO:146
INNO:145
INNO:144
INNO:143
INNO:142
INNO:141
INNO:140
INNO:139
INNO:138
INNO:137
INNO:136
INNO:135
INNO:134
INNO:133
INNO:132
INNO:131
INNO:130
INNO:129
INNO:128
INNO:127
INNO:126
INNO:125
INNO:124
INNO:123
INNO:122
INNO:121
INNO:120
INNO:119
INNO:118
INNO:117
INNO:116
INNO:115
INNO:114
INNO:113
INNO:112
INNO:111
INNO:110
INNO:109
INNO:108
INNO:107
INNO:106
INNO:105
INNO:104
INNO:103
INNO:102
INNO:101
INNO:100
INNO:99
INNO:98
INNO:97
INNO:96
INNO:95
INNO:94
INNO:93
INNO:92
INNO:91
INNO:90
INNO:89
INNO:88
INNO:87
INNO:86
INNO:85
INNO:84
INNO:83
INNO:82
INNO:81
INNO:80
INNO:79
INNO:78
INNO:77
INNO:76
INNO:75
INNO:74
INNO:73
INNO:72
INNO:71
INNO:70
INNO:69
INNO:68
INNO:67
INNO:66
INNO:65
INNO:64
INNO:63
INNO:62
INNO:61
INNO:60
INNO:59
INNO:58
INNO:57
INNO:56
INNO:55
INNO:54
INNO:53
INNO:52
INNO:51
INNO:50
INNO:49
INNO:48
INNO:47
INNO:46
INNO:45
INNO:44
INNO:43
INNO:42
INNO:41
INNO:40
INNO:39
INNO:38
INNO:37
INNO:36
INNO:35
INNO:34
INNO:33
INNO:32
INNO:31
INNO:30
INNO:29
INNO:28
INNO:27
INNO:26
INNO:25
INNO:24
INNO:23
INNO:22
INNO:21
INNO:20
INNO:19
INNO:18
INNO:17
INNO:16
INNO:15
INNO:14
INNO:13
INNO:12
INNO:11
INNO:10
INNO:9
INNO:8
INNO:7
INNO:6
INNO:5
INNO:4
INNO:3
INNO:2
INNO:1
INNO:0
OUTNO:199
OUTNO:200
ENI:5.38226882582 0.241484336616
ENI:127.150807194 0.766520574414
ENI:1.40320899322 0.163933793932
ENI:35.4537218106 0.807282703632
ENI:18.1980503347 0.766361493713
ENI:0.978873541541 0.171645508924
ENI:1.13618672113 0.164133755398
ENI:232.857868984 0.737334549945
ENI:1.01550760678 0.829064171192
ENI:7.96015798273 0.759815993108
ENI:1.04104258875 0.831419138892
ENI:15.0311953954 0.23912023872
ENI:16.0928316429 0.207196926645
ENI:7.87162748529 0.805092286718
ENI:2.08137455117 0.190488286663
ENI:29.7436117741 0.85
ENI:19.9785139425 0.85
ENI:28.8832609962 0.15
ENI:23.0004311999 0.15
ENI:1.98457364132 0.165217591298
ENI:15.0955865543 0.85
ENI:3.71467609218 0.849818558507
ENI:0.856802826721 0.164406019442
ENI:0.865685170545 0.155232189189
ENI:29.917364185 0.85
ENI:10.133560029 0.85
ENI:14.1351117288 0.15
ENI:7.31925598975 0.15
ENI:89.3019569467 0.15
ENI:1.34275328014 0.15
ENI:1.88087769107 0.15
ENI:1.03473402993 0.815304690842
ENI:3.55487037455 0.714192567361
ENI:0.352903664862 0.849491040721
ENI:4.21662177209 0.156137054749
ENI:9.49786027371 0.160017249654
ENI:9.50565216998 0.720562491513
ENI:0.883121175299 0.15
ENI:0.594858105543 0.15
ENI:0.633844545449 0.775861322815
ENI:0.493141841955 0.85
ENI:4.72797790153 0.85
ENI:5.08227934244 0.159668596742
ENI:2.33944933305 0.15
ENI:20.6378879871 0.15
ENI:1.609775219 0.15
ENI:33.7643866113 0.85
ENI:0.924766439401 0.15
ENI:1.9500630951 0.15
ENI:1.06632921895 0.765416723433
ENI:2.68946480687 0.725362205351
ENI:0.150054120821 0.85
ENI:0.750751366805 0.15
ENI:2.47805797606 0.15
ENI:7.41468283073 0.693993575673
ENI:0.521671732495 0.15
ENI:52.0951041112 0.15
ENI:33.7690455308 0.15
ENI:4.69417402689 0.85
ENI:0.196779918935 0.85
ENI:0.679032318763 0.15
ENI:2.7249155894 0.740944369323
ENI:0.309617179042 0.85
ENI:0.668529343471 0.15
ENI:1.64973171727 0.246484789375
ENI:28.4363006586 0.334703335937
ENI:1.72427547176 0.85
ENI:2.35115672132 0.277363300137
ENI:2.9171910568 0.285838747635
ENI:0.372722134578 0.211890792482
ENI:2.04663582178 0.802495129318
ENI:5.93143605823 0.809873278673
ENI:9.32452220872 0.275516715583
ENI:1.39771495624 0.654788033668
ENI:0.425345514702 0.15
ENI:2.31522505508 0.85
ENI:5.54885896058 0.85
ENI:5.45514401382 0.325556127691
ENI:0.26400192911 0.85
ENI:1.31119355772 0.15
ENI:43.3125814521 0.392700518419
ENI:2.1912903912 0.85
ENI:2.75213055107 0.15
ENI:0.175 0.15
ENI:0.175 0.15
ENI:0.35 0.15
ENI:0.7 0.15
ENI:0.35 0.15
ENI:0.1 0.15
ENI:0.7 0.15
ENI:0.14 0.15
ENI:0.233333333333 0.15
ENI:0.04375 0.15
ENI:0.35 0.15
ENI:0.35 0.15
ENI:0.7 0.15
ENI:0.35 0.15
ENI:0.00853658536585 0.15
ENI:0.07 0.15
ENI:0.00843373493976 0.15
ENI:0.04375 0.15
ENI:0.0318181818182 0.15
ENI:0.116666666667 0.15
ENI:0.00636363636364 0.15
ENI:0.175 0.15
ENI:0.021875 0.15
ENI:0.025 0.15
ENI:0.0134615384615 0.15
ENI:0.175 0.15
ENI:0.1 0.15
ENI:0.07 0.15
ENI:0.116666666667 0.15
ENI:0.07 0.15
ENI:0.116666666667 0.15
ENI:0.14 0.15
ENI:0.14 0.15
ENI:0.0102941176471 0.15
ENI:0.0466666666667 0.15
ENI:0.028 0.15
ENI:0.175 0.15
ENI:0.00875 0.15
ENI:0.0538461538462 0.15
ENI:0.0466666666667 0.15
ENI:0.116666666667 0.15
ENI:0.0777777777778 0.15
ENI:0.35 0.15
ENI:0.175 0.15
ENI:0.0875 0.15
ENI:0.0241379310345 0.15
ENI:0.0304347826087 0.15
ENI:0.00804597701149 0.15
ENI:0.1 0.15
ENI:0.14 0.15
ENI:0.0583333333333 0.15
ENI:0.14 0.15
ENI:0.35 0.15
ENI:0.233333333333 0.15
ENI:0.233333333333 0.15
ENI:0.0583333333333 0.15
ENI:0.0875 0.15
ENI:0.05 0.15
ENI:0.175 0.15
ENI:0.0233333333333 0.15
ENI:0.1 0.15
ENI:0.175 0.15
ENI:0.35 0.15
ENI:0.0194444444444 0.15
ENI:0.0388888888889 0.15
ENI:0.00714285714286 0.15
ENI:0.0225806451613 0.15
ENI:0.0368421052632 0.15
ENI:0.0636363636364 0.15
ENI:0.175 0.15
ENI:0.14 0.15
ENI:0.14 0.15
ENI:0.7 0.15
ENI:0.0875 0.15
ENI:0.14 0.15
ENI:0.35 0.15
ENI:0.116666666667 0.15
ENI:0.175 0.15
ENI:0.0538461538462 0.15
ENI:0.233333333333 0.15
ENI:0.233333333333 0.15
ENI:0.07 0.15
ENI:0.0583333333333 0.15
ENI:0.0179487179487 0.15
ENI:0.05 0.15
ENI:0.116666666667 0.15
ENI:0.1 0.15
ENI:0.35 0.15
ENI:0.0318181818182 0.15
ENI:0.116666666667 0.15
ENI:0.175 0.15
ENI:0.116666666667 0.15
ENI:0.14 0.15
ENI:0.233333333333 0.15
ENI:0.35 0.15
ENI:0.35 0.15
ENI:0.7 0.15
ENI:0.0184210526316 0.15
ENI:0.14 0.15
ENI:0.0137254901961 0.15
ENI:0.14 0.15
ENI:0.0875 0.15
ENI:0.0291666666667 0.15
ENI:0.175 0.15
ENI:0.0636363636364 0.15
ENI:0.116666666667 0.15
ENI:0.0127272727273 0.15
ENI:0.116666666667 0.15
ENI:0.0777777777778 0.15
ENI:0.233333333333 0.15
ENI:0.0155555555556 0.15
DEO:1.42857142857 -0.214285714286
DEO:1.42857142857 -0.214285714286
