# Supplementary material for: AutoGrow4: an open-source genetic algorithm for de novo drug design and lead optimization
Source: J Cheminform. 2020 Apr 17;12:25. doi: 10.1186/s13321-020-00429-4 (PMC7165399; doi:10.1186/s13321-020-00429-4)
Supplement: Supplementary file 1 — Additional file 1. The Additional file includes detailed descriptions of the AutoGrow 3.1.3 and AutoGrow4 parameters used in the benchmark and PARP-1 runs. It also includes Figures S1, S2, and S3, referenced in the text. [file 13321_2020_429_MOESM1_ESM.zip › autogrow4-4.0.0/autogrow/docking/scoring/nn_score_exe/nnscore1/networks/top_24_networks/17.net]

WEIGHTS:-0.30969249153
WEIGHTS:54.3975496932
WEIGHTS:-20.4666207407
WEIGHTS:100.0
WEIGHTS:35.0468696233
WEIGHTS:7.66973731387
WEIGHTS:15.7606630525
WEIGHTS:-4.30339187544
WEIGHTS:51.9559148184
WEIGHTS:65.4888619252
WEIGHTS:71.843513231
WEIGHTS:-10.9312444802
WEIGHTS:85.9036229767
WEIGHTS:-21.7232416669
WEIGHTS:16.4882594363
WEIGHTS:31.7738835581
WEIGHTS:19.2131172293
WEIGHTS:14.3319437747
WEIGHTS:-23.5045783877
WEIGHTS:15.1498402599
WEIGHTS:4.85985883482
WEIGHTS:-16.4804596437
WEIGHTS:12.0676378861
WEIGHTS:6.42604563536
WEIGHTS:-8.75981724083
WEIGHTS:5.73306851978
WEIGHTS:-82.621923036
WEIGHTS:5.33884392993
WEIGHTS:-36.8591105567
WEIGHTS:10.0765306217
WEIGHTS:-12.8933340682
WEIGHTS:26.0853916625
WEIGHTS:16.2249869817
WEIGHTS:9.96300218241
WEIGHTS:2.53875092526
WEIGHTS:-12.2928055774
WEIGHTS:-30.8974373618
WEIGHTS:29.4291007276
WEIGHTS:-61.1065859259
WEIGHTS:38.8596846587
WEIGHTS:0.906634493556
WEIGHTS:1.15676354533
WEIGHTS:8.19508287737
WEIGHTS:-2.94798875745
WEIGHTS:9.2725705989
WEIGHTS:-45.0186396324
WEIGHTS:-22.0890704546
WEIGHTS:-23.8143062818
WEIGHTS:8.61537636753
WEIGHTS:-5.28791290001
WEIGHTS:-47.310719188
WEIGHTS:25.408388899
WEIGHTS:0.994130139455
WEIGHTS:14.6634785271
WEIGHTS:-31.0468726655
WEIGHTS:19.0025231894
WEIGHTS:-7.79946612805
WEIGHTS:15.8902086044
WEIGHTS:5.79560381683
WEIGHTS:-31.0116931409
WEIGHTS:-31.6544058308
WEIGHTS:-6.3193900315
WEIGHTS:-24.7090361141
WEIGHTS:-6.41339194934
WEIGHTS:2.75484142998
WEIGHTS:-5.26147198752
WEIGHTS:-19.812013156
WEIGHTS:-5.51610358253
WEIGHTS:-24.1171593561
WEIGHTS:17.180215019
WEIGHTS:68.239679885
WEIGHTS:18.5272475334
WEIGHTS:12.7362902585
WEIGHTS:24.7688394564
WEIGHTS:-23.0643740704
WEIGHTS:0.570030733904
WEIGHTS:10.1428998263
WEIGHTS:-10.2859983691
WEIGHTS:-66.8074271542
WEIGHTS:-14.3363424498
WEIGHTS:-7.25634674262
WEIGHTS:20.3042162875
WEIGHTS:36.5439911901
WEIGHTS:-55.6495178054
WEIGHTS:-9.47543680039
WEIGHTS:4.35361755266
WEIGHTS:-9.04227893954
WEIGHTS:-26.4090727781
WEIGHTS:-40.0456371362
WEIGHTS:-0.49448784023
WEIGHTS:9.77563501149
WEIGHTS:-54.5776452489
WEIGHTS:2.53528009884
WEIGHTS:-33.9612871329
WEIGHTS:-16.7875323547
WEIGHTS:-17.3547617291
WEIGHTS:0.752689833257
WEIGHTS:6.55331518817
WEIGHTS:-14.7848750819
WEIGHTS:8.87375449842
WEIGHTS:-45.4916640752
WEIGHTS:-8.81707726755
WEIGHTS:100.0
WEIGHTS:8.95017946724
WEIGHTS:14.4284298079
WEIGHTS:-50.0743688909
WEIGHTS:-26.1463939379
WEIGHTS:13.3804358579
WEIGHTS:20.1220155711
WEIGHTS:30.2870209049
WEIGHTS:-27.8871797372
WEIGHTS:-60.0442546227
WEIGHTS:-28.1679040103
WEIGHTS:-5.42630802502
WEIGHTS:6.68719699414
WEIGHTS:-17.5459333984
WEIGHTS:-6.11152109766
WEIGHTS:-18.9705328865
WEIGHTS:15.6378773983
WEIGHTS:8.48394878366
WEIGHTS:16.2432558656
WEIGHTS:-9.82839544985
WEIGHTS:6.6793084854
WEIGHTS:-10.4380715701
WEIGHTS:0.223102392845
WEIGHTS:61.451639587
WEIGHTS:38.5338854975
WEIGHTS:-14.7240481984
WEIGHTS:-2.14628111683
WEIGHTS:-16.7195159313
WEIGHTS:6.05942555036
WEIGHTS:6.01879601452
WEIGHTS:-0.580484933986
WEIGHTS:-0.536998811751
WEIGHTS:46.8170485073
WEIGHTS:2.12858912017
WEIGHTS:1.25770018855
WEIGHTS:0.643526475046
WEIGHTS:1.561349141
WEIGHTS:-8.16157282798
WEIGHTS:-12.1110941329
WEIGHTS:29.7763876581
WEIGHTS:13.2231949636
WEIGHTS:-29.9613176994
WEIGHTS:-4.85245332057
WEIGHTS:0.915793601674
WEIGHTS:-5.19167730763
WEIGHTS:29.5158005928
WEIGHTS:-1.26072692604
WEIGHTS:6.56448950488
WEIGHTS:11.0155743642
WEIGHTS:30.341510199
WEIGHTS:-46.9904681493
WEIGHTS:1.49381629182
WEIGHTS:0.30768403126
WEIGHTS:0.838917638186
WEIGHTS:16.845613645
WEIGHTS:27.1193171846
WEIGHTS:-7.7497805298
WEIGHTS:8.61119247117
WEIGHTS:13.6363984804
WEIGHTS:19.104240764
WEIGHTS:26.3289199989
WEIGHTS:-11.2228611019
WEIGHTS:-9.92909112482
WEIGHTS:64.3277426898
WEIGHTS:-21.8750535265
WEIGHTS:-50.1650044275
WEIGHTS:-22.2313585011
WEIGHTS:6.09849149961
WEIGHTS:-0.837593972806
WEIGHTS:-35.8654305234
WEIGHTS:17.1827993893
WEIGHTS:-1.46165838634
WEIGHTS:-12.6991765954
WEIGHTS:-3.21967960166
WEIGHTS:-33.3694095762
WEIGHTS:-28.031522392
WEIGHTS:5.66198227081
WEIGHTS:3.91094967006
WEIGHTS:29.1791922078
WEIGHTS:-7.49680311481
WEIGHTS:27.5580676021
WEIGHTS:-19.6435985778
WEIGHTS:5.10735076895
WEIGHTS:9.82202559617
WEIGHTS:-4.75400726256
WEIGHTS:-0.621986231221
WEIGHTS:-1.20130478774
WEIGHTS:11.0594681636
WEIGHTS:-17.7328750623
WEIGHTS:-10.7794455927
WEIGHTS:38.7947468405
WEIGHTS:0.216559387581
WEIGHTS:32.7960078644
WEIGHTS:-0.417471202531
WEIGHTS:-0.00236998284495
WEIGHTS:-36.5406846833
WEIGHTS:78.3605852201
WEIGHTS:43.2208816371
WEIGHTS:-100.0
WEIGHTS:-36.0527338038
WEIGHTS:-92.3443673666
WEIGHTS:-7.56297305848
WEIGHTS:-67.1625122675
WEIGHTS:22.4242559384
WEIGHTS:69.4518260831
WEIGHTS:42.6875690176
WEIGHTS:-3.34575702594
WEIGHTS:-1.48131651478
WEIGHTS:-20.5902570768
WEIGHTS:36.8760858722
WEIGHTS:-59.501121559
WEIGHTS:-15.8779333253
WEIGHTS:-66.6955959653
WEIGHTS:18.7960487207
WEIGHTS:-83.0884130499
WEIGHTS:-44.5187713553
WEIGHTS:35.6564482353
WEIGHTS:71.3843378313
WEIGHTS:51.9631886946
WEIGHTS:-11.6214954636
WEIGHTS:-40.847672017
WEIGHTS:42.9470627519
WEIGHTS:-100.0
WEIGHTS:-15.9797986689
WEIGHTS:-9.1286798557
WEIGHTS:-83.5109751622
WEIGHTS:30.7730469274
WEIGHTS:83.922736212
WEIGHTS:-96.0300032964
WEIGHTS:-45.6850869124
WEIGHTS:5.83797777582
WEIGHTS:69.1423613382
WEIGHTS:-9.9047245661
WEIGHTS:-19.6127412334
WEIGHTS:-8.46805491959
WEIGHTS:-97.1529563552
WEIGHTS:9.31551766739
WEIGHTS:13.3218125407
WEIGHTS:72.1051236236
WEIGHTS:-100.0
WEIGHTS:-21.5714266343
WEIGHTS:66.6697872077
WEIGHTS:-15.9334415855
WEIGHTS:-81.535690177
WEIGHTS:-11.515918465
WEIGHTS:-27.462441297
WEIGHTS:30.8059820703
WEIGHTS:63.1240187994
WEIGHTS:-92.1411959848
WEIGHTS:49.3442239576
WEIGHTS:20.1586556151
WEIGHTS:33.4530473747
WEIGHTS:-36.0120396711
WEIGHTS:-42.3497965266
WEIGHTS:28.6496878908
WEIGHTS:3.45016196931
WEIGHTS:34.6114995367
WEIGHTS:-45.3484958699
WEIGHTS:16.8471142524
WEIGHTS:10.3226447626
WEIGHTS:62.3917721819
WEIGHTS:-100.0
WEIGHTS:-11.4180940884
WEIGHTS:-45.0922154879
WEIGHTS:17.378948031
WEIGHTS:-13.9137322663
WEIGHTS:-8.43528442532
WEIGHTS:5.20738684258
WEIGHTS:7.56360035331
WEIGHTS:-36.7302603847
WEIGHTS:6.5954231464
WEIGHTS:-12.0838725216
WEIGHTS:-5.0332456266
WEIGHTS:26.1886682031
WEIGHTS:-4.22060804885
WEIGHTS:30.6003815013
WEIGHTS:68.8726189626
WEIGHTS:-26.0426357368
WEIGHTS:-3.99278341823
WEIGHTS:54.4939171266
WEIGHTS:-11.4568713245
WEIGHTS:-54.4135266598
WEIGHTS:-23.0066002566
WEIGHTS:-17.8136302868
WEIGHTS:-17.3553524217
WEIGHTS:100.0
WEIGHTS:-60.9239672096
WEIGHTS:-9.19780373825
WEIGHTS:-34.1837389751
WEIGHTS:-2.74561440286
WEIGHTS:-18.986504879
WEIGHTS:-59.1149059846
WEIGHTS:-1.72791361103
WEIGHTS:1.43520911604
WEIGHTS:-18.5737318635
WEIGHTS:3.92113170021
WEIGHTS:-25.6397756083
WEIGHTS:-20.2157612614
WEIGHTS:81.8271305918
WEIGHTS:40.7356566245
WEIGHTS:46.591401245
WEIGHTS:-18.0471914458
WEIGHTS:-1.77270652117
WEIGHTS:-34.7473042142
WEIGHTS:-9.26672353669
WEIGHTS:-14.8909167431
WEIGHTS:9.25856932867
WEIGHTS:-3.36468717587
WEIGHTS:-17.3179497502
WEIGHTS:0.320293683002
WEIGHTS:-11.2489856155
WEIGHTS:1.34047927064
WEIGHTS:-1.54406199186
WEIGHTS:50.3975336945
WEIGHTS:-2.63319542368
WEIGHTS:28.281523109
WEIGHTS:-0.975232060494
WEIGHTS:-14.7278236487
WEIGHTS:-72.4591999008
WEIGHTS:11.3875988526
WEIGHTS:-13.4921203907
WEIGHTS:-0.0252803428101
WEIGHTS:100.0
WEIGHTS:100.0
WEIGHTS:58.0746007445
WEIGHTS:2.86759039383
WEIGHTS:0.207805527325
WEIGHTS:-23.7634313703
WEIGHTS:-7.57072641171
WEIGHTS:4.55111186841
WEIGHTS:-21.9970752359
WEIGHTS:-9.4493421739
WEIGHTS:-83.7310596909
WEIGHTS:-18.0227198972
WEIGHTS:3.52420939437
WEIGHTS:-66.1244825433
WEIGHTS:4.74141355988
WEIGHTS:18.5324649286
WEIGHTS:13.2906070572
WEIGHTS:-13.4026366415
WEIGHTS:-48.8583857381
WEIGHTS:-0.202008596332
WEIGHTS:54.3648663051
WEIGHTS:45.904519322
WEIGHTS:11.6392999537
WEIGHTS:-100.0
WEIGHTS:0.194800105601
WEIGHTS:4.32783865135
WEIGHTS:-0.972257068874
WEIGHTS:-100.0
WEIGHTS:100.0
WEIGHTS:-12.289253439
WEIGHTS:-42.1760154789
WEIGHTS:78.9147921732
WEIGHTS:-8.07522969665
WEIGHTS:6.74236651018
WEIGHTS:31.3086026985
WEIGHTS:100.0
WEIGHTS:-49.1377916635
WEIGHTS:-9.57037475175
WEIGHTS:4.84182354202
WEIGHTS:-47.261516935
WEIGHTS:-5.33842509063
WEIGHTS:-0.445171483908
WEIGHTS:17.1228552347
WEIGHTS:-22.4574784959
WEIGHTS:2.4982474719
WEIGHTS:0.6971789224
WEIGHTS:-60.2143621724
WEIGHTS:-24.2924303728
WEIGHTS:10.6966503452
WEIGHTS:0.907400919253
WEIGHTS:-3.03914277111
WEIGHTS:22.3252510333
WEIGHTS:17.4299134767
WEIGHTS:16.834244985
WEIGHTS:28.9399622647
WEIGHTS:-12.8801095526
WEIGHTS:-0.646280897364
WEIGHTS:-2.62115129248
WEIGHTS:0.42415042817
WEIGHTS:53.5764742614
WEIGHTS:55.7755441518
WEIGHTS:3.14016737188
WEIGHTS:4.55622351652
WEIGHTS:40.1803331499
WEIGHTS:3.3177177456
WEIGHTS:54.2495487561
WEIGHTS:0.465344629964
WEIGHTS:4.80011610539
WEIGHTS:0.136234298696
WEIGHTS:3.89434825815
WEIGHTS:1.5393743089
WEIGHTS:2.1360193674
WEIGHTS:2.49231502591
WEIGHTS:4.20785141043
WEIGHTS:2.86292655749
WEIGHTS:3.18534563852
WEIGHTS:4.5453198694
WEIGHTS:4.54193540693
WEIGHTS:4.8702732452
WEIGHTS:2.13312227884
WEIGHTS:5.34965401786
WEIGHTS:4.69517947445
WEIGHTS:3.70247446499
WEIGHTS:1.63492920101
WEIGHTS:1.7083555925
WEIGHTS:3.43369683544
WEIGHTS:0.918730467308
WEIGHTS:1.76194430931
WEIGHTS:1.2757544246
WEIGHTS:0.0610267354142
WEIGHTS:2.62061572369
WEIGHTS:1.7611412085
WEIGHTS:3.51623656174
WEIGHTS:1.10311388467
WEIGHTS:2.65617522486
WEIGHTS:1.3715395922
WEIGHTS:-3.24563560637
WEIGHTS:2.84115035423
WEIGHTS:3.22637514396
WEIGHTS:0.905460043448
WEIGHTS:1.20234610018
WEIGHTS:0.642626064357
WEIGHTS:1.25198222193
WEIGHTS:1.89590808265
WEIGHTS:1.74882738071
WEIGHTS:1.5202923553
WEIGHTS:2.21891656823
WEIGHTS:2.1131382607
WEIGHTS:3.07964937182
WEIGHTS:0.388965804232
WEIGHTS:2.83019999458
WEIGHTS:1.2724214265
WEIGHTS:1.59512826908
WEIGHTS:-1.97874144677
WEIGHTS:0.995190038741
WEIGHTS:1.0566813752
WEIGHTS:1.4943689538
WEIGHTS:2.28380819716
WEIGHTS:1.26381658941
WEIGHTS:2.69140552369
WEIGHTS:2.36415504638
WEIGHTS:2.82283798948
WEIGHTS:2.96423738358
WEIGHTS:1.65005551545
WEIGHTS:1.95068046783
WEIGHTS:1.89229006151
WEIGHTS:2.26393315324
WEIGHTS:-0.119279149168
WEIGHTS:1.31249532787
WEIGHTS:0.77403718315
WEIGHTS:1.50591999014
WEIGHTS:1.87761042056
WEIGHTS:-2.90580114607
WEIGHTS:1.54977110167
WEIGHTS:0.812807474863
WEIGHTS:2.15945650035
WEIGHTS:3.07083225018
WEIGHTS:3.36742094562
WEIGHTS:2.96506526624
WEIGHTS:2.11703151807
WEIGHTS:-0.104298687485
WEIGHTS:1.91453130364
WEIGHTS:3.366519361
WEIGHTS:3.82954760747
WEIGHTS:-4.30648878545
WEIGHTS:1.2338317671
WEIGHTS:1.82878419365
WEIGHTS:1.29707347886
WEIGHTS:2.15654174542
WEIGHTS:2.18630705239
WEIGHTS:2.19976474637
WEIGHTS:1.30731584051
WEIGHTS:0.909172041276
WEIGHTS:-1.21131039233
WEIGHTS:1.33492813155
WEIGHTS:-2.6435280097
WEIGHTS:2.36838682318
WEIGHTS:-3.36009972888
WEIGHTS:1.62309748712
WEIGHTS:2.6277657535
WEIGHTS:3.06381023263
WEIGHTS:-0.285584394791
WEIGHTS:1.65366236528
WEIGHTS:1.36915120814
WEIGHTS:2.10945505337
WEIGHTS:3.68660101921
WEIGHTS:1.81966015827
WEIGHTS:4.52706278629
WEIGHTS:5.40351513728
WEIGHTS:4.35313728191
WEIGHTS:1.21663302991
WEIGHTS:1.36681064156
WEIGHTS:-0.455875297907
WEIGHTS:2.54870055446
WEIGHTS:3.44605447908
WEIGHTS:1.5852208833
WEIGHTS:-4.57112848504
WEIGHTS:-4.37990324477
WEIGHTS:3.897944883
WEIGHTS:0.224437097516
WEIGHTS:0.746699707589
WEIGHTS:1.68898132249
WEIGHTS:0.239273259046
WEIGHTS:0.631065996588
WEIGHTS:0.391122569264
WEIGHTS:0.195387451671
WEIGHTS:0.194727289019
WEIGHTS:0.397377507222
WEIGHTS:1.4355974581
WEIGHTS:0.170378941055
WEIGHTS:0.150523312491
WEIGHTS:2.53186541228
WEIGHTS:1.28495114596
WEIGHTS:-0.260812010058
WEIGHTS:0.292991927999
WEIGHTS:0.746222013528
WEIGHTS:0.862089616877
WEIGHTS:1.16933662004
WEIGHTS:0.555898158782
WEIGHTS:0.556185730008
WEIGHTS:2.031414561
WEIGHTS:0.262970296693
WEIGHTS:0.336090500147
WEIGHTS:1.7639737804
WEIGHTS:2.22833398728
WEIGHTS:3.26395735876
WEIGHTS:0.518507828102
WEIGHTS:2.78570234174
WEIGHTS:1.57342173441
WEIGHTS:-0.352887796918
WEIGHTS:0.779714359296
WEIGHTS:-0.283676734314
WEIGHTS:1.09616906376
WEIGHTS:1.4004583635
WEIGHTS:0.303142686345
WEIGHTS:0.772681906881
WEIGHTS:2.37948351995
WEIGHTS:2.39685204649
WEIGHTS:2.79304048392
WEIGHTS:0.309405675807
WEIGHTS:0.518430504336
WEIGHTS:0.33366526735
WEIGHTS:2.4670013892
WEIGHTS:2.52757229708
WEIGHTS:0.516956487327
WEIGHTS:0.719869457458
WEIGHTS:0.898698097596
WEIGHTS:-0.486344024729
WEIGHTS:0.107397216997
WEIGHTS:0.307576843168
WEIGHTS:1.25125200801
WEIGHTS:1.11613757658
WEIGHTS:1.89326343688
WEIGHTS:2.39978053303
WEIGHTS:3.35594465795
WEIGHTS:0.300839478783
WEIGHTS:0.289466923191
WEIGHTS:0.895148132759
WEIGHTS:1.72620310842
WEIGHTS:0.161555859765
WEIGHTS:0.199548869501
WEIGHTS:-2.27662795596
WEIGHTS:1.11257711953
WEIGHTS:1.69978603169
WEIGHTS:0.473399533813
WEIGHTS:0.21789548598
WEIGHTS:2.05527808029
WEIGHTS:0.125219150349
WEIGHTS:1.83912372216
WEIGHTS:1.04936012009
WEIGHTS:0.278880252787
WEIGHTS:0.182461607819
WEIGHTS:0.5072953677
WEIGHTS:0.521898035495
WEIGHTS:-0.782484419779
WEIGHTS:1.57258482796
WEIGHTS:0.380599492634
WEIGHTS:0.473926479714
WEIGHTS:0.50975916932
WEIGHTS:0.572180632169
WEIGHTS:1.15923468905
WEIGHTS:-1.47450515642
WEIGHTS:26.4372441088
WEIGHTS:-4.05424547914
WEIGHTS:-25.2719201864
WEIGHTS:0.774746992592
WEIGHTS:48.5053501144
WEIGHTS:18.8389455389
WEIGHTS:-32.7107865967
WEIGHTS:-37.2979891606
WEIGHTS:24.5481729633
WEIGHTS:-10.1640034406
WEIGHTS:32.4299357082
WEIGHTS:-33.9436694381
WEIGHTS:18.0391955669
WEIGHTS:-62.7993409796
WEIGHTS:-17.9365986369
WEIGHTS:-8.49806886634
WEIGHTS:-17.8637465609
WEIGHTS:-4.49325074524
WEIGHTS:-69.1279685791
WEIGHTS:-21.3961642876
WEIGHTS:-16.5473855136
WEIGHTS:-29.1060184929
WEIGHTS:6.98346215444
WEIGHTS:-17.79195337
WEIGHTS:13.45618756
WEIGHTS:-79.8625133663
WEIGHTS:-7.36734772648
WEIGHTS:-97.5839861549
WEIGHTS:-33.1601480612
WEIGHTS:-0.18261859142
WEIGHTS:-100.0
WEIGHTS:-18.6567491549
WEIGHTS:5.06166766298
WEIGHTS:23.3070360523
WEIGHTS:43.4746464392
WEIGHTS:-4.38106436916
WEIGHTS:-2.39775395559
WEIGHTS:-21.7079390801
WEIGHTS:-36.7699010999
WEIGHTS:-12.9243229355
WEIGHTS:-13.1856683463
WEIGHTS:42.2413545952
WEIGHTS:3.43154174338
WEIGHTS:100.0
WEIGHTS:53.5241422241
WEIGHTS:11.3374011615
WEIGHTS:7.40898313767
WEIGHTS:24.5314647494
WEIGHTS:-4.00825296732
WEIGHTS:5.12888714934
WEIGHTS:-19.5965274899
WEIGHTS:-23.42572317
WEIGHTS:-44.3805577442
WEIGHTS:71.056090058
WEIGHTS:-29.055158582
WEIGHTS:-42.1481740731
WEIGHTS:36.9481053251
WEIGHTS:-51.1120067749
WEIGHTS:-0.289549226767
WEIGHTS:20.8952253207
WEIGHTS:-1.47043330179
WEIGHTS:-49.4891867101
WEIGHTS:-5.29797579825
WEIGHTS:-8.02220220157
WEIGHTS:-15.2373543012
WEIGHTS:29.9012122417
WEIGHTS:19.7418339656
WEIGHTS:36.7292449807
WEIGHTS:12.9532864415
WEIGHTS:54.8017128195
WEIGHTS:-61.0713731745
WEIGHTS:21.5103532032
WEIGHTS:-17.4387986525
WEIGHTS:12.8333970698
WEIGHTS:-91.2430346677
WEIGHTS:3.50403641275
WEIGHTS:-16.6903773484
WEIGHTS:-46.1075615774
WEIGHTS:-9.30336266957
WEIGHTS:-4.90100993541
WEIGHTS:-23.5858460639
WEIGHTS:46.6990823982
WEIGHTS:6.6119446463
WEIGHTS:-22.9438327073
WEIGHTS:100.0
WEIGHTS:16.511827718
WEIGHTS:8.47902458793
WEIGHTS:-40.6919751407
WEIGHTS:-16.0924577939
WEIGHTS:-22.2801075299
WEIGHTS:40.9685259849
WEIGHTS:84.6100880494
WEIGHTS:-2.40492907708
WEIGHTS:-43.8647673655
WEIGHTS:-64.6731506763
WEIGHTS:-84.0680278512
WEIGHTS:-22.0626333148
WEIGHTS:-30.1864128613
WEIGHTS:-15.8902345676
WEIGHTS:-65.5159252421
WEIGHTS:-12.9012948406
WEIGHTS:-24.8256975212
WEIGHTS:-32.8101273579
WEIGHTS:-1.42965567375
WEIGHTS:12.1822825207
WEIGHTS:15.2128544734
WEIGHTS:-5.63411924744
WEIGHTS:-2.85922701071
WEIGHTS:13.7009444667
WEIGHTS:-19.2855781076
WEIGHTS:-51.4177509266
WEIGHTS:-15.4370361116
WEIGHTS:-3.31869145848
WEIGHTS:-6.04961223587
WEIGHTS:62.429094828
WEIGHTS:7.10735413141
WEIGHTS:-22.434744078
WEIGHTS:-4.11390740615
WEIGHTS:-12.8551347778
WEIGHTS:33.3231139241
WEIGHTS:0.0748924962757
WEIGHTS:-5.07571593032
WEIGHTS:3.33665421847
WEIGHTS:15.6113918618
WEIGHTS:100.0
WEIGHTS:-17.8996931025
WEIGHTS:-8.78500959651
WEIGHTS:5.73969606322
WEIGHTS:36.2224994649
WEIGHTS:57.0268184445
WEIGHTS:21.8818706643
WEIGHTS:-3.95202051672
WEIGHTS:-2.17763531524
WEIGHTS:70.5720747348
WEIGHTS:7.44226955638
WEIGHTS:-43.0282411048
WEIGHTS:-11.5275048436
WEIGHTS:-13.6667754562
WEIGHTS:-81.0679611654
WEIGHTS:-38.1284827689
WEIGHTS:13.3411088875
WEIGHTS:-86.7965897696
WEIGHTS:61.5995763259
WEIGHTS:-22.4742111567
WEIGHTS:24.5714073015
WEIGHTS:-4.71531694066
WEIGHTS:-65.8232958793
WEIGHTS:-1.22655436194
WEIGHTS:35.0608760339
WEIGHTS:55.7827843998
WEIGHTS:-0.448023835125
WEIGHTS:8.00531033689
WEIGHTS:-10.6901871589
WEIGHTS:-4.20944516331
WEIGHTS:-1.56386735983
WEIGHTS:-8.1710098677
WEIGHTS:27.7145139319
WEIGHTS:-17.3837132508
WEIGHTS:77.9994129598
WEIGHTS:62.5632039353
WEIGHTS:8.53367825148
WEIGHTS:18.3351577573
WEIGHTS:25.7855004177
WEIGHTS:5.87705245189
WEIGHTS:11.3246107834
WEIGHTS:-31.6889044424
WEIGHTS:-20.42782781
WEIGHTS:-5.17972142045
WEIGHTS:2.9388860151
WEIGHTS:-1.3997650584
WEIGHTS:-39.1532895882
WEIGHTS:33.363468679
WEIGHTS:-17.8570342879
WEIGHTS:-26.9259600825
WEIGHTS:22.7537261307
WEIGHTS:-37.1485962214
WEIGHTS:11.9975250958
WEIGHTS:-4.66468182991
WEIGHTS:-3.99625049642
WEIGHTS:74.3020289521
WEIGHTS:8.24542557323
WEIGHTS:-70.421730804
WEIGHTS:10.759820093
WEIGHTS:25.8914625507
WEIGHTS:17.4755486579
WEIGHTS:52.6095401401
WEIGHTS:-1.78096280843
WEIGHTS:-10.2340761011
WEIGHTS:-3.65536000399
WEIGHTS:-14.6124888136
WEIGHTS:19.2693206454
WEIGHTS:91.4665525542
WEIGHTS:-2.90838246399
WEIGHTS:74.2607034718
WEIGHTS:2.36229575821
WEIGHTS:46.5301471357
WEIGHTS:1.88978480768
WEIGHTS:14.9122940643
WEIGHTS:7.59132521241
WEIGHTS:55.7168345609
WEIGHTS:73.9371006506
WEIGHTS:-17.1147296739
WEIGHTS:1.58035450536
WEIGHTS:23.3209876442
WEIGHTS:2.94167507904
WEIGHTS:-18.0637147144
WEIGHTS:-6.36808757183
WEIGHTS:9.89452027878
WEIGHTS:-56.681595342
WEIGHTS:-15.0554687981
WEIGHTS:10.8890264461
WEIGHTS:-14.7245920283
WEIGHTS:-37.4109470129
WEIGHTS:25.6800771904
WEIGHTS:-48.4089627431
WEIGHTS:-38.0284279092
WEIGHTS:90.2973573404
WEIGHTS:11.8950730019
WEIGHTS:-23.5707256773
WEIGHTS:9.60466497911
WEIGHTS:-16.0328307212
WEIGHTS:-79.6892436156
WEIGHTS:12.4228798955
WEIGHTS:-60.6958831955
WEIGHTS:-99.2041227594
WEIGHTS:-4.29298703285
WEIGHTS:-51.5723923728
WEIGHTS:20.4035431239
WEIGHTS:9.05708769715
WEIGHTS:3.3999245621
WEIGHTS:7.29160872538
WEIGHTS:47.1372619998
WEIGHTS:-2.77330698211
WEIGHTS:-80.4242033066
WEIGHTS:0.0697890696459
WEIGHTS:9.43940247018
WEIGHTS:-54.3042966578
WEIGHTS:-12.6814891251
WEIGHTS:-2.03448275659
WEIGHTS:-27.5023492425
WEIGHTS:20.5090067627
WEIGHTS:27.5754924142
WEIGHTS:59.8747369059
WEIGHTS:-14.0974790424
WEIGHTS:-40.370300833
WEIGHTS:9.74420824874
WEIGHTS:30.6041204772
WEIGHTS:18.4053632294
WEIGHTS:-6.44244999374
WEIGHTS:-50.4613047471
WEIGHTS:6.46605325772
WEIGHTS:-2.15632795529
WEIGHTS:8.02580502233
WEIGHTS:-1.01699904684
WEIGHTS:-7.82506577748
WEIGHTS:14.5912482008
WEIGHTS:73.8530516674
WEIGHTS:-23.9535839015
WEIGHTS:37.1033598177
WEIGHTS:-94.3614658307
WEIGHTS:-57.9061420305
WEIGHTS:-0.249266394463
WEIGHTS:18.4535697783
WEIGHTS:8.46815233988
WEIGHTS:11.4978813587
WEIGHTS:11.3350807104
WEIGHTS:10.5854523848
WEIGHTS:9.40957832403
WEIGHTS:41.7439127541
WEIGHTS:3.06049662714
WEIGHTS:-5.29127004727
WEIGHTS:-39.4507829831
WEIGHTS:-11.836273777
WEIGHTS:7.11253969097
WEIGHTS:7.74700800122
WEIGHTS:7.07203375543
WEIGHTS:10.6772375354
WEIGHTS:32.8927862104
WEIGHTS:-71.4508599889
WEIGHTS:-5.35194000743
WEIGHTS:87.3344128821
WEIGHTS:5.63978740206
WEIGHTS:-60.7472236478
WEIGHTS:-49.8704269089
WEIGHTS:8.97607660809
WEIGHTS:86.3225531656
WEIGHTS:6.73023343246
WEIGHTS:-8.64516316734
WEIGHTS:-1.11522677892
WEIGHTS:-3.53569213004
WEIGHTS:7.9261469308
WEIGHTS:-72.6444579148
WEIGHTS:-7.30448533948
WEIGHTS:87.2466308672
WEIGHTS:-7.20013470117
WEIGHTS:-10.1246918763
WEIGHTS:11.0548713338
WEIGHTS:-4.34619657205
WEIGHTS:50.2965854461
WEIGHTS:-13.9956851742
WEIGHTS:-88.0316871009
WEIGHTS:-1.45384059078
WEIGHTS:-28.6230507119
WEIGHTS:7.91198502288
WEIGHTS:-47.5495481087
WEIGHTS:-78.8501554725
WEIGHTS:-14.625306618
WEIGHTS:1.74185977602
WEIGHTS:1.87923640454
WEIGHTS:-44.3362055716
WEIGHTS:2.19845366911
WEIGHTS:16.0804607111
WEIGHTS:3.12551514751
WEIGHTS:-4.29206422985
WEIGHTS:-20.9885397822
WEIGHTS:1.23431801075
WEIGHTS:33.4506956169
WEIGHTS:3.72079644948
WEIGHTS:9.32062157831
WEIGHTS:31.6346797883
WEIGHTS:-7.66830343837
WEIGHTS:-80.7261240635
WEIGHTS:1.29736310252
WEIGHTS:-11.9626964294
WEIGHTS:-11.2921720538
WEIGHTS:15.7291284021
WEIGHTS:2.9036264485
WEIGHTS:2.32954283127
WEIGHTS:1.6045151267
WEIGHTS:2.57449392432
WEIGHTS:3.63276184137
WEIGHTS:6.95159844453
WEIGHTS:9.10490066646
WEIGHTS:10.5464290328
WEIGHTS:2.33161075428
WEIGHTS:-28.8519847533
WEIGHTS:-31.1542363429
WEIGHTS:7.79485109466
WEIGHTS:6.10733524814
WEIGHTS:-19.4329795873
WEIGHTS:-9.02543024611
WEIGHTS:-11.4566431717
WEIGHTS:2.12780147518
WEIGHTS:-96.6250789798
WEIGHTS:18.4122218414
WEIGHTS:-4.42351892962
WEIGHTS:-29.6991666457
WEIGHTS:1.6717645434
WEIGHTS:2.76948438345
WEIGHTS:2.45204614521
WEIGHTS:-1.53091620625
WEIGHTS:-3.82480414525
WEIGHTS:5.22217143922
WEIGHTS:-13.3218862358
WEIGHTS:-68.0136404838
WEIGHTS:-5.43282233453
WEIGHTS:8.47786356381
WEIGHTS:-1.87639863928
WEIGHTS:-10.3204500036
WEIGHTS:40.1214505818
WEIGHTS:8.30635564196
WEIGHTS:9.5187076834
WEIGHTS:11.6939013601
WEIGHTS:2.40031331236
WEIGHTS:1.97342830434
WEIGHTS:-38.9101529109
WEIGHTS:3.56862331746
WEIGHTS:2.41284227434
WEIGHTS:2.56447417887
WEIGHTS:-32.277367896
WEIGHTS:7.13811684185
WEIGHTS:7.63218510522
WEIGHTS:2.58038270821
WEIGHTS:2.19186718923
WEIGHTS:26.6677413608
WEIGHTS:2.07232697719
WEIGHTS:9.22772969262
WEIGHTS:-28.7848597377
WEIGHTS:13.0351721948
WEIGHTS:1.47839300887
WEIGHTS:4.76220189524
WEIGHTS:2.27305870557
WEIGHTS:-29.4971154771
WEIGHTS:6.60830275152
WEIGHTS:2.94838214313
WEIGHTS:2.33910252435
WEIGHTS:-2.1914375496
WEIGHTS:2.34862830969
WEIGHTS:-9.60519235509
WEIGHTS:-1.71928921207
WEIGHTS:3.08299578382
WEIGHTS:2.70899401208
WEIGHTS:0.0610520079972
WEIGHTS:-2.53179712826
WEIGHTS:2.83377526787
WEIGHTS:0.769480389844
WEIGHTS:-3.08152685028
WEIGHTS:-2.70662441802
WEIGHTS:0.885939219536
WEIGHTS:2.53207152577
WEIGHTS:-2.83229442053
CONEC:-1 194
CONEC:0 194
CONEC:1 194
CONEC:2 194
CONEC:3 194
CONEC:4 194
CONEC:5 194
CONEC:6 194
CONEC:7 194
CONEC:8 194
CONEC:9 194
CONEC:10 194
CONEC:11 194
CONEC:12 194
CONEC:13 194
CONEC:14 194
CONEC:15 194
CONEC:16 194
CONEC:17 194
CONEC:18 194
CONEC:19 194
CONEC:20 194
CONEC:21 194
CONEC:22 194
CONEC:23 194
CONEC:24 194
CONEC:25 194
CONEC:26 194
CONEC:27 194
CONEC:28 194
CONEC:29 194
CONEC:30 194
CONEC:31 194
CONEC:32 194
CONEC:33 194
CONEC:34 194
CONEC:35 194
CONEC:36 194
CONEC:37 194
CONEC:38 194
CONEC:39 194
CONEC:40 194
CONEC:41 194
CONEC:42 194
CONEC:43 194
CONEC:44 194
CONEC:45 194
CONEC:46 194
CONEC:47 194
CONEC:48 194
CONEC:49 194
CONEC:50 194
CONEC:51 194
CONEC:52 194
CONEC:53 194
CONEC:54 194
CONEC:55 194
CONEC:56 194
CONEC:57 194
CONEC:58 194
CONEC:59 194
CONEC:60 194
CONEC:61 194
CONEC:62 194
CONEC:63 194
CONEC:64 194
CONEC:65 194
CONEC:66 194
CONEC:67 194
CONEC:68 194
CONEC:69 194
CONEC:70 194
CONEC:71 194
CONEC:72 194
CONEC:73 194
CONEC:74 194
CONEC:75 194
CONEC:76 194
CONEC:77 194
CONEC:78 194
CONEC:79 194
CONEC:80 194
CONEC:81 194
CONEC:82 194
CONEC:83 194
CONEC:84 194
CONEC:85 194
CONEC:86 194
CONEC:87 194
CONEC:88 194
CONEC:89 194
CONEC:90 194
CONEC:91 194
CONEC:92 194
CONEC:93 194
CONEC:94 194
CONEC:95 194
CONEC:96 194
CONEC:97 194
CONEC:98 194
CONEC:99 194
CONEC:100 194
CONEC:101 194
CONEC:102 194
CONEC:103 194
CONEC:104 194
CONEC:105 194
CONEC:106 194
CONEC:107 194
CONEC:108 194
CONEC:109 194
CONEC:110 194
CONEC:111 194
CONEC:112 194
CONEC:113 194
CONEC:114 194
CONEC:115 194
CONEC:116 194
CONEC:117 194
CONEC:118 194
CONEC:119 194
CONEC:120 194
CONEC:121 194
CONEC:122 194
CONEC:123 194
CONEC:124 194
CONEC:125 194
CONEC:126 194
CONEC:127 194
CONEC:128 194
CONEC:129 194
CONEC:130 194
CONEC:131 194
CONEC:132 194
CONEC:133 194
CONEC:134 194
CONEC:135 194
CONEC:136 194
CONEC:137 194
CONEC:138 194
CONEC:139 194
CONEC:140 194
CONEC:141 194
CONEC:142 194
CONEC:143 194
CONEC:144 194
CONEC:145 194
CONEC:146 194
CONEC:147 194
CONEC:148 194
CONEC:149 194
CONEC:150 194
CONEC:151 194
CONEC:152 194
CONEC:153 194
CONEC:154 194
CONEC:155 194
CONEC:156 194
CONEC:157 194
CONEC:158 194
CONEC:159 194
CONEC:160 194
CONEC:161 194
CONEC:162 194
CONEC:163 194
CONEC:164 194
CONEC:165 194
CONEC:166 194
CONEC:167 194
CONEC:168 194
CONEC:169 194
CONEC:170 194
CONEC:171 194
CONEC:172 194
CONEC:173 194
CONEC:174 194
CONEC:175 194
CONEC:176 194
CONEC:177 194
CONEC:178 194
CONEC:179 194
CONEC:180 194
CONEC:181 194
CONEC:182 194
CONEC:183 194
CONEC:184 194
CONEC:185 194
CONEC:186 194
CONEC:187 194
CONEC:188 194
CONEC:189 194
CONEC:190 194
CONEC:191 194
CONEC:192 194
CONEC:193 194
CONEC:-1 195
CONEC:0 195
CONEC:1 195
CONEC:2 195
CONEC:3 195
CONEC:4 195
CONEC:5 195
CONEC:6 195
CONEC:7 195
CONEC:8 195
CONEC:9 195
CONEC:10 195
CONEC:11 195
CONEC:12 195
CONEC:13 195
CONEC:14 195
CONEC:15 195
CONEC:16 195
CONEC:17 195
CONEC:18 195
CONEC:19 195
CONEC:20 195
CONEC:21 195
CONEC:22 195
CONEC:23 195
CONEC:24 195
CONEC:25 195
CONEC:26 195
CONEC:27 195
CONEC:28 195
CONEC:29 195
CONEC:30 195
CONEC:31 195
CONEC:32 195
CONEC:33 195
CONEC:34 195
CONEC:35 195
CONEC:36 195
CONEC:37 195
CONEC:38 195
CONEC:39 195
CONEC:40 195
CONEC:41 195
CONEC:42 195
CONEC:43 195
CONEC:44 195
CONEC:45 195
CONEC:46 195
CONEC:47 195
CONEC:48 195
CONEC:49 195
CONEC:50 195
CONEC:51 195
CONEC:52 195
CONEC:53 195
CONEC:54 195
CONEC:55 195
CONEC:56 195
CONEC:57 195
CONEC:58 195
CONEC:59 195
CONEC:60 195
CONEC:61 195
CONEC:62 195
CONEC:63 195
CONEC:64 195
CONEC:65 195
CONEC:66 195
CONEC:67 195
CONEC:68 195
CONEC:69 195
CONEC:70 195
CONEC:71 195
CONEC:72 195
CONEC:73 195
CONEC:74 195
CONEC:75 195
CONEC:76 195
CONEC:77 195
CONEC:78 195
CONEC:79 195
CONEC:80 195
CONEC:81 195
CONEC:82 195
CONEC:83 195
CONEC:84 195
CONEC:85 195
CONEC:86 195
CONEC:87 195
CONEC:88 195
CONEC:89 195
CONEC:90 195
CONEC:91 195
CONEC:92 195
CONEC:93 195
CONEC:94 195
CONEC:95 195
CONEC:96 195
CONEC:97 195
CONEC:98 195
CONEC:99 195
CONEC:100 195
CONEC:101 195
CONEC:102 195
CONEC:103 195
CONEC:104 195
CONEC:105 195
CONEC:106 195
CONEC:107 195
CONEC:108 195
CONEC:109 195
CONEC:110 195
CONEC:111 195
CONEC:112 195
CONEC:113 195
CONEC:114 195
CONEC:115 195
CONEC:116 195
CONEC:117 195
CONEC:118 195
CONEC:119 195
CONEC:120 195
CONEC:121 195
CONEC:122 195
CONEC:123 195
CONEC:124 195
CONEC:125 195
CONEC:126 195
CONEC:127 195
CONEC:128 195
CONEC:129 195
CONEC:130 195
CONEC:131 195
CONEC:132 195
CONEC:133 195
CONEC:134 195
CONEC:135 195
CONEC:136 195
CONEC:137 195
CONEC:138 195
CONEC:139 195
CONEC:140 195
CONEC:141 195
CONEC:142 195
CONEC:143 195
CONEC:144 195
CONEC:145 195
CONEC:146 195
CONEC:147 195
CONEC:148 195
CONEC:149 195
CONEC:150 195
CONEC:151 195
CONEC:152 195
CONEC:153 195
CONEC:154 195
CONEC:155 195
CONEC:156 195
CONEC:157 195
CONEC:158 195
CONEC:159 195
CONEC:160 195
CONEC:161 195
CONEC:162 195
CONEC:163 195
CONEC:164 195
CONEC:165 195
CONEC:166 195
CONEC:167 195
CONEC:168 195
CONEC:169 195
CONEC:170 195
CONEC:171 195
CONEC:172 195
CONEC:173 195
CONEC:174 195
CONEC:175 195
CONEC:176 195
CONEC:177 195
CONEC:178 195
CONEC:179 195
CONEC:180 195
CONEC:181 195
CONEC:182 195
CONEC:183 195
CONEC:184 195
CONEC:185 195
CONEC:186 195
CONEC:187 195
CONEC:188 195
CONEC:189 195
CONEC:190 195
CONEC:191 195
CONEC:192 195
CONEC:193 195
CONEC:-1 196
CONEC:0 196
CONEC:1 196
CONEC:2 196
CONEC:3 196
CONEC:4 196
CONEC:5 196
CONEC:6 196
CONEC:7 196
CONEC:8 196
CONEC:9 196
CONEC:10 196
CONEC:11 196
CONEC:12 196
CONEC:13 196
CONEC:14 196
CONEC:15 196
CONEC:16 196
CONEC:17 196
CONEC:18 196
CONEC:19 196
CONEC:20 196
CONEC:21 196
CONEC:22 196
CONEC:23 196
CONEC:24 196
CONEC:25 196
CONEC:26 196
CONEC:27 196
CONEC:28 196
CONEC:29 196
CONEC:30 196
CONEC:31 196
CONEC:32 196
CONEC:33 196
CONEC:34 196
CONEC:35 196
CONEC:36 196
CONEC:37 196
CONEC:38 196
CONEC:39 196
CONEC:40 196
CONEC:41 196
CONEC:42 196
CONEC:43 196
CONEC:44 196
CONEC:45 196
CONEC:46 196
CONEC:47 196
CONEC:48 196
CONEC:49 196
CONEC:50 196
CONEC:51 196
CONEC:52 196
CONEC:53 196
CONEC:54 196
CONEC:55 196
CONEC:56 196
CONEC:57 196
CONEC:58 196
CONEC:59 196
CONEC:60 196
CONEC:61 196
CONEC:62 196
CONEC:63 196
CONEC:64 196
CONEC:65 196
CONEC:66 196
CONEC:67 196
CONEC:68 196
CONEC:69 196
CONEC:70 196
CONEC:71 196
CONEC:72 196
CONEC:73 196
CONEC:74 196
CONEC:75 196
CONEC:76 196
CONEC:77 196
CONEC:78 196
CONEC:79 196
CONEC:80 196
CONEC:81 196
CONEC:82 196
CONEC:83 196
CONEC:84 196
CONEC:85 196
CONEC:86 196
CONEC:87 196
CONEC:88 196
CONEC:89 196
CONEC:90 196
CONEC:91 196
CONEC:92 196
CONEC:93 196
CONEC:94 196
CONEC:95 196
CONEC:96 196
CONEC:97 196
CONEC:98 196
CONEC:99 196
CONEC:100 196
CONEC:101 196
CONEC:102 196
CONEC:103 196
CONEC:104 196
CONEC:105 196
CONEC:106 196
CONEC:107 196
CONEC:108 196
CONEC:109 196
CONEC:110 196
CONEC:111 196
CONEC:112 196
CONEC:113 196
CONEC:114 196
CONEC:115 196
CONEC:116 196
CONEC:117 196
CONEC:118 196
CONEC:119 196
CONEC:120 196
CONEC:121 196
CONEC:122 196
CONEC:123 196
CONEC:124 196
CONEC:125 196
CONEC:126 196
CONEC:127 196
CONEC:128 196
CONEC:129 196
CONEC:130 196
CONEC:131 196
CONEC:132 196
CONEC:133 196
CONEC:134 196
CONEC:135 196
CONEC:136 196
CONEC:137 196
CONEC:138 196
CONEC:139 196
CONEC:140 196
CONEC:141 196
CONEC:142 196
CONEC:143 196
CONEC:144 196
CONEC:145 196
CONEC:146 196
CONEC:147 196
CONEC:148 196
CONEC:149 196
CONEC:150 196
CONEC:151 196
CONEC:152 196
CONEC:153 196
CONEC:154 196
CONEC:155 196
CONEC:156 196
CONEC:157 196
CONEC:158 196
CONEC:159 196
CONEC:160 196
CONEC:161 196
CONEC:162 196
CONEC:163 196
CONEC:164 196
CONEC:165 196
CONEC:166 196
CONEC:167 196
CONEC:168 196
CONEC:169 196
CONEC:170 196
CONEC:171 196
CONEC:172 196
CONEC:173 196
CONEC:174 196
CONEC:175 196
CONEC:176 196
CONEC:177 196
CONEC:178 196
CONEC:179 196
CONEC:180 196
CONEC:181 196
CONEC:182 196
CONEC:183 196
CONEC:184 196
CONEC:185 196
CONEC:186 196
CONEC:187 196
CONEC:188 196
CONEC:189 196
CONEC:190 196
CONEC:191 196
CONEC:192 196
CONEC:193 196
CONEC:-1 197
CONEC:0 197
CONEC:1 197
CONEC:2 197
CONEC:3 197
CONEC:4 197
CONEC:5 197
CONEC:6 197
CONEC:7 197
CONEC:8 197
CONEC:9 197
CONEC:10 197
CONEC:11 197
CONEC:12 197
CONEC:13 197
CONEC:14 197
CONEC:15 197
CONEC:16 197
CONEC:17 197
CONEC:18 197
CONEC:19 197
CONEC:20 197
CONEC:21 197
CONEC:22 197
CONEC:23 197
CONEC:24 197
CONEC:25 197
CONEC:26 197
CONEC:27 197
CONEC:28 197
CONEC:29 197
CONEC:30 197
CONEC:31 197
CONEC:32 197
CONEC:33 197
CONEC:34 197
CONEC:35 197
CONEC:36 197
CONEC:37 197
CONEC:38 197
CONEC:39 197
CONEC:40 197
CONEC:41 197
CONEC:42 197
CONEC:43 197
CONEC:44 197
CONEC:45 197
CONEC:46 197
CONEC:47 197
CONEC:48 197
CONEC:49 197
CONEC:50 197
CONEC:51 197
CONEC:52 197
CONEC:53 197
CONEC:54 197
CONEC:55 197
CONEC:56 197
CONEC:57 197
CONEC:58 197
CONEC:59 197
CONEC:60 197
CONEC:61 197
CONEC:62 197
CONEC:63 197
CONEC:64 197
CONEC:65 197
CONEC:66 197
CONEC:67 197
CONEC:68 197
CONEC:69 197
CONEC:70 197
CONEC:71 197
CONEC:72 197
CONEC:73 197
CONEC:74 197
CONEC:75 197
CONEC:76 197
CONEC:77 197
CONEC:78 197
CONEC:79 197
CONEC:80 197
CONEC:81 197
CONEC:82 197
CONEC:83 197
CONEC:84 197
CONEC:85 197
CONEC:86 197
CONEC:87 197
CONEC:88 197
CONEC:89 197
CONEC:90 197
CONEC:91 197
CONEC:92 197
CONEC:93 197
CONEC:94 197
CONEC:95 197
CONEC:96 197
CONEC:97 197
CONEC:98 197
CONEC:99 197
CONEC:100 197
CONEC:101 197
CONEC:102 197
CONEC:103 197
CONEC:104 197
CONEC:105 197
CONEC:106 197
CONEC:107 197
CONEC:108 197
CONEC:109 197
CONEC:110 197
CONEC:111 197
CONEC:112 197
CONEC:113 197
CONEC:114 197
CONEC:115 197
CONEC:116 197
CONEC:117 197
CONEC:118 197
CONEC:119 197
CONEC:120 197
CONEC:121 197
CONEC:122 197
CONEC:123 197
CONEC:124 197
CONEC:125 197
CONEC:126 197
CONEC:127 197
CONEC:128 197
CONEC:129 197
CONEC:130 197
CONEC:131 197
CONEC:132 197
CONEC:133 197
CONEC:134 197
CONEC:135 197
CONEC:136 197
CONEC:137 197
CONEC:138 197
CONEC:139 197
CONEC:140 197
CONEC:141 197
CONEC:142 197
CONEC:143 197
CONEC:144 197
CONEC:145 197
CONEC:146 197
CONEC:147 197
CONEC:148 197
CONEC:149 197
CONEC:150 197
CONEC:151 197
CONEC:152 197
CONEC:153 197
CONEC:154 197
CONEC:155 197
CONEC:156 197
CONEC:157 197
CONEC:158 197
CONEC:159 197
CONEC:160 197
CONEC:161 197
CONEC:162 197
CONEC:163 197
CONEC:164 197
CONEC:165 197
CONEC:166 197
CONEC:167 197
CONEC:168 197
CONEC:169 197
CONEC:170 197
CONEC:171 197
CONEC:172 197
CONEC:173 197
CONEC:174 197
CONEC:175 197
CONEC:176 197
CONEC:177 197
CONEC:178 197
CONEC:179 197
CONEC:180 197
CONEC:181 197
CONEC:182 197
CONEC:183 197
CONEC:184 197
CONEC:185 197
CONEC:186 197
CONEC:187 197
CONEC:188 197
CONEC:189 197
CONEC:190 197
CONEC:191 197
CONEC:192 197
CONEC:193 197
CONEC:-1 198
CONEC:0 198
CONEC:1 198
CONEC:2 198
CONEC:3 198
CONEC:4 198
CONEC:5 198
CONEC:6 198
CONEC:7 198
CONEC:8 198
CONEC:9 198
CONEC:10 198
CONEC:11 198
CONEC:12 198
CONEC:13 198
CONEC:14 198
CONEC:15 198
CONEC:16 198
CONEC:17 198
CONEC:18 198
CONEC:19 198
CONEC:20 198
CONEC:21 198
CONEC:22 198
CONEC:23 198
CONEC:24 198
CONEC:25 198
CONEC:26 198
CONEC:27 198
CONEC:28 198
CONEC:29 198
CONEC:30 198
CONEC:31 198
CONEC:32 198
CONEC:33 198
CONEC:34 198
CONEC:35 198
CONEC:36 198
CONEC:37 198
CONEC:38 198
CONEC:39 198
CONEC:40 198
CONEC:41 198
CONEC:42 198
CONEC:43 198
CONEC:44 198
CONEC:45 198
CONEC:46 198
CONEC:47 198
CONEC:48 198
CONEC:49 198
CONEC:50 198
CONEC:51 198
CONEC:52 198
CONEC:53 198
CONEC:54 198
CONEC:55 198
CONEC:56 198
CONEC:57 198
CONEC:58 198
CONEC:59 198
CONEC:60 198
CONEC:61 198
CONEC:62 198
CONEC:63 198
CONEC:64 198
CONEC:65 198
CONEC:66 198
CONEC:67 198
CONEC:68 198
CONEC:69 198
CONEC:70 198
CONEC:71 198
CONEC:72 198
CONEC:73 198
CONEC:74 198
CONEC:75 198
CONEC:76 198
CONEC:77 198
CONEC:78 198
CONEC:79 198
CONEC:80 198
CONEC:81 198
CONEC:82 198
CONEC:83 198
CONEC:84 198
CONEC:85 198
CONEC:86 198
CONEC:87 198
CONEC:88 198
CONEC:89 198
CONEC:90 198
CONEC:91 198
CONEC:92 198
CONEC:93 198
CONEC:94 198
CONEC:95 198
CONEC:96 198
CONEC:97 198
CONEC:98 198
CONEC:99 198
CONEC:100 198
CONEC:101 198
CONEC:102 198
CONEC:103 198
CONEC:104 198
CONEC:105 198
CONEC:106 198
CONEC:107 198
CONEC:108 198
CONEC:109 198
CONEC:110 198
CONEC:111 198
CONEC:112 198
CONEC:113 198
CONEC:114 198
CONEC:115 198
CONEC:116 198
CONEC:117 198
CONEC:118 198
CONEC:119 198
CONEC:120 198
CONEC:121 198
CONEC:122 198
CONEC:123 198
CONEC:124 198
CONEC:125 198
CONEC:126 198
CONEC:127 198
CONEC:128 198
CONEC:129 198
CONEC:130 198
CONEC:131 198
CONEC:132 198
CONEC:133 198
CONEC:134 198
CONEC:135 198
CONEC:136 198
CONEC:137 198
CONEC:138 198
CONEC:139 198
CONEC:140 198
CONEC:141 198
CONEC:142 198
CONEC:143 198
CONEC:144 198
CONEC:145 198
CONEC:146 198
CONEC:147 198
CONEC:148 198
CONEC:149 198
CONEC:150 198
CONEC:151 198
CONEC:152 198
CONEC:153 198
CONEC:154 198
CONEC:155 198
CONEC:156 198
CONEC:157 198
CONEC:158 198
CONEC:159 198
CONEC:160 198
CONEC:161 198
CONEC:162 198
CONEC:163 198
CONEC:164 198
CONEC:165 198
CONEC:166 198
CONEC:167 198
CONEC:168 198
CONEC:169 198
CONEC:170 198
CONEC:171 198
CONEC:172 198
CONEC:173 198
CONEC:174 198
CONEC:175 198
CONEC:176 198
CONEC:177 198
CONEC:178 198
CONEC:179 198
CONEC:180 198
CONEC:181 198
CONEC:182 198
CONEC:183 198
CONEC:184 198
CONEC:185 198
CONEC:186 198
CONEC:187 198
CONEC:188 198
CONEC:189 198
CONEC:190 198
CONEC:191 198
CONEC:192 198
CONEC:193 198
CONEC:-1 199
CONEC:194 199
CONEC:195 199
CONEC:196 199
CONEC:197 199
CONEC:198 199
CONEC:-1 200
CONEC:194 200
CONEC:195 200
CONEC:196 200
CONEC:197 200
CONEC:198 200
INNO:193
INNO:192
INNO:191
INNO:190
INNO:189
INNO:188
INNO:187
INNO:186
INNO:185
INNO:184
INNO:183
INNO:182
INNO:181
INNO:180
INNO:179
INNO:178
INNO:177
INNO:176
INNO:175
INNO:174
INNO:173
INNO:172
INNO:171
INNO:170
INNO:169
INNO:168
INNO:167
INNO:166
INNO:165
INNO:164
INNO:163
INNO:162
INNO:161
INNO:160
INNO:159
INNO:158
INNO:157
INNO:156
INNO:155
INNO:154
INNO:153
INNO:152
INNO:151
INNO:150
INNO:149
INNO:148
INNO:147
INNO:146
INNO:145
INNO:144
INNO:143
INNO:142
INNO:141
INNO:140
INNO:139
INNO:138
INNO:137
INNO:136
INNO:135
INNO:134
INNO:133
INNO:132
INNO:131
INNO:130
INNO:129
INNO:128
INNO:127
INNO:126
INNO:125
INNO:124
INNO:123
INNO:122
INNO:121
INNO:120
INNO:119
INNO:118
INNO:117
INNO:116
INNO:115
INNO:114
INNO:113
INNO:112
INNO:111
INNO:110
INNO:109
INNO:108
INNO:107
INNO:106
INNO:105
INNO:104
INNO:103
INNO:102
INNO:101
INNO:100
INNO:99
INNO:98
INNO:97
INNO:96
INNO:95
INNO:94
INNO:93
INNO:92
INNO:91
INNO:90
INNO:89
INNO:88
INNO:87
INNO:86
INNO:85
INNO:84
INNO:83
INNO:82
INNO:81
INNO:80
INNO:79
INNO:78
INNO:77
INNO:76
INNO:75
INNO:74
INNO:73
INNO:72
INNO:71
INNO:70
INNO:69
INNO:68
INNO:67
INNO:66
INNO:65
INNO:64
INNO:63
INNO:62
INNO:61
INNO:60
INNO:59
INNO:58
INNO:57
INNO:56
INNO:55
INNO:54
INNO:53
INNO:52
INNO:51
INNO:50
INNO:49
INNO:48
INNO:47
INNO:46
INNO:45
INNO:44
INNO:43
INNO:42
INNO:41
INNO:40
INNO:39
INNO:38
INNO:37
INNO:36
INNO:35
INNO:34
INNO:33
INNO:32
INNO:31
INNO:30
INNO:29
INNO:28
INNO:27
INNO:26
INNO:25
INNO:24
INNO:23
INNO:22
INNO:21
INNO:20
INNO:19
INNO:18
INNO:17
INNO:16
INNO:15
INNO:14
INNO:13
INNO:12
INNO:11
INNO:10
INNO:9
INNO:8
INNO:7
INNO:6
INNO:5
INNO:4
INNO:3
INNO:2
INNO:1
INNO:0
OUTNO:199
OUTNO:200
ENI:5.38226882582 0.241484336616
ENI:127.150807194 0.766520574414
ENI:1.40320899322 0.163933793932
ENI:35.4537218106 0.807282703632
ENI:18.1980503347 0.766361493713
ENI:0.978873541541 0.171645508924
ENI:1.13618672113 0.164133755398
ENI:232.857868984 0.737334549945
ENI:1.01550760678 0.829064171192
ENI:7.96015798273 0.759815993108
ENI:1.04104258875 0.831419138892
ENI:15.0311953954 0.23912023872
ENI:16.0928316429 0.207196926645
ENI:8.08775270531 0.823078651655
ENI:1.00776205529 0.169603659975
ENI:29.7436117741 0.85
ENI:19.9785139425 0.85
ENI:28.8832609962 0.15
ENI:23.0004311999 0.15
ENI:1.98457364132 0.165217591298
ENI:15.0955865543 0.85
ENI:3.71467609218 0.849818558507
ENI:0.856802826721 0.164406019442
ENI:0.870705833559 0.151202785464
ENI:29.917364185 0.85
ENI:10.133560029 0.85
ENI:16.0735248035 0.15
ENI:7.31925598975 0.15
ENI:89.3019569467 0.15
ENI:1.23602882731 0.15
ENI:1.88087769107 0.15
ENI:1.03473402993 0.815304690842
ENI:3.55487037455 0.714192567361
ENI:0.352903664862 0.849491040721
ENI:4.21662177209 0.156137054749
ENI:9.49786027371 0.160017249654
ENI:9.50565216998 0.720562491513
ENI:0.883121175299 0.15
ENI:0.594858105543 0.15
ENI:0.633844545449 0.775861322815
ENI:0.493141841955 0.85
ENI:4.72797790153 0.85
ENI:5.08227934244 0.159668596742
ENI:2.33944933305 0.15
ENI:20.6378879871 0.15
ENI:1.65524572405 0.15
ENI:33.7643866113 0.85
ENI:0.924766439401 0.15
ENI:1.9500630951 0.15
ENI:1.06632921895 0.765416723433
ENI:2.68946480687 0.725362205351
ENI:0.150054120821 0.85
ENI:0.750751366805 0.15
ENI:2.47805797606 0.15
ENI:7.41468283073 0.693993575673
ENI:0.521671732495 0.15
ENI:52.0951041112 0.15
ENI:33.7690455308 0.15
ENI:4.69417402689 0.85
ENI:0.207988387471 0.85
ENI:0.679032318763 0.15
ENI:2.7249155894 0.740944369323
ENI:0.309617179042 0.85
ENI:0.668529343471 0.15
ENI:1.64833317257 0.246996413776
ENI:28.4363006586 0.334703335937
ENI:1.15055807097 0.85
ENI:2.35115672132 0.277363300137
ENI:2.9171910568 0.285838747635
ENI:0.372722134578 0.211890792482
ENI:2.04663582178 0.802495129318
ENI:5.93143605823 0.809873278673
ENI:9.32452220872 0.275516715583
ENI:1.39771495624 0.654788033668
ENI:0.425345514702 0.15
ENI:2.31522505508 0.85
ENI:5.54885896058 0.85
ENI:5.45514401382 0.325556127691
ENI:0.26400192911 0.85
ENI:1.31119355772 0.15
ENI:43.3125814521 0.392700518419
ENI:2.1912903912 0.85
ENI:2.75213055107 0.15
ENI:0.175 0.15
ENI:0.175 0.15
ENI:0.35 0.15
ENI:0.7 0.15
ENI:0.35 0.15
ENI:0.1 0.15
ENI:0.7 0.15
ENI:0.233333333333 0.15
ENI:0.35 0.15
ENI:0.04375 0.15
ENI:0.35 0.15
ENI:0.35 0.15
ENI:0.7 0.15
ENI:0.35 0.15
ENI:0.00853658536585 0.15
ENI:0.07 0.15
ENI:0.00843373493976 0.15
ENI:0.04375 0.15
ENI:0.0318181818182 0.15
ENI:0.116666666667 0.15
ENI:0.00636363636364 0.15
ENI:0.175 0.15
ENI:0.021875 0.15
ENI:0.025 0.15
ENI:0.0134615384615 0.15
ENI:0.175 0.15
ENI:0.1 0.15
ENI:0.07 0.15
ENI:0.07 0.15
ENI:0.07 0.15
ENI:0.116666666667 0.15
ENI:0.14 0.15
ENI:0.14 0.15
ENI:0.0102941176471 0.15
ENI:0.0466666666667 0.15
ENI:0.028 0.15
ENI:0.175 0.15
ENI:0.00875 0.15
ENI:0.0538461538462 0.15
ENI:0.0466666666667 0.15
ENI:0.116666666667 0.15
ENI:0.0777777777778 0.15
ENI:0.35 0.15
ENI:0.14 0.15
ENI:0.0875 0.15
ENI:0.0241379310345 0.15
ENI:0.0304347826087 0.15
ENI:0.00804597701149 0.15
ENI:0.1 0.15
ENI:0.14 0.15
ENI:0.0583333333333 0.15
ENI:0.14 0.15
ENI:0.35 0.15
ENI:0.233333333333 0.15
ENI:0.233333333333 0.15
ENI:0.0583333333333 0.15
ENI:0.0875 0.15
ENI:0.05 0.15
ENI:0.175 0.15
ENI:0.0233333333333 0.15
ENI:0.1 0.15
ENI:0.175 0.15
ENI:0.35 0.15
ENI:0.0194444444444 0.15
ENI:0.0388888888889 0.15
ENI:0.00714285714286 0.15
ENI:0.0225806451613 0.15
ENI:0.0368421052632 0.15
ENI:0.0636363636364 0.15
ENI:0.175 0.15
ENI:0.14 0.15
ENI:0.14 0.15
ENI:0.7 0.15
ENI:0.0875 0.15
ENI:0.14 0.15
ENI:0.35 0.15
ENI:0.116666666667 0.15
ENI:0.175 0.15
ENI:0.07 0.15
ENI:0.233333333333 0.15
ENI:0.175 0.15
ENI:0.07 0.15
ENI:0.0583333333333 0.15
ENI:0.0179487179487 0.15
ENI:0.05 0.15
ENI:0.116666666667 0.15
ENI:0.1 0.15
ENI:0.35 0.15
ENI:0.0318181818182 0.15
ENI:0.116666666667 0.15
ENI:0.175 0.15
ENI:0.116666666667 0.15
ENI:0.14 0.15
ENI:0.233333333333 0.15
ENI:0.35 0.15
ENI:0.35 0.15
ENI:0.7 0.15
ENI:0.0184210526316 0.15
ENI:0.14 0.15
ENI:0.0137254901961 0.15
ENI:0.14 0.15
ENI:0.0875 0.15
ENI:0.0291666666667 0.15
ENI:0.175 0.15
ENI:0.0636363636364 0.15
ENI:0.116666666667 0.15
ENI:0.0127272727273 0.15
ENI:0.116666666667 0.15
ENI:0.0777777777778 0.15
ENI:0.233333333333 0.15
ENI:0.0155555555556 0.15
DEO:1.42857142857 -0.214285714286
DEO:1.42857142857 -0.214285714286
