# Supplementary material for: AutoGrow4: an open-source genetic algorithm for de novo drug design and lead optimization
Source: J Cheminform. 2020 Apr 17;12:25. doi: 10.1186/s13321-020-00429-4 (PMC7165399; doi:10.1186/s13321-020-00429-4)
Supplement: Supplementary file 1 — Additional file 1. The Additional file includes detailed descriptions of the AutoGrow 3.1.3 and AutoGrow4 parameters used in the benchmark and PARP-1 runs. It also includes Figures S1, S2, and S3, referenced in the text. [file 13321_2020_429_MOESM1_ESM.zip › autogrow4-4.0.0/autogrow/docking/scoring/nn_score_exe/nnscore1/networks/top_24_networks/18.net]

WEIGHTS:0.0375215402878
WEIGHTS:3.20345046158
WEIGHTS:-1.56855220319
WEIGHTS:5.59957460554
WEIGHTS:-4.84938571668
WEIGHTS:5.42391941633
WEIGHTS:-0.44137416607
WEIGHTS:-4.88715700155
WEIGHTS:-0.474999541266
WEIGHTS:-9.00821888023
WEIGHTS:-10.6318945932
WEIGHTS:0.91821004117
WEIGHTS:-15.4817892432
WEIGHTS:-4.76032728246
WEIGHTS:-7.51630436357
WEIGHTS:5.74822503566
WEIGHTS:-0.325796678557
WEIGHTS:-0.185872479216
WEIGHTS:3.60798049074
WEIGHTS:-2.65528458617
WEIGHTS:7.89618739603
WEIGHTS:-0.957301532655
WEIGHTS:4.89128381924
WEIGHTS:7.17962038904
WEIGHTS:-1.33766291608
WEIGHTS:8.12428324992
WEIGHTS:-2.67541699881
WEIGHTS:19.5572654606
WEIGHTS:-6.06486924182
WEIGHTS:-3.60549749852
WEIGHTS:3.74915777176
WEIGHTS:0.704811728368
WEIGHTS:-4.6567052088
WEIGHTS:-0.0832826481188
WEIGHTS:6.66004173846
WEIGHTS:1.3663801148
WEIGHTS:0.99734327855
WEIGHTS:3.49206602806
WEIGHTS:-1.25819900409
WEIGHTS:-0.101216740349
WEIGHTS:3.78096174738
WEIGHTS:1.73783814655
WEIGHTS:0.759360335195
WEIGHTS:-9.92037039472
WEIGHTS:-4.5372870361
WEIGHTS:-22.1103650618
WEIGHTS:-6.44951831675
WEIGHTS:4.59842797535
WEIGHTS:-2.32545062073
WEIGHTS:-3.40179509739
WEIGHTS:-1.99531982313
WEIGHTS:-0.460597107529
WEIGHTS:-6.77393054702
WEIGHTS:-1.71990586813
WEIGHTS:4.62775596135
WEIGHTS:-1.50436871432
WEIGHTS:10.1158714148
WEIGHTS:-2.47445167315
WEIGHTS:-0.0560941295727
WEIGHTS:-0.0298464792324
WEIGHTS:-3.64968425264
WEIGHTS:-3.66376966135
WEIGHTS:-3.21592342715
WEIGHTS:0.327221720705
WEIGHTS:-4.8285936041
WEIGHTS:-1.7366360044
WEIGHTS:4.27365324572
WEIGHTS:-0.923045373049
WEIGHTS:2.8347971567
WEIGHTS:-1.05730863877
WEIGHTS:-1.54643653879
WEIGHTS:2.58265433561
WEIGHTS:3.59461743633
WEIGHTS:-3.21456461979
WEIGHTS:5.51668025691
WEIGHTS:-0.522444139409
WEIGHTS:-0.58563640464
WEIGHTS:-1.37539539191
WEIGHTS:6.94431029472
WEIGHTS:0.300648600657
WEIGHTS:-1.44304860019
WEIGHTS:3.39181022628
WEIGHTS:-0.44860624639
WEIGHTS:-2.16208542642
WEIGHTS:-0.379852226688
WEIGHTS:1.09737740196
WEIGHTS:7.14765074214
WEIGHTS:4.62751264001
WEIGHTS:-2.77412927454
WEIGHTS:0.80554157179
WEIGHTS:-1.51384033885
WEIGHTS:11.1627069942
WEIGHTS:7.91188343237
WEIGHTS:-6.03373900548
WEIGHTS:-4.70226051894
WEIGHTS:-3.36253928861
WEIGHTS:-3.48637035976
WEIGHTS:5.64643905099
WEIGHTS:-4.76050474935
WEIGHTS:-5.77278600693
WEIGHTS:-1.50197435796
WEIGHTS:-10.8898670762
WEIGHTS:-14.2864484956
WEIGHTS:-1.97248057024
WEIGHTS:-7.48647536663
WEIGHTS:2.87992950861
WEIGHTS:-0.36901371806
WEIGHTS:0.150260064752
WEIGHTS:-4.71262426707
WEIGHTS:-5.96102628775
WEIGHTS:6.84760508229
WEIGHTS:14.3792572806
WEIGHTS:-0.327067242271
WEIGHTS:0.475399220021
WEIGHTS:-5.1965855886
WEIGHTS:-4.24964771452
WEIGHTS:-0.130193971107
WEIGHTS:-5.37653959271
WEIGHTS:0.216342641311
WEIGHTS:0.0338875407142
WEIGHTS:-3.7618308222
WEIGHTS:-1.15992997934
WEIGHTS:4.29627227173
WEIGHTS:1.95227861175
WEIGHTS:1.92146579993
WEIGHTS:5.24352816967
WEIGHTS:-7.41421779991
WEIGHTS:2.5694192678
WEIGHTS:0.826572698009
WEIGHTS:5.61597914538
WEIGHTS:3.45099646152
WEIGHTS:1.53863915467
WEIGHTS:0.884218085503
WEIGHTS:0.0726438959289
WEIGHTS:-0.821250535771
WEIGHTS:0.840455348748
WEIGHTS:0.469885450398
WEIGHTS:-0.0552106304455
WEIGHTS:-2.42958668429
WEIGHTS:2.13243494543
WEIGHTS:-3.52142633152
WEIGHTS:-6.90423413707
WEIGHTS:9.49492556399
WEIGHTS:0.160614004772
WEIGHTS:0.168829890297
WEIGHTS:4.64440109127
WEIGHTS:-3.34514482297
WEIGHTS:-5.39175914274
WEIGHTS:0.100599828387
WEIGHTS:10.6079799538
WEIGHTS:-0.669550684008
WEIGHTS:3.1890838768
WEIGHTS:-1.50145868562
WEIGHTS:0.420883205194
WEIGHTS:0.42855972093
WEIGHTS:1.1124340859
WEIGHTS:-5.23084456121
WEIGHTS:2.01996559662
WEIGHTS:-2.56651286923
WEIGHTS:-2.8262048972
WEIGHTS:2.43039833847
WEIGHTS:-2.78706367547
WEIGHTS:-1.35297946484
WEIGHTS:4.98726914092
WEIGHTS:-3.16411074555
WEIGHTS:3.52063891504
WEIGHTS:-1.4702543
WEIGHTS:-5.339117091
WEIGHTS:-5.56407533737
WEIGHTS:-1.13637477156
WEIGHTS:0.150078636531
WEIGHTS:-1.40007199191
WEIGHTS:3.58196926585
WEIGHTS:0.475142577205
WEIGHTS:1.19025691053
WEIGHTS:-0.297946320668
WEIGHTS:2.79750670169
WEIGHTS:0.052975006777
WEIGHTS:-0.585948898343
WEIGHTS:0.733055757916
WEIGHTS:2.54026923917
WEIGHTS:2.17372185296
WEIGHTS:3.09116925953
WEIGHTS:-4.47666297757
WEIGHTS:-0.043226579695
WEIGHTS:1.32988412541
WEIGHTS:-0.176021501171
WEIGHTS:0.211205216663
WEIGHTS:-5.04851662472
WEIGHTS:6.06002377453
WEIGHTS:2.54283173051
WEIGHTS:-0.60244430194
WEIGHTS:-1.87920173373
WEIGHTS:0.177540449623
WEIGHTS:-2.54553533598
WEIGHTS:0.256433613676
WEIGHTS:3.05851847791
WEIGHTS:2.09249941626
WEIGHTS:3.24857787366
WEIGHTS:-12.9712699038
WEIGHTS:6.27011989216
WEIGHTS:-4.52447112045
WEIGHTS:-0.791932630952
WEIGHTS:-11.5615604581
WEIGHTS:-20.0706046086
WEIGHTS:-28.1511738035
WEIGHTS:2.10147327362
WEIGHTS:-25.3556142196
WEIGHTS:-6.3245084285
WEIGHTS:-9.63562741321
WEIGHTS:0.438698590076
WEIGHTS:-1.96993550994
WEIGHTS:-0.363604415143
WEIGHTS:-5.80236047114
WEIGHTS:7.56911001618
WEIGHTS:0.514947323918
WEIGHTS:1.00068293542
WEIGHTS:10.228849254
WEIGHTS:3.52099175985
WEIGHTS:2.32570082285
WEIGHTS:1.96354858734
WEIGHTS:-2.37404829125
WEIGHTS:20.3349288385
WEIGHTS:-0.0593962212811
WEIGHTS:-7.23930732878
WEIGHTS:6.58648661968
WEIGHTS:-3.5684843159
WEIGHTS:-4.05720571884
WEIGHTS:1.0829886254
WEIGHTS:0.509808034852
WEIGHTS:-2.90376024429
WEIGHTS:1.1716180224
WEIGHTS:-4.27307197533
WEIGHTS:2.62065923601
WEIGHTS:-1.06969171088
WEIGHTS:4.65499994035
WEIGHTS:-1.97499621443
WEIGHTS:-8.40045292435
WEIGHTS:3.445062707
WEIGHTS:21.1301936261
WEIGHTS:-20.565531395
WEIGHTS:-4.44018398724
WEIGHTS:6.51715465107
WEIGHTS:-7.12673561258
WEIGHTS:-2.19959436056
WEIGHTS:14.0666138283
WEIGHTS:-7.26210366099
WEIGHTS:-1.45836070307
WEIGHTS:-7.65360330437
WEIGHTS:-18.59750421
WEIGHTS:-3.23129657569
WEIGHTS:20.1239949539
WEIGHTS:2.1466062225
WEIGHTS:-4.33185837826
WEIGHTS:11.3416356674
WEIGHTS:0.266758559724
WEIGHTS:-3.41005163575
WEIGHTS:-6.9752553995
WEIGHTS:9.43246529974
WEIGHTS:-5.49734260483
WEIGHTS:1.13543389464
WEIGHTS:10.4792115839
WEIGHTS:-2.52150149972
WEIGHTS:12.0869151327
WEIGHTS:-1.98157657167
WEIGHTS:-13.1255515819
WEIGHTS:7.20200108408
WEIGHTS:6.35579435956
WEIGHTS:-1.03194733392
WEIGHTS:4.85776932469
WEIGHTS:-3.20226059743
WEIGHTS:7.76091529347
WEIGHTS:-3.12113779236
WEIGHTS:6.39032791399
WEIGHTS:2.55941890107
WEIGHTS:1.7583829422
WEIGHTS:-2.42946069391
WEIGHTS:3.65493111771
WEIGHTS:14.2316240028
WEIGHTS:-0.598916339282
WEIGHTS:1.85969412536
WEIGHTS:4.69047937635
WEIGHTS:6.9286495003
WEIGHTS:-3.17776437431
WEIGHTS:1.72622624967
WEIGHTS:-8.68913554766
WEIGHTS:14.6883034959
WEIGHTS:0.613317107001
WEIGHTS:4.02054817545
WEIGHTS:-2.18412528636
WEIGHTS:-2.67889320068
WEIGHTS:-2.27443385763
WEIGHTS:7.71861909351
WEIGHTS:1.62791181527
WEIGHTS:-4.34949611048
WEIGHTS:-1.19323373541
WEIGHTS:-11.4597633244
WEIGHTS:-15.4450019917
WEIGHTS:-1.60045415791
WEIGHTS:-10.5344466117
WEIGHTS:13.7041155512
WEIGHTS:7.3850080538
WEIGHTS:-8.06843486267
WEIGHTS:-8.07194920031
WEIGHTS:-9.65378106012
WEIGHTS:10.2417645841
WEIGHTS:16.0647446024
WEIGHTS:6.16925737872
WEIGHTS:0.382612273152
WEIGHTS:-0.7807943195
WEIGHTS:-9.83706833851
WEIGHTS:4.09350888435
WEIGHTS:2.55300380932
WEIGHTS:-0.709198827952
WEIGHTS:4.96696299226
WEIGHTS:-4.05409935975
WEIGHTS:-0.354536275302
WEIGHTS:0.999908962892
WEIGHTS:0.916143080811
WEIGHTS:-5.37563232862
WEIGHTS:-6.10100634529
WEIGHTS:-1.93793667478
WEIGHTS:1.15115558611
WEIGHTS:0.506628443982
WEIGHTS:4.75608460759
WEIGHTS:-1.11479106356
WEIGHTS:8.08085458405
WEIGHTS:-2.62212076303
WEIGHTS:0.212029714353
WEIGHTS:2.2103814692
WEIGHTS:-1.1232508771
WEIGHTS:0.443856009441
WEIGHTS:6.12269332985
WEIGHTS:-3.75510959002
WEIGHTS:14.3548970025
WEIGHTS:6.98846872467
WEIGHTS:-37.2796187093
WEIGHTS:1.94340158579
WEIGHTS:4.08296497482
WEIGHTS:3.38475095673
WEIGHTS:0.587853423822
WEIGHTS:-2.87272924976
WEIGHTS:-34.5105243169
WEIGHTS:0.490252598461
WEIGHTS:4.35932017972
WEIGHTS:-8.82081282673
WEIGHTS:8.30707243791
WEIGHTS:2.6795988653
WEIGHTS:-1.3775612004
WEIGHTS:-0.0215180440161
WEIGHTS:-0.0196807129253
WEIGHTS:-16.2296267832
WEIGHTS:-9.91652407531
WEIGHTS:-0.16886715398
WEIGHTS:-3.22958363969
WEIGHTS:-4.08110941187
WEIGHTS:-3.11807911595
WEIGHTS:-3.43177410389
WEIGHTS:9.82486638175
WEIGHTS:1.92980663032
WEIGHTS:-4.35701156992
WEIGHTS:1.23081933854
WEIGHTS:4.6681703589
WEIGHTS:-13.1578277723
WEIGHTS:2.42399713713
WEIGHTS:0.632662157549
WEIGHTS:0.97179743666
WEIGHTS:-0.973001117726
WEIGHTS:4.06685162272
WEIGHTS:-0.745374873329
WEIGHTS:4.54707330575
WEIGHTS:1.61285875791
WEIGHTS:-3.90719523744
WEIGHTS:0.162736013548
WEIGHTS:1.15934600746
WEIGHTS:-21.1630745086
WEIGHTS:0.395207334299
WEIGHTS:0.677021914988
WEIGHTS:-1.83670337122
WEIGHTS:1.7429062236
WEIGHTS:2.23303035032
WEIGHTS:2.81866708883
WEIGHTS:0.320281714741
WEIGHTS:-5.35130198996
WEIGHTS:-9.24295772285
WEIGHTS:5.66157832062
WEIGHTS:-2.01416393162
WEIGHTS:-5.89651303556
WEIGHTS:-0.558880771255
WEIGHTS:-5.92178586455
WEIGHTS:0.575086845684
WEIGHTS:2.19762206678
WEIGHTS:-3.96646157539
WEIGHTS:6.4356355069
WEIGHTS:-3.7803099268
WEIGHTS:11.2725239153
WEIGHTS:4.1674847873
WEIGHTS:-9.98213513586
WEIGHTS:0.956832406925
WEIGHTS:-2.6434170186
WEIGHTS:-3.91650245079
WEIGHTS:-2.52492783318
WEIGHTS:-20.0731866744
WEIGHTS:-3.6543044195
WEIGHTS:-10.6784104708
WEIGHTS:-1.19640387167
WEIGHTS:-0.405477336952
WEIGHTS:-3.08506072526
WEIGHTS:7.25085005125
WEIGHTS:-10.7554205073
WEIGHTS:16.277494533
WEIGHTS:1.81224641628
WEIGHTS:-0.777528262939
WEIGHTS:9.43107561255
WEIGHTS:-0.959924312871
WEIGHTS:11.8571147098
WEIGHTS:-7.50194983098
WEIGHTS:33.0921075963
WEIGHTS:-12.9967397715
WEIGHTS:4.05151996639
WEIGHTS:7.85932419279
WEIGHTS:-4.50406175764
WEIGHTS:-5.55554168432
WEIGHTS:-0.815905543471
WEIGHTS:-20.9300380952
WEIGHTS:19.0267822774
WEIGHTS:11.5264373514
WEIGHTS:8.10436265924
WEIGHTS:-15.6541071083
WEIGHTS:-2.23332933917
WEIGHTS:2.15345754369
WEIGHTS:-2.1221570448
WEIGHTS:3.38300494477
WEIGHTS:-19.0928896487
WEIGHTS:-40.1673703435
WEIGHTS:-29.9018369614
WEIGHTS:-4.10851345528
WEIGHTS:2.33666266782
WEIGHTS:3.09222280908
WEIGHTS:-5.74093235544
WEIGHTS:-14.7039695043
WEIGHTS:-2.53232508571
WEIGHTS:-12.5662194359
WEIGHTS:1.44619333731
WEIGHTS:19.7144123503
WEIGHTS:-1.39472549891
WEIGHTS:0.669988225899
WEIGHTS:3.66512435485
WEIGHTS:1.37249586019
WEIGHTS:-8.99209119793
WEIGHTS:-5.16075221378
WEIGHTS:-4.66291723211
WEIGHTS:1.16295661833
WEIGHTS:-4.08370669502
WEIGHTS:-4.7153068772
WEIGHTS:-8.89787440716
WEIGHTS:2.6781252988
WEIGHTS:-13.5614558595
WEIGHTS:2.27036322955
WEIGHTS:-8.12167640997
WEIGHTS:3.01998564444
WEIGHTS:-1.11743851247
WEIGHTS:11.565237212
WEIGHTS:-7.88614457428
WEIGHTS:6.88619452045
WEIGHTS:-4.84272388629
WEIGHTS:-4.40178882544
WEIGHTS:1.19595466305
WEIGHTS:12.0558241892
WEIGHTS:-1.04785324449
WEIGHTS:-1.10611208138
WEIGHTS:6.05702838752
WEIGHTS:-11.0937571811
WEIGHTS:-8.49321074645
WEIGHTS:0.0268337637578
WEIGHTS:10.1028469132
WEIGHTS:14.9928199324
WEIGHTS:3.23888570753
WEIGHTS:-6.04620503338
WEIGHTS:1.7904543109
WEIGHTS:0.565243335934
WEIGHTS:11.3381678467
WEIGHTS:20.4312003479
WEIGHTS:-13.027114243
WEIGHTS:-11.815750381
WEIGHTS:-6.30744473086
WEIGHTS:-5.91796368796
WEIGHTS:3.56538256792
WEIGHTS:-7.28021914067
WEIGHTS:1.28257155862
WEIGHTS:-12.4823748995
WEIGHTS:-22.8727100604
WEIGHTS:-22.1794492563
WEIGHTS:-1.20186965742
WEIGHTS:-10.4827190205
WEIGHTS:-1.99996436982
WEIGHTS:-6.71770944652
WEIGHTS:0.598371626719
WEIGHTS:-4.79462951661
WEIGHTS:-6.5500632182
WEIGHTS:8.16711696545
WEIGHTS:20.9709933157
WEIGHTS:0.273813993615
WEIGHTS:-1.51230370932
WEIGHTS:-0.93939924471
WEIGHTS:2.45817222912
WEIGHTS:0.286289547588
WEIGHTS:-15.1921767983
WEIGHTS:1.0450871787
WEIGHTS:-7.28540317285
WEIGHTS:-1.12950883501
WEIGHTS:6.49497863752
WEIGHTS:10.6105887513
WEIGHTS:2.9776834821
WEIGHTS:10.241791042
WEIGHTS:20.1195469291
WEIGHTS:-14.1888987162
WEIGHTS:1.65818842436
WEIGHTS:-4.60384133606
WEIGHTS:7.9536269244
WEIGHTS:5.89023973871
WEIGHTS:15.8571361054
WEIGHTS:-1.90543995697
WEIGHTS:0.446709007139
WEIGHTS:3.25108713528
WEIGHTS:-5.94461235198
WEIGHTS:-1.38534544472
WEIGHTS:6.95355806066
WEIGHTS:-2.41703772743
WEIGHTS:8.66762627241
WEIGHTS:-12.2729066422
WEIGHTS:26.389247897
WEIGHTS:5.22573427818
WEIGHTS:8.73630973424
WEIGHTS:-3.94102637321
WEIGHTS:12.7513702053
WEIGHTS:-6.06683107903
WEIGHTS:11.7864065197
WEIGHTS:0.728666020346
WEIGHTS:18.9900888758
WEIGHTS:-2.61010143977
WEIGHTS:1.7332705197
WEIGHTS:0.126864240693
WEIGHTS:-1.87480648481
WEIGHTS:0.540043444207
WEIGHTS:0.70846753951
WEIGHTS:-1.35407307656
WEIGHTS:7.58624005908
WEIGHTS:-6.37944478863
WEIGHTS:1.88084133651
WEIGHTS:6.67678606192
WEIGHTS:-4.04913094276
WEIGHTS:1.37767365234
WEIGHTS:3.5566345365
WEIGHTS:-18.4602537141
WEIGHTS:7.76921389152
WEIGHTS:4.22157802528
WEIGHTS:-8.60651423172
WEIGHTS:0.300892635389
WEIGHTS:4.33120439748
WEIGHTS:1.18135330942
WEIGHTS:-3.05674261187
WEIGHTS:9.92654690345
WEIGHTS:0.45599641758
WEIGHTS:4.34463113517
WEIGHTS:-4.68886648165
WEIGHTS:9.79721045797
WEIGHTS:3.85885126438
WEIGHTS:1.82202651836
WEIGHTS:0.11137070929
WEIGHTS:15.7211449363
WEIGHTS:6.76241349644
WEIGHTS:-18.1618102536
WEIGHTS:-11.5981309993
WEIGHTS:-3.02236451245
WEIGHTS:2.19108939513
WEIGHTS:4.70013050519
WEIGHTS:0.189057768869
WEIGHTS:-5.2104925537
WEIGHTS:-7.13165544738
WEIGHTS:1.38132588907
WEIGHTS:-3.04441409392
WEIGHTS:3.91180892701
WEIGHTS:0.57274948682
WEIGHTS:0.366107353176
WEIGHTS:0.74288233234
WEIGHTS:75.3940631345
WEIGHTS:41.2101441717
WEIGHTS:26.4597948799
WEIGHTS:-34.3974815514
WEIGHTS:61.2197425016
WEIGHTS:18.306769347
WEIGHTS:10.0760103015
WEIGHTS:12.0790875037
WEIGHTS:-2.84521910163
WEIGHTS:-93.0717191366
WEIGHTS:-0.945493794508
WEIGHTS:-19.3967512007
WEIGHTS:23.3011807067
WEIGHTS:-67.5369765077
WEIGHTS:-19.9050651727
WEIGHTS:3.86084866633
WEIGHTS:-56.9336727918
WEIGHTS:-41.7014905853
WEIGHTS:-88.6564874188
WEIGHTS:37.7910029518
WEIGHTS:-55.4089016087
WEIGHTS:39.0898112542
WEIGHTS:50.0822933843
WEIGHTS:-72.7255171927
WEIGHTS:-59.2891844043
WEIGHTS:-59.5359868769
WEIGHTS:67.4208200429
WEIGHTS:-100.0
WEIGHTS:-3.77775898485
WEIGHTS:-55.608926717
WEIGHTS:4.84024476612
WEIGHTS:-3.92448684105
WEIGHTS:-99.8542257821
WEIGHTS:39.0100074123
WEIGHTS:42.1231379115
WEIGHTS:7.27279984183
WEIGHTS:-50.619974243
WEIGHTS:1.45857616977
WEIGHTS:-26.5620252148
WEIGHTS:4.56111596252
WEIGHTS:3.73868912272
WEIGHTS:65.9901406056
WEIGHTS:-15.8127301101
WEIGHTS:31.0230846921
WEIGHTS:66.8240945321
WEIGHTS:77.2112110589
WEIGHTS:64.1901803641
WEIGHTS:15.687366838
WEIGHTS:-34.3510117686
WEIGHTS:21.3513491259
WEIGHTS:-17.1795430896
WEIGHTS:-45.1424685248
WEIGHTS:27.5139292935
WEIGHTS:2.60330325168
WEIGHTS:-55.2893526781
WEIGHTS:-45.8639650521
WEIGHTS:-0.485514394644
WEIGHTS:-86.4558696203
WEIGHTS:-1.34074148022
WEIGHTS:-34.6151004049
WEIGHTS:-100.0
WEIGHTS:-67.7430710718
WEIGHTS:22.2225885076
WEIGHTS:-40.5169100556
WEIGHTS:28.2085220679
WEIGHTS:-13.4760400508
WEIGHTS:6.82910648575
WEIGHTS:-17.4813980156
WEIGHTS:-30.4408811325
WEIGHTS:31.0121396429
WEIGHTS:-94.0140318069
WEIGHTS:100.0
WEIGHTS:24.1701293263
WEIGHTS:10.8289142229
WEIGHTS:4.25587122149
WEIGHTS:59.9482606052
WEIGHTS:-35.3059776787
WEIGHTS:-99.8099011753
WEIGHTS:-26.844216449
WEIGHTS:-26.3050250344
WEIGHTS:-8.8544135341
WEIGHTS:-3.92710302793
WEIGHTS:28.2004728695
WEIGHTS:-56.0972302729
WEIGHTS:52.3438214297
WEIGHTS:-50.4309248007
WEIGHTS:44.3129807464
WEIGHTS:-57.7600728689
WEIGHTS:-5.13757598077
WEIGHTS:1.22703261289
WEIGHTS:-6.12590115405
WEIGHTS:7.87269469072
WEIGHTS:-26.267257714
WEIGHTS:-13.6125023668
WEIGHTS:-100.0
WEIGHTS:-21.0207146721
WEIGHTS:-64.098420972
WEIGHTS:-72.0171573355
WEIGHTS:3.67045940509
WEIGHTS:-47.9809635105
WEIGHTS:-30.9857175215
WEIGHTS:23.6662708374
WEIGHTS:-88.4560788231
WEIGHTS:-0.0146928667229
WEIGHTS:26.4132857297
WEIGHTS:-8.32046296792
WEIGHTS:-9.60118847109
WEIGHTS:-13.4796592932
WEIGHTS:-16.8417253612
WEIGHTS:-11.512107619
WEIGHTS:-36.7750231487
WEIGHTS:-10.4683058102
WEIGHTS:1.16275231725
WEIGHTS:13.8264613354
WEIGHTS:98.8606551046
WEIGHTS:0.542010377439
WEIGHTS:-100.0
WEIGHTS:-6.05205332396
WEIGHTS:2.3522911531
WEIGHTS:-63.5160800456
WEIGHTS:3.67364641281
WEIGHTS:-85.0678880234
WEIGHTS:2.01022811646
WEIGHTS:9.83082944334
WEIGHTS:53.523818964
WEIGHTS:2.56254985077
WEIGHTS:62.5869921236
WEIGHTS:2.61073266107
WEIGHTS:-0.957321773687
WEIGHTS:49.3668897572
WEIGHTS:32.2868876627
WEIGHTS:-0.462656038133
WEIGHTS:0.922159090678
WEIGHTS:78.7451088868
WEIGHTS:4.00533822417
WEIGHTS:0.351979176006
WEIGHTS:16.5088914247
WEIGHTS:4.82943979358
WEIGHTS:-38.4306471126
WEIGHTS:-5.26014653823
WEIGHTS:41.681507667
WEIGHTS:-97.2696301917
WEIGHTS:48.7454871758
WEIGHTS:14.0914620511
WEIGHTS:22.8548073695
WEIGHTS:-33.2483579547
WEIGHTS:6.24889638084
WEIGHTS:1.55177235485
WEIGHTS:50.2973062321
WEIGHTS:-6.95915865848
WEIGHTS:0.173211587388
WEIGHTS:89.7294234561
WEIGHTS:-8.16006502415
WEIGHTS:0.177308862278
WEIGHTS:2.55906143637
WEIGHTS:13.4637771666
WEIGHTS:95.3595178332
WEIGHTS:-48.3669413857
WEIGHTS:53.8784623637
WEIGHTS:-26.4035710219
WEIGHTS:23.0360306383
WEIGHTS:-21.4662728474
WEIGHTS:6.07693901799
WEIGHTS:5.67102805619
WEIGHTS:51.036940087
WEIGHTS:-14.0245737115
WEIGHTS:21.3657543633
WEIGHTS:76.1447545238
WEIGHTS:11.2264285747
WEIGHTS:0.781098454351
WEIGHTS:-14.6912692618
WEIGHTS:9.20274521248
WEIGHTS:-11.9465842746
WEIGHTS:15.2773557452
WEIGHTS:80.1715509949
WEIGHTS:-31.9425303147
WEIGHTS:-54.3717937407
WEIGHTS:2.36770254311
WEIGHTS:3.43558605116
WEIGHTS:-52.3383970588
WEIGHTS:-41.178205054
WEIGHTS:-6.88487288624
WEIGHTS:61.1107469087
WEIGHTS:56.4059662402
WEIGHTS:18.8268693493
WEIGHTS:18.4899652803
WEIGHTS:0.923043216326
WEIGHTS:-36.2498211787
WEIGHTS:100.0
WEIGHTS:-0.157563167252
WEIGHTS:27.8188698021
WEIGHTS:-70.8239617063
WEIGHTS:1.7557642472
WEIGHTS:13.1839890148
WEIGHTS:3.46963138767
WEIGHTS:100.0
WEIGHTS:4.91055283439
WEIGHTS:79.7375653976
WEIGHTS:-12.9198200349
WEIGHTS:-47.5849773731
WEIGHTS:-16.9206476175
WEIGHTS:33.9969578751
WEIGHTS:27.1690259157
WEIGHTS:-11.3218743047
WEIGHTS:76.9904419967
WEIGHTS:-23.8588460658
WEIGHTS:26.9510420318
WEIGHTS:17.9822990188
WEIGHTS:22.8592892629
WEIGHTS:26.5495977634
WEIGHTS:25.323349391
WEIGHTS:21.4420779612
WEIGHTS:1.84946420797
WEIGHTS:5.53910806804
WEIGHTS:-12.0779313956
WEIGHTS:1.51406586489
WEIGHTS:-53.355066101
WEIGHTS:-12.4510648101
WEIGHTS:-9.36014092447
WEIGHTS:-13.6622609426
WEIGHTS:26.7463877188
WEIGHTS:11.4664255543
WEIGHTS:47.4531114674
WEIGHTS:34.83969444
WEIGHTS:26.5900256968
WEIGHTS:21.2287463401
WEIGHTS:61.3714144329
WEIGHTS:-44.3519164541
WEIGHTS:27.2657314599
WEIGHTS:25.7551512262
WEIGHTS:22.98009632
WEIGHTS:25.0957301312
WEIGHTS:72.6834068138
WEIGHTS:-9.6046234725
WEIGHTS:24.0803998293
WEIGHTS:24.2440813081
WEIGHTS:4.12012892578
WEIGHTS:9.42199905397
WEIGHTS:-27.9922524965
WEIGHTS:-56.4056996456
WEIGHTS:50.2526506044
WEIGHTS:16.7366508555
WEIGHTS:-33.4299239356
WEIGHTS:16.7454491472
WEIGHTS:50.9134729676
WEIGHTS:25.3349659037
WEIGHTS:21.8671102956
WEIGHTS:-13.5117540527
WEIGHTS:7.54965768875
WEIGHTS:-0.418062309064
WEIGHTS:-16.6899029778
WEIGHTS:42.1923141769
WEIGHTS:-35.1762621148
WEIGHTS:-6.82383808363
WEIGHTS:-11.5848199653
WEIGHTS:4.34107542977
WEIGHTS:20.6631742471
WEIGHTS:32.7940051291
WEIGHTS:-19.7144957243
WEIGHTS:8.28334791205
WEIGHTS:-19.3689684641
WEIGHTS:-25.9510828438
WEIGHTS:-9.07302388993
WEIGHTS:-4.63342110802
WEIGHTS:-21.5133661929
WEIGHTS:-25.3225710076
WEIGHTS:48.0817401607
WEIGHTS:25.0403693951
WEIGHTS:-18.8277223061
WEIGHTS:-1.98255318251
WEIGHTS:-16.1886857392
WEIGHTS:4.47461045293
WEIGHTS:-75.6545385499
WEIGHTS:30.9630607664
WEIGHTS:15.9164394183
WEIGHTS:-77.8534924476
WEIGHTS:10.3956590129
WEIGHTS:-54.9781476556
WEIGHTS:-3.86894498895
WEIGHTS:-28.1012953361
WEIGHTS:26.7812190382
WEIGHTS:-27.6074344161
WEIGHTS:-32.3911803969
WEIGHTS:-1.03928004718
WEIGHTS:24.5004813941
WEIGHTS:-77.0640144037
WEIGHTS:-26.0020288205
WEIGHTS:18.3031118136
WEIGHTS:1.6389018626
WEIGHTS:-40.1905291721
WEIGHTS:-7.75577850013
WEIGHTS:-22.529942627
WEIGHTS:-5.87202487778
WEIGHTS:25.3204905311
WEIGHTS:-100.0
WEIGHTS:70.5314650803
WEIGHTS:100.0
WEIGHTS:44.0828431731
WEIGHTS:-9.87298516435
WEIGHTS:39.8238480785
WEIGHTS:-16.4527861966
WEIGHTS:25.8823350833
WEIGHTS:4.6986783615
WEIGHTS:-27.2935034422
WEIGHTS:-20.4278433342
WEIGHTS:-33.1671303972
WEIGHTS:25.6676744766
WEIGHTS:1.27891546451
WEIGHTS:-18.8625037829
WEIGHTS:-1.96109419906
WEIGHTS:1.61514107825
WEIGHTS:-14.6698777602
WEIGHTS:1.7851994238
WEIGHTS:-7.44137813668
WEIGHTS:-35.8982506515
WEIGHTS:3.51547654859
WEIGHTS:-29.9993547356
WEIGHTS:4.87312877528
WEIGHTS:11.9374797062
WEIGHTS:-13.232159938
WEIGHTS:30.8262861818
WEIGHTS:-66.5773167466
WEIGHTS:1.77637063042
WEIGHTS:-47.1836068329
WEIGHTS:-14.2477266761
WEIGHTS:27.0743926282
WEIGHTS:4.11373373078
WEIGHTS:4.24335276382
WEIGHTS:22.0861567367
WEIGHTS:5.29786402795
WEIGHTS:5.23832332068
WEIGHTS:23.6809527092
WEIGHTS:24.5682101792
WEIGHTS:16.7153682338
WEIGHTS:-2.13190773192
WEIGHTS:28.997339522
WEIGHTS:-78.977757106
WEIGHTS:-100.0
WEIGHTS:12.0856123075
WEIGHTS:-57.6396670318
WEIGHTS:16.533989169
WEIGHTS:2.90775231432
WEIGHTS:3.79112731072
WEIGHTS:-24.5569537423
WEIGHTS:-24.9410812813
WEIGHTS:-54.5066203639
WEIGHTS:19.463889742
WEIGHTS:5.66416070441
WEIGHTS:4.34829988873
WEIGHTS:5.81996865745
WEIGHTS:21.3630126014
WEIGHTS:-14.6665599592
WEIGHTS:3.96757755975
WEIGHTS:21.2254605825
WEIGHTS:72.0054514473
WEIGHTS:3.41890803635
WEIGHTS:-11.0978132369
WEIGHTS:1.90385551736
WEIGHTS:-4.36564298472
WEIGHTS:-58.2402202828
WEIGHTS:1.36712161947
WEIGHTS:4.64805847894
WEIGHTS:45.4213638262
WEIGHTS:16.9427723539
WEIGHTS:4.11178828887
WEIGHTS:-19.0771892822
WEIGHTS:1.43036238676
WEIGHTS:4.63604021416
WEIGHTS:0.463029124029
WEIGHTS:25.4371603147
WEIGHTS:-2.11227415802
WEIGHTS:-7.97674553032
WEIGHTS:6.7620945146
WEIGHTS:3.42660659869
WEIGHTS:50.7375300675
WEIGHTS:29.2200325026
WEIGHTS:-1.54762685905
WEIGHTS:5.65792262683
WEIGHTS:-9.68977654857
WEIGHTS:-17.9684637841
WEIGHTS:20.939150439
WEIGHTS:4.48707151971
WEIGHTS:-50.9079990515
WEIGHTS:16.6061293203
WEIGHTS:-6.06291444637
WEIGHTS:-22.4748780579
WEIGHTS:76.2316186775
WEIGHTS:5.82377348596
WEIGHTS:34.2189227888
WEIGHTS:-1.56602867433
WEIGHTS:15.9557591286
WEIGHTS:-8.95002595403
WEIGHTS:-7.16175976503
WEIGHTS:-1.78280740241
WEIGHTS:3.31456042696
WEIGHTS:1.58592866912
WEIGHTS:-15.9720269265
WEIGHTS:8.95315987691
WEIGHTS:7.1633025732
WEIGHTS:1.78871517849
WEIGHTS:-3.33380630215
CONEC:-1 194
CONEC:0 194
CONEC:1 194
CONEC:2 194
CONEC:3 194
CONEC:4 194
CONEC:5 194
CONEC:6 194
CONEC:7 194
CONEC:8 194
CONEC:9 194
CONEC:10 194
CONEC:11 194
CONEC:12 194
CONEC:13 194
CONEC:14 194
CONEC:15 194
CONEC:16 194
CONEC:17 194
CONEC:18 194
CONEC:19 194
CONEC:20 194
CONEC:21 194
CONEC:22 194
CONEC:23 194
CONEC:24 194
CONEC:25 194
CONEC:26 194
CONEC:27 194
CONEC:28 194
CONEC:29 194
CONEC:30 194
CONEC:31 194
CONEC:32 194
CONEC:33 194
CONEC:34 194
CONEC:35 194
CONEC:36 194
CONEC:37 194
CONEC:38 194
CONEC:39 194
CONEC:40 194
CONEC:41 194
CONEC:42 194
CONEC:43 194
CONEC:44 194
CONEC:45 194
CONEC:46 194
CONEC:47 194
CONEC:48 194
CONEC:49 194
CONEC:50 194
CONEC:51 194
CONEC:52 194
CONEC:53 194
CONEC:54 194
CONEC:55 194
CONEC:56 194
CONEC:57 194
CONEC:58 194
CONEC:59 194
CONEC:60 194
CONEC:61 194
CONEC:62 194
CONEC:63 194
CONEC:64 194
CONEC:65 194
CONEC:66 194
CONEC:67 194
CONEC:68 194
CONEC:69 194
CONEC:70 194
CONEC:71 194
CONEC:72 194
CONEC:73 194
CONEC:74 194
CONEC:75 194
CONEC:76 194
CONEC:77 194
CONEC:78 194
CONEC:79 194
CONEC:80 194
CONEC:81 194
CONEC:82 194
CONEC:83 194
CONEC:84 194
CONEC:85 194
CONEC:86 194
CONEC:87 194
CONEC:88 194
CONEC:89 194
CONEC:90 194
CONEC:91 194
CONEC:92 194
CONEC:93 194
CONEC:94 194
CONEC:95 194
CONEC:96 194
CONEC:97 194
CONEC:98 194
CONEC:99 194
CONEC:100 194
CONEC:101 194
CONEC:102 194
CONEC:103 194
CONEC:104 194
CONEC:105 194
CONEC:106 194
CONEC:107 194
CONEC:108 194
CONEC:109 194
CONEC:110 194
CONEC:111 194
CONEC:112 194
CONEC:113 194
CONEC:114 194
CONEC:115 194
CONEC:116 194
CONEC:117 194
CONEC:118 194
CONEC:119 194
CONEC:120 194
CONEC:121 194
CONEC:122 194
CONEC:123 194
CONEC:124 194
CONEC:125 194
CONEC:126 194
CONEC:127 194
CONEC:128 194
CONEC:129 194
CONEC:130 194
CONEC:131 194
CONEC:132 194
CONEC:133 194
CONEC:134 194
CONEC:135 194
CONEC:136 194
CONEC:137 194
CONEC:138 194
CONEC:139 194
CONEC:140 194
CONEC:141 194
CONEC:142 194
CONEC:143 194
CONEC:144 194
CONEC:145 194
CONEC:146 194
CONEC:147 194
CONEC:148 194
CONEC:149 194
CONEC:150 194
CONEC:151 194
CONEC:152 194
CONEC:153 194
CONEC:154 194
CONEC:155 194
CONEC:156 194
CONEC:157 194
CONEC:158 194
CONEC:159 194
CONEC:160 194
CONEC:161 194
CONEC:162 194
CONEC:163 194
CONEC:164 194
CONEC:165 194
CONEC:166 194
CONEC:167 194
CONEC:168 194
CONEC:169 194
CONEC:170 194
CONEC:171 194
CONEC:172 194
CONEC:173 194
CONEC:174 194
CONEC:175 194
CONEC:176 194
CONEC:177 194
CONEC:178 194
CONEC:179 194
CONEC:180 194
CONEC:181 194
CONEC:182 194
CONEC:183 194
CONEC:184 194
CONEC:185 194
CONEC:186 194
CONEC:187 194
CONEC:188 194
CONEC:189 194
CONEC:190 194
CONEC:191 194
CONEC:192 194
CONEC:193 194
CONEC:-1 195
CONEC:0 195
CONEC:1 195
CONEC:2 195
CONEC:3 195
CONEC:4 195
CONEC:5 195
CONEC:6 195
CONEC:7 195
CONEC:8 195
CONEC:9 195
CONEC:10 195
CONEC:11 195
CONEC:12 195
CONEC:13 195
CONEC:14 195
CONEC:15 195
CONEC:16 195
CONEC:17 195
CONEC:18 195
CONEC:19 195
CONEC:20 195
CONEC:21 195
CONEC:22 195
CONEC:23 195
CONEC:24 195
CONEC:25 195
CONEC:26 195
CONEC:27 195
CONEC:28 195
CONEC:29 195
CONEC:30 195
CONEC:31 195
CONEC:32 195
CONEC:33 195
CONEC:34 195
CONEC:35 195
CONEC:36 195
CONEC:37 195
CONEC:38 195
CONEC:39 195
CONEC:40 195
CONEC:41 195
CONEC:42 195
CONEC:43 195
CONEC:44 195
CONEC:45 195
CONEC:46 195
CONEC:47 195
CONEC:48 195
CONEC:49 195
CONEC:50 195
CONEC:51 195
CONEC:52 195
CONEC:53 195
CONEC:54 195
CONEC:55 195
CONEC:56 195
CONEC:57 195
CONEC:58 195
CONEC:59 195
CONEC:60 195
CONEC:61 195
CONEC:62 195
CONEC:63 195
CONEC:64 195
CONEC:65 195
CONEC:66 195
CONEC:67 195
CONEC:68 195
CONEC:69 195
CONEC:70 195
CONEC:71 195
CONEC:72 195
CONEC:73 195
CONEC:74 195
CONEC:75 195
CONEC:76 195
CONEC:77 195
CONEC:78 195
CONEC:79 195
CONEC:80 195
CONEC:81 195
CONEC:82 195
CONEC:83 195
CONEC:84 195
CONEC:85 195
CONEC:86 195
CONEC:87 195
CONEC:88 195
CONEC:89 195
CONEC:90 195
CONEC:91 195
CONEC:92 195
CONEC:93 195
CONEC:94 195
CONEC:95 195
CONEC:96 195
CONEC:97 195
CONEC:98 195
CONEC:99 195
CONEC:100 195
CONEC:101 195
CONEC:102 195
CONEC:103 195
CONEC:104 195
CONEC:105 195
CONEC:106 195
CONEC:107 195
CONEC:108 195
CONEC:109 195
CONEC:110 195
CONEC:111 195
CONEC:112 195
CONEC:113 195
CONEC:114 195
CONEC:115 195
CONEC:116 195
CONEC:117 195
CONEC:118 195
CONEC:119 195
CONEC:120 195
CONEC:121 195
CONEC:122 195
CONEC:123 195
CONEC:124 195
CONEC:125 195
CONEC:126 195
CONEC:127 195
CONEC:128 195
CONEC:129 195
CONEC:130 195
CONEC:131 195
CONEC:132 195
CONEC:133 195
CONEC:134 195
CONEC:135 195
CONEC:136 195
CONEC:137 195
CONEC:138 195
CONEC:139 195
CONEC:140 195
CONEC:141 195
CONEC:142 195
CONEC:143 195
CONEC:144 195
CONEC:145 195
CONEC:146 195
CONEC:147 195
CONEC:148 195
CONEC:149 195
CONEC:150 195
CONEC:151 195
CONEC:152 195
CONEC:153 195
CONEC:154 195
CONEC:155 195
CONEC:156 195
CONEC:157 195
CONEC:158 195
CONEC:159 195
CONEC:160 195
CONEC:161 195
CONEC:162 195
CONEC:163 195
CONEC:164 195
CONEC:165 195
CONEC:166 195
CONEC:167 195
CONEC:168 195
CONEC:169 195
CONEC:170 195
CONEC:171 195
CONEC:172 195
CONEC:173 195
CONEC:174 195
CONEC:175 195
CONEC:176 195
CONEC:177 195
CONEC:178 195
CONEC:179 195
CONEC:180 195
CONEC:181 195
CONEC:182 195
CONEC:183 195
CONEC:184 195
CONEC:185 195
CONEC:186 195
CONEC:187 195
CONEC:188 195
CONEC:189 195
CONEC:190 195
CONEC:191 195
CONEC:192 195
CONEC:193 195
CONEC:-1 196
CONEC:0 196
CONEC:1 196
CONEC:2 196
CONEC:3 196
CONEC:4 196
CONEC:5 196
CONEC:6 196
CONEC:7 196
CONEC:8 196
CONEC:9 196
CONEC:10 196
CONEC:11 196
CONEC:12 196
CONEC:13 196
CONEC:14 196
CONEC:15 196
CONEC:16 196
CONEC:17 196
CONEC:18 196
CONEC:19 196
CONEC:20 196
CONEC:21 196
CONEC:22 196
CONEC:23 196
CONEC:24 196
CONEC:25 196
CONEC:26 196
CONEC:27 196
CONEC:28 196
CONEC:29 196
CONEC:30 196
CONEC:31 196
CONEC:32 196
CONEC:33 196
CONEC:34 196
CONEC:35 196
CONEC:36 196
CONEC:37 196
CONEC:38 196
CONEC:39 196
CONEC:40 196
CONEC:41 196
CONEC:42 196
CONEC:43 196
CONEC:44 196
CONEC:45 196
CONEC:46 196
CONEC:47 196
CONEC:48 196
CONEC:49 196
CONEC:50 196
CONEC:51 196
CONEC:52 196
CONEC:53 196
CONEC:54 196
CONEC:55 196
CONEC:56 196
CONEC:57 196
CONEC:58 196
CONEC:59 196
CONEC:60 196
CONEC:61 196
CONEC:62 196
CONEC:63 196
CONEC:64 196
CONEC:65 196
CONEC:66 196
CONEC:67 196
CONEC:68 196
CONEC:69 196
CONEC:70 196
CONEC:71 196
CONEC:72 196
CONEC:73 196
CONEC:74 196
CONEC:75 196
CONEC:76 196
CONEC:77 196
CONEC:78 196
CONEC:79 196
CONEC:80 196
CONEC:81 196
CONEC:82 196
CONEC:83 196
CONEC:84 196
CONEC:85 196
CONEC:86 196
CONEC:87 196
CONEC:88 196
CONEC:89 196
CONEC:90 196
CONEC:91 196
CONEC:92 196
CONEC:93 196
CONEC:94 196
CONEC:95 196
CONEC:96 196
CONEC:97 196
CONEC:98 196
CONEC:99 196
CONEC:100 196
CONEC:101 196
CONEC:102 196
CONEC:103 196
CONEC:104 196
CONEC:105 196
CONEC:106 196
CONEC:107 196
CONEC:108 196
CONEC:109 196
CONEC:110 196
CONEC:111 196
CONEC:112 196
CONEC:113 196
CONEC:114 196
CONEC:115 196
CONEC:116 196
CONEC:117 196
CONEC:118 196
CONEC:119 196
CONEC:120 196
CONEC:121 196
CONEC:122 196
CONEC:123 196
CONEC:124 196
CONEC:125 196
CONEC:126 196
CONEC:127 196
CONEC:128 196
CONEC:129 196
CONEC:130 196
CONEC:131 196
CONEC:132 196
CONEC:133 196
CONEC:134 196
CONEC:135 196
CONEC:136 196
CONEC:137 196
CONEC:138 196
CONEC:139 196
CONEC:140 196
CONEC:141 196
CONEC:142 196
CONEC:143 196
CONEC:144 196
CONEC:145 196
CONEC:146 196
CONEC:147 196
CONEC:148 196
CONEC:149 196
CONEC:150 196
CONEC:151 196
CONEC:152 196
CONEC:153 196
CONEC:154 196
CONEC:155 196
CONEC:156 196
CONEC:157 196
CONEC:158 196
CONEC:159 196
CONEC:160 196
CONEC:161 196
CONEC:162 196
CONEC:163 196
CONEC:164 196
CONEC:165 196
CONEC:166 196
CONEC:167 196
CONEC:168 196
CONEC:169 196
CONEC:170 196
CONEC:171 196
CONEC:172 196
CONEC:173 196
CONEC:174 196
CONEC:175 196
CONEC:176 196
CONEC:177 196
CONEC:178 196
CONEC:179 196
CONEC:180 196
CONEC:181 196
CONEC:182 196
CONEC:183 196
CONEC:184 196
CONEC:185 196
CONEC:186 196
CONEC:187 196
CONEC:188 196
CONEC:189 196
CONEC:190 196
CONEC:191 196
CONEC:192 196
CONEC:193 196
CONEC:-1 197
CONEC:0 197
CONEC:1 197
CONEC:2 197
CONEC:3 197
CONEC:4 197
CONEC:5 197
CONEC:6 197
CONEC:7 197
CONEC:8 197
CONEC:9 197
CONEC:10 197
CONEC:11 197
CONEC:12 197
CONEC:13 197
CONEC:14 197
CONEC:15 197
CONEC:16 197
CONEC:17 197
CONEC:18 197
CONEC:19 197
CONEC:20 197
CONEC:21 197
CONEC:22 197
CONEC:23 197
CONEC:24 197
CONEC:25 197
CONEC:26 197
CONEC:27 197
CONEC:28 197
CONEC:29 197
CONEC:30 197
CONEC:31 197
CONEC:32 197
CONEC:33 197
CONEC:34 197
CONEC:35 197
CONEC:36 197
CONEC:37 197
CONEC:38 197
CONEC:39 197
CONEC:40 197
CONEC:41 197
CONEC:42 197
CONEC:43 197
CONEC:44 197
CONEC:45 197
CONEC:46 197
CONEC:47 197
CONEC:48 197
CONEC:49 197
CONEC:50 197
CONEC:51 197
CONEC:52 197
CONEC:53 197
CONEC:54 197
CONEC:55 197
CONEC:56 197
CONEC:57 197
CONEC:58 197
CONEC:59 197
CONEC:60 197
CONEC:61 197
CONEC:62 197
CONEC:63 197
CONEC:64 197
CONEC:65 197
CONEC:66 197
CONEC:67 197
CONEC:68 197
CONEC:69 197
CONEC:70 197
CONEC:71 197
CONEC:72 197
CONEC:73 197
CONEC:74 197
CONEC:75 197
CONEC:76 197
CONEC:77 197
CONEC:78 197
CONEC:79 197
CONEC:80 197
CONEC:81 197
CONEC:82 197
CONEC:83 197
CONEC:84 197
CONEC:85 197
CONEC:86 197
CONEC:87 197
CONEC:88 197
CONEC:89 197
CONEC:90 197
CONEC:91 197
CONEC:92 197
CONEC:93 197
CONEC:94 197
CONEC:95 197
CONEC:96 197
CONEC:97 197
CONEC:98 197
CONEC:99 197
CONEC:100 197
CONEC:101 197
CONEC:102 197
CONEC:103 197
CONEC:104 197
CONEC:105 197
CONEC:106 197
CONEC:107 197
CONEC:108 197
CONEC:109 197
CONEC:110 197
CONEC:111 197
CONEC:112 197
CONEC:113 197
CONEC:114 197
CONEC:115 197
CONEC:116 197
CONEC:117 197
CONEC:118 197
CONEC:119 197
CONEC:120 197
CONEC:121 197
CONEC:122 197
CONEC:123 197
CONEC:124 197
CONEC:125 197
CONEC:126 197
CONEC:127 197
CONEC:128 197
CONEC:129 197
CONEC:130 197
CONEC:131 197
CONEC:132 197
CONEC:133 197
CONEC:134 197
CONEC:135 197
CONEC:136 197
CONEC:137 197
CONEC:138 197
CONEC:139 197
CONEC:140 197
CONEC:141 197
CONEC:142 197
CONEC:143 197
CONEC:144 197
CONEC:145 197
CONEC:146 197
CONEC:147 197
CONEC:148 197
CONEC:149 197
CONEC:150 197
CONEC:151 197
CONEC:152 197
CONEC:153 197
CONEC:154 197
CONEC:155 197
CONEC:156 197
CONEC:157 197
CONEC:158 197
CONEC:159 197
CONEC:160 197
CONEC:161 197
CONEC:162 197
CONEC:163 197
CONEC:164 197
CONEC:165 197
CONEC:166 197
CONEC:167 197
CONEC:168 197
CONEC:169 197
CONEC:170 197
CONEC:171 197
CONEC:172 197
CONEC:173 197
CONEC:174 197
CONEC:175 197
CONEC:176 197
CONEC:177 197
CONEC:178 197
CONEC:179 197
CONEC:180 197
CONEC:181 197
CONEC:182 197
CONEC:183 197
CONEC:184 197
CONEC:185 197
CONEC:186 197
CONEC:187 197
CONEC:188 197
CONEC:189 197
CONEC:190 197
CONEC:191 197
CONEC:192 197
CONEC:193 197
CONEC:-1 198
CONEC:0 198
CONEC:1 198
CONEC:2 198
CONEC:3 198
CONEC:4 198
CONEC:5 198
CONEC:6 198
CONEC:7 198
CONEC:8 198
CONEC:9 198
CONEC:10 198
CONEC:11 198
CONEC:12 198
CONEC:13 198
CONEC:14 198
CONEC:15 198
CONEC:16 198
CONEC:17 198
CONEC:18 198
CONEC:19 198
CONEC:20 198
CONEC:21 198
CONEC:22 198
CONEC:23 198
CONEC:24 198
CONEC:25 198
CONEC:26 198
CONEC:27 198
CONEC:28 198
CONEC:29 198
CONEC:30 198
CONEC:31 198
CONEC:32 198
CONEC:33 198
CONEC:34 198
CONEC:35 198
CONEC:36 198
CONEC:37 198
CONEC:38 198
CONEC:39 198
CONEC:40 198
CONEC:41 198
CONEC:42 198
CONEC:43 198
CONEC:44 198
CONEC:45 198
CONEC:46 198
CONEC:47 198
CONEC:48 198
CONEC:49 198
CONEC:50 198
CONEC:51 198
CONEC:52 198
CONEC:53 198
CONEC:54 198
CONEC:55 198
CONEC:56 198
CONEC:57 198
CONEC:58 198
CONEC:59 198
CONEC:60 198
CONEC:61 198
CONEC:62 198
CONEC:63 198
CONEC:64 198
CONEC:65 198
CONEC:66 198
CONEC:67 198
CONEC:68 198
CONEC:69 198
CONEC:70 198
CONEC:71 198
CONEC:72 198
CONEC:73 198
CONEC:74 198
CONEC:75 198
CONEC:76 198
CONEC:77 198
CONEC:78 198
CONEC:79 198
CONEC:80 198
CONEC:81 198
CONEC:82 198
CONEC:83 198
CONEC:84 198
CONEC:85 198
CONEC:86 198
CONEC:87 198
CONEC:88 198
CONEC:89 198
CONEC:90 198
CONEC:91 198
CONEC:92 198
CONEC:93 198
CONEC:94 198
CONEC:95 198
CONEC:96 198
CONEC:97 198
CONEC:98 198
CONEC:99 198
CONEC:100 198
CONEC:101 198
CONEC:102 198
CONEC:103 198
CONEC:104 198
CONEC:105 198
CONEC:106 198
CONEC:107 198
CONEC:108 198
CONEC:109 198
CONEC:110 198
CONEC:111 198
CONEC:112 198
CONEC:113 198
CONEC:114 198
CONEC:115 198
CONEC:116 198
CONEC:117 198
CONEC:118 198
CONEC:119 198
CONEC:120 198
CONEC:121 198
CONEC:122 198
CONEC:123 198
CONEC:124 198
CONEC:125 198
CONEC:126 198
CONEC:127 198
CONEC:128 198
CONEC:129 198
CONEC:130 198
CONEC:131 198
CONEC:132 198
CONEC:133 198
CONEC:134 198
CONEC:135 198
CONEC:136 198
CONEC:137 198
CONEC:138 198
CONEC:139 198
CONEC:140 198
CONEC:141 198
CONEC:142 198
CONEC:143 198
CONEC:144 198
CONEC:145 198
CONEC:146 198
CONEC:147 198
CONEC:148 198
CONEC:149 198
CONEC:150 198
CONEC:151 198
CONEC:152 198
CONEC:153 198
CONEC:154 198
CONEC:155 198
CONEC:156 198
CONEC:157 198
CONEC:158 198
CONEC:159 198
CONEC:160 198
CONEC:161 198
CONEC:162 198
CONEC:163 198
CONEC:164 198
CONEC:165 198
CONEC:166 198
CONEC:167 198
CONEC:168 198
CONEC:169 198
CONEC:170 198
CONEC:171 198
CONEC:172 198
CONEC:173 198
CONEC:174 198
CONEC:175 198
CONEC:176 198
CONEC:177 198
CONEC:178 198
CONEC:179 198
CONEC:180 198
CONEC:181 198
CONEC:182 198
CONEC:183 198
CONEC:184 198
CONEC:185 198
CONEC:186 198
CONEC:187 198
CONEC:188 198
CONEC:189 198
CONEC:190 198
CONEC:191 198
CONEC:192 198
CONEC:193 198
CONEC:-1 199
CONEC:194 199
CONEC:195 199
CONEC:196 199
CONEC:197 199
CONEC:198 199
CONEC:-1 200
CONEC:194 200
CONEC:195 200
CONEC:196 200
CONEC:197 200
CONEC:198 200
INNO:193
INNO:192
INNO:191
INNO:190
INNO:189
INNO:188
INNO:187
INNO:186
INNO:185
INNO:184
INNO:183
INNO:182
INNO:181
INNO:180
INNO:179
INNO:178
INNO:177
INNO:176
INNO:175
INNO:174
INNO:173
INNO:172
INNO:171
INNO:170
INNO:169
INNO:168
INNO:167
INNO:166
INNO:165
INNO:164
INNO:163
INNO:162
INNO:161
INNO:160
INNO:159
INNO:158
INNO:157
INNO:156
INNO:155
INNO:154
INNO:153
INNO:152
INNO:151
INNO:150
INNO:149
INNO:148
INNO:147
INNO:146
INNO:145
INNO:144
INNO:143
INNO:142
INNO:141
INNO:140
INNO:139
INNO:138
INNO:137
INNO:136
INNO:135
INNO:134
INNO:133
INNO:132
INNO:131
INNO:130
INNO:129
INNO:128
INNO:127
INNO:126
INNO:125
INNO:124
INNO:123
INNO:122
INNO:121
INNO:120
INNO:119
INNO:118
INNO:117
INNO:116
INNO:115
INNO:114
INNO:113
INNO:112
INNO:111
INNO:110
INNO:109
INNO:108
INNO:107
INNO:106
INNO:105
INNO:104
INNO:103
INNO:102
INNO:101
INNO:100
INNO:99
INNO:98
INNO:97
INNO:96
INNO:95
INNO:94
INNO:93
INNO:92
INNO:91
INNO:90
INNO:89
INNO:88
INNO:87
INNO:86
INNO:85
INNO:84
INNO:83
INNO:82
INNO:81
INNO:80
INNO:79
INNO:78
INNO:77
INNO:76
INNO:75
INNO:74
INNO:73
INNO:72
INNO:71
INNO:70
INNO:69
INNO:68
INNO:67
INNO:66
INNO:65
INNO:64
INNO:63
INNO:62
INNO:61
INNO:60
INNO:59
INNO:58
INNO:57
INNO:56
INNO:55
INNO:54
INNO:53
INNO:52
INNO:51
INNO:50
INNO:49
INNO:48
INNO:47
INNO:46
INNO:45
INNO:44
INNO:43
INNO:42
INNO:41
INNO:40
INNO:39
INNO:38
INNO:37
INNO:36
INNO:35
INNO:34
INNO:33
INNO:32
INNO:31
INNO:30
INNO:29
INNO:28
INNO:27
INNO:26
INNO:25
INNO:24
INNO:23
INNO:22
INNO:21
INNO:20
INNO:19
INNO:18
INNO:17
INNO:16
INNO:15
INNO:14
INNO:13
INNO:12
INNO:11
INNO:10
INNO:9
INNO:8
INNO:7
INNO:6
INNO:5
INNO:4
INNO:3
INNO:2
INNO:1
INNO:0
OUTNO:199
OUTNO:200
ENI:5.38226882582 0.241484336616
ENI:127.150807194 0.766520574414
ENI:1.40320899322 0.163933793932
ENI:35.4537218106 0.807282703632
ENI:18.1980503347 0.766361493713
ENI:0.978873541541 0.171645508924
ENI:1.13618672113 0.164133755398
ENI:232.857868984 0.737334549945
ENI:1.01550760678 0.829064171192
ENI:7.96015798273 0.759815993108
ENI:1.04104258875 0.831419138892
ENI:15.0311953954 0.23912023872
ENI:16.0928316429 0.207196926645
ENI:7.87162748529 0.805092286718
ENI:1.00776205529 0.169603659975
ENI:29.7436117741 0.85
ENI:41.0087553655 0.85
ENI:28.8832609962 0.15
ENI:23.0004311999 0.15
ENI:1.98457364132 0.165217591298
ENI:15.0955865543 0.85
ENI:3.71467609218 0.849818558507
ENI:0.856802826721 0.164406019442
ENI:0.865685170545 0.155232189189
ENI:29.917364185 0.85
ENI:10.133560029 0.85
ENI:14.1351117288 0.15
ENI:7.31925598975 0.15
ENI:89.3019569467 0.15
ENI:1.23602882731 0.15
ENI:1.88087769107 0.15
ENI:1.03473402993 0.815304690842
ENI:3.55487037455 0.714192567361
ENI:0.352903664862 0.849491040721
ENI:4.21662177209 0.156137054749
ENI:9.49786027371 0.160017249654
ENI:9.50565216998 0.720562491513
ENI:0.883121175299 0.15
ENI:0.594858105543 0.15
ENI:0.633844545449 0.775861322815
ENI:0.493141841955 0.85
ENI:4.72797790153 0.85
ENI:5.08227934244 0.159668596742
ENI:2.33944933305 0.15
ENI:20.6378879871 0.15
ENI:1.609775219 0.15
ENI:33.7643866113 0.85
ENI:0.924766439401 0.15
ENI:1.9500630951 0.15
ENI:1.06632921895 0.765416723433
ENI:2.68946480687 0.725362205351
ENI:0.150054120821 0.85
ENI:0.750751366805 0.15
ENI:2.47805797606 0.15
ENI:7.41468283073 0.693993575673
ENI:0.521671732495 0.15
ENI:52.0951041112 0.15
ENI:33.7690455308 0.15
ENI:4.69417402689 0.85
ENI:0.196779918935 0.85
ENI:0.679032318763 0.15
ENI:3.22778422402 0.85
ENI:0.309617179042 0.85
ENI:0.668529343471 0.15
ENI:1.64833317257 0.246996413776
ENI:28.4363006586 0.334703335937
ENI:1.15055807097 0.85
ENI:2.35115672132 0.277363300137
ENI:2.9171910568 0.285838747635
ENI:0.372722134578 0.211890792482
ENI:2.04663582178 0.802495129318
ENI:5.93143605823 0.809873278673
ENI:9.32452220872 0.275516715583
ENI:1.39771495624 0.654788033668
ENI:0.425345514702 0.15
ENI:2.31522505508 0.85
ENI:5.54885896058 0.85
ENI:5.45514401382 0.325556127691
ENI:0.26400192911 0.85
ENI:1.31119355772 0.15
ENI:43.3125814521 0.392700518419
ENI:2.1912903912 0.85
ENI:2.75213055107 0.15
ENI:0.175 0.15
ENI:0.175 0.15
ENI:0.35 0.15
ENI:0.7 0.15
ENI:0.35 0.15
ENI:0.1 0.15
ENI:0.7 0.15
ENI:0.14 0.15
ENI:0.233333333333 0.15
ENI:0.04375 0.15
ENI:0.35 0.15
ENI:0.35 0.15
ENI:0.7 0.15
ENI:0.35 0.15
ENI:0.00853658536585 0.15
ENI:0.07 0.15
ENI:0.00843373493976 0.15
ENI:0.04375 0.15
ENI:0.0318181818182 0.15
ENI:0.116666666667 0.15
ENI:0.00636363636364 0.15
ENI:0.175 0.15
ENI:0.021875 0.15
ENI:0.025 0.15
ENI:0.0134615384615 0.15
ENI:0.175 0.15
ENI:0.1 0.15
ENI:0.07 0.15
ENI:0.07 0.15
ENI:0.07 0.15
ENI:0.116666666667 0.15
ENI:0.14 0.15
ENI:0.14 0.15
ENI:0.0102941176471 0.15
ENI:0.0466666666667 0.15
ENI:0.028 0.15
ENI:0.175 0.15
ENI:0.00875 0.15
ENI:0.0538461538462 0.15
ENI:0.0466666666667 0.15
ENI:0.116666666667 0.15
ENI:0.0777777777778 0.15
ENI:0.35 0.15
ENI:0.14 0.15
ENI:0.0875 0.15
ENI:0.0241379310345 0.15
ENI:0.0304347826087 0.15
ENI:0.00804597701149 0.15
ENI:0.1 0.15
ENI:0.14 0.15
ENI:0.0583333333333 0.15
ENI:0.14 0.15
ENI:0.35 0.15
ENI:0.233333333333 0.15
ENI:0.233333333333 0.15
ENI:0.0583333333333 0.15
ENI:0.0875 0.15
ENI:0.05 0.15
ENI:0.175 0.15
ENI:0.0233333333333 0.15
ENI:0.1 0.15
ENI:0.175 0.15
ENI:0.35 0.15
ENI:0.0194444444444 0.15
ENI:0.0388888888889 0.15
ENI:0.00714285714286 0.15
ENI:0.0225806451613 0.15
ENI:0.0368421052632 0.15
ENI:0.0636363636364 0.15
ENI:0.175 0.15
ENI:0.14 0.15
ENI:0.14 0.15
ENI:0.7 0.15
ENI:0.0875 0.15
ENI:0.14 0.15
ENI:0.35 0.15
ENI:0.116666666667 0.15
ENI:0.175 0.15
ENI:0.0538461538462 0.15
ENI:0.233333333333 0.15
ENI:0.175 0.15
ENI:0.07 0.15
ENI:0.0583333333333 0.15
ENI:0.0179487179487 0.15
ENI:0.05 0.15
ENI:0.116666666667 0.15
ENI:0.1 0.15
ENI:0.35 0.15
ENI:0.0318181818182 0.15
ENI:0.116666666667 0.15
ENI:0.175 0.15
ENI:0.116666666667 0.15
ENI:0.14 0.15
ENI:0.233333333333 0.15
ENI:0.35 0.15
ENI:0.35 0.15
ENI:0.7 0.15
ENI:0.0184210526316 0.15
ENI:0.14 0.15
ENI:0.0137254901961 0.15
ENI:0.14 0.15
ENI:0.0875 0.15
ENI:0.0291666666667 0.15
ENI:0.175 0.15
ENI:0.0636363636364 0.15
ENI:0.116666666667 0.15
ENI:0.0127272727273 0.15
ENI:0.116666666667 0.15
ENI:0.0777777777778 0.15
ENI:0.233333333333 0.15
ENI:0.0155555555556 0.15
DEO:1.42857142857 -0.214285714286
DEO:1.42857142857 -0.214285714286
