# Supplementary material for: AutoGrow4: an open-source genetic algorithm for de novo drug design and lead optimization
Source: J Cheminform. 2020 Apr 17;12:25. doi: 10.1186/s13321-020-00429-4 (PMC7165399; doi:10.1186/s13321-020-00429-4)
Supplement: Supplementary file 1 — Additional file 1. The Additional file includes detailed descriptions of the AutoGrow 3.1.3 and AutoGrow4 parameters used in the benchmark and PARP-1 runs. It also includes Figures S1, S2, and S3, referenced in the text. [file 13321_2020_429_MOESM1_ESM.zip › autogrow4-4.0.0/autogrow/docking/scoring/nn_score_exe/nnscore1/networks/top_24_networks/19.net]

WEIGHTS:-2.13577447607
WEIGHTS:-35.7247596194
WEIGHTS:-11.5482258812
WEIGHTS:7.8856932185
WEIGHTS:37.3886412717
WEIGHTS:-44.5099040031
WEIGHTS:7.07011287815
WEIGHTS:20.9630814165
WEIGHTS:-40.2829808979
WEIGHTS:-24.4155601782
WEIGHTS:-100.0
WEIGHTS:18.2198435814
WEIGHTS:-100.0
WEIGHTS:16.6948622776
WEIGHTS:13.9209917822
WEIGHTS:-43.3022683152
WEIGHTS:12.292149097
WEIGHTS:-45.9894718838
WEIGHTS:-5.58282434769
WEIGHTS:-8.53782727864
WEIGHTS:28.9137167246
WEIGHTS:4.87551899714
WEIGHTS:20.5182843137
WEIGHTS:26.9228630796
WEIGHTS:41.3500274896
WEIGHTS:-17.005961909
WEIGHTS:53.7962104211
WEIGHTS:-7.59225604218
WEIGHTS:-8.81864002822
WEIGHTS:-4.14901685157
WEIGHTS:4.58432816523
WEIGHTS:7.9828706124
WEIGHTS:-6.48766315139
WEIGHTS:50.57438191
WEIGHTS:-24.5112152822
WEIGHTS:-14.3891601897
WEIGHTS:-11.0660966729
WEIGHTS:-97.3861952099
WEIGHTS:100.0
WEIGHTS:-14.6920654006
WEIGHTS:-27.1954166397
WEIGHTS:-12.0227717997
WEIGHTS:-28.6927635137
WEIGHTS:16.1543854528
WEIGHTS:13.4415297872
WEIGHTS:48.133158728
WEIGHTS:-82.6559196552
WEIGHTS:-28.4150204508
WEIGHTS:55.6469227544
WEIGHTS:-17.155492761
WEIGHTS:4.18272923057
WEIGHTS:-13.8448238393
WEIGHTS:59.1873526068
WEIGHTS:-38.0751405805
WEIGHTS:-48.749662476
WEIGHTS:35.1065715374
WEIGHTS:27.3142302829
WEIGHTS:-6.10903672148
WEIGHTS:5.32063318714
WEIGHTS:-17.128834322
WEIGHTS:-53.1308366211
WEIGHTS:30.1053183971
WEIGHTS:1.75782877934
WEIGHTS:9.64913598255
WEIGHTS:-8.35778403568
WEIGHTS:-9.62657270369
WEIGHTS:19.0295244025
WEIGHTS:35.0413751445
WEIGHTS:70.3627780192
WEIGHTS:-7.36324200905
WEIGHTS:-71.2709960036
WEIGHTS:36.2317088705
WEIGHTS:-21.7526620883
WEIGHTS:-25.111674947
WEIGHTS:-34.2695871353
WEIGHTS:9.06389072404
WEIGHTS:-13.4392659808
WEIGHTS:15.9532720003
WEIGHTS:33.6458396555
WEIGHTS:16.8353225367
WEIGHTS:4.98534697894
WEIGHTS:-11.0311255743
WEIGHTS:1.81698513809
WEIGHTS:-44.1272955208
WEIGHTS:5.01786431195
WEIGHTS:-44.2514871471
WEIGHTS:-30.6946023746
WEIGHTS:-15.4269826348
WEIGHTS:11.2816039482
WEIGHTS:-8.62276011031
WEIGHTS:-22.4908462003
WEIGHTS:-14.4561434333
WEIGHTS:-42.7915971357
WEIGHTS:55.5744187845
WEIGHTS:11.7436610249
WEIGHTS:66.5863746062
WEIGHTS:-5.83004874399
WEIGHTS:29.0446383754
WEIGHTS:2.6083005095
WEIGHTS:-13.9056688132
WEIGHTS:21.4679682492
WEIGHTS:-17.4562981512
WEIGHTS:-100.0
WEIGHTS:-28.6978079121
WEIGHTS:0.689075759677
WEIGHTS:37.9690720512
WEIGHTS:84.1120562349
WEIGHTS:-40.1802711359
WEIGHTS:-15.0773190452
WEIGHTS:-30.9231904495
WEIGHTS:-4.95913883684
WEIGHTS:-100.0
WEIGHTS:-38.3885985902
WEIGHTS:-0.566037328911
WEIGHTS:100.0
WEIGHTS:-1.38369035867
WEIGHTS:0.0928712431623
WEIGHTS:-32.2633640345
WEIGHTS:-11.4481684364
WEIGHTS:-0.50213215446
WEIGHTS:30.6986529003
WEIGHTS:8.2047049179
WEIGHTS:19.0115575551
WEIGHTS:-10.7301427795
WEIGHTS:-5.40075898153
WEIGHTS:-3.01518630802
WEIGHTS:-48.0287010762
WEIGHTS:6.10729841441
WEIGHTS:-3.13218667066
WEIGHTS:24.1090641105
WEIGHTS:-5.23392786012
WEIGHTS:-23.4558492903
WEIGHTS:-1.95560313763
WEIGHTS:-2.3755808181
WEIGHTS:-57.9454565928
WEIGHTS:-36.3257798728
WEIGHTS:-4.1471412173
WEIGHTS:-26.5280124635
WEIGHTS:-12.1323684186
WEIGHTS:19.9972599594
WEIGHTS:13.943120373
WEIGHTS:-40.4540280461
WEIGHTS:34.5998853942
WEIGHTS:33.7898964995
WEIGHTS:6.50373306343
WEIGHTS:59.622613392
WEIGHTS:-17.0458097682
WEIGHTS:-25.4929747841
WEIGHTS:-1.83340066426
WEIGHTS:-100.0
WEIGHTS:-29.1573214373
WEIGHTS:-65.3651856891
WEIGHTS:17.2882455697
WEIGHTS:-2.99918338783
WEIGHTS:-3.06823312053
WEIGHTS:-14.1537732802
WEIGHTS:-12.2138257918
WEIGHTS:17.8882924669
WEIGHTS:5.35136816461
WEIGHTS:19.4312702569
WEIGHTS:-22.5220402219
WEIGHTS:7.09980253387
WEIGHTS:-6.30328752304
WEIGHTS:-33.1656890864
WEIGHTS:31.4509995313
WEIGHTS:-91.0048664295
WEIGHTS:10.4002489497
WEIGHTS:43.7084764175
WEIGHTS:-15.193700448
WEIGHTS:-9.03743330359
WEIGHTS:-1.80342827469
WEIGHTS:22.3502683611
WEIGHTS:-7.44107781693
WEIGHTS:2.49652882859
WEIGHTS:13.0924294784
WEIGHTS:-44.0329874762
WEIGHTS:-50.081642786
WEIGHTS:25.4131047871
WEIGHTS:0.384840963465
WEIGHTS:4.99641863278
WEIGHTS:-49.337165232
WEIGHTS:58.1793241714
WEIGHTS:-5.89640884472
WEIGHTS:12.8676892446
WEIGHTS:21.7206414291
WEIGHTS:11.2569381658
WEIGHTS:13.7139738808
WEIGHTS:-2.41287471535
WEIGHTS:38.7390966464
WEIGHTS:-31.800354011
WEIGHTS:6.45691263341
WEIGHTS:15.6317601188
WEIGHTS:-4.23979103969
WEIGHTS:-8.66360679107
WEIGHTS:42.5316791585
WEIGHTS:0.0569891261232
WEIGHTS:-7.24543118892
WEIGHTS:10.7347622713
WEIGHTS:-50.950466431
WEIGHTS:-40.2778121166
WEIGHTS:100.0
WEIGHTS:3.8538301071
WEIGHTS:-14.2097111001
WEIGHTS:-46.5336596465
WEIGHTS:0.275739539055
WEIGHTS:-33.2063658453
WEIGHTS:-0.381321230744
WEIGHTS:-48.0208885702
WEIGHTS:-12.9598667288
WEIGHTS:-36.8283531969
WEIGHTS:-15.4276651523
WEIGHTS:-31.7856441862
WEIGHTS:0.428786726764
WEIGHTS:11.908617965
WEIGHTS:-29.9894670238
WEIGHTS:-7.89375526761
WEIGHTS:6.56213879067
WEIGHTS:-29.854975749
WEIGHTS:4.31053930903
WEIGHTS:-16.1658463584
WEIGHTS:-17.3183031098
WEIGHTS:-62.718613191
WEIGHTS:25.2166127976
WEIGHTS:-2.43265104118
WEIGHTS:-0.0676995877431
WEIGHTS:1.57727419955
WEIGHTS:-35.6967425336
WEIGHTS:-10.7543193095
WEIGHTS:14.9329493128
WEIGHTS:2.5500150549
WEIGHTS:-17.6130199054
WEIGHTS:19.3272751002
WEIGHTS:-14.3597415796
WEIGHTS:-45.4231204112
WEIGHTS:-7.36987963883
WEIGHTS:-1.90121506017
WEIGHTS:-3.75322886554
WEIGHTS:36.8236315895
WEIGHTS:5.88362996407
WEIGHTS:100.0
WEIGHTS:40.0054775385
WEIGHTS:-11.187453733
WEIGHTS:-8.03043220278
WEIGHTS:25.6166947133
WEIGHTS:24.3583150317
WEIGHTS:-9.05212864891
WEIGHTS:-15.5960756648
WEIGHTS:-11.248682309
WEIGHTS:-45.6754364671
WEIGHTS:33.3836919845
WEIGHTS:-30.2706678371
WEIGHTS:-36.1253661809
WEIGHTS:-13.4286108663
WEIGHTS:13.8267524599
WEIGHTS:4.13120255888
WEIGHTS:44.2880591107
WEIGHTS:-11.4866615132
WEIGHTS:-16.5855611643
WEIGHTS:-7.60323816377
WEIGHTS:-15.8225043455
WEIGHTS:-8.50771103352
WEIGHTS:1.22707392754
WEIGHTS:-14.0985686224
WEIGHTS:4.83120663311
WEIGHTS:-7.2690157181
WEIGHTS:9.68392962859
WEIGHTS:8.09071473796
WEIGHTS:-1.54450431084
WEIGHTS:-12.5268973775
WEIGHTS:20.7213416577
WEIGHTS:-37.9306426066
WEIGHTS:30.6499848224
WEIGHTS:-19.680460405
WEIGHTS:11.8073487399
WEIGHTS:7.86342797871
WEIGHTS:-1.90319608997
WEIGHTS:9.69017378182
WEIGHTS:-28.7237584955
WEIGHTS:29.4342153726
WEIGHTS:-0.647512434295
WEIGHTS:77.3555320668
WEIGHTS:-1.00084315052
WEIGHTS:22.221890089
WEIGHTS:-25.0367926943
WEIGHTS:0.463620161202
WEIGHTS:-20.9814263992
WEIGHTS:35.6894616917
WEIGHTS:28.8236211166
WEIGHTS:6.3441319084
WEIGHTS:-8.73132105221
WEIGHTS:-24.4289457758
WEIGHTS:-21.9079040098
WEIGHTS:-12.7339807418
WEIGHTS:-27.271400388
WEIGHTS:-5.19968357419
WEIGHTS:-2.85502710391
WEIGHTS:-2.86391795486
WEIGHTS:-41.4077638494
WEIGHTS:-6.4593347926
WEIGHTS:-14.875782543
WEIGHTS:-49.3413033159
WEIGHTS:2.02489263069
WEIGHTS:-22.8042539827
WEIGHTS:-14.8358383697
WEIGHTS:-14.0061115144
WEIGHTS:15.2384470796
WEIGHTS:89.2815239284
WEIGHTS:-10.4727898186
WEIGHTS:-3.91382182697
WEIGHTS:-16.6918382667
WEIGHTS:41.3098270172
WEIGHTS:19.6022501063
WEIGHTS:2.99954339166
WEIGHTS:8.84536646228
WEIGHTS:-31.6294892835
WEIGHTS:0.605837436057
WEIGHTS:6.39983642325
WEIGHTS:6.26388121484
WEIGHTS:9.86105268511
WEIGHTS:4.20341186707
WEIGHTS:23.0077546152
WEIGHTS:10.8481840802
WEIGHTS:3.49440447044
WEIGHTS:14.1032626736
WEIGHTS:2.79506943459
WEIGHTS:-35.4658799593
WEIGHTS:17.6286662786
WEIGHTS:-0.63621291689
WEIGHTS:-1.21187124368
WEIGHTS:63.9663864778
WEIGHTS:9.37880818759
WEIGHTS:-12.140363893
WEIGHTS:-0.566361562721
WEIGHTS:-5.73425606465
WEIGHTS:-2.52624106644
WEIGHTS:6.96397234011
WEIGHTS:-62.1062197344
WEIGHTS:-29.5422599872
WEIGHTS:48.7502132335
WEIGHTS:-29.2763534721
WEIGHTS:13.4560958597
WEIGHTS:17.5059922918
WEIGHTS:22.5877717924
WEIGHTS:0.704072178624
WEIGHTS:5.08870953069
WEIGHTS:24.7421300444
WEIGHTS:-6.59873617869
WEIGHTS:32.2535131362
WEIGHTS:-27.8086948349
WEIGHTS:-1.17080428993
WEIGHTS:-1.76724991808
WEIGHTS:-20.103870809
WEIGHTS:-32.3952509751
WEIGHTS:-13.5100275924
WEIGHTS:36.5015431043
WEIGHTS:11.0631829757
WEIGHTS:-4.5662789054
WEIGHTS:2.17794567165
WEIGHTS:27.2712183209
WEIGHTS:1.3613057336
WEIGHTS:16.4103434586
WEIGHTS:7.34771066713
WEIGHTS:22.9421915354
WEIGHTS:-34.1234376584
WEIGHTS:2.77981842592
WEIGHTS:0.343317869372
WEIGHTS:2.73564426495
WEIGHTS:36.1666628851
WEIGHTS:-0.465341874375
WEIGHTS:-12.6942311894
WEIGHTS:25.9627229548
WEIGHTS:20.21673855
WEIGHTS:-6.68970133078
WEIGHTS:-4.15171848594
WEIGHTS:-5.05771185085
WEIGHTS:20.6456428493
WEIGHTS:-2.86503082683
WEIGHTS:-61.7892958098
WEIGHTS:-4.82881590214
WEIGHTS:7.95615040023
WEIGHTS:3.20707716142
WEIGHTS:31.3136567139
WEIGHTS:0.0240428203995
WEIGHTS:-16.1152549941
WEIGHTS:-47.7331310531
WEIGHTS:-5.54261271958
WEIGHTS:12.3197817084
WEIGHTS:3.53945655462
WEIGHTS:-0.172369652547
WEIGHTS:-2.13384761799
WEIGHTS:0.322163047035
WEIGHTS:-0.745613223928
WEIGHTS:-6.06501390806
WEIGHTS:-43.5409615713
WEIGHTS:-56.2046648797
WEIGHTS:87.5692642916
WEIGHTS:25.1102497766
WEIGHTS:6.74049800194
WEIGHTS:12.8791550374
WEIGHTS:-32.4913839025
WEIGHTS:26.5880718989
WEIGHTS:-14.052118786
WEIGHTS:-21.5294725535
WEIGHTS:-7.5012667144
WEIGHTS:5.89568450897
WEIGHTS:-0.706765396566
WEIGHTS:-30.7654267857
WEIGHTS:-12.5534098783
WEIGHTS:-11.1832344722
WEIGHTS:7.88734727138
WEIGHTS:-17.4394143384
WEIGHTS:-26.2645756749
WEIGHTS:-6.90710271643
WEIGHTS:3.09898757896
WEIGHTS:9.21500714339
WEIGHTS:8.02041720279
WEIGHTS:1.06554316747
WEIGHTS:-77.95830102
WEIGHTS:12.2798122269
WEIGHTS:-13.2650511176
WEIGHTS:-41.4762979389
WEIGHTS:6.31375045051
WEIGHTS:6.13179968651
WEIGHTS:8.85265563467
WEIGHTS:-4.15817447363
WEIGHTS:-5.38601211913
WEIGHTS:-0.245140121398
WEIGHTS:23.9062739602
WEIGHTS:-36.0484558994
WEIGHTS:3.88810287015
WEIGHTS:-1.60874704167
WEIGHTS:3.35360966591
WEIGHTS:-14.1787620249
WEIGHTS:-27.3040752436
WEIGHTS:-34.1782190781
WEIGHTS:26.3506350713
WEIGHTS:-0.531463084485
WEIGHTS:-0.183019464801
WEIGHTS:43.9785577703
WEIGHTS:0.000738047759393
WEIGHTS:8.15809089444
WEIGHTS:2.16750843905
WEIGHTS:-12.8511991954
WEIGHTS:-29.8234105276
WEIGHTS:-99.7127460159
WEIGHTS:-21.6058060959
WEIGHTS:46.3254998892
WEIGHTS:-4.76252145193
WEIGHTS:0.786345478499
WEIGHTS:-3.37346824914
WEIGHTS:18.3257754898
WEIGHTS:11.1594618799
WEIGHTS:-23.1338451003
WEIGHTS:-14.8892262166
WEIGHTS:-31.7873738999
WEIGHTS:-21.46403424
WEIGHTS:-23.2272777352
WEIGHTS:0.652890015583
WEIGHTS:-13.0774767474
WEIGHTS:-24.8094216885
WEIGHTS:76.9890489727
WEIGHTS:-29.7999280459
WEIGHTS:-60.6380074248
WEIGHTS:-3.55456540267
WEIGHTS:23.5029047546
WEIGHTS:-2.26635563801
WEIGHTS:42.0585500056
WEIGHTS:-32.6646582768
WEIGHTS:-4.39517669013
WEIGHTS:-11.5638027334
WEIGHTS:9.78212860786
WEIGHTS:4.45449930435
WEIGHTS:-4.10615879428
WEIGHTS:-38.5630172141
WEIGHTS:10.6386757878
WEIGHTS:27.8661131165
WEIGHTS:7.55389877101
WEIGHTS:18.4970304688
WEIGHTS:-77.3526439471
WEIGHTS:0.715241128011
WEIGHTS:-2.7207425684
WEIGHTS:-5.04142751949
WEIGHTS:-10.1368392811
WEIGHTS:9.44177774349
WEIGHTS:-77.6437511927
WEIGHTS:-20.431554301
WEIGHTS:6.92677895562
WEIGHTS:-21.0467468448
WEIGHTS:-27.2469445405
WEIGHTS:-6.90621054579
WEIGHTS:53.7971943677
WEIGHTS:6.64358733034
WEIGHTS:-11.6543167803
WEIGHTS:15.2519892148
WEIGHTS:-76.6934476171
WEIGHTS:9.84170629617
WEIGHTS:-10.6326259224
WEIGHTS:-3.18307058568
WEIGHTS:-0.849575821163
WEIGHTS:6.33791209847
WEIGHTS:0.907500143036
WEIGHTS:7.4148157965
WEIGHTS:-8.02458702585
WEIGHTS:1.0197498343
WEIGHTS:-2.11460294274
WEIGHTS:-16.3236583292
WEIGHTS:-3.31317184845
WEIGHTS:20.1529023972
WEIGHTS:1.71225413918
WEIGHTS:10.8273355262
WEIGHTS:8.0308247742
WEIGHTS:0.367711616689
WEIGHTS:27.2325681093
WEIGHTS:0.78973976841
WEIGHTS:-29.6583692944
WEIGHTS:24.9680126346
WEIGHTS:28.6492955673
WEIGHTS:13.0291835751
WEIGHTS:-0.355674633055
WEIGHTS:2.41815524284
WEIGHTS:-25.3002132
WEIGHTS:-3.85260702711
WEIGHTS:0.8143763459
WEIGHTS:0.0863513458539
WEIGHTS:23.9489401442
WEIGHTS:2.02658694503
WEIGHTS:1.05854397481
WEIGHTS:-4.0680179375
WEIGHTS:0.559525058672
WEIGHTS:-17.0932992143
WEIGHTS:3.72821900873
WEIGHTS:-34.6454220315
WEIGHTS:29.3014004452
WEIGHTS:3.1976370352
WEIGHTS:19.5794031677
WEIGHTS:-13.1221791007
WEIGHTS:0.0518166338051
WEIGHTS:-8.36315677954
WEIGHTS:0.0945312937692
WEIGHTS:-15.7689718425
WEIGHTS:-25.8006774266
WEIGHTS:-54.5877044354
WEIGHTS:-32.0769293789
WEIGHTS:0.770997151531
WEIGHTS:0.308523348964
WEIGHTS:0.184119972119
WEIGHTS:-3.1639221329
WEIGHTS:-9.85598052339
WEIGHTS:10.1039477785
WEIGHTS:29.266283358
WEIGHTS:36.5385561253
WEIGHTS:20.0220821512
WEIGHTS:-10.7053193539
WEIGHTS:9.54381649656
WEIGHTS:-0.18586977849
WEIGHTS:-49.8453377581
WEIGHTS:-16.9082982166
WEIGHTS:9.76763695775
WEIGHTS:32.2024478847
WEIGHTS:1.08063898812
WEIGHTS:0.436784381094
WEIGHTS:33.0225209866
WEIGHTS:-1.46794762883
WEIGHTS:-2.47389175754
WEIGHTS:-2.31519367273
WEIGHTS:20.7385813224
WEIGHTS:-7.06159986185
WEIGHTS:6.11065979779
WEIGHTS:0.265700660079
WEIGHTS:-0.340537684206
WEIGHTS:-8.21920406524
WEIGHTS:5.67074340341
WEIGHTS:20.5666056845
WEIGHTS:6.75283456477
WEIGHTS:44.3127183972
WEIGHTS:-4.77784884885
WEIGHTS:-5.9616456909
WEIGHTS:0.0155476140417
WEIGHTS:11.5162290899
WEIGHTS:-0.626825369841
WEIGHTS:1.37844927353
WEIGHTS:1.09618049198
WEIGHTS:-0.991146527388
WEIGHTS:-0.0688799557574
WEIGHTS:18.501654154
WEIGHTS:1.74844278377
WEIGHTS:-76.4311031088
WEIGHTS:-81.7723617831
WEIGHTS:-39.7876106166
WEIGHTS:-15.4550321137
WEIGHTS:36.2519470952
WEIGHTS:-21.538149525
WEIGHTS:-51.0986157149
WEIGHTS:9.4722486692
WEIGHTS:21.4208016367
WEIGHTS:-50.3681753825
WEIGHTS:29.9323648912
WEIGHTS:7.27209645615
WEIGHTS:-5.1864548967
WEIGHTS:14.2074909123
WEIGHTS:-2.23363669484
WEIGHTS:-9.39922414298
WEIGHTS:12.3662635978
WEIGHTS:10.1714315088
WEIGHTS:-54.3934931442
WEIGHTS:17.4558643411
WEIGHTS:3.4695723112
WEIGHTS:2.9630762377
WEIGHTS:35.8919365928
WEIGHTS:-25.0365290091
WEIGHTS:53.5672366232
WEIGHTS:27.6663493356
WEIGHTS:73.5660762406
WEIGHTS:57.5583573135
WEIGHTS:-84.6266739352
WEIGHTS:23.8582275126
WEIGHTS:8.82746019282
WEIGHTS:-16.2857325423
WEIGHTS:-5.05626015442
WEIGHTS:33.157536222
WEIGHTS:-53.2599083394
WEIGHTS:-11.7461288012
WEIGHTS:5.46831775397
WEIGHTS:-21.8847341253
WEIGHTS:-2.03463870204
WEIGHTS:-2.4820738827
WEIGHTS:-0.410091427977
WEIGHTS:83.1135247851
WEIGHTS:-31.6119808578
WEIGHTS:-17.2052307759
WEIGHTS:-78.595840605
WEIGHTS:-73.1242216558
WEIGHTS:4.7256388045
WEIGHTS:-1.67181460932
WEIGHTS:21.0218172239
WEIGHTS:-25.9974810576
WEIGHTS:6.57657811701
WEIGHTS:-33.8928892229
WEIGHTS:-9.13337917098
WEIGHTS:42.2121904412
WEIGHTS:27.4589129619
WEIGHTS:17.2921031987
WEIGHTS:-15.2455835177
WEIGHTS:-12.4712284302
WEIGHTS:-9.83416181119
WEIGHTS:8.77695647183
WEIGHTS:6.09623306936
WEIGHTS:1.34364071152
WEIGHTS:-100.0
WEIGHTS:-45.8254882971
WEIGHTS:-30.8536717077
WEIGHTS:-59.6934649598
WEIGHTS:4.10062195751
WEIGHTS:19.8175389624
WEIGHTS:-3.99553928805
WEIGHTS:-32.5347235111
WEIGHTS:-81.7419622608
WEIGHTS:31.8561539669
WEIGHTS:5.76408551534
WEIGHTS:58.0815041858
WEIGHTS:5.06157453953
WEIGHTS:15.7086497046
WEIGHTS:-0.990321509885
WEIGHTS:-25.4516501392
WEIGHTS:-6.56799283495
WEIGHTS:5.1062137297
WEIGHTS:13.9277650127
WEIGHTS:-2.61883694592
WEIGHTS:-11.4322244671
WEIGHTS:-19.07136833
WEIGHTS:-22.0934506984
WEIGHTS:-8.80713569063
WEIGHTS:14.914550221
WEIGHTS:-43.8660586069
WEIGHTS:31.270782029
WEIGHTS:-1.05812568133
WEIGHTS:-60.9140886714
WEIGHTS:-28.2187162812
WEIGHTS:18.0333626795
WEIGHTS:-29.2471363324
WEIGHTS:-21.9212047143
WEIGHTS:5.23570740864
WEIGHTS:-5.58965373207
WEIGHTS:-38.3642457972
WEIGHTS:2.08109322097
WEIGHTS:-19.7169674715
WEIGHTS:4.80223546578
WEIGHTS:-0.983667852174
WEIGHTS:67.1740728404
WEIGHTS:2.65989372199
WEIGHTS:-13.0646831686
WEIGHTS:-7.49096452886
WEIGHTS:11.8932854696
WEIGHTS:-16.6300942868
WEIGHTS:-52.1316336925
WEIGHTS:-1.50833098773
WEIGHTS:-25.0152880812
WEIGHTS:-5.14504941384
WEIGHTS:3.23474001805
WEIGHTS:3.72767202986
WEIGHTS:8.61864566279
WEIGHTS:1.31637598988
WEIGHTS:-1.57305570511
WEIGHTS:2.46323901875
WEIGHTS:-3.00630640825
WEIGHTS:-10.5215337449
WEIGHTS:-1.55922345725
WEIGHTS:-3.28331082559
WEIGHTS:0.0171499511062
WEIGHTS:-7.20679986506
WEIGHTS:-6.19540966232
WEIGHTS:-26.7860711958
WEIGHTS:10.3701657448
WEIGHTS:1.15083388565
WEIGHTS:37.2784785132
WEIGHTS:-9.76159137709
WEIGHTS:18.3329008052
WEIGHTS:2.87143025816
WEIGHTS:1.72502176276
WEIGHTS:-15.4144252641
WEIGHTS:0.831137893637
WEIGHTS:2.3582310944
WEIGHTS:-2.51503967332
WEIGHTS:-0.579652331409
WEIGHTS:-1.97607508645
WEIGHTS:6.08317942936
WEIGHTS:-3.79238314276
WEIGHTS:46.7522943997
WEIGHTS:4.18398940527
WEIGHTS:-13.0577252863
WEIGHTS:13.4312288421
WEIGHTS:13.4522889894
WEIGHTS:36.7917098235
WEIGHTS:2.04387146896
WEIGHTS:35.3495375848
WEIGHTS:0.114980026044
WEIGHTS:39.2804061289
WEIGHTS:-26.2017574392
WEIGHTS:4.72341789957
WEIGHTS:2.88627558876
WEIGHTS:3.04603551181
WEIGHTS:4.12611358621
WEIGHTS:-34.3966531429
WEIGHTS:-3.13535048142
WEIGHTS:-22.223592197
WEIGHTS:21.5805206119
WEIGHTS:-12.9502483804
WEIGHTS:6.73911065066
WEIGHTS:0.256669502967
WEIGHTS:2.70169111621
WEIGHTS:-2.8146406816
WEIGHTS:3.35740511019
WEIGHTS:40.9989276835
WEIGHTS:20.16307806
WEIGHTS:-1.40307171234
WEIGHTS:2.29079286389
WEIGHTS:-27.3443981643
WEIGHTS:2.68721709905
WEIGHTS:0.945424429374
WEIGHTS:5.66599372833
WEIGHTS:16.5659146334
WEIGHTS:-4.79795047953
WEIGHTS:-2.28869522759
WEIGHTS:1.32425448296
WEIGHTS:1.17464903307
WEIGHTS:-16.9287313503
WEIGHTS:11.4985153714
WEIGHTS:1.15584302484
WEIGHTS:-8.55365629093
WEIGHTS:18.4686090032
WEIGHTS:3.91357716473
WEIGHTS:30.8301024487
WEIGHTS:1.72605012094
WEIGHTS:13.8627170059
WEIGHTS:-81.4948123721
WEIGHTS:21.1870408994
WEIGHTS:-8.64551252614
WEIGHTS:35.0781610455
WEIGHTS:1.8800645196
WEIGHTS:1.9130203835
WEIGHTS:-3.91591990133
WEIGHTS:41.0360962371
WEIGHTS:-78.9217053822
WEIGHTS:-11.2591560592
WEIGHTS:44.3465628051
WEIGHTS:22.7488267558
WEIGHTS:22.5891650223
WEIGHTS:28.7222086639
WEIGHTS:-6.14578093961
WEIGHTS:28.2297348609
WEIGHTS:-7.74180320098
WEIGHTS:-6.37453130222
WEIGHTS:54.6911742063
WEIGHTS:-6.2223882856
WEIGHTS:44.4155296246
WEIGHTS:-5.84749303839
WEIGHTS:-6.42154743785
WEIGHTS:-7.04381015084
WEIGHTS:-6.41253158362
WEIGHTS:-10.2934038839
WEIGHTS:65.9893724361
WEIGHTS:-16.5267023356
WEIGHTS:-36.404251089
WEIGHTS:-8.15741999278
WEIGHTS:-6.39580002001
WEIGHTS:-34.6645557333
WEIGHTS:-13.2971159309
WEIGHTS:35.8781338502
WEIGHTS:46.2021263754
WEIGHTS:-3.78727391436
WEIGHTS:99.9162009711
WEIGHTS:-12.1199041341
WEIGHTS:-6.12901048988
WEIGHTS:99.5254492708
WEIGHTS:0.650573451627
WEIGHTS:-0.399862985141
WEIGHTS:-0.883360112673
WEIGHTS:32.0389677539
WEIGHTS:-0.256544553652
WEIGHTS:-28.1733257474
WEIGHTS:-6.22863136521
WEIGHTS:-6.289005828
WEIGHTS:-6.17245889478
WEIGHTS:-14.1725072597
WEIGHTS:-9.148681179
WEIGHTS:26.2648122587
WEIGHTS:-30.2630014713
WEIGHTS:-12.9536272221
WEIGHTS:-16.3659412387
WEIGHTS:-0.688253362045
WEIGHTS:67.2987831446
WEIGHTS:-6.42758645613
WEIGHTS:56.9115614122
WEIGHTS:-6.40949095691
WEIGHTS:-5.59992834805
WEIGHTS:-11.0693370164
WEIGHTS:-10.5325236929
WEIGHTS:-6.04105542862
WEIGHTS:-6.34758963949
WEIGHTS:-5.83199826832
WEIGHTS:-6.69883519717
WEIGHTS:-33.2331285091
WEIGHTS:-27.6503497475
WEIGHTS:-72.489158385
WEIGHTS:38.3665719422
WEIGHTS:31.596460585
WEIGHTS:19.7815068378
WEIGHTS:-6.54405764857
WEIGHTS:44.3062214931
WEIGHTS:-6.47817816826
WEIGHTS:-6.3204421861
WEIGHTS:-6.44089011467
WEIGHTS:-6.53244941195
WEIGHTS:-6.42402638145
WEIGHTS:-2.86965662179
WEIGHTS:-6.3170842926
WEIGHTS:-8.10379448878
WEIGHTS:-6.60790114359
WEIGHTS:16.2509453213
WEIGHTS:-6.40100932936
WEIGHTS:-6.24718628476
WEIGHTS:-6.1689181481
WEIGHTS:-6.34634758471
WEIGHTS:-9.58721806882
WEIGHTS:-99.4662321197
WEIGHTS:-25.9496557287
WEIGHTS:-19.557128835
WEIGHTS:-55.330062698
WEIGHTS:43.8176124721
WEIGHTS:44.6869883915
WEIGHTS:-6.35350092816
WEIGHTS:-43.9416212019
WEIGHTS:-6.33535573721
WEIGHTS:-6.1666287051
WEIGHTS:-6.39726636441
WEIGHTS:7.12843011611
WEIGHTS:-6.35818915923
WEIGHTS:85.2077247995
WEIGHTS:-8.71428161525
WEIGHTS:-6.27752375639
WEIGHTS:54.4475243967
WEIGHTS:-6.35345423891
WEIGHTS:14.8132174221
WEIGHTS:-18.6912063905
WEIGHTS:-18.8019733492
WEIGHTS:-6.67225344214
WEIGHTS:-82.4945976605
WEIGHTS:-5.93342757814
WEIGHTS:-6.46596520039
WEIGHTS:-7.85662978807
WEIGHTS:-55.8761650118
WEIGHTS:-40.9597376389
WEIGHTS:-6.0206451168
WEIGHTS:-4.39209270952
WEIGHTS:-6.05615082705
WEIGHTS:-6.34828455028
WEIGHTS:-4.00393271356
WEIGHTS:19.3935559302
WEIGHTS:-4.31700862995
WEIGHTS:-0.0574921630755
WEIGHTS:5.84570299757
WEIGHTS:-5.06547757483
WEIGHTS:-18.6948728284
WEIGHTS:-4.2420340787
WEIGHTS:-51.4742936421
WEIGHTS:24.074697399
WEIGHTS:4.36212799474
WEIGHTS:82.941548085
WEIGHTS:-4.01447487822
WEIGHTS:-6.26780320687
WEIGHTS:32.2610576743
WEIGHTS:-0.224878706215
WEIGHTS:-5.36520183654
WEIGHTS:-5.78215119104
WEIGHTS:98.703773687
WEIGHTS:-12.7226552761
WEIGHTS:-2.79451420203
WEIGHTS:-6.13638595623
WEIGHTS:-6.30971440395
WEIGHTS:-6.18518165926
WEIGHTS:-0.764346051681
WEIGHTS:-9.23486648234
WEIGHTS:35.2277386305
WEIGHTS:-3.48320161655
WEIGHTS:-3.76771372448
WEIGHTS:16.0972637034
WEIGHTS:-3.2392342176
WEIGHTS:38.8184690081
WEIGHTS:-4.29882690423
WEIGHTS:9.95169747129
WEIGHTS:-6.20748029157
WEIGHTS:-4.60046316067
WEIGHTS:-10.4509274069
WEIGHTS:-3.75469952842
WEIGHTS:-4.41570803333
WEIGHTS:-4.56537663273
WEIGHTS:-5.72896921717
WEIGHTS:-6.39241580349
WEIGHTS:-0.990814494331
WEIGHTS:-21.9288389249
WEIGHTS:-69.3582016063
WEIGHTS:-15.2473734715
WEIGHTS:-67.7054838098
WEIGHTS:-13.7109272439
WEIGHTS:-6.65812250765
WEIGHTS:4.41581180641
WEIGHTS:-6.19060420388
WEIGHTS:-6.55559981075
WEIGHTS:-6.35455193733
WEIGHTS:-4.30204697025
WEIGHTS:-4.27356059559
WEIGHTS:35.2989491397
WEIGHTS:-6.38388862095
WEIGHTS:-4.10092165946
WEIGHTS:-4.2225041043
WEIGHTS:-86.5288764652
WEIGHTS:-6.44950529288
WEIGHTS:-6.17461262196
WEIGHTS:-4.46001782275
WEIGHTS:-4.38223991658
WEIGHTS:-13.4788048116
WEIGHTS:-3.84161449271
WEIGHTS:-9.92156624856
WEIGHTS:-12.4506728273
WEIGHTS:29.1948199983
WEIGHTS:-17.2148324616
WEIGHTS:-5.8022100527
WEIGHTS:-4.68087949555
WEIGHTS:-54.2437609195
WEIGHTS:-6.39120427561
WEIGHTS:-4.8331934059
WEIGHTS:-4.37606243917
WEIGHTS:-82.8945968267
WEIGHTS:-4.45527459138
WEIGHTS:30.4009464902
WEIGHTS:1.41867141167
WEIGHTS:-3.14700475469
WEIGHTS:-2.97551586416
WEIGHTS:100.0
WEIGHTS:100.0
WEIGHTS:-3.18082019241
WEIGHTS:-1.41823244207
WEIGHTS:3.14937264837
WEIGHTS:2.97369251879
WEIGHTS:-100.0
WEIGHTS:-100.0
WEIGHTS:3.21438534435
CONEC:-1 194
CONEC:0 194
CONEC:1 194
CONEC:2 194
CONEC:3 194
CONEC:4 194
CONEC:5 194
CONEC:6 194
CONEC:7 194
CONEC:8 194
CONEC:9 194
CONEC:10 194
CONEC:11 194
CONEC:12 194
CONEC:13 194
CONEC:14 194
CONEC:15 194
CONEC:16 194
CONEC:17 194
CONEC:18 194
CONEC:19 194
CONEC:20 194
CONEC:21 194
CONEC:22 194
CONEC:23 194
CONEC:24 194
CONEC:25 194
CONEC:26 194
CONEC:27 194
CONEC:28 194
CONEC:29 194
CONEC:30 194
CONEC:31 194
CONEC:32 194
CONEC:33 194
CONEC:34 194
CONEC:35 194
CONEC:36 194
CONEC:37 194
CONEC:38 194
CONEC:39 194
CONEC:40 194
CONEC:41 194
CONEC:42 194
CONEC:43 194
CONEC:44 194
CONEC:45 194
CONEC:46 194
CONEC:47 194
CONEC:48 194
CONEC:49 194
CONEC:50 194
CONEC:51 194
CONEC:52 194
CONEC:53 194
CONEC:54 194
CONEC:55 194
CONEC:56 194
CONEC:57 194
CONEC:58 194
CONEC:59 194
CONEC:60 194
CONEC:61 194
CONEC:62 194
CONEC:63 194
CONEC:64 194
CONEC:65 194
CONEC:66 194
CONEC:67 194
CONEC:68 194
CONEC:69 194
CONEC:70 194
CONEC:71 194
CONEC:72 194
CONEC:73 194
CONEC:74 194
CONEC:75 194
CONEC:76 194
CONEC:77 194
CONEC:78 194
CONEC:79 194
CONEC:80 194
CONEC:81 194
CONEC:82 194
CONEC:83 194
CONEC:84 194
CONEC:85 194
CONEC:86 194
CONEC:87 194
CONEC:88 194
CONEC:89 194
CONEC:90 194
CONEC:91 194
CONEC:92 194
CONEC:93 194
CONEC:94 194
CONEC:95 194
CONEC:96 194
CONEC:97 194
CONEC:98 194
CONEC:99 194
CONEC:100 194
CONEC:101 194
CONEC:102 194
CONEC:103 194
CONEC:104 194
CONEC:105 194
CONEC:106 194
CONEC:107 194
CONEC:108 194
CONEC:109 194
CONEC:110 194
CONEC:111 194
CONEC:112 194
CONEC:113 194
CONEC:114 194
CONEC:115 194
CONEC:116 194
CONEC:117 194
CONEC:118 194
CONEC:119 194
CONEC:120 194
CONEC:121 194
CONEC:122 194
CONEC:123 194
CONEC:124 194
CONEC:125 194
CONEC:126 194
CONEC:127 194
CONEC:128 194
CONEC:129 194
CONEC:130 194
CONEC:131 194
CONEC:132 194
CONEC:133 194
CONEC:134 194
CONEC:135 194
CONEC:136 194
CONEC:137 194
CONEC:138 194
CONEC:139 194
CONEC:140 194
CONEC:141 194
CONEC:142 194
CONEC:143 194
CONEC:144 194
CONEC:145 194
CONEC:146 194
CONEC:147 194
CONEC:148 194
CONEC:149 194
CONEC:150 194
CONEC:151 194
CONEC:152 194
CONEC:153 194
CONEC:154 194
CONEC:155 194
CONEC:156 194
CONEC:157 194
CONEC:158 194
CONEC:159 194
CONEC:160 194
CONEC:161 194
CONEC:162 194
CONEC:163 194
CONEC:164 194
CONEC:165 194
CONEC:166 194
CONEC:167 194
CONEC:168 194
CONEC:169 194
CONEC:170 194
CONEC:171 194
CONEC:172 194
CONEC:173 194
CONEC:174 194
CONEC:175 194
CONEC:176 194
CONEC:177 194
CONEC:178 194
CONEC:179 194
CONEC:180 194
CONEC:181 194
CONEC:182 194
CONEC:183 194
CONEC:184 194
CONEC:185 194
CONEC:186 194
CONEC:187 194
CONEC:188 194
CONEC:189 194
CONEC:190 194
CONEC:191 194
CONEC:192 194
CONEC:193 194
CONEC:-1 195
CONEC:0 195
CONEC:1 195
CONEC:2 195
CONEC:3 195
CONEC:4 195
CONEC:5 195
CONEC:6 195
CONEC:7 195
CONEC:8 195
CONEC:9 195
CONEC:10 195
CONEC:11 195
CONEC:12 195
CONEC:13 195
CONEC:14 195
CONEC:15 195
CONEC:16 195
CONEC:17 195
CONEC:18 195
CONEC:19 195
CONEC:20 195
CONEC:21 195
CONEC:22 195
CONEC:23 195
CONEC:24 195
CONEC:25 195
CONEC:26 195
CONEC:27 195
CONEC:28 195
CONEC:29 195
CONEC:30 195
CONEC:31 195
CONEC:32 195
CONEC:33 195
CONEC:34 195
CONEC:35 195
CONEC:36 195
CONEC:37 195
CONEC:38 195
CONEC:39 195
CONEC:40 195
CONEC:41 195
CONEC:42 195
CONEC:43 195
CONEC:44 195
CONEC:45 195
CONEC:46 195
CONEC:47 195
CONEC:48 195
CONEC:49 195
CONEC:50 195
CONEC:51 195
CONEC:52 195
CONEC:53 195
CONEC:54 195
CONEC:55 195
CONEC:56 195
CONEC:57 195
CONEC:58 195
CONEC:59 195
CONEC:60 195
CONEC:61 195
CONEC:62 195
CONEC:63 195
CONEC:64 195
CONEC:65 195
CONEC:66 195
CONEC:67 195
CONEC:68 195
CONEC:69 195
CONEC:70 195
CONEC:71 195
CONEC:72 195
CONEC:73 195
CONEC:74 195
CONEC:75 195
CONEC:76 195
CONEC:77 195
CONEC:78 195
CONEC:79 195
CONEC:80 195
CONEC:81 195
CONEC:82 195
CONEC:83 195
CONEC:84 195
CONEC:85 195
CONEC:86 195
CONEC:87 195
CONEC:88 195
CONEC:89 195
CONEC:90 195
CONEC:91 195
CONEC:92 195
CONEC:93 195
CONEC:94 195
CONEC:95 195
CONEC:96 195
CONEC:97 195
CONEC:98 195
CONEC:99 195
CONEC:100 195
CONEC:101 195
CONEC:102 195
CONEC:103 195
CONEC:104 195
CONEC:105 195
CONEC:106 195
CONEC:107 195
CONEC:108 195
CONEC:109 195
CONEC:110 195
CONEC:111 195
CONEC:112 195
CONEC:113 195
CONEC:114 195
CONEC:115 195
CONEC:116 195
CONEC:117 195
CONEC:118 195
CONEC:119 195
CONEC:120 195
CONEC:121 195
CONEC:122 195
CONEC:123 195
CONEC:124 195
CONEC:125 195
CONEC:126 195
CONEC:127 195
CONEC:128 195
CONEC:129 195
CONEC:130 195
CONEC:131 195
CONEC:132 195
CONEC:133 195
CONEC:134 195
CONEC:135 195
CONEC:136 195
CONEC:137 195
CONEC:138 195
CONEC:139 195
CONEC:140 195
CONEC:141 195
CONEC:142 195
CONEC:143 195
CONEC:144 195
CONEC:145 195
CONEC:146 195
CONEC:147 195
CONEC:148 195
CONEC:149 195
CONEC:150 195
CONEC:151 195
CONEC:152 195
CONEC:153 195
CONEC:154 195
CONEC:155 195
CONEC:156 195
CONEC:157 195
CONEC:158 195
CONEC:159 195
CONEC:160 195
CONEC:161 195
CONEC:162 195
CONEC:163 195
CONEC:164 195
CONEC:165 195
CONEC:166 195
CONEC:167 195
CONEC:168 195
CONEC:169 195
CONEC:170 195
CONEC:171 195
CONEC:172 195
CONEC:173 195
CONEC:174 195
CONEC:175 195
CONEC:176 195
CONEC:177 195
CONEC:178 195
CONEC:179 195
CONEC:180 195
CONEC:181 195
CONEC:182 195
CONEC:183 195
CONEC:184 195
CONEC:185 195
CONEC:186 195
CONEC:187 195
CONEC:188 195
CONEC:189 195
CONEC:190 195
CONEC:191 195
CONEC:192 195
CONEC:193 195
CONEC:-1 196
CONEC:0 196
CONEC:1 196
CONEC:2 196
CONEC:3 196
CONEC:4 196
CONEC:5 196
CONEC:6 196
CONEC:7 196
CONEC:8 196
CONEC:9 196
CONEC:10 196
CONEC:11 196
CONEC:12 196
CONEC:13 196
CONEC:14 196
CONEC:15 196
CONEC:16 196
CONEC:17 196
CONEC:18 196
CONEC:19 196
CONEC:20 196
CONEC:21 196
CONEC:22 196
CONEC:23 196
CONEC:24 196
CONEC:25 196
CONEC:26 196
CONEC:27 196
CONEC:28 196
CONEC:29 196
CONEC:30 196
CONEC:31 196
CONEC:32 196
CONEC:33 196
CONEC:34 196
CONEC:35 196
CONEC:36 196
CONEC:37 196
CONEC:38 196
CONEC:39 196
CONEC:40 196
CONEC:41 196
CONEC:42 196
CONEC:43 196
CONEC:44 196
CONEC:45 196
CONEC:46 196
CONEC:47 196
CONEC:48 196
CONEC:49 196
CONEC:50 196
CONEC:51 196
CONEC:52 196
CONEC:53 196
CONEC:54 196
CONEC:55 196
CONEC:56 196
CONEC:57 196
CONEC:58 196
CONEC:59 196
CONEC:60 196
CONEC:61 196
CONEC:62 196
CONEC:63 196
CONEC:64 196
CONEC:65 196
CONEC:66 196
CONEC:67 196
CONEC:68 196
CONEC:69 196
CONEC:70 196
CONEC:71 196
CONEC:72 196
CONEC:73 196
CONEC:74 196
CONEC:75 196
CONEC:76 196
CONEC:77 196
CONEC:78 196
CONEC:79 196
CONEC:80 196
CONEC:81 196
CONEC:82 196
CONEC:83 196
CONEC:84 196
CONEC:85 196
CONEC:86 196
CONEC:87 196
CONEC:88 196
CONEC:89 196
CONEC:90 196
CONEC:91 196
CONEC:92 196
CONEC:93 196
CONEC:94 196
CONEC:95 196
CONEC:96 196
CONEC:97 196
CONEC:98 196
CONEC:99 196
CONEC:100 196
CONEC:101 196
CONEC:102 196
CONEC:103 196
CONEC:104 196
CONEC:105 196
CONEC:106 196
CONEC:107 196
CONEC:108 196
CONEC:109 196
CONEC:110 196
CONEC:111 196
CONEC:112 196
CONEC:113 196
CONEC:114 196
CONEC:115 196
CONEC:116 196
CONEC:117 196
CONEC:118 196
CONEC:119 196
CONEC:120 196
CONEC:121 196
CONEC:122 196
CONEC:123 196
CONEC:124 196
CONEC:125 196
CONEC:126 196
CONEC:127 196
CONEC:128 196
CONEC:129 196
CONEC:130 196
CONEC:131 196
CONEC:132 196
CONEC:133 196
CONEC:134 196
CONEC:135 196
CONEC:136 196
CONEC:137 196
CONEC:138 196
CONEC:139 196
CONEC:140 196
CONEC:141 196
CONEC:142 196
CONEC:143 196
CONEC:144 196
CONEC:145 196
CONEC:146 196
CONEC:147 196
CONEC:148 196
CONEC:149 196
CONEC:150 196
CONEC:151 196
CONEC:152 196
CONEC:153 196
CONEC:154 196
CONEC:155 196
CONEC:156 196
CONEC:157 196
CONEC:158 196
CONEC:159 196
CONEC:160 196
CONEC:161 196
CONEC:162 196
CONEC:163 196
CONEC:164 196
CONEC:165 196
CONEC:166 196
CONEC:167 196
CONEC:168 196
CONEC:169 196
CONEC:170 196
CONEC:171 196
CONEC:172 196
CONEC:173 196
CONEC:174 196
CONEC:175 196
CONEC:176 196
CONEC:177 196
CONEC:178 196
CONEC:179 196
CONEC:180 196
CONEC:181 196
CONEC:182 196
CONEC:183 196
CONEC:184 196
CONEC:185 196
CONEC:186 196
CONEC:187 196
CONEC:188 196
CONEC:189 196
CONEC:190 196
CONEC:191 196
CONEC:192 196
CONEC:193 196
CONEC:-1 197
CONEC:0 197
CONEC:1 197
CONEC:2 197
CONEC:3 197
CONEC:4 197
CONEC:5 197
CONEC:6 197
CONEC:7 197
CONEC:8 197
CONEC:9 197
CONEC:10 197
CONEC:11 197
CONEC:12 197
CONEC:13 197
CONEC:14 197
CONEC:15 197
CONEC:16 197
CONEC:17 197
CONEC:18 197
CONEC:19 197
CONEC:20 197
CONEC:21 197
CONEC:22 197
CONEC:23 197
CONEC:24 197
CONEC:25 197
CONEC:26 197
CONEC:27 197
CONEC:28 197
CONEC:29 197
CONEC:30 197
CONEC:31 197
CONEC:32 197
CONEC:33 197
CONEC:34 197
CONEC:35 197
CONEC:36 197
CONEC:37 197
CONEC:38 197
CONEC:39 197
CONEC:40 197
CONEC:41 197
CONEC:42 197
CONEC:43 197
CONEC:44 197
CONEC:45 197
CONEC:46 197
CONEC:47 197
CONEC:48 197
CONEC:49 197
CONEC:50 197
CONEC:51 197
CONEC:52 197
CONEC:53 197
CONEC:54 197
CONEC:55 197
CONEC:56 197
CONEC:57 197
CONEC:58 197
CONEC:59 197
CONEC:60 197
CONEC:61 197
CONEC:62 197
CONEC:63 197
CONEC:64 197
CONEC:65 197
CONEC:66 197
CONEC:67 197
CONEC:68 197
CONEC:69 197
CONEC:70 197
CONEC:71 197
CONEC:72 197
CONEC:73 197
CONEC:74 197
CONEC:75 197
CONEC:76 197
CONEC:77 197
CONEC:78 197
CONEC:79 197
CONEC:80 197
CONEC:81 197
CONEC:82 197
CONEC:83 197
CONEC:84 197
CONEC:85 197
CONEC:86 197
CONEC:87 197
CONEC:88 197
CONEC:89 197
CONEC:90 197
CONEC:91 197
CONEC:92 197
CONEC:93 197
CONEC:94 197
CONEC:95 197
CONEC:96 197
CONEC:97 197
CONEC:98 197
CONEC:99 197
CONEC:100 197
CONEC:101 197
CONEC:102 197
CONEC:103 197
CONEC:104 197
CONEC:105 197
CONEC:106 197
CONEC:107 197
CONEC:108 197
CONEC:109 197
CONEC:110 197
CONEC:111 197
CONEC:112 197
CONEC:113 197
CONEC:114 197
CONEC:115 197
CONEC:116 197
CONEC:117 197
CONEC:118 197
CONEC:119 197
CONEC:120 197
CONEC:121 197
CONEC:122 197
CONEC:123 197
CONEC:124 197
CONEC:125 197
CONEC:126 197
CONEC:127 197
CONEC:128 197
CONEC:129 197
CONEC:130 197
CONEC:131 197
CONEC:132 197
CONEC:133 197
CONEC:134 197
CONEC:135 197
CONEC:136 197
CONEC:137 197
CONEC:138 197
CONEC:139 197
CONEC:140 197
CONEC:141 197
CONEC:142 197
CONEC:143 197
CONEC:144 197
CONEC:145 197
CONEC:146 197
CONEC:147 197
CONEC:148 197
CONEC:149 197
CONEC:150 197
CONEC:151 197
CONEC:152 197
CONEC:153 197
CONEC:154 197
CONEC:155 197
CONEC:156 197
CONEC:157 197
CONEC:158 197
CONEC:159 197
CONEC:160 197
CONEC:161 197
CONEC:162 197
CONEC:163 197
CONEC:164 197
CONEC:165 197
CONEC:166 197
CONEC:167 197
CONEC:168 197
CONEC:169 197
CONEC:170 197
CONEC:171 197
CONEC:172 197
CONEC:173 197
CONEC:174 197
CONEC:175 197
CONEC:176 197
CONEC:177 197
CONEC:178 197
CONEC:179 197
CONEC:180 197
CONEC:181 197
CONEC:182 197
CONEC:183 197
CONEC:184 197
CONEC:185 197
CONEC:186 197
CONEC:187 197
CONEC:188 197
CONEC:189 197
CONEC:190 197
CONEC:191 197
CONEC:192 197
CONEC:193 197
CONEC:-1 198
CONEC:0 198
CONEC:1 198
CONEC:2 198
CONEC:3 198
CONEC:4 198
CONEC:5 198
CONEC:6 198
CONEC:7 198
CONEC:8 198
CONEC:9 198
CONEC:10 198
CONEC:11 198
CONEC:12 198
CONEC:13 198
CONEC:14 198
CONEC:15 198
CONEC:16 198
CONEC:17 198
CONEC:18 198
CONEC:19 198
CONEC:20 198
CONEC:21 198
CONEC:22 198
CONEC:23 198
CONEC:24 198
CONEC:25 198
CONEC:26 198
CONEC:27 198
CONEC:28 198
CONEC:29 198
CONEC:30 198
CONEC:31 198
CONEC:32 198
CONEC:33 198
CONEC:34 198
CONEC:35 198
CONEC:36 198
CONEC:37 198
CONEC:38 198
CONEC:39 198
CONEC:40 198
CONEC:41 198
CONEC:42 198
CONEC:43 198
CONEC:44 198
CONEC:45 198
CONEC:46 198
CONEC:47 198
CONEC:48 198
CONEC:49 198
CONEC:50 198
CONEC:51 198
CONEC:52 198
CONEC:53 198
CONEC:54 198
CONEC:55 198
CONEC:56 198
CONEC:57 198
CONEC:58 198
CONEC:59 198
CONEC:60 198
CONEC:61 198
CONEC:62 198
CONEC:63 198
CONEC:64 198
CONEC:65 198
CONEC:66 198
CONEC:67 198
CONEC:68 198
CONEC:69 198
CONEC:70 198
CONEC:71 198
CONEC:72 198
CONEC:73 198
CONEC:74 198
CONEC:75 198
CONEC:76 198
CONEC:77 198
CONEC:78 198
CONEC:79 198
CONEC:80 198
CONEC:81 198
CONEC:82 198
CONEC:83 198
CONEC:84 198
CONEC:85 198
CONEC:86 198
CONEC:87 198
CONEC:88 198
CONEC:89 198
CONEC:90 198
CONEC:91 198
CONEC:92 198
CONEC:93 198
CONEC:94 198
CONEC:95 198
CONEC:96 198
CONEC:97 198
CONEC:98 198
CONEC:99 198
CONEC:100 198
CONEC:101 198
CONEC:102 198
CONEC:103 198
CONEC:104 198
CONEC:105 198
CONEC:106 198
CONEC:107 198
CONEC:108 198
CONEC:109 198
CONEC:110 198
CONEC:111 198
CONEC:112 198
CONEC:113 198
CONEC:114 198
CONEC:115 198
CONEC:116 198
CONEC:117 198
CONEC:118 198
CONEC:119 198
CONEC:120 198
CONEC:121 198
CONEC:122 198
CONEC:123 198
CONEC:124 198
CONEC:125 198
CONEC:126 198
CONEC:127 198
CONEC:128 198
CONEC:129 198
CONEC:130 198
CONEC:131 198
CONEC:132 198
CONEC:133 198
CONEC:134 198
CONEC:135 198
CONEC:136 198
CONEC:137 198
CONEC:138 198
CONEC:139 198
CONEC:140 198
CONEC:141 198
CONEC:142 198
CONEC:143 198
CONEC:144 198
CONEC:145 198
CONEC:146 198
CONEC:147 198
CONEC:148 198
CONEC:149 198
CONEC:150 198
CONEC:151 198
CONEC:152 198
CONEC:153 198
CONEC:154 198
CONEC:155 198
CONEC:156 198
CONEC:157 198
CONEC:158 198
CONEC:159 198
CONEC:160 198
CONEC:161 198
CONEC:162 198
CONEC:163 198
CONEC:164 198
CONEC:165 198
CONEC:166 198
CONEC:167 198
CONEC:168 198
CONEC:169 198
CONEC:170 198
CONEC:171 198
CONEC:172 198
CONEC:173 198
CONEC:174 198
CONEC:175 198
CONEC:176 198
CONEC:177 198
CONEC:178 198
CONEC:179 198
CONEC:180 198
CONEC:181 198
CONEC:182 198
CONEC:183 198
CONEC:184 198
CONEC:185 198
CONEC:186 198
CONEC:187 198
CONEC:188 198
CONEC:189 198
CONEC:190 198
CONEC:191 198
CONEC:192 198
CONEC:193 198
CONEC:-1 199
CONEC:194 199
CONEC:195 199
CONEC:196 199
CONEC:197 199
CONEC:198 199
CONEC:-1 200
CONEC:194 200
CONEC:195 200
CONEC:196 200
CONEC:197 200
CONEC:198 200
INNO:193
INNO:192
INNO:191
INNO:190
INNO:189
INNO:188
INNO:187
INNO:186
INNO:185
INNO:184
INNO:183
INNO:182
INNO:181
INNO:180
INNO:179
INNO:178
INNO:177
INNO:176
INNO:175
INNO:174
INNO:173
INNO:172
INNO:171
INNO:170
INNO:169
INNO:168
INNO:167
INNO:166
INNO:165
INNO:164
INNO:163
INNO:162
INNO:161
INNO:160
INNO:159
INNO:158
INNO:157
INNO:156
INNO:155
INNO:154
INNO:153
INNO:152
INNO:151
INNO:150
INNO:149
INNO:148
INNO:147
INNO:146
INNO:145
INNO:144
INNO:143
INNO:142
INNO:141
INNO:140
INNO:139
INNO:138
INNO:137
INNO:136
INNO:135
INNO:134
INNO:133
INNO:132
INNO:131
INNO:130
INNO:129
INNO:128
INNO:127
INNO:126
INNO:125
INNO:124
INNO:123
INNO:122
INNO:121
INNO:120
INNO:119
INNO:118
INNO:117
INNO:116
INNO:115
INNO:114
INNO:113
INNO:112
INNO:111
INNO:110
INNO:109
INNO:108
INNO:107
INNO:106
INNO:105
INNO:104
INNO:103
INNO:102
INNO:101
INNO:100
INNO:99
INNO:98
INNO:97
INNO:96
INNO:95
INNO:94
INNO:93
INNO:92
INNO:91
INNO:90
INNO:89
INNO:88
INNO:87
INNO:86
INNO:85
INNO:84
INNO:83
INNO:82
INNO:81
INNO:80
INNO:79
INNO:78
INNO:77
INNO:76
INNO:75
INNO:74
INNO:73
INNO:72
INNO:71
INNO:70
INNO:69
INNO:68
INNO:67
INNO:66
INNO:65
INNO:64
INNO:63
INNO:62
INNO:61
INNO:60
INNO:59
INNO:58
INNO:57
INNO:56
INNO:55
INNO:54
INNO:53
INNO:52
INNO:51
INNO:50
INNO:49
INNO:48
INNO:47
INNO:46
INNO:45
INNO:44
INNO:43
INNO:42
INNO:41
INNO:40
INNO:39
INNO:38
INNO:37
INNO:36
INNO:35
INNO:34
INNO:33
INNO:32
INNO:31
INNO:30
INNO:29
INNO:28
INNO:27
INNO:26
INNO:25
INNO:24
INNO:23
INNO:22
INNO:21
INNO:20
INNO:19
INNO:18
INNO:17
INNO:16
INNO:15
INNO:14
INNO:13
INNO:12
INNO:11
INNO:10
INNO:9
INNO:8
INNO:7
INNO:6
INNO:5
INNO:4
INNO:3
INNO:2
INNO:1
INNO:0
OUTNO:199
OUTNO:200
ENI:5.38226882582 0.241484336616
ENI:127.150807194 0.766520574414
ENI:1.40320899322 0.163933793932
ENI:35.4537218106 0.807282703632
ENI:18.1980503347 0.766361493713
ENI:0.978873541541 0.171645508924
ENI:1.13618672113 0.164133755398
ENI:232.857868984 0.737334549945
ENI:1.01550760678 0.829064171192
ENI:7.96015798273 0.759815993108
ENI:1.04104258875 0.831419138892
ENI:15.0311953954 0.23912023872
ENI:16.0928316429 0.207196926645
ENI:7.87162748529 0.805092286718
ENI:1.00776205529 0.169603659975
ENI:29.7436117741 0.85
ENI:19.9785139425 0.85
ENI:28.8832609962 0.15
ENI:23.0004311999 0.15
ENI:1.98457364132 0.165217591298
ENI:15.0955865543 0.85
ENI:3.71467609218 0.849818558507
ENI:0.856802826721 0.164406019442
ENI:0.865685170545 0.155232189189
ENI:29.917364185 0.85
ENI:10.133560029 0.85
ENI:14.1351117288 0.15
ENI:7.31925598975 0.15
ENI:89.3019569467 0.15
ENI:1.23602882731 0.15
ENI:1.88087769107 0.15
ENI:1.04474528157 0.821741642256
ENI:3.55487037455 0.714192567361
ENI:0.352903664862 0.849491040721
ENI:5.59753533521 0.158146896418
ENI:9.49786027371 0.160017249654
ENI:9.50565216998 0.720562491513
ENI:0.883121175299 0.15
ENI:0.594858105543 0.15
ENI:0.633844545449 0.775861322815
ENI:0.493141841955 0.85
ENI:4.72797790153 0.85
ENI:5.08227934244 0.159668596742
ENI:2.33944933305 0.15
ENI:20.6378879871 0.15
ENI:1.609775219 0.15
ENI:33.7643866113 0.85
ENI:0.924766439401 0.15
ENI:1.9500630951 0.15
ENI:1.06632921895 0.765416723433
ENI:2.68946480687 0.725362205351
ENI:0.150054120821 0.85
ENI:0.750751366805 0.15
ENI:2.47805797606 0.15
ENI:7.41468283073 0.693993575673
ENI:0.521671732495 0.15
ENI:52.0951041112 0.15
ENI:33.7690455308 0.15
ENI:4.69417402689 0.85
ENI:0.196779918935 0.85
ENI:0.679032318763 0.15
ENI:2.7249155894 0.740944369323
ENI:0.309617179042 0.85
ENI:0.668529343471 0.15
ENI:1.64833317257 0.246996413776
ENI:28.4363006586 0.334703335937
ENI:1.15055807097 0.85
ENI:2.35115672132 0.277363300137
ENI:2.9171910568 0.285838747635
ENI:0.395963536391 0.215750044839
ENI:2.04663582178 0.802495129318
ENI:5.95050668035 0.811994888654
ENI:9.32452220872 0.275516715583
ENI:1.43301825096 0.649857396309
ENI:0.425345514702 0.15
ENI:2.31522505508 0.85
ENI:5.54885896058 0.85
ENI:5.45514401382 0.325556127691
ENI:0.26400192911 0.85
ENI:1.31119355772 0.15
ENI:43.3125814521 0.392700518419
ENI:2.1912903912 0.85
ENI:2.75213055107 0.15
ENI:0.175 0.15
ENI:0.175 0.15
ENI:0.35 0.15
ENI:0.7 0.15
ENI:0.35 0.15
ENI:0.1 0.15
ENI:0.7 0.15
ENI:0.14 0.15
ENI:0.233333333333 0.15
ENI:0.04375 0.15
ENI:0.35 0.15
ENI:0.35 0.15
ENI:0.7 0.15
ENI:0.35 0.15
ENI:0.00853658536585 0.15
ENI:0.07 0.15
ENI:0.00843373493976 0.15
ENI:0.04375 0.15
ENI:0.0318181818182 0.15
ENI:0.116666666667 0.15
ENI:0.00636363636364 0.15
ENI:0.175 0.15
ENI:0.021875 0.15
ENI:0.025 0.15
ENI:0.0134615384615 0.15
ENI:0.175 0.15
ENI:0.1 0.15
ENI:0.07 0.15
ENI:0.07 0.15
ENI:0.07 0.15
ENI:0.116666666667 0.15
ENI:0.14 0.15
ENI:0.14 0.15
ENI:0.0109375 0.15
ENI:0.0466666666667 0.15
ENI:0.028 0.15
ENI:0.175 0.15
ENI:0.00875 0.15
ENI:0.0538461538462 0.15
ENI:0.0466666666667 0.15
ENI:0.116666666667 0.15
ENI:0.0777777777778 0.15
ENI:0.35 0.15
ENI:0.14 0.15
ENI:0.0875 0.15
ENI:0.0241379310345 0.15
ENI:0.0304347826087 0.15
ENI:0.00804597701149 0.15
ENI:0.1 0.15
ENI:0.14 0.15
ENI:0.0583333333333 0.15
ENI:0.14 0.15
ENI:0.35 0.15
ENI:0.233333333333 0.15
ENI:0.233333333333 0.15
ENI:0.0583333333333 0.15
ENI:0.0875 0.15
ENI:0.05 0.15
ENI:0.175 0.15
ENI:0.0233333333333 0.15
ENI:0.1 0.15
ENI:0.175 0.15
ENI:0.35 0.15
ENI:0.0194444444444 0.15
ENI:0.0388888888889 0.15
ENI:0.00714285714286 0.15
ENI:0.0225806451613 0.15
ENI:0.0368421052632 0.15
ENI:0.0636363636364 0.15
ENI:0.175 0.15
ENI:0.14 0.15
ENI:0.14 0.15
ENI:0.7 0.15
ENI:0.0875 0.15
ENI:0.14 0.15
ENI:0.35 0.15
ENI:0.116666666667 0.15
ENI:0.175 0.15
ENI:0.0538461538462 0.15
ENI:0.233333333333 0.15
ENI:0.175 0.15
ENI:0.07 0.15
ENI:0.0583333333333 0.15
ENI:0.0179487179487 0.15
ENI:0.05 0.15
ENI:0.116666666667 0.15
ENI:0.1 0.15
ENI:0.35 0.15
ENI:0.0318181818182 0.15
ENI:0.116666666667 0.15
ENI:0.175 0.15
ENI:0.116666666667 0.15
ENI:0.14 0.15
ENI:0.233333333333 0.15
ENI:0.35 0.15
ENI:0.35 0.15
ENI:0.7 0.15
ENI:0.0184210526316 0.15
ENI:0.14 0.15
ENI:0.0137254901961 0.15
ENI:0.14 0.15
ENI:0.0875 0.15
ENI:0.0291666666667 0.15
ENI:0.175 0.15
ENI:0.0636363636364 0.15
ENI:0.116666666667 0.15
ENI:0.0127272727273 0.15
ENI:0.116666666667 0.15
ENI:0.0777777777778 0.15
ENI:0.233333333333 0.15
ENI:0.0155555555556 0.15
DEO:1.42857142857 -0.214285714286
DEO:1.42857142857 -0.214285714286
