# Supplementary material for: AutoGrow4: an open-source genetic algorithm for de novo drug design and lead optimization
Source: J Cheminform. 2020 Apr 17;12:25. doi: 10.1186/s13321-020-00429-4 (PMC7165399; doi:10.1186/s13321-020-00429-4)
Supplement: Supplementary file 1 — Additional file 1. The Additional file includes detailed descriptions of the AutoGrow 3.1.3 and AutoGrow4 parameters used in the benchmark and PARP-1 runs. It also includes Figures S1, S2, and S3, referenced in the text. [file 13321_2020_429_MOESM1_ESM.zip › autogrow4-4.0.0/autogrow/docking/scoring/nn_score_exe/nnscore1/networks/top_24_networks/2.net]

WEIGHTS:2.93131374013
WEIGHTS:-4.56992323853
WEIGHTS:36.7632642643
WEIGHTS:100.0
WEIGHTS:26.57931385
WEIGHTS:-73.4508409072
WEIGHTS:-0.620444845136
WEIGHTS:68.4321360878
WEIGHTS:-40.6707945339
WEIGHTS:-32.4443218788
WEIGHTS:-91.9942992819
WEIGHTS:-14.8783350436
WEIGHTS:-32.1504607771
WEIGHTS:14.4123534991
WEIGHTS:26.0236244139
WEIGHTS:-0.0402609836055
WEIGHTS:-23.2385277741
WEIGHTS:52.4131030417
WEIGHTS:29.7753222605
WEIGHTS:-34.1146664453
WEIGHTS:55.1464219326
WEIGHTS:59.3637124452
WEIGHTS:-28.0829153493
WEIGHTS:16.7087274516
WEIGHTS:5.27969875396
WEIGHTS:-12.7519856778
WEIGHTS:20.6976095405
WEIGHTS:-27.1094569286
WEIGHTS:-26.7127704333
WEIGHTS:-16.3728475471
WEIGHTS:5.0601054643
WEIGHTS:9.4251535541
WEIGHTS:-27.1119381634
WEIGHTS:-58.7320628713
WEIGHTS:19.8403144001
WEIGHTS:6.73493343653
WEIGHTS:31.4415944391
WEIGHTS:-11.0124240113
WEIGHTS:59.7387512856
WEIGHTS:-68.4250406002
WEIGHTS:2.08929942249
WEIGHTS:28.5568169758
WEIGHTS:9.56323919115
WEIGHTS:-34.386775247
WEIGHTS:-45.2134010198
WEIGHTS:-51.7226702614
WEIGHTS:-21.3904434061
WEIGHTS:69.5726149377
WEIGHTS:-12.8119602259
WEIGHTS:31.1479465525
WEIGHTS:73.4052298997
WEIGHTS:28.2082788201
WEIGHTS:-97.8264036412
WEIGHTS:20.3857498498
WEIGHTS:-12.1571715786
WEIGHTS:5.50713015783
WEIGHTS:-20.6064586632
WEIGHTS:-33.608240779
WEIGHTS:-17.2507464692
WEIGHTS:-22.822321362
WEIGHTS:-8.97599397826
WEIGHTS:-19.0061528893
WEIGHTS:-86.4009735421
WEIGHTS:76.2673612525
WEIGHTS:-100.0
WEIGHTS:-23.2662958815
WEIGHTS:29.8863592655
WEIGHTS:8.50165415227
WEIGHTS:24.6489433963
WEIGHTS:-25.9273329122
WEIGHTS:-90.7783289504
WEIGHTS:61.2688831852
WEIGHTS:-28.5291277589
WEIGHTS:6.6799349263
WEIGHTS:-25.975834274
WEIGHTS:-91.8792221358
WEIGHTS:-35.135209394
WEIGHTS:35.5244227594
WEIGHTS:-14.6037434693
WEIGHTS:24.4679329979
WEIGHTS:-46.1867432958
WEIGHTS:1.04280997742
WEIGHTS:16.4585964498
WEIGHTS:-60.0382178243
WEIGHTS:-48.952939054
WEIGHTS:-13.2611274444
WEIGHTS:-2.13005464304
WEIGHTS:20.3695789678
WEIGHTS:-100.0
WEIGHTS:-77.9323806466
WEIGHTS:-5.55459232941
WEIGHTS:-31.5532121323
WEIGHTS:-33.6678553917
WEIGHTS:17.9340578309
WEIGHTS:33.7062853053
WEIGHTS:8.73433406537
WEIGHTS:-64.0539326753
WEIGHTS:-1.35303904766
WEIGHTS:38.1299111605
WEIGHTS:17.7334076609
WEIGHTS:29.5639758107
WEIGHTS:-17.927358063
WEIGHTS:0.830179389388
WEIGHTS:23.3278780533
WEIGHTS:-8.0589487023
WEIGHTS:74.044354118
WEIGHTS:-100.0
WEIGHTS:19.7552996665
WEIGHTS:-4.01096624872
WEIGHTS:-12.8664894612
WEIGHTS:-25.7901632152
WEIGHTS:-72.6631558326
WEIGHTS:5.05446140605
WEIGHTS:6.06208664906
WEIGHTS:-5.98825106393
WEIGHTS:29.9143086555
WEIGHTS:5.50006595508
WEIGHTS:-54.7582483902
WEIGHTS:1.81568952124
WEIGHTS:5.29159031558
WEIGHTS:4.00526893376
WEIGHTS:7.34729166847
WEIGHTS:-43.754358069
WEIGHTS:4.91362422569
WEIGHTS:7.78945747179
WEIGHTS:-64.0279259349
WEIGHTS:-45.987347505
WEIGHTS:36.8001052926
WEIGHTS:6.57828275367
WEIGHTS:0.808709949837
WEIGHTS:5.36327170178
WEIGHTS:17.8924592122
WEIGHTS:4.50073217193
WEIGHTS:5.24596425416
WEIGHTS:-29.1704477998
WEIGHTS:3.41527560995
WEIGHTS:6.5864396414
WEIGHTS:3.60127124651
WEIGHTS:28.5411195497
WEIGHTS:11.777607162
WEIGHTS:24.8298961987
WEIGHTS:-96.674218907
WEIGHTS:-57.0018761438
WEIGHTS:15.9081899989
WEIGHTS:20.0047870484
WEIGHTS:-10.4926631732
WEIGHTS:31.4332849654
WEIGHTS:-54.0743446267
WEIGHTS:4.15457309719
WEIGHTS:-58.7537991056
WEIGHTS:19.4288038214
WEIGHTS:-12.8183483556
WEIGHTS:6.6742962331
WEIGHTS:6.20984663309
WEIGHTS:4.48491812635
WEIGHTS:1.52624359115
WEIGHTS:4.92799451371
WEIGHTS:-9.01552267449
WEIGHTS:-0.872324183053
WEIGHTS:56.6038574464
WEIGHTS:98.0177405995
WEIGHTS:29.2030088802
WEIGHTS:-30.5097563147
WEIGHTS:7.67424176238
WEIGHTS:21.8573836002
WEIGHTS:-23.8523010995
WEIGHTS:-14.7721443736
WEIGHTS:71.3125701919
WEIGHTS:-28.4574909975
WEIGHTS:8.54347328551
WEIGHTS:4.62797252425
WEIGHTS:-61.3571727158
WEIGHTS:-16.4345057604
WEIGHTS:6.404383905
WEIGHTS:16.2505546997
WEIGHTS:-59.7156991405
WEIGHTS:-50.9563975604
WEIGHTS:5.19192394713
WEIGHTS:5.94890643265
WEIGHTS:2.00314016281
WEIGHTS:-27.044591011
WEIGHTS:6.32185889452
WEIGHTS:27.2314193496
WEIGHTS:23.3256488853
WEIGHTS:15.0123119299
WEIGHTS:3.73262141347
WEIGHTS:-1.81487923109
WEIGHTS:5.33289858131
WEIGHTS:-66.9228721615
WEIGHTS:1.88690250561
WEIGHTS:5.41570880589
WEIGHTS:-6.10183402137
WEIGHTS:45.6869625383
WEIGHTS:7.85125225089
WEIGHTS:28.4502800567
WEIGHTS:0.537006005089
WEIGHTS:1.59322859534
WEIGHTS:-0.101210107034
WEIGHTS:0.772809078808
WEIGHTS:0.798202611808
WEIGHTS:0.879766947533
WEIGHTS:1.13945909368
WEIGHTS:1.79745082152
WEIGHTS:0.52298710169
WEIGHTS:1.26763833103
WEIGHTS:0.592361235511
WEIGHTS:0.426371897143
WEIGHTS:1.50962645937
WEIGHTS:0.39070885407
WEIGHTS:1.20344354749
WEIGHTS:0.80216436203
WEIGHTS:0.682970386779
WEIGHTS:0.136407559592
WEIGHTS:0.490572114321
WEIGHTS:0.710653955916
WEIGHTS:-0.108755187962
WEIGHTS:0.624768646879
WEIGHTS:0.699136466113
WEIGHTS:1.10470798091
WEIGHTS:0.502277452597
WEIGHTS:0.343174490044
WEIGHTS:0.701267458707
WEIGHTS:0.618605094053
WEIGHTS:1.93543868509
WEIGHTS:0.886646206599
WEIGHTS:0.00666989213839
WEIGHTS:0.504528564928
WEIGHTS:0.426893704716
WEIGHTS:0.771993382988
WEIGHTS:0.36777002705
WEIGHTS:0.223415744335
WEIGHTS:0.317799781111
WEIGHTS:0.502349664976
WEIGHTS:0.370278444248
WEIGHTS:0.40259367175
WEIGHTS:0.308034708897
WEIGHTS:0.301628315005
WEIGHTS:0.497099474288
WEIGHTS:0.322646319102
WEIGHTS:0.404857957181
WEIGHTS:0.838504337385
WEIGHTS:1.41800945439
WEIGHTS:0.247927116501
WEIGHTS:1.07665522172
WEIGHTS:0.307712646223
WEIGHTS:0.292431283554
WEIGHTS:0.432384609825
WEIGHTS:1.42685862378
WEIGHTS:0.504833706951
WEIGHTS:0.361331308028
WEIGHTS:0.592330862491
WEIGHTS:0.507678297494
WEIGHTS:0.252916974406
WEIGHTS:0.524653859937
WEIGHTS:0.489513935916
WEIGHTS:0.564003055733
WEIGHTS:-0.18384133952
WEIGHTS:0.265318376685
WEIGHTS:0.729857152007
WEIGHTS:1.34029581017
WEIGHTS:0.953181542545
WEIGHTS:0.307535737172
WEIGHTS:0.284695489395
WEIGHTS:0.261815355546
WEIGHTS:0.128567175411
WEIGHTS:0.385366985886
WEIGHTS:0.664386549504
WEIGHTS:0.311386916997
WEIGHTS:0.533317292914
WEIGHTS:0.900294113502
WEIGHTS:0.294454309514
WEIGHTS:0.539851316853
WEIGHTS:0.307763903569
WEIGHTS:-0.287294455505
WEIGHTS:0.257953670114
WEIGHTS:0.268786802123
WEIGHTS:0.312021208386
WEIGHTS:0.562427626393
WEIGHTS:0.417018757091
WEIGHTS:-0.0632670551372
WEIGHTS:0.471203508825
WEIGHTS:0.203188078876
WEIGHTS:0.203486470119
WEIGHTS:0.339784319431
WEIGHTS:-0.133656446954
WEIGHTS:0.475984451101
WEIGHTS:-0.263068959302
WEIGHTS:0.301744847233
WEIGHTS:0.453312044704
WEIGHTS:0.260009636181
WEIGHTS:-0.133842316381
WEIGHTS:0.320545023728
WEIGHTS:0.324849855066
WEIGHTS:0.287810437355
WEIGHTS:0.670369568069
WEIGHTS:0.362824296898
WEIGHTS:0.820636218359
WEIGHTS:2.35033141504
WEIGHTS:0.734889810535
WEIGHTS:0.503408712208
WEIGHTS:0.463894751483
WEIGHTS:0.548085386284
WEIGHTS:0.493050085586
WEIGHTS:0.496709971584
WEIGHTS:0.390182758482
WEIGHTS:-0.187056425882
WEIGHTS:-0.140265024328
WEIGHTS:0.82133917849
WEIGHTS:0.407678482741
WEIGHTS:0.540999554864
WEIGHTS:0.534779118972
WEIGHTS:0.3823905145
WEIGHTS:0.368821120414
WEIGHTS:0.170464939964
WEIGHTS:0.076312148232
WEIGHTS:1.00241822033
WEIGHTS:0.339675186129
WEIGHTS:0.355829301107
WEIGHTS:0.16079978484
WEIGHTS:-0.0298157150534
WEIGHTS:1.81550911569
WEIGHTS:0.746554838422
WEIGHTS:0.41136885844
WEIGHTS:0.245798888951
WEIGHTS:0.357579900864
WEIGHTS:0.622545736003
WEIGHTS:0.366739534391
WEIGHTS:0.624187380636
WEIGHTS:0.348440518802
WEIGHTS:0.468228824618
WEIGHTS:0.205845328954
WEIGHTS:0.571365424792
WEIGHTS:0.302105800658
WEIGHTS:0.294876494853
WEIGHTS:0.741924752518
WEIGHTS:0.556120283084
WEIGHTS:0.616018949317
WEIGHTS:0.897181503837
WEIGHTS:-0.327013814834
WEIGHTS:0.367905344404
WEIGHTS:-0.395808291483
WEIGHTS:0.183132561158
WEIGHTS:0.426735951883
WEIGHTS:0.470233395585
WEIGHTS:1.16439845836
WEIGHTS:0.296708359867
WEIGHTS:0.276844717116
WEIGHTS:0.394365770024
WEIGHTS:0.29400147816
WEIGHTS:0.486330317607
WEIGHTS:0.427861861965
WEIGHTS:0.540754942489
WEIGHTS:0.680577169422
WEIGHTS:0.443910157706
WEIGHTS:0.215060214988
WEIGHTS:0.588781821895
WEIGHTS:-0.346507964481
WEIGHTS:0.304485966186
WEIGHTS:0.155117660717
WEIGHTS:0.505904081873
WEIGHTS:0.365229611183
WEIGHTS:0.261088187166
WEIGHTS:0.162907621058
WEIGHTS:0.395061763445
WEIGHTS:0.438936617611
WEIGHTS:0.292073200747
WEIGHTS:1.35318408668
WEIGHTS:0.477504853506
WEIGHTS:0.388031951138
WEIGHTS:0.446068484505
WEIGHTS:-0.00785008623857
WEIGHTS:0.232389607775
WEIGHTS:0.237399900727
WEIGHTS:0.267370637326
WEIGHTS:0.237990036735
WEIGHTS:0.415789449634
WEIGHTS:0.194649668383
WEIGHTS:0.550431114773
WEIGHTS:0.261302393536
WEIGHTS:0.284093075205
WEIGHTS:0.30008039714
WEIGHTS:0.530267242486
WEIGHTS:0.242385650376
WEIGHTS:0.42138873917
WEIGHTS:0.474369894833
WEIGHTS:0.195286095892
WEIGHTS:0.259973131311
WEIGHTS:0.57441095773
WEIGHTS:0.543252887255
WEIGHTS:0.288082355893
WEIGHTS:-1.45372761791
WEIGHTS:-64.0992531723
WEIGHTS:4.4564103626
WEIGHTS:-87.5851609024
WEIGHTS:-36.1867064276
WEIGHTS:50.3191466056
WEIGHTS:6.19689335222
WEIGHTS:-14.9832444232
WEIGHTS:-33.9497543555
WEIGHTS:-31.0852446889
WEIGHTS:-28.730443009
WEIGHTS:7.82741927919
WEIGHTS:-70.7794644966
WEIGHTS:-12.9074026026
WEIGHTS:-26.4454532268
WEIGHTS:-5.32857717473
WEIGHTS:-10.893531182
WEIGHTS:-20.4874961407
WEIGHTS:-24.6974387984
WEIGHTS:15.6169824236
WEIGHTS:-9.12822282957
WEIGHTS:5.00352582025
WEIGHTS:34.5868479962
WEIGHTS:17.7284537394
WEIGHTS:7.93394135134
WEIGHTS:16.4380071137
WEIGHTS:0.984301445625
WEIGHTS:3.83875800513
WEIGHTS:-26.6687542009
WEIGHTS:-62.6044862891
WEIGHTS:88.2333271564
WEIGHTS:5.59697498435
WEIGHTS:-26.6696871828
WEIGHTS:41.6316803517
WEIGHTS:-15.1709318036
WEIGHTS:-8.89674126598
WEIGHTS:2.99838947039
WEIGHTS:-14.7444762601
WEIGHTS:10.2994084962
WEIGHTS:47.8402123097
WEIGHTS:11.0905544172
WEIGHTS:-10.6153888642
WEIGHTS:-19.3558658874
WEIGHTS:10.4178728985
WEIGHTS:45.7976431115
WEIGHTS:28.8847513597
WEIGHTS:-28.5765503281
WEIGHTS:-5.588335625
WEIGHTS:9.57398402198
WEIGHTS:-2.70744110552
WEIGHTS:3.40574733971
WEIGHTS:-17.8706160031
WEIGHTS:11.5096157386
WEIGHTS:-35.5711889476
WEIGHTS:4.64923246097
WEIGHTS:-36.2553818127
WEIGHTS:10.9624352185
WEIGHTS:8.18568949365
WEIGHTS:-66.4023713125
WEIGHTS:2.07295801866
WEIGHTS:38.4888460197
WEIGHTS:-1.87650430342
WEIGHTS:7.58815638103
WEIGHTS:-36.5303078988
WEIGHTS:32.9298890665
WEIGHTS:2.73923720627
WEIGHTS:16.1000740077
WEIGHTS:5.92764373992
WEIGHTS:-7.62105609705
WEIGHTS:-4.59575532835
WEIGHTS:-0.211367956988
WEIGHTS:-33.2300890739
WEIGHTS:-16.4079840811
WEIGHTS:-15.0642014251
WEIGHTS:43.7373132252
WEIGHTS:-4.21461193766
WEIGHTS:33.573932862
WEIGHTS:-4.7429536949
WEIGHTS:57.313611988
WEIGHTS:2.28278044816
WEIGHTS:-8.94077853326
WEIGHTS:15.6789560691
WEIGHTS:-9.88222363185
WEIGHTS:26.4001789738
WEIGHTS:7.54689905952
WEIGHTS:59.5824987668
WEIGHTS:0.412436469454
WEIGHTS:2.76775459875
WEIGHTS:22.0314467469
WEIGHTS:-0.558574167707
WEIGHTS:2.05017984751
WEIGHTS:100.0
WEIGHTS:12.5791237086
WEIGHTS:-7.66653499977
WEIGHTS:-0.82601251467
WEIGHTS:24.5872950043
WEIGHTS:5.15913414955
WEIGHTS:11.0905194765
WEIGHTS:17.9101203729
WEIGHTS:-10.3456403087
WEIGHTS:14.4008252414
WEIGHTS:-1.51732821278
WEIGHTS:-100.0
WEIGHTS:-20.0362634072
WEIGHTS:-5.92116151934
WEIGHTS:-10.7560400515
WEIGHTS:36.8242927051
WEIGHTS:-15.2353198772
WEIGHTS:-25.8664787726
WEIGHTS:-15.2374973768
WEIGHTS:22.498460634
WEIGHTS:57.7696072632
WEIGHTS:-6.91587427209
WEIGHTS:0.439460598951
WEIGHTS:11.3988882219
WEIGHTS:-11.1751371247
WEIGHTS:6.72392556378
WEIGHTS:15.8694465627
WEIGHTS:-23.7082730368
WEIGHTS:-12.7057711909
WEIGHTS:-14.3486511431
WEIGHTS:7.69692726849
WEIGHTS:-6.59562603822
WEIGHTS:3.0301253999
WEIGHTS:-5.92678620107
WEIGHTS:-5.63949145085
WEIGHTS:39.0364577047
WEIGHTS:-47.9331838747
WEIGHTS:-2.21770182263
WEIGHTS:16.9646919457
WEIGHTS:-0.299898539902
WEIGHTS:-14.1874026768
WEIGHTS:-1.55852063733
WEIGHTS:-1.77284643846
WEIGHTS:-27.0321385355
WEIGHTS:-0.894441827423
WEIGHTS:-3.57327838947
WEIGHTS:29.5437584824
WEIGHTS:-11.5565715598
WEIGHTS:8.98686674541
WEIGHTS:8.15149887617
WEIGHTS:-33.085363469
WEIGHTS:34.6467506432
WEIGHTS:5.05991602333
WEIGHTS:-1.80850619792
WEIGHTS:32.4613068061
WEIGHTS:-3.51769882069
WEIGHTS:-14.6292581764
WEIGHTS:-1.43807565901
WEIGHTS:-21.1141847144
WEIGHTS:-5.09405314172
WEIGHTS:-12.0450324818
WEIGHTS:11.7220295359
WEIGHTS:-7.2966557115
WEIGHTS:-2.4624928391
WEIGHTS:-2.02090404571
WEIGHTS:-45.3080292573
WEIGHTS:-45.883134179
WEIGHTS:-3.89001031354
WEIGHTS:33.6766812313
WEIGHTS:-28.0918950087
WEIGHTS:4.02781402429
WEIGHTS:28.9854928439
WEIGHTS:-21.9099947676
WEIGHTS:5.27123741327
WEIGHTS:-4.12493002179
WEIGHTS:22.6676742141
WEIGHTS:21.284685048
WEIGHTS:28.0367315978
WEIGHTS:6.87273207185
WEIGHTS:-1.63208339619
WEIGHTS:6.30654687445
WEIGHTS:4.98029254006
WEIGHTS:-3.57468047225
WEIGHTS:7.78142534014
WEIGHTS:-1.14902923801
WEIGHTS:17.2489170298
WEIGHTS:5.43368873055
WEIGHTS:-3.48299567763
WEIGHTS:-3.59294206976
WEIGHTS:-38.3681620348
WEIGHTS:-3.68147219813
WEIGHTS:-35.5500754434
WEIGHTS:18.1375596929
WEIGHTS:14.9693454862
WEIGHTS:7.16249979604
WEIGHTS:5.18247548274
WEIGHTS:-2.52441399201
WEIGHTS:-2.02720275879
WEIGHTS:-33.1997554296
WEIGHTS:5.77400688339
WEIGHTS:4.58452128865
WEIGHTS:-16.618574317
WEIGHTS:-2.88805082317
WEIGHTS:-9.6533438627
WEIGHTS:3.25234459712
WEIGHTS:55.4613828807
WEIGHTS:26.5383014516
WEIGHTS:-5.02277469377
WEIGHTS:-68.607412095
WEIGHTS:32.0271872021
WEIGHTS:15.7330404052
WEIGHTS:23.830400079
WEIGHTS:-69.9701175853
WEIGHTS:-46.9934030383
WEIGHTS:-59.1548975507
WEIGHTS:-4.77654007621
WEIGHTS:-100.0
WEIGHTS:17.7913022967
WEIGHTS:-61.7860297581
WEIGHTS:1.79960005167
WEIGHTS:-14.6587516067
WEIGHTS:5.96378285831
WEIGHTS:40.2531373365
WEIGHTS:-55.2683589791
WEIGHTS:-65.369811288
WEIGHTS:-15.1074763304
WEIGHTS:-81.0271659477
WEIGHTS:-28.2224891098
WEIGHTS:-17.6635112526
WEIGHTS:-15.3428009759
WEIGHTS:-77.3999207362
WEIGHTS:12.0911979643
WEIGHTS:-23.0087344819
WEIGHTS:93.9213785434
WEIGHTS:-68.1585706406
WEIGHTS:-100.0
WEIGHTS:-5.69173988365
WEIGHTS:-1.06772581121
WEIGHTS:-26.9948698889
WEIGHTS:32.7904591549
WEIGHTS:29.876210503
WEIGHTS:-6.73497935684
WEIGHTS:-30.1938373357
WEIGHTS:-20.2600739414
WEIGHTS:16.594488027
WEIGHTS:11.6657341358
WEIGHTS:23.4927505615
WEIGHTS:0.0578560117941
WEIGHTS:84.9294282554
WEIGHTS:97.1077202916
WEIGHTS:-18.75838301
WEIGHTS:-65.391137856
WEIGHTS:-25.0095783149
WEIGHTS:84.0974195885
WEIGHTS:-51.5540412229
WEIGHTS:5.25390930069
WEIGHTS:3.02212388708
WEIGHTS:-21.9530638823
WEIGHTS:38.4701132351
WEIGHTS:-53.1372159588
WEIGHTS:-32.1386715603
WEIGHTS:-15.128727399
WEIGHTS:-45.0590128753
WEIGHTS:10.2456232455
WEIGHTS:-37.3470027886
WEIGHTS:-52.4340651191
WEIGHTS:-75.2950842303
WEIGHTS:21.8384035676
WEIGHTS:29.6047776471
WEIGHTS:-31.4009015079
WEIGHTS:10.2087610278
WEIGHTS:5.12475663592
WEIGHTS:39.6992226108
WEIGHTS:-14.0837255816
WEIGHTS:93.6696404567
WEIGHTS:-0.582226146711
WEIGHTS:93.5446457314
WEIGHTS:6.34699692359
WEIGHTS:2.67411729274
WEIGHTS:-13.1410052913
WEIGHTS:50.4441166699
WEIGHTS:-70.6569688466
WEIGHTS:-58.3317992537
WEIGHTS:10.7656563554
WEIGHTS:5.39077172167
WEIGHTS:-41.9802527278
WEIGHTS:-99.9387431376
WEIGHTS:-29.8301608518
WEIGHTS:-11.6215358217
WEIGHTS:50.4869431629
WEIGHTS:-21.2294968114
WEIGHTS:24.7678270534
WEIGHTS:-42.1320959599
WEIGHTS:1.19261359563
WEIGHTS:-15.7360606642
WEIGHTS:-15.3736753623
WEIGHTS:57.3967281004
WEIGHTS:25.2351365974
WEIGHTS:-81.9680361833
WEIGHTS:-45.3468006578
WEIGHTS:-1.90546800947
WEIGHTS:-28.7869687217
WEIGHTS:-26.0390254802
WEIGHTS:10.2789525959
WEIGHTS:-28.109768286
WEIGHTS:-16.1424040637
WEIGHTS:-32.3681719666
WEIGHTS:1.68085739532
WEIGHTS:-71.3289566207
WEIGHTS:-40.7784936367
WEIGHTS:-35.6695726639
WEIGHTS:-30.6937356639
WEIGHTS:17.5094237337
WEIGHTS:6.67682182063
WEIGHTS:25.198747033
WEIGHTS:-32.526550511
WEIGHTS:9.6474670228
WEIGHTS:4.3597176094
WEIGHTS:-12.8170176285
WEIGHTS:70.3653896318
WEIGHTS:8.57827080828
WEIGHTS:22.2090012144
WEIGHTS:-1.12917746156
WEIGHTS:-80.8718787604
WEIGHTS:8.52806578644
WEIGHTS:2.08745398845
WEIGHTS:-8.77567627835
WEIGHTS:8.57553537313
WEIGHTS:17.4413043178
WEIGHTS:24.1853822741
WEIGHTS:-3.98456667017
WEIGHTS:62.4498131313
WEIGHTS:10.1519995865
WEIGHTS:21.7063497367
WEIGHTS:-29.7696969056
WEIGHTS:1.34929545909
WEIGHTS:2.99045811078
WEIGHTS:3.96375550053
WEIGHTS:49.6250172554
WEIGHTS:7.7439625853
WEIGHTS:4.0333935508
WEIGHTS:37.0730660673
WEIGHTS:5.1147562079
WEIGHTS:4.18546008472
WEIGHTS:-17.9547056201
WEIGHTS:-27.0410290357
WEIGHTS:-82.8868448383
WEIGHTS:46.235248173
WEIGHTS:15.2480586446
WEIGHTS:-21.2536509892
WEIGHTS:50.5569039903
WEIGHTS:69.6773879512
WEIGHTS:4.00728491277
WEIGHTS:23.6224889831
WEIGHTS:-17.8806486785
WEIGHTS:-10.1351489255
WEIGHTS:69.5702417576
WEIGHTS:-1.00292005856
WEIGHTS:1.95707129399
WEIGHTS:4.28851758836
WEIGHTS:41.2136661627
WEIGHTS:69.1707883034
WEIGHTS:-18.3673055148
WEIGHTS:46.764134613
WEIGHTS:16.3880046345
WEIGHTS:-21.1083923078
WEIGHTS:-6.83165448925
WEIGHTS:44.509563429
WEIGHTS:-2.18844355293
WEIGHTS:6.30006462936
WEIGHTS:32.0294065932
WEIGHTS:-83.6322327159
WEIGHTS:26.2697976428
WEIGHTS:16.1505648061
WEIGHTS:4.15851249472
WEIGHTS:8.10397968604
WEIGHTS:30.0208484386
WEIGHTS:0.555221690308
WEIGHTS:19.0200063415
WEIGHTS:25.0956838969
WEIGHTS:1.59324478376
WEIGHTS:10.7672341058
WEIGHTS:5.46516538368
WEIGHTS:4.62374817674
WEIGHTS:36.6805325746
WEIGHTS:17.2272795582
WEIGHTS:-79.3060617691
WEIGHTS:36.4445863188
WEIGHTS:-17.5182299149
WEIGHTS:-3.20383164489
WEIGHTS:47.9094436329
WEIGHTS:3.7229909052
WEIGHTS:-27.6417586774
WEIGHTS:6.53249061622
WEIGHTS:3.68021022843
WEIGHTS:-6.44941899051
WEIGHTS:-14.7790612707
WEIGHTS:4.07704572608
WEIGHTS:-3.14645546853
WEIGHTS:-1.1442652892
WEIGHTS:12.474396133
WEIGHTS:21.8895063973
WEIGHTS:100.0
WEIGHTS:-22.8616212705
WEIGHTS:-99.9987423059
WEIGHTS:-7.54351943278
WEIGHTS:15.3102025662
WEIGHTS:31.5005992452
WEIGHTS:-100.0
WEIGHTS:-48.0036712346
WEIGHTS:7.89372658655
WEIGHTS:-21.2995470291
WEIGHTS:7.91502194186
WEIGHTS:4.84772100952
WEIGHTS:15.1380308363
WEIGHTS:4.18782278454
WEIGHTS:65.5160242425
WEIGHTS:11.8760678529
WEIGHTS:57.9326794659
WEIGHTS:-49.9864276909
WEIGHTS:28.2311363761
WEIGHTS:-27.1628034798
WEIGHTS:-24.050981098
WEIGHTS:39.9049906984
WEIGHTS:26.4635807579
WEIGHTS:100.0
WEIGHTS:-4.78416614695
WEIGHTS:-27.0782728262
WEIGHTS:-5.05260826016
WEIGHTS:20.5051343816
WEIGHTS:100.0
WEIGHTS:1.01457246919
WEIGHTS:17.5618028445
WEIGHTS:-49.8196034806
WEIGHTS:-13.9146930946
WEIGHTS:-12.2204837028
WEIGHTS:19.070601781
WEIGHTS:68.8198562319
WEIGHTS:40.4618181442
WEIGHTS:13.4878784379
WEIGHTS:-4.30124047171
WEIGHTS:-76.1667421655
WEIGHTS:-18.7406223846
WEIGHTS:-79.392872314
WEIGHTS:-29.0858756333
WEIGHTS:-36.6344008375
WEIGHTS:-72.1021283489
WEIGHTS:29.0342970916
WEIGHTS:37.807033699
WEIGHTS:-18.2272436151
WEIGHTS:-1.8887756809
WEIGHTS:78.0500854924
WEIGHTS:96.748967421
WEIGHTS:-62.6473554178
WEIGHTS:3.2131739631
WEIGHTS:-4.63602567338
WEIGHTS:-5.06843135469
WEIGHTS:31.175383073
WEIGHTS:27.6912253097
WEIGHTS:-37.4440777687
WEIGHTS:-19.1336242447
WEIGHTS:55.0948246711
WEIGHTS:8.94156561914
WEIGHTS:72.9148655398
WEIGHTS:56.7184365252
WEIGHTS:5.46757638027
WEIGHTS:1.10418554753
WEIGHTS:40.1893406782
WEIGHTS:22.1925909814
WEIGHTS:-57.4918831911
WEIGHTS:41.4363265811
WEIGHTS:-26.4758858085
WEIGHTS:11.7316878067
WEIGHTS:-7.26737235283
WEIGHTS:28.237533186
WEIGHTS:48.1267284662
WEIGHTS:-100.0
WEIGHTS:18.2625020879
WEIGHTS:8.87309107077
WEIGHTS:9.13363900496
WEIGHTS:6.15716404415
WEIGHTS:30.3377903324
WEIGHTS:25.6420254635
WEIGHTS:-36.4492500718
WEIGHTS:-100.0
WEIGHTS:31.4028295077
WEIGHTS:-6.57450755389
WEIGHTS:-30.2709974532
WEIGHTS:-4.4680298351
WEIGHTS:-4.13969794451
WEIGHTS:22.1756861439
WEIGHTS:12.959992265
WEIGHTS:-58.953718155
WEIGHTS:9.13257926965
WEIGHTS:59.4125556603
WEIGHTS:2.52200805744
WEIGHTS:50.3541604328
WEIGHTS:39.4484582602
WEIGHTS:28.5157185004
WEIGHTS:23.9371305504
WEIGHTS:-65.6417029663
WEIGHTS:-1.4112463415
WEIGHTS:-7.98630482251
WEIGHTS:42.3383824712
WEIGHTS:2.96983322169
WEIGHTS:18.1041847733
WEIGHTS:32.1015586283
WEIGHTS:7.23370285143
WEIGHTS:-9.5057555889
WEIGHTS:12.7325606236
WEIGHTS:44.6774829872
WEIGHTS:-38.4969805652
WEIGHTS:7.09896152163
WEIGHTS:6.37693016125
WEIGHTS:7.40248937348
WEIGHTS:-3.70012210181
WEIGHTS:77.0193743556
WEIGHTS:0.402220892988
WEIGHTS:-40.6401266391
WEIGHTS:-23.7260905047
WEIGHTS:6.98889454938
WEIGHTS:9.77012799583
WEIGHTS:-4.61187345651
WEIGHTS:2.26614141246
WEIGHTS:21.3897148511
WEIGHTS:57.9893967172
WEIGHTS:-84.9083378273
WEIGHTS:-8.63839179331
WEIGHTS:3.77360966787
WEIGHTS:8.4028722493
WEIGHTS:-64.38605022
WEIGHTS:-1.73820172007
WEIGHTS:-1.56661626751
WEIGHTS:-99.5995015996
WEIGHTS:-11.0920184976
WEIGHTS:-0.534205959329
WEIGHTS:8.37578501598
WEIGHTS:-2.67114048504
WEIGHTS:94.9147620635
WEIGHTS:-11.5648320394
WEIGHTS:21.3771057012
WEIGHTS:100.0
WEIGHTS:-100.0
WEIGHTS:44.5739470266
WEIGHTS:-17.7890051214
WEIGHTS:27.0225170669
WEIGHTS:-17.0204122119
WEIGHTS:-1.35580835098
WEIGHTS:-100.0
WEIGHTS:74.5668551038
WEIGHTS:9.94938899731
WEIGHTS:100.0
WEIGHTS:7.94572368183
WEIGHTS:-0.983711291446
WEIGHTS:-2.1129137661
WEIGHTS:29.3238834144
WEIGHTS:31.9822290143
WEIGHTS:31.1498605586
WEIGHTS:30.8478919639
WEIGHTS:16.5581838107
WEIGHTS:49.1689168539
WEIGHTS:38.1681141617
WEIGHTS:20.1039326146
WEIGHTS:54.7331066028
WEIGHTS:39.6769526146
WEIGHTS:27.7642430001
WEIGHTS:84.322585066
WEIGHTS:37.0252639186
WEIGHTS:-6.83397706579
WEIGHTS:-1.63658451295
WEIGHTS:56.5066994627
WEIGHTS:-46.3751152889
WEIGHTS:19.7808347972
WEIGHTS:-30.6471829417
WEIGHTS:36.3361180796
WEIGHTS:-6.72686247373
WEIGHTS:5.03085984833
WEIGHTS:-0.126148467116
WEIGHTS:-1.12573684831
WEIGHTS:-73.3970905175
WEIGHTS:-97.7702925635
WEIGHTS:-100.0
WEIGHTS:100.0
WEIGHTS:3.95388097247
WEIGHTS:-57.302475344
WEIGHTS:7.30635357561
WEIGHTS:-1.39810646987
WEIGHTS:8.47021164303
WEIGHTS:-7.46540505372
WEIGHTS:0.970707763615
WEIGHTS:-23.6452864019
WEIGHTS:-20.39743647
WEIGHTS:-1.90412113168
WEIGHTS:-15.7884336675
WEIGHTS:-0.597773433703
WEIGHTS:-3.21920659371
WEIGHTS:-0.0039601910983
WEIGHTS:-3.24758948879
WEIGHTS:-2.6646985466
WEIGHTS:2.17419830899
WEIGHTS:0.0306887050543
WEIGHTS:3.21865567785
WEIGHTS:0.571902868268
WEIGHTS:3.24684813252
WEIGHTS:2.66670552638
WEIGHTS:-2.17569315699
CONEC:-1 194
CONEC:0 194
CONEC:1 194
CONEC:2 194
CONEC:3 194
CONEC:4 194
CONEC:5 194
CONEC:6 194
CONEC:7 194
CONEC:8 194
CONEC:9 194
CONEC:10 194
CONEC:11 194
CONEC:12 194
CONEC:13 194
CONEC:14 194
CONEC:15 194
CONEC:16 194
CONEC:17 194
CONEC:18 194
CONEC:19 194
CONEC:20 194
CONEC:21 194
CONEC:22 194
CONEC:23 194
CONEC:24 194
CONEC:25 194
CONEC:26 194
CONEC:27 194
CONEC:28 194
CONEC:29 194
CONEC:30 194
CONEC:31 194
CONEC:32 194
CONEC:33 194
CONEC:34 194
CONEC:35 194
CONEC:36 194
CONEC:37 194
CONEC:38 194
CONEC:39 194
CONEC:40 194
CONEC:41 194
CONEC:42 194
CONEC:43 194
CONEC:44 194
CONEC:45 194
CONEC:46 194
CONEC:47 194
CONEC:48 194
CONEC:49 194
CONEC:50 194
CONEC:51 194
CONEC:52 194
CONEC:53 194
CONEC:54 194
CONEC:55 194
CONEC:56 194
CONEC:57 194
CONEC:58 194
CONEC:59 194
CONEC:60 194
CONEC:61 194
CONEC:62 194
CONEC:63 194
CONEC:64 194
CONEC:65 194
CONEC:66 194
CONEC:67 194
CONEC:68 194
CONEC:69 194
CONEC:70 194
CONEC:71 194
CONEC:72 194
CONEC:73 194
CONEC:74 194
CONEC:75 194
CONEC:76 194
CONEC:77 194
CONEC:78 194
CONEC:79 194
CONEC:80 194
CONEC:81 194
CONEC:82 194
CONEC:83 194
CONEC:84 194
CONEC:85 194
CONEC:86 194
CONEC:87 194
CONEC:88 194
CONEC:89 194
CONEC:90 194
CONEC:91 194
CONEC:92 194
CONEC:93 194
CONEC:94 194
CONEC:95 194
CONEC:96 194
CONEC:97 194
CONEC:98 194
CONEC:99 194
CONEC:100 194
CONEC:101 194
CONEC:102 194
CONEC:103 194
CONEC:104 194
CONEC:105 194
CONEC:106 194
CONEC:107 194
CONEC:108 194
CONEC:109 194
CONEC:110 194
CONEC:111 194
CONEC:112 194
CONEC:113 194
CONEC:114 194
CONEC:115 194
CONEC:116 194
CONEC:117 194
CONEC:118 194
CONEC:119 194
CONEC:120 194
CONEC:121 194
CONEC:122 194
CONEC:123 194
CONEC:124 194
CONEC:125 194
CONEC:126 194
CONEC:127 194
CONEC:128 194
CONEC:129 194
CONEC:130 194
CONEC:131 194
CONEC:132 194
CONEC:133 194
CONEC:134 194
CONEC:135 194
CONEC:136 194
CONEC:137 194
CONEC:138 194
CONEC:139 194
CONEC:140 194
CONEC:141 194
CONEC:142 194
CONEC:143 194
CONEC:144 194
CONEC:145 194
CONEC:146 194
CONEC:147 194
CONEC:148 194
CONEC:149 194
CONEC:150 194
CONEC:151 194
CONEC:152 194
CONEC:153 194
CONEC:154 194
CONEC:155 194
CONEC:156 194
CONEC:157 194
CONEC:158 194
CONEC:159 194
CONEC:160 194
CONEC:161 194
CONEC:162 194
CONEC:163 194
CONEC:164 194
CONEC:165 194
CONEC:166 194
CONEC:167 194
CONEC:168 194
CONEC:169 194
CONEC:170 194
CONEC:171 194
CONEC:172 194
CONEC:173 194
CONEC:174 194
CONEC:175 194
CONEC:176 194
CONEC:177 194
CONEC:178 194
CONEC:179 194
CONEC:180 194
CONEC:181 194
CONEC:182 194
CONEC:183 194
CONEC:184 194
CONEC:185 194
CONEC:186 194
CONEC:187 194
CONEC:188 194
CONEC:189 194
CONEC:190 194
CONEC:191 194
CONEC:192 194
CONEC:193 194
CONEC:-1 195
CONEC:0 195
CONEC:1 195
CONEC:2 195
CONEC:3 195
CONEC:4 195
CONEC:5 195
CONEC:6 195
CONEC:7 195
CONEC:8 195
CONEC:9 195
CONEC:10 195
CONEC:11 195
CONEC:12 195
CONEC:13 195
CONEC:14 195
CONEC:15 195
CONEC:16 195
CONEC:17 195
CONEC:18 195
CONEC:19 195
CONEC:20 195
CONEC:21 195
CONEC:22 195
CONEC:23 195
CONEC:24 195
CONEC:25 195
CONEC:26 195
CONEC:27 195
CONEC:28 195
CONEC:29 195
CONEC:30 195
CONEC:31 195
CONEC:32 195
CONEC:33 195
CONEC:34 195
CONEC:35 195
CONEC:36 195
CONEC:37 195
CONEC:38 195
CONEC:39 195
CONEC:40 195
CONEC:41 195
CONEC:42 195
CONEC:43 195
CONEC:44 195
CONEC:45 195
CONEC:46 195
CONEC:47 195
CONEC:48 195
CONEC:49 195
CONEC:50 195
CONEC:51 195
CONEC:52 195
CONEC:53 195
CONEC:54 195
CONEC:55 195
CONEC:56 195
CONEC:57 195
CONEC:58 195
CONEC:59 195
CONEC:60 195
CONEC:61 195
CONEC:62 195
CONEC:63 195
CONEC:64 195
CONEC:65 195
CONEC:66 195
CONEC:67 195
CONEC:68 195
CONEC:69 195
CONEC:70 195
CONEC:71 195
CONEC:72 195
CONEC:73 195
CONEC:74 195
CONEC:75 195
CONEC:76 195
CONEC:77 195
CONEC:78 195
CONEC:79 195
CONEC:80 195
CONEC:81 195
CONEC:82 195
CONEC:83 195
CONEC:84 195
CONEC:85 195
CONEC:86 195
CONEC:87 195
CONEC:88 195
CONEC:89 195
CONEC:90 195
CONEC:91 195
CONEC:92 195
CONEC:93 195
CONEC:94 195
CONEC:95 195
CONEC:96 195
CONEC:97 195
CONEC:98 195
CONEC:99 195
CONEC:100 195
CONEC:101 195
CONEC:102 195
CONEC:103 195
CONEC:104 195
CONEC:105 195
CONEC:106 195
CONEC:107 195
CONEC:108 195
CONEC:109 195
CONEC:110 195
CONEC:111 195
CONEC:112 195
CONEC:113 195
CONEC:114 195
CONEC:115 195
CONEC:116 195
CONEC:117 195
CONEC:118 195
CONEC:119 195
CONEC:120 195
CONEC:121 195
CONEC:122 195
CONEC:123 195
CONEC:124 195
CONEC:125 195
CONEC:126 195
CONEC:127 195
CONEC:128 195
CONEC:129 195
CONEC:130 195
CONEC:131 195
CONEC:132 195
CONEC:133 195
CONEC:134 195
CONEC:135 195
CONEC:136 195
CONEC:137 195
CONEC:138 195
CONEC:139 195
CONEC:140 195
CONEC:141 195
CONEC:142 195
CONEC:143 195
CONEC:144 195
CONEC:145 195
CONEC:146 195
CONEC:147 195
CONEC:148 195
CONEC:149 195
CONEC:150 195
CONEC:151 195
CONEC:152 195
CONEC:153 195
CONEC:154 195
CONEC:155 195
CONEC:156 195
CONEC:157 195
CONEC:158 195
CONEC:159 195
CONEC:160 195
CONEC:161 195
CONEC:162 195
CONEC:163 195
CONEC:164 195
CONEC:165 195
CONEC:166 195
CONEC:167 195
CONEC:168 195
CONEC:169 195
CONEC:170 195
CONEC:171 195
CONEC:172 195
CONEC:173 195
CONEC:174 195
CONEC:175 195
CONEC:176 195
CONEC:177 195
CONEC:178 195
CONEC:179 195
CONEC:180 195
CONEC:181 195
CONEC:182 195
CONEC:183 195
CONEC:184 195
CONEC:185 195
CONEC:186 195
CONEC:187 195
CONEC:188 195
CONEC:189 195
CONEC:190 195
CONEC:191 195
CONEC:192 195
CONEC:193 195
CONEC:-1 196
CONEC:0 196
CONEC:1 196
CONEC:2 196
CONEC:3 196
CONEC:4 196
CONEC:5 196
CONEC:6 196
CONEC:7 196
CONEC:8 196
CONEC:9 196
CONEC:10 196
CONEC:11 196
CONEC:12 196
CONEC:13 196
CONEC:14 196
CONEC:15 196
CONEC:16 196
CONEC:17 196
CONEC:18 196
CONEC:19 196
CONEC:20 196
CONEC:21 196
CONEC:22 196
CONEC:23 196
CONEC:24 196
CONEC:25 196
CONEC:26 196
CONEC:27 196
CONEC:28 196
CONEC:29 196
CONEC:30 196
CONEC:31 196
CONEC:32 196
CONEC:33 196
CONEC:34 196
CONEC:35 196
CONEC:36 196
CONEC:37 196
CONEC:38 196
CONEC:39 196
CONEC:40 196
CONEC:41 196
CONEC:42 196
CONEC:43 196
CONEC:44 196
CONEC:45 196
CONEC:46 196
CONEC:47 196
CONEC:48 196
CONEC:49 196
CONEC:50 196
CONEC:51 196
CONEC:52 196
CONEC:53 196
CONEC:54 196
CONEC:55 196
CONEC:56 196
CONEC:57 196
CONEC:58 196
CONEC:59 196
CONEC:60 196
CONEC:61 196
CONEC:62 196
CONEC:63 196
CONEC:64 196
CONEC:65 196
CONEC:66 196
CONEC:67 196
CONEC:68 196
CONEC:69 196
CONEC:70 196
CONEC:71 196
CONEC:72 196
CONEC:73 196
CONEC:74 196
CONEC:75 196
CONEC:76 196
CONEC:77 196
CONEC:78 196
CONEC:79 196
CONEC:80 196
CONEC:81 196
CONEC:82 196
CONEC:83 196
CONEC:84 196
CONEC:85 196
CONEC:86 196
CONEC:87 196
CONEC:88 196
CONEC:89 196
CONEC:90 196
CONEC:91 196
CONEC:92 196
CONEC:93 196
CONEC:94 196
CONEC:95 196
CONEC:96 196
CONEC:97 196
CONEC:98 196
CONEC:99 196
CONEC:100 196
CONEC:101 196
CONEC:102 196
CONEC:103 196
CONEC:104 196
CONEC:105 196
CONEC:106 196
CONEC:107 196
CONEC:108 196
CONEC:109 196
CONEC:110 196
CONEC:111 196
CONEC:112 196
CONEC:113 196
CONEC:114 196
CONEC:115 196
CONEC:116 196
CONEC:117 196
CONEC:118 196
CONEC:119 196
CONEC:120 196
CONEC:121 196
CONEC:122 196
CONEC:123 196
CONEC:124 196
CONEC:125 196
CONEC:126 196
CONEC:127 196
CONEC:128 196
CONEC:129 196
CONEC:130 196
CONEC:131 196
CONEC:132 196
CONEC:133 196
CONEC:134 196
CONEC:135 196
CONEC:136 196
CONEC:137 196
CONEC:138 196
CONEC:139 196
CONEC:140 196
CONEC:141 196
CONEC:142 196
CONEC:143 196
CONEC:144 196
CONEC:145 196
CONEC:146 196
CONEC:147 196
CONEC:148 196
CONEC:149 196
CONEC:150 196
CONEC:151 196
CONEC:152 196
CONEC:153 196
CONEC:154 196
CONEC:155 196
CONEC:156 196
CONEC:157 196
CONEC:158 196
CONEC:159 196
CONEC:160 196
CONEC:161 196
CONEC:162 196
CONEC:163 196
CONEC:164 196
CONEC:165 196
CONEC:166 196
CONEC:167 196
CONEC:168 196
CONEC:169 196
CONEC:170 196
CONEC:171 196
CONEC:172 196
CONEC:173 196
CONEC:174 196
CONEC:175 196
CONEC:176 196
CONEC:177 196
CONEC:178 196
CONEC:179 196
CONEC:180 196
CONEC:181 196
CONEC:182 196
CONEC:183 196
CONEC:184 196
CONEC:185 196
CONEC:186 196
CONEC:187 196
CONEC:188 196
CONEC:189 196
CONEC:190 196
CONEC:191 196
CONEC:192 196
CONEC:193 196
CONEC:-1 197
CONEC:0 197
CONEC:1 197
CONEC:2 197
CONEC:3 197
CONEC:4 197
CONEC:5 197
CONEC:6 197
CONEC:7 197
CONEC:8 197
CONEC:9 197
CONEC:10 197
CONEC:11 197
CONEC:12 197
CONEC:13 197
CONEC:14 197
CONEC:15 197
CONEC:16 197
CONEC:17 197
CONEC:18 197
CONEC:19 197
CONEC:20 197
CONEC:21 197
CONEC:22 197
CONEC:23 197
CONEC:24 197
CONEC:25 197
CONEC:26 197
CONEC:27 197
CONEC:28 197
CONEC:29 197
CONEC:30 197
CONEC:31 197
CONEC:32 197
CONEC:33 197
CONEC:34 197
CONEC:35 197
CONEC:36 197
CONEC:37 197
CONEC:38 197
CONEC:39 197
CONEC:40 197
CONEC:41 197
CONEC:42 197
CONEC:43 197
CONEC:44 197
CONEC:45 197
CONEC:46 197
CONEC:47 197
CONEC:48 197
CONEC:49 197
CONEC:50 197
CONEC:51 197
CONEC:52 197
CONEC:53 197
CONEC:54 197
CONEC:55 197
CONEC:56 197
CONEC:57 197
CONEC:58 197
CONEC:59 197
CONEC:60 197
CONEC:61 197
CONEC:62 197
CONEC:63 197
CONEC:64 197
CONEC:65 197
CONEC:66 197
CONEC:67 197
CONEC:68 197
CONEC:69 197
CONEC:70 197
CONEC:71 197
CONEC:72 197
CONEC:73 197
CONEC:74 197
CONEC:75 197
CONEC:76 197
CONEC:77 197
CONEC:78 197
CONEC:79 197
CONEC:80 197
CONEC:81 197
CONEC:82 197
CONEC:83 197
CONEC:84 197
CONEC:85 197
CONEC:86 197
CONEC:87 197
CONEC:88 197
CONEC:89 197
CONEC:90 197
CONEC:91 197
CONEC:92 197
CONEC:93 197
CONEC:94 197
CONEC:95 197
CONEC:96 197
CONEC:97 197
CONEC:98 197
CONEC:99 197
CONEC:100 197
CONEC:101 197
CONEC:102 197
CONEC:103 197
CONEC:104 197
CONEC:105 197
CONEC:106 197
CONEC:107 197
CONEC:108 197
CONEC:109 197
CONEC:110 197
CONEC:111 197
CONEC:112 197
CONEC:113 197
CONEC:114 197
CONEC:115 197
CONEC:116 197
CONEC:117 197
CONEC:118 197
CONEC:119 197
CONEC:120 197
CONEC:121 197
CONEC:122 197
CONEC:123 197
CONEC:124 197
CONEC:125 197
CONEC:126 197
CONEC:127 197
CONEC:128 197
CONEC:129 197
CONEC:130 197
CONEC:131 197
CONEC:132 197
CONEC:133 197
CONEC:134 197
CONEC:135 197
CONEC:136 197
CONEC:137 197
CONEC:138 197
CONEC:139 197
CONEC:140 197
CONEC:141 197
CONEC:142 197
CONEC:143 197
CONEC:144 197
CONEC:145 197
CONEC:146 197
CONEC:147 197
CONEC:148 197
CONEC:149 197
CONEC:150 197
CONEC:151 197
CONEC:152 197
CONEC:153 197
CONEC:154 197
CONEC:155 197
CONEC:156 197
CONEC:157 197
CONEC:158 197
CONEC:159 197
CONEC:160 197
CONEC:161 197
CONEC:162 197
CONEC:163 197
CONEC:164 197
CONEC:165 197
CONEC:166 197
CONEC:167 197
CONEC:168 197
CONEC:169 197
CONEC:170 197
CONEC:171 197
CONEC:172 197
CONEC:173 197
CONEC:174 197
CONEC:175 197
CONEC:176 197
CONEC:177 197
CONEC:178 197
CONEC:179 197
CONEC:180 197
CONEC:181 197
CONEC:182 197
CONEC:183 197
CONEC:184 197
CONEC:185 197
CONEC:186 197
CONEC:187 197
CONEC:188 197
CONEC:189 197
CONEC:190 197
CONEC:191 197
CONEC:192 197
CONEC:193 197
CONEC:-1 198
CONEC:0 198
CONEC:1 198
CONEC:2 198
CONEC:3 198
CONEC:4 198
CONEC:5 198
CONEC:6 198
CONEC:7 198
CONEC:8 198
CONEC:9 198
CONEC:10 198
CONEC:11 198
CONEC:12 198
CONEC:13 198
CONEC:14 198
CONEC:15 198
CONEC:16 198
CONEC:17 198
CONEC:18 198
CONEC:19 198
CONEC:20 198
CONEC:21 198
CONEC:22 198
CONEC:23 198
CONEC:24 198
CONEC:25 198
CONEC:26 198
CONEC:27 198
CONEC:28 198
CONEC:29 198
CONEC:30 198
CONEC:31 198
CONEC:32 198
CONEC:33 198
CONEC:34 198
CONEC:35 198
CONEC:36 198
CONEC:37 198
CONEC:38 198
CONEC:39 198
CONEC:40 198
CONEC:41 198
CONEC:42 198
CONEC:43 198
CONEC:44 198
CONEC:45 198
CONEC:46 198
CONEC:47 198
CONEC:48 198
CONEC:49 198
CONEC:50 198
CONEC:51 198
CONEC:52 198
CONEC:53 198
CONEC:54 198
CONEC:55 198
CONEC:56 198
CONEC:57 198
CONEC:58 198
CONEC:59 198
CONEC:60 198
CONEC:61 198
CONEC:62 198
CONEC:63 198
CONEC:64 198
CONEC:65 198
CONEC:66 198
CONEC:67 198
CONEC:68 198
CONEC:69 198
CONEC:70 198
CONEC:71 198
CONEC:72 198
CONEC:73 198
CONEC:74 198
CONEC:75 198
CONEC:76 198
CONEC:77 198
CONEC:78 198
CONEC:79 198
CONEC:80 198
CONEC:81 198
CONEC:82 198
CONEC:83 198
CONEC:84 198
CONEC:85 198
CONEC:86 198
CONEC:87 198
CONEC:88 198
CONEC:89 198
CONEC:90 198
CONEC:91 198
CONEC:92 198
CONEC:93 198
CONEC:94 198
CONEC:95 198
CONEC:96 198
CONEC:97 198
CONEC:98 198
CONEC:99 198
CONEC:100 198
CONEC:101 198
CONEC:102 198
CONEC:103 198
CONEC:104 198
CONEC:105 198
CONEC:106 198
CONEC:107 198
CONEC:108 198
CONEC:109 198
CONEC:110 198
CONEC:111 198
CONEC:112 198
CONEC:113 198
CONEC:114 198
CONEC:115 198
CONEC:116 198
CONEC:117 198
CONEC:118 198
CONEC:119 198
CONEC:120 198
CONEC:121 198
CONEC:122 198
CONEC:123 198
CONEC:124 198
CONEC:125 198
CONEC:126 198
CONEC:127 198
CONEC:128 198
CONEC:129 198
CONEC:130 198
CONEC:131 198
CONEC:132 198
CONEC:133 198
CONEC:134 198
CONEC:135 198
CONEC:136 198
CONEC:137 198
CONEC:138 198
CONEC:139 198
CONEC:140 198
CONEC:141 198
CONEC:142 198
CONEC:143 198
CONEC:144 198
CONEC:145 198
CONEC:146 198
CONEC:147 198
CONEC:148 198
CONEC:149 198
CONEC:150 198
CONEC:151 198
CONEC:152 198
CONEC:153 198
CONEC:154 198
CONEC:155 198
CONEC:156 198
CONEC:157 198
CONEC:158 198
CONEC:159 198
CONEC:160 198
CONEC:161 198
CONEC:162 198
CONEC:163 198
CONEC:164 198
CONEC:165 198
CONEC:166 198
CONEC:167 198
CONEC:168 198
CONEC:169 198
CONEC:170 198
CONEC:171 198
CONEC:172 198
CONEC:173 198
CONEC:174 198
CONEC:175 198
CONEC:176 198
CONEC:177 198
CONEC:178 198
CONEC:179 198
CONEC:180 198
CONEC:181 198
CONEC:182 198
CONEC:183 198
CONEC:184 198
CONEC:185 198
CONEC:186 198
CONEC:187 198
CONEC:188 198
CONEC:189 198
CONEC:190 198
CONEC:191 198
CONEC:192 198
CONEC:193 198
CONEC:-1 199
CONEC:194 199
CONEC:195 199
CONEC:196 199
CONEC:197 199
CONEC:198 199
CONEC:-1 200
CONEC:194 200
CONEC:195 200
CONEC:196 200
CONEC:197 200
CONEC:198 200
INNO:193
INNO:192
INNO:191
INNO:190
INNO:189
INNO:188
INNO:187
INNO:186
INNO:185
INNO:184
INNO:183
INNO:182
INNO:181
INNO:180
INNO:179
INNO:178
INNO:177
INNO:176
INNO:175
INNO:174
INNO:173
INNO:172
INNO:171
INNO:170
INNO:169
INNO:168
INNO:167
INNO:166
INNO:165
INNO:164
INNO:163
INNO:162
INNO:161
INNO:160
INNO:159
INNO:158
INNO:157
INNO:156
INNO:155
INNO:154
INNO:153
INNO:152
INNO:151
INNO:150
INNO:149
INNO:148
INNO:147
INNO:146
INNO:145
INNO:144
INNO:143
INNO:142
INNO:141
INNO:140
INNO:139
INNO:138
INNO:137
INNO:136
INNO:135
INNO:134
INNO:133
INNO:132
INNO:131
INNO:130
INNO:129
INNO:128
INNO:127
INNO:126
INNO:125
INNO:124
INNO:123
INNO:122
INNO:121
INNO:120
INNO:119
INNO:118
INNO:117
INNO:116
INNO:115
INNO:114
INNO:113
INNO:112
INNO:111
INNO:110
INNO:109
INNO:108
INNO:107
INNO:106
INNO:105
INNO:104
INNO:103
INNO:102
INNO:101
INNO:100
INNO:99
INNO:98
INNO:97
INNO:96
INNO:95
INNO:94
INNO:93
INNO:92
INNO:91
INNO:90
INNO:89
INNO:88
INNO:87
INNO:86
INNO:85
INNO:84
INNO:83
INNO:82
INNO:81
INNO:80
INNO:79
INNO:78
INNO:77
INNO:76
INNO:75
INNO:74
INNO:73
INNO:72
INNO:71
INNO:70
INNO:69
INNO:68
INNO:67
INNO:66
INNO:65
INNO:64
INNO:63
INNO:62
INNO:61
INNO:60
INNO:59
INNO:58
INNO:57
INNO:56
INNO:55
INNO:54
INNO:53
INNO:52
INNO:51
INNO:50
INNO:49
INNO:48
INNO:47
INNO:46
INNO:45
INNO:44
INNO:43
INNO:42
INNO:41
INNO:40
INNO:39
INNO:38
INNO:37
INNO:36
INNO:35
INNO:34
INNO:33
INNO:32
INNO:31
INNO:30
INNO:29
INNO:28
INNO:27
INNO:26
INNO:25
INNO:24
INNO:23
INNO:22
INNO:21
INNO:20
INNO:19
INNO:18
INNO:17
INNO:16
INNO:15
INNO:14
INNO:13
INNO:12
INNO:11
INNO:10
INNO:9
INNO:8
INNO:7
INNO:6
INNO:5
INNO:4
INNO:3
INNO:2
INNO:1
INNO:0
OUTNO:199
OUTNO:200
ENI:5.38226882582 0.241484336616
ENI:127.150807194 0.766520574414
ENI:1.40320899322 0.163933793932
ENI:35.4537218106 0.807282703632
ENI:18.1980503347 0.766361493713
ENI:0.978873541541 0.171645508924
ENI:1.13618672113 0.164133755398
ENI:232.857868984 0.737334549945
ENI:1.01550760678 0.829064171192
ENI:7.96015798273 0.759815993108
ENI:1.04104258875 0.831419138892
ENI:15.0311953954 0.23912023872
ENI:16.0928316429 0.207196926645
ENI:7.87162748529 0.805092286718
ENI:1.00776205529 0.169603659975
ENI:29.7436117741 0.85
ENI:19.9785139425 0.85
ENI:28.8832609962 0.15
ENI:23.0004311999 0.15
ENI:1.98457364132 0.165217591298
ENI:15.0955865543 0.85
ENI:3.71467609218 0.849818558507
ENI:0.856802826721 0.164406019442
ENI:0.865685170545 0.155232189189
ENI:29.917364185 0.85
ENI:10.133560029 0.85
ENI:14.1351117288 0.15
ENI:7.31925598975 0.15
ENI:89.3019569467 0.15
ENI:1.23602882731 0.15
ENI:2.1575604486 0.15
ENI:1.03473402993 0.815304690842
ENI:3.55487037455 0.714192567361
ENI:0.352903664862 0.849491040721
ENI:5.59753533521 0.158146896418
ENI:9.49786027371 0.160017249654
ENI:9.50565216998 0.720562491513
ENI:0.883121175299 0.15
ENI:0.594858105543 0.15
ENI:0.633844545449 0.775861322815
ENI:0.493141841955 0.85
ENI:4.72797790153 0.85
ENI:5.08227934244 0.159668596742
ENI:2.33944933305 0.15
ENI:20.6378879871 0.15
ENI:1.609775219 0.15
ENI:33.7643866113 0.85
ENI:0.924766439401 0.15
ENI:1.9500630951 0.15
ENI:1.06632921895 0.765416723433
ENI:2.68946480687 0.725362205351
ENI:0.150054120821 0.85
ENI:0.750751366805 0.15
ENI:2.47805797606 0.15
ENI:7.41468283073 0.693993575673
ENI:0.521671732495 0.15
ENI:52.0951041112 0.15
ENI:33.7690455308 0.15
ENI:4.69417402689 0.85
ENI:0.196779918935 0.85
ENI:0.679032318763 0.15
ENI:2.7249155894 0.740944369323
ENI:0.309617179042 0.85
ENI:0.668529343471 0.15
ENI:1.64973171727 0.246484789375
ENI:28.4363006586 0.334703335937
ENI:1.15055807097 0.85
ENI:2.35115672132 0.277363300137
ENI:2.9171910568 0.285838747635
ENI:0.395963536391 0.215750044839
ENI:2.04663582178 0.802495129318
ENI:5.93143605823 0.809873278673
ENI:9.32452220872 0.275516715583
ENI:1.39771495624 0.654788033668
ENI:0.425345514702 0.15
ENI:2.31522505508 0.85
ENI:5.54885896058 0.85
ENI:5.45514401382 0.325556127691
ENI:0.26400192911 0.85
ENI:1.31119355772 0.15
ENI:43.3125814521 0.392700518419
ENI:2.1912903912 0.85
ENI:2.75213055107 0.15
ENI:0.175 0.15
ENI:0.175 0.15
ENI:0.35 0.15
ENI:0.7 0.15
ENI:0.35 0.15
ENI:0.1 0.15
ENI:0.7 0.15
ENI:0.14 0.15
ENI:0.233333333333 0.15
ENI:0.04375 0.15
ENI:0.35 0.15
ENI:0.35 0.15
ENI:0.7 0.15
ENI:0.35 0.15
ENI:0.00853658536585 0.15
ENI:0.07 0.15
ENI:0.00843373493976 0.15
ENI:0.04375 0.15
ENI:0.0318181818182 0.15
ENI:0.116666666667 0.15
ENI:0.00636363636364 0.15
ENI:0.175 0.15
ENI:0.021875 0.15
ENI:0.025 0.15
ENI:0.0134615384615 0.15
ENI:0.175 0.15
ENI:0.1 0.15
ENI:0.07 0.15
ENI:0.07 0.15
ENI:0.07 0.15
ENI:0.116666666667 0.15
ENI:0.14 0.15
ENI:0.14 0.15
ENI:0.0102941176471 0.15
ENI:0.0466666666667 0.15
ENI:0.028 0.15
ENI:0.175 0.15
ENI:0.00875 0.15
ENI:0.0538461538462 0.15
ENI:0.0466666666667 0.15
ENI:0.116666666667 0.15
ENI:0.0777777777778 0.15
ENI:0.35 0.15
ENI:0.14 0.15
ENI:0.0875 0.15
ENI:0.0241379310345 0.15
ENI:0.0304347826087 0.15
ENI:0.00804597701149 0.15
ENI:0.116666666667 0.15
ENI:0.14 0.15
ENI:0.0583333333333 0.15
ENI:0.14 0.15
ENI:0.35 0.15
ENI:0.233333333333 0.15
ENI:0.233333333333 0.15
ENI:0.0583333333333 0.15
ENI:0.0875 0.15
ENI:0.05 0.15
ENI:0.175 0.15
ENI:0.0233333333333 0.15
ENI:0.1 0.15
ENI:0.175 0.15
ENI:0.35 0.15
ENI:0.0194444444444 0.15
ENI:0.0388888888889 0.15
ENI:0.00714285714286 0.15
ENI:0.0225806451613 0.15
ENI:0.0368421052632 0.15
ENI:0.0636363636364 0.15
ENI:0.175 0.15
ENI:0.14 0.15
ENI:0.14 0.15
ENI:0.7 0.15
ENI:0.0875 0.15
ENI:0.14 0.15
ENI:0.35 0.15
ENI:0.116666666667 0.15
ENI:0.175 0.15
ENI:0.0538461538462 0.15
ENI:0.233333333333 0.15
ENI:0.175 0.15
ENI:0.07 0.15
ENI:0.0636363636364 0.15
ENI:0.0179487179487 0.15
ENI:0.05 0.15
ENI:0.116666666667 0.15
ENI:0.1 0.15
ENI:0.35 0.15
ENI:0.0318181818182 0.15
ENI:0.116666666667 0.15
ENI:0.175 0.15
ENI:0.116666666667 0.15
ENI:0.14 0.15
ENI:0.233333333333 0.15
ENI:0.35 0.15
ENI:0.35 0.15
ENI:0.7 0.15
ENI:0.0184210526316 0.15
ENI:0.14 0.15
ENI:0.0137254901961 0.15
ENI:0.14 0.15
ENI:0.0875 0.15
ENI:0.0291666666667 0.15
ENI:0.175 0.15
ENI:0.0636363636364 0.15
ENI:0.116666666667 0.15
ENI:0.0127272727273 0.15
ENI:0.116666666667 0.15
ENI:0.0777777777778 0.15
ENI:0.233333333333 0.15
ENI:0.0155555555556 0.15
DEO:1.42857142857 -0.214285714286
DEO:1.42857142857 -0.214285714286
