# Supplementary material for: AutoGrow4: an open-source genetic algorithm for de novo drug design and lead optimization
Source: J Cheminform. 2020 Apr 17;12:25. doi: 10.1186/s13321-020-00429-4 (PMC7165399; doi:10.1186/s13321-020-00429-4)
Supplement: Supplementary file 1 — Additional file 1. The Additional file includes detailed descriptions of the AutoGrow 3.1.3 and AutoGrow4 parameters used in the benchmark and PARP-1 runs. It also includes Figures S1, S2, and S3, referenced in the text. [file 13321_2020_429_MOESM1_ESM.zip › autogrow4-4.0.0/autogrow/docking/scoring/nn_score_exe/nnscore1/networks/top_24_networks/20.net]

WEIGHTS:2.45082460786
WEIGHTS:-22.1674585882
WEIGHTS:-16.2415516393
WEIGHTS:-71.2978904149
WEIGHTS:63.1546418322
WEIGHTS:-10.2847484095
WEIGHTS:23.3831921254
WEIGHTS:49.9467948059
WEIGHTS:0.971493042644
WEIGHTS:27.1614957494
WEIGHTS:33.4373384472
WEIGHTS:-3.64443689159
WEIGHTS:-42.1368950393
WEIGHTS:13.6498487215
WEIGHTS:-63.2155994029
WEIGHTS:7.06521807611
WEIGHTS:12.7479355347
WEIGHTS:5.81158088183
WEIGHTS:4.34315884281
WEIGHTS:-43.7831829442
WEIGHTS:22.357471344
WEIGHTS:51.9562643387
WEIGHTS:8.15318716294
WEIGHTS:23.3762314714
WEIGHTS:-7.88168045975
WEIGHTS:-39.320014343
WEIGHTS:-40.8047890825
WEIGHTS:-9.02249052292
WEIGHTS:-1.96429547224
WEIGHTS:-0.591435629809
WEIGHTS:51.7240001597
WEIGHTS:17.0566617435
WEIGHTS:-27.5894951062
WEIGHTS:-51.1462304953
WEIGHTS:-12.8213792805
WEIGHTS:-8.97916331952
WEIGHTS:0.711229661675
WEIGHTS:-22.1663070106
WEIGHTS:-76.4874742554
WEIGHTS:-12.5193347606
WEIGHTS:1.68989644321
WEIGHTS:10.0959386426
WEIGHTS:-27.4520773338
WEIGHTS:12.6138276625
WEIGHTS:4.39867402197
WEIGHTS:-18.7013792339
WEIGHTS:-25.4471787168
WEIGHTS:7.91398468297
WEIGHTS:-32.98883984
WEIGHTS:11.6435455488
WEIGHTS:18.4628998325
WEIGHTS:6.76863239814
WEIGHTS:3.98322401111
WEIGHTS:-3.55674129478
WEIGHTS:61.8851233144
WEIGHTS:-100.0
WEIGHTS:41.2974535056
WEIGHTS:-3.26790886986
WEIGHTS:-22.3427580687
WEIGHTS:13.9952929278
WEIGHTS:68.2572712324
WEIGHTS:-70.034501911
WEIGHTS:1.69477417652
WEIGHTS:-36.4608091091
WEIGHTS:3.011168936
WEIGHTS:16.4391868464
WEIGHTS:-61.9853750708
WEIGHTS:7.16416375504
WEIGHTS:-10.9914450985
WEIGHTS:14.283995677
WEIGHTS:-7.64230576317
WEIGHTS:1.62251582731
WEIGHTS:6.23580477838
WEIGHTS:6.24311353701
WEIGHTS:26.5043320382
WEIGHTS:5.0774993979
WEIGHTS:30.2739444057
WEIGHTS:-34.5318879162
WEIGHTS:-45.8464183545
WEIGHTS:11.5906311554
WEIGHTS:7.49018971918
WEIGHTS:2.31262481284
WEIGHTS:8.03300783768
WEIGHTS:7.49452292962
WEIGHTS:14.8829310313
WEIGHTS:-2.93333125038
WEIGHTS:-46.1401963514
WEIGHTS:21.8439666555
WEIGHTS:15.1630589472
WEIGHTS:38.2900052557
WEIGHTS:0.220498559079
WEIGHTS:-14.6176547159
WEIGHTS:8.72903327469
WEIGHTS:63.225616346
WEIGHTS:5.71457817565
WEIGHTS:-15.7073971685
WEIGHTS:8.99331644048
WEIGHTS:-58.8128023727
WEIGHTS:-9.47567837217
WEIGHTS:7.79920362679
WEIGHTS:7.44715576766
WEIGHTS:-4.91255127698
WEIGHTS:7.87473095784
WEIGHTS:-100.0
WEIGHTS:-21.8065027992
WEIGHTS:0.284843224833
WEIGHTS:-25.9249997632
WEIGHTS:-3.30099417815
WEIGHTS:5.22820028687
WEIGHTS:-5.45645526171
WEIGHTS:60.6544733727
WEIGHTS:-100.0
WEIGHTS:8.91828368301
WEIGHTS:3.01539505843
WEIGHTS:5.10939098509
WEIGHTS:7.91643472252
WEIGHTS:4.90274233166
WEIGHTS:-12.5303907145
WEIGHTS:-1.76931718349
WEIGHTS:-5.97627099725
WEIGHTS:45.1693488265
WEIGHTS:4.47501182854
WEIGHTS:26.9888058631
WEIGHTS:5.76045242872
WEIGHTS:-16.0589069097
WEIGHTS:-30.3014220552
WEIGHTS:-14.2028875658
WEIGHTS:-24.1406910386
WEIGHTS:2.24592983289
WEIGHTS:-2.83484337446
WEIGHTS:39.3513666326
WEIGHTS:-12.4689981593
WEIGHTS:6.71229294917
WEIGHTS:2.61302697493
WEIGHTS:69.3140158849
WEIGHTS:7.73489566984
WEIGHTS:3.15992611518
WEIGHTS:-3.07382258596
WEIGHTS:9.60184241213
WEIGHTS:-5.79502926914
WEIGHTS:-30.2978471156
WEIGHTS:-5.46941233881
WEIGHTS:5.54974419205
WEIGHTS:6.43268823935
WEIGHTS:-11.0049807075
WEIGHTS:-14.6818219871
WEIGHTS:9.01409546542
WEIGHTS:11.0030181358
WEIGHTS:2.85141873652
WEIGHTS:-7.90728409353
WEIGHTS:3.29202834482
WEIGHTS:-13.0110469258
WEIGHTS:-100.0
WEIGHTS:3.05065225607
WEIGHTS:5.20715185663
WEIGHTS:3.04385838231
WEIGHTS:-2.95776304039
WEIGHTS:18.9648886124
WEIGHTS:-0.0324444887861
WEIGHTS:7.19311036412
WEIGHTS:1.11093324893
WEIGHTS:9.39016927048
WEIGHTS:-6.41690078118
WEIGHTS:18.9129851965
WEIGHTS:-0.586168665466
WEIGHTS:-14.5042646866
WEIGHTS:10.8411462516
WEIGHTS:-4.63088508565
WEIGHTS:1.4808279174
WEIGHTS:2.80832454707
WEIGHTS:2.83774283591
WEIGHTS:36.082412975
WEIGHTS:6.34081172646
WEIGHTS:3.23815042779
WEIGHTS:3.93440835161
WEIGHTS:-0.589577333347
WEIGHTS:13.8337960696
WEIGHTS:8.89076731027
WEIGHTS:2.97248420617
WEIGHTS:2.90285988308
WEIGHTS:-10.9311844832
WEIGHTS:12.3376578826
WEIGHTS:-5.52099704751
WEIGHTS:0.473236774269
WEIGHTS:17.5947282457
WEIGHTS:-12.1134618876
WEIGHTS:-20.4683561071
WEIGHTS:3.19413909078
WEIGHTS:-29.4388322567
WEIGHTS:7.76981681955
WEIGHTS:2.11172052757
WEIGHTS:2.74070541795
WEIGHTS:-10.1225014309
WEIGHTS:3.34038954561
WEIGHTS:-30.4595797123
WEIGHTS:10.1115940282
WEIGHTS:7.10047905368
WEIGHTS:24.8920606825
WEIGHTS:12.4318207726
WEIGHTS:-39.1388099821
WEIGHTS:74.6824460367
WEIGHTS:12.6524627024
WEIGHTS:-5.34532678157
WEIGHTS:-100.0
WEIGHTS:51.9726179377
WEIGHTS:-54.9386781106
WEIGHTS:13.8355151072
WEIGHTS:-37.5572593121
WEIGHTS:5.48317603498
WEIGHTS:-40.7751676452
WEIGHTS:-18.0449173025
WEIGHTS:-48.2740945506
WEIGHTS:-39.9138026342
WEIGHTS:35.5145187906
WEIGHTS:-90.4910079362
WEIGHTS:52.4121652296
WEIGHTS:-35.4671876133
WEIGHTS:-43.7477434218
WEIGHTS:-20.4436049556
WEIGHTS:-6.21788758845
WEIGHTS:-16.1848749998
WEIGHTS:-31.2362051297
WEIGHTS:-2.73469865477
WEIGHTS:-34.495757363
WEIGHTS:42.9808500334
WEIGHTS:-72.9580217597
WEIGHTS:-52.277643663
WEIGHTS:-34.5480719246
WEIGHTS:8.28065953105
WEIGHTS:52.106814258
WEIGHTS:-71.5603818334
WEIGHTS:69.7287452168
WEIGHTS:13.195822694
WEIGHTS:-45.9433713688
WEIGHTS:-7.43013708199
WEIGHTS:19.3495822828
WEIGHTS:16.267950243
WEIGHTS:34.4532872446
WEIGHTS:1.28004748241
WEIGHTS:100.0
WEIGHTS:67.7957507782
WEIGHTS:13.5517936394
WEIGHTS:19.8886823571
WEIGHTS:-45.3628489145
WEIGHTS:100.0
WEIGHTS:-9.49566940841
WEIGHTS:2.20061037649
WEIGHTS:-75.4337032774
WEIGHTS:0.908387163737
WEIGHTS:100.0
WEIGHTS:-6.1301253352
WEIGHTS:-46.7356650912
WEIGHTS:-18.2951591113
WEIGHTS:-61.6978433759
WEIGHTS:-19.8355711407
WEIGHTS:56.7498256591
WEIGHTS:-75.9012949164
WEIGHTS:-39.9692118847
WEIGHTS:6.22315186839
WEIGHTS:-18.4140931108
WEIGHTS:-51.400355589
WEIGHTS:27.1331721482
WEIGHTS:-37.3354951327
WEIGHTS:13.6400599194
WEIGHTS:-10.6239537761
WEIGHTS:31.3397115672
WEIGHTS:-51.5287705431
WEIGHTS:87.1379049616
WEIGHTS:10.3112590661
WEIGHTS:-17.486563394
WEIGHTS:-30.1596140494
WEIGHTS:38.3381501859
WEIGHTS:-44.0588163004
WEIGHTS:-36.7667284214
WEIGHTS:35.5854308191
WEIGHTS:-11.1931348836
WEIGHTS:-52.3273144163
WEIGHTS:-92.5954889307
WEIGHTS:-66.9370414147
WEIGHTS:-45.3064584092
WEIGHTS:32.0790036691
WEIGHTS:12.1883531261
WEIGHTS:-5.68659243718
WEIGHTS:-74.3184460845
WEIGHTS:-3.50493547701
WEIGHTS:-0.39474488594
WEIGHTS:42.2299993874
WEIGHTS:64.1479224582
WEIGHTS:50.6037000013
WEIGHTS:-38.6589444208
WEIGHTS:-50.4390294866
WEIGHTS:27.8513392035
WEIGHTS:-47.4839111443
WEIGHTS:-44.0511853363
WEIGHTS:15.2077302071
WEIGHTS:-39.0193905119
WEIGHTS:2.06217083992
WEIGHTS:-35.4973093064
WEIGHTS:-13.5185629457
WEIGHTS:-49.2045514697
WEIGHTS:-57.4868969966
WEIGHTS:-42.0343296338
WEIGHTS:-97.0162540671
WEIGHTS:-6.52305835855
WEIGHTS:-4.47907625488
WEIGHTS:11.3838337054
WEIGHTS:-100.0
WEIGHTS:6.1946025761
WEIGHTS:10.8577730755
WEIGHTS:11.2013233557
WEIGHTS:15.3393589099
WEIGHTS:-53.6833782252
WEIGHTS:-93.9045284494
WEIGHTS:-39.7305172488
WEIGHTS:-43.6418520023
WEIGHTS:21.3308399352
WEIGHTS:28.7520514355
WEIGHTS:-37.6529221011
WEIGHTS:32.6357803298
WEIGHTS:-18.3819194297
WEIGHTS:70.4598425447
WEIGHTS:-38.471926116
WEIGHTS:97.8126575291
WEIGHTS:21.8293480703
WEIGHTS:44.732787502
WEIGHTS:-34.6002731507
WEIGHTS:67.5245393993
WEIGHTS:8.99199000178
WEIGHTS:12.8230661996
WEIGHTS:22.5691337587
WEIGHTS:-7.47683392077
WEIGHTS:2.13638363223
WEIGHTS:78.8302693663
WEIGHTS:-6.25605008235
WEIGHTS:-23.3767411266
WEIGHTS:20.0823336768
WEIGHTS:-38.6050302832
WEIGHTS:-100.0
WEIGHTS:81.7079292929
WEIGHTS:-36.7223886534
WEIGHTS:-36.4999214686
WEIGHTS:88.9566251243
WEIGHTS:71.0273667364
WEIGHTS:12.9227249406
WEIGHTS:85.8684173811
WEIGHTS:22.0449612427
WEIGHTS:-9.39194682209
WEIGHTS:22.1663059547
WEIGHTS:-2.62557511199
WEIGHTS:8.42527323384
WEIGHTS:11.5816033263
WEIGHTS:100.0
WEIGHTS:-86.4739902757
WEIGHTS:-58.5306074604
WEIGHTS:-4.12284932969
WEIGHTS:0.77254401243
WEIGHTS:-10.8895478719
WEIGHTS:-19.3705198516
WEIGHTS:25.7588389682
WEIGHTS:-1.40964312018
WEIGHTS:0.311405370068
WEIGHTS:9.63617166152
WEIGHTS:-25.292310684
WEIGHTS:25.9410984909
WEIGHTS:14.3431883826
WEIGHTS:13.1483892426
WEIGHTS:-8.18190706124
WEIGHTS:54.7521120996
WEIGHTS:16.441720664
WEIGHTS:-2.25277558386
WEIGHTS:10.8839821626
WEIGHTS:18.7849223264
WEIGHTS:-8.55076899261
WEIGHTS:12.8762474943
WEIGHTS:14.3041948288
WEIGHTS:100.0
WEIGHTS:-20.2306471188
WEIGHTS:-100.0
WEIGHTS:1.588179546
WEIGHTS:-0.21131890786
WEIGHTS:4.51443904328
WEIGHTS:43.039310847
WEIGHTS:11.477930413
WEIGHTS:-40.2358336184
WEIGHTS:39.4378137469
WEIGHTS:18.6822302793
WEIGHTS:30.6163549319
WEIGHTS:-5.78537853444
WEIGHTS:12.8525624921
WEIGHTS:41.8197840001
WEIGHTS:-0.319486214921
WEIGHTS:-83.8863333177
WEIGHTS:14.3028611121
WEIGHTS:-60.5332048875
WEIGHTS:-27.1434439559
WEIGHTS:35.8540519136
WEIGHTS:-7.45320010513
WEIGHTS:-10.9772248617
WEIGHTS:-63.5846438803
WEIGHTS:-56.1535123585
WEIGHTS:8.19462878829
WEIGHTS:-2.23097712156
WEIGHTS:-82.4127514708
WEIGHTS:16.7432453409
WEIGHTS:-32.2031506962
WEIGHTS:-31.1145679549
WEIGHTS:-29.9675879461
WEIGHTS:-3.6332009392
WEIGHTS:32.3264776895
WEIGHTS:36.7761832967
WEIGHTS:-24.2441298072
WEIGHTS:54.771609796
WEIGHTS:-35.3764983624
WEIGHTS:-18.7388897136
WEIGHTS:10.1272479547
WEIGHTS:-7.96578640059
WEIGHTS:-38.2741587258
WEIGHTS:35.4263428772
WEIGHTS:-3.943821978
WEIGHTS:-2.75459400199
WEIGHTS:71.2793383319
WEIGHTS:-60.4949520964
WEIGHTS:-28.1992348676
WEIGHTS:26.8951530105
WEIGHTS:7.72879803661
WEIGHTS:12.055600307
WEIGHTS:8.11156253437
WEIGHTS:-22.3416719485
WEIGHTS:37.5095101505
WEIGHTS:1.30358623241
WEIGHTS:-3.93161139647
WEIGHTS:-5.38116351966
WEIGHTS:-40.5375303686
WEIGHTS:42.6622348515
WEIGHTS:-42.980851521
WEIGHTS:-100.0
WEIGHTS:19.1532274989
WEIGHTS:-9.82812457994
WEIGHTS:3.31756656228
WEIGHTS:-10.9372891414
WEIGHTS:-32.4225313628
WEIGHTS:-31.2280714883
WEIGHTS:13.3458513243
WEIGHTS:-39.3501559881
WEIGHTS:-39.3231270326
WEIGHTS:-6.50591401174
WEIGHTS:14.2689390643
WEIGHTS:-1.76963844541
WEIGHTS:-28.9190787423
WEIGHTS:-9.66530832775
WEIGHTS:-21.8380424376
WEIGHTS:-1.54622144079
WEIGHTS:-0.894458639035
WEIGHTS:10.668816946
WEIGHTS:33.8010582342
WEIGHTS:14.4697691189
WEIGHTS:12.9909666584
WEIGHTS:-10.7496875992
WEIGHTS:35.9011103213
WEIGHTS:2.18110921881
WEIGHTS:-9.12091297766
WEIGHTS:-6.13231768142
WEIGHTS:-28.6585957884
WEIGHTS:-28.7399043101
WEIGHTS:32.5764367079
WEIGHTS:-14.99512399
WEIGHTS:-23.161609712
WEIGHTS:10.0992812135
WEIGHTS:70.702629399
WEIGHTS:2.25941876185
WEIGHTS:-19.5480615635
WEIGHTS:-26.0965332171
WEIGHTS:2.02314808377
WEIGHTS:82.6424245479
WEIGHTS:5.385265235
WEIGHTS:68.0181258953
WEIGHTS:24.4387162152
WEIGHTS:19.8673337327
WEIGHTS:34.6077675737
WEIGHTS:0.9763604661
WEIGHTS:-16.4365915653
WEIGHTS:87.0258262147
WEIGHTS:-7.18870045838
WEIGHTS:2.43051990618
WEIGHTS:-0.542768520281
WEIGHTS:30.909545645
WEIGHTS:28.7870625341
WEIGHTS:16.0512282853
WEIGHTS:22.5107856769
WEIGHTS:-6.31067573678
WEIGHTS:-10.8095046001
WEIGHTS:-15.465736765
WEIGHTS:-100.0
WEIGHTS:-26.0527432084
WEIGHTS:2.12906409841
WEIGHTS:20.1401722389
WEIGHTS:38.1708052118
WEIGHTS:-19.4251688936
WEIGHTS:-22.7437367043
WEIGHTS:-17.2699595745
WEIGHTS:27.2425879674
WEIGHTS:72.1678051654
WEIGHTS:-25.9442625013
WEIGHTS:2.34572390388
WEIGHTS:35.0517207599
WEIGHTS:-5.48781734326
WEIGHTS:21.2909737616
WEIGHTS:26.0819216137
WEIGHTS:5.86147215233
WEIGHTS:-42.9254255828
WEIGHTS:2.43358691307
WEIGHTS:19.2087360211
WEIGHTS:4.23188621293
WEIGHTS:4.10893446642
WEIGHTS:-2.20221478121
WEIGHTS:-31.2472771633
WEIGHTS:-30.7929874902
WEIGHTS:-40.3164458997
WEIGHTS:2.31396559081
WEIGHTS:15.1992307657
WEIGHTS:-9.02357052475
WEIGHTS:7.41160428376
WEIGHTS:-3.06927887425
WEIGHTS:-1.03106159711
WEIGHTS:-1.64208532071
WEIGHTS:-13.0016113631
WEIGHTS:-5.21922461053
WEIGHTS:-2.93815990786
WEIGHTS:-6.71875144615
WEIGHTS:38.169009501
WEIGHTS:16.2264385787
WEIGHTS:-80.7759198978
WEIGHTS:-3.00033475183
WEIGHTS:17.9919790707
WEIGHTS:8.62320237458
WEIGHTS:6.68249030433
WEIGHTS:-9.00061532483
WEIGHTS:-9.39951558023
WEIGHTS:0.716474925397
WEIGHTS:-39.8050450853
WEIGHTS:-28.1684077552
WEIGHTS:-11.5523437024
WEIGHTS:-0.657547123977
WEIGHTS:-17.5848395777
WEIGHTS:-0.509892062244
WEIGHTS:-1.52708393682
WEIGHTS:-52.4174306588
WEIGHTS:-2.60562228079
WEIGHTS:0.194160992843
WEIGHTS:56.9657508175
WEIGHTS:-71.8607290649
WEIGHTS:-11.5508868592
WEIGHTS:3.554576889
WEIGHTS:6.45062842293
WEIGHTS:74.3205459212
WEIGHTS:-20.4743113729
WEIGHTS:-7.19646172088
WEIGHTS:30.6275391888
WEIGHTS:1.25854849365
WEIGHTS:10.5589586214
WEIGHTS:0.317705018875
WEIGHTS:27.9474372523
WEIGHTS:20.1134629573
WEIGHTS:21.7073515228
WEIGHTS:-0.949139709933
WEIGHTS:-13.8699623233
WEIGHTS:16.2294295023
WEIGHTS:7.4570036618
WEIGHTS:-7.07602651019
WEIGHTS:-6.7480085839
WEIGHTS:-15.8363170118
WEIGHTS:-9.83288646321
WEIGHTS:66.3813170056
WEIGHTS:17.2474349702
WEIGHTS:9.35474231907
WEIGHTS:1.86895136449
WEIGHTS:32.2793181875
WEIGHTS:-0.212601256012
WEIGHTS:1.52016256971
WEIGHTS:-41.7949056581
WEIGHTS:16.30141723
WEIGHTS:0.301513276311
WEIGHTS:-19.0830563732
WEIGHTS:-9.34744151032
WEIGHTS:-21.0576194016
WEIGHTS:-4.41158081109
WEIGHTS:-1.75297871313
WEIGHTS:-0.91817547547
WEIGHTS:-0.728466967495
WEIGHTS:-1.33673330333
WEIGHTS:-1.60588984272
WEIGHTS:-1.44182563434
WEIGHTS:-1.50371873272
WEIGHTS:-0.709076790251
WEIGHTS:-1.60984816693
WEIGHTS:-0.788855676838
WEIGHTS:-0.7525100898
WEIGHTS:-1.69054718559
WEIGHTS:-0.853786649044
WEIGHTS:-1.39376300572
WEIGHTS:-0.814938284757
WEIGHTS:-0.731712433373
WEIGHTS:-0.689713277876
WEIGHTS:-1.01155994808
WEIGHTS:-1.02641207801
WEIGHTS:-0.841644858158
WEIGHTS:-0.799478996897
WEIGHTS:-1.22487383848
WEIGHTS:-2.21345726441
WEIGHTS:-0.872645344282
WEIGHTS:-0.748983776616
WEIGHTS:-0.966369393922
WEIGHTS:-1.09499916354
WEIGHTS:-2.28783712085
WEIGHTS:-0.913446332291
WEIGHTS:-1.02240667187
WEIGHTS:-0.84622315063
WEIGHTS:-0.8644429066
WEIGHTS:-1.02669474079
WEIGHTS:-0.829429385168
WEIGHTS:-0.814282932427
WEIGHTS:-0.64405534754
WEIGHTS:-0.797218422519
WEIGHTS:-0.86656144658
WEIGHTS:-0.807648721852
WEIGHTS:-0.878342790366
WEIGHTS:-0.895498054739
WEIGHTS:-0.813763605296
WEIGHTS:-0.827956541668
WEIGHTS:-1.02537788937
WEIGHTS:-1.29166182843
WEIGHTS:-1.93607352407
WEIGHTS:-0.873207583408
WEIGHTS:-1.50727782968
WEIGHTS:-0.977590530786
WEIGHTS:-0.857269073776
WEIGHTS:-0.710881120323
WEIGHTS:-1.87647588662
WEIGHTS:-0.744269474069
WEIGHTS:-0.828026889957
WEIGHTS:-0.775938344149
WEIGHTS:-0.994959378917
WEIGHTS:-0.963367784494
WEIGHTS:-0.822351560777
WEIGHTS:-0.765568001046
WEIGHTS:-0.964526677928
WEIGHTS:-0.608410343942
WEIGHTS:-0.881299810129
WEIGHTS:-1.16406501937
WEIGHTS:-1.97964363069
WEIGHTS:-1.12424213398
WEIGHTS:-1.41280108651
WEIGHTS:-0.835336887604
WEIGHTS:-0.95409389685
WEIGHTS:-0.856891192416
WEIGHTS:-0.7375884421
WEIGHTS:-0.751573884378
WEIGHTS:-0.907969127262
WEIGHTS:-0.75375111554
WEIGHTS:-1.89649544073
WEIGHTS:-0.903367506281
WEIGHTS:-0.901992175357
WEIGHTS:-0.866642278058
WEIGHTS:-0.894864664327
WEIGHTS:-0.755892086848
WEIGHTS:-0.655149947039
WEIGHTS:-0.786237082964
WEIGHTS:-0.748748659609
WEIGHTS:-0.970747515182
WEIGHTS:-0.909380282751
WEIGHTS:-0.96895312595
WEIGHTS:-0.802979075915
WEIGHTS:-1.29614229708
WEIGHTS:-0.805804437209
WEIGHTS:-0.930618435061
WEIGHTS:-0.749361179876
WEIGHTS:-0.960417676495
WEIGHTS:-0.768540495268
WEIGHTS:-0.980926441919
WEIGHTS:-0.978777326278
WEIGHTS:-1.10669363809
WEIGHTS:-0.918781391896
WEIGHTS:-0.821179483443
WEIGHTS:-0.704434117726
WEIGHTS:-0.910690183428
WEIGHTS:-0.948477800001
WEIGHTS:-0.753071806902
WEIGHTS:-2.29651680328
WEIGHTS:-1.010970594
WEIGHTS:-0.952659045807
WEIGHTS:-0.84776009366
WEIGHTS:-0.997098718062
WEIGHTS:-0.887754026269
WEIGHTS:-0.759524624522
WEIGHTS:-0.759357548283
WEIGHTS:-0.810262390714
WEIGHTS:-0.646248336654
WEIGHTS:-0.862073198275
WEIGHTS:-3.87161948186
WEIGHTS:-1.8278035572
WEIGHTS:-0.81035916954
WEIGHTS:-3.94497034207
WEIGHTS:-1.63192923424
WEIGHTS:-3.74823532009
WEIGHTS:-3.4074756513
WEIGHTS:-1.99353256472
WEIGHTS:-3.04568806972
WEIGHTS:-1.47296878107
WEIGHTS:-3.57128687478
WEIGHTS:-3.11066637503
WEIGHTS:-2.16325404046
WEIGHTS:-1.72958847131
WEIGHTS:-1.47154617372
WEIGHTS:-3.69170276559
WEIGHTS:-1.60993274386
WEIGHTS:-1.3888488927
WEIGHTS:-0.815443440714
WEIGHTS:-3.9677178211
WEIGHTS:-3.28009902515
WEIGHTS:-0.877765915348
WEIGHTS:-3.8101779506
WEIGHTS:-3.81132848925
WEIGHTS:-0.741612323774
WEIGHTS:-0.923820306733
WEIGHTS:-0.992022353665
WEIGHTS:-3.26079390457
WEIGHTS:-0.856589405663
WEIGHTS:-1.09212380335
WEIGHTS:-2.93994341151
WEIGHTS:-3.09084032103
WEIGHTS:-2.92086036156
WEIGHTS:-0.760112076286
WEIGHTS:-0.76951354043
WEIGHTS:-4.02196153922
WEIGHTS:-1.85012691929
WEIGHTS:-0.980690547163
WEIGHTS:-0.802309718867
WEIGHTS:-1.01945135952
WEIGHTS:-3.8270813105
WEIGHTS:-4.0173863823
WEIGHTS:-3.46395412949
WEIGHTS:-0.647900285754
WEIGHTS:-0.869802395987
WEIGHTS:-3.37950600157
WEIGHTS:-0.857911058927
WEIGHTS:-1.08323390005
WEIGHTS:-2.59912052068
WEIGHTS:-3.04049880752
WEIGHTS:-3.24632630746
WEIGHTS:-0.951432528205
WEIGHTS:-0.950770788163
WEIGHTS:-0.894011322817
WEIGHTS:-0.714247397338
WEIGHTS:-0.971560120784
WEIGHTS:-3.80379955373
WEIGHTS:-3.99532091182
WEIGHTS:-1.92062332854
WEIGHTS:-0.887743315143
WEIGHTS:-3.9107268745
WEIGHTS:-4.04407553568
WEIGHTS:-1.00381503044
WEIGHTS:-0.790461029393
WEIGHTS:-0.845996766393
WEIGHTS:-3.90248143479
WEIGHTS:-3.98163933163
WEIGHTS:-0.961777904706
WEIGHTS:-3.58051480228
WEIGHTS:-0.989100121245
WEIGHTS:-1.14818676984
WEIGHTS:-3.64045783361
WEIGHTS:-3.31460741009
WEIGHTS:-3.84566255798
WEIGHTS:-3.2914944615
WEIGHTS:-1.04838013892
WEIGHTS:-0.953648786997
WEIGHTS:-3.56004299837
WEIGHTS:-3.7454064339
WEIGHTS:-0.836946815234
WEIGHTS:-3.67546576609
WEIGHTS:-1.26968551699
WEIGHTS:-0.22251699743
WEIGHTS:3.96653136275
WEIGHTS:-1.85710509548
WEIGHTS:9.2438631814
WEIGHTS:-5.52510145446
WEIGHTS:-7.90959852632
WEIGHTS:-5.79832171876
WEIGHTS:9.79331950964
WEIGHTS:9.38345159911
WEIGHTS:-5.68617663895
WEIGHTS:2.33842543264
WEIGHTS:-2.59099072816
WEIGHTS:18.5823957602
WEIGHTS:4.98508481934
WEIGHTS:11.5773431764
WEIGHTS:13.9360030247
WEIGHTS:3.08150480534
WEIGHTS:1.21330052485
WEIGHTS:1.03611555235
WEIGHTS:4.55086839508
WEIGHTS:0.962723354252
WEIGHTS:0.935709072188
WEIGHTS:-1.04535970656
WEIGHTS:-5.88185600347
WEIGHTS:-2.14637611119
WEIGHTS:2.23766364127
WEIGHTS:7.48789960976
WEIGHTS:-5.39565700529
WEIGHTS:3.08579884722
WEIGHTS:8.05383286082
WEIGHTS:5.69028924051
WEIGHTS:5.96009992801
WEIGHTS:1.36672616982
WEIGHTS:2.88230265237
WEIGHTS:-2.53608123583
WEIGHTS:-3.59221713741
WEIGHTS:-0.000623660827852
WEIGHTS:2.51632949753
WEIGHTS:2.56213720195
WEIGHTS:1.67461400555
WEIGHTS:2.31374573756
WEIGHTS:3.42289735165
WEIGHTS:2.13475764743
WEIGHTS:1.33888978996
WEIGHTS:5.01619672036
WEIGHTS:-3.50299984322
WEIGHTS:-2.78687841418
WEIGHTS:-0.712401449568
WEIGHTS:7.54321659878
WEIGHTS:-1.2121015988
WEIGHTS:1.71750661294
WEIGHTS:4.67476524749
WEIGHTS:-1.3780847118
WEIGHTS:2.36281533168
WEIGHTS:-3.53116160634
WEIGHTS:0.168305003867
WEIGHTS:0.0483548215222
WEIGHTS:1.96702407182
WEIGHTS:10.0162220946
WEIGHTS:3.92376454796
WEIGHTS:-0.0452635767797
WEIGHTS:2.25231871106
WEIGHTS:-0.51048775918
WEIGHTS:-2.30687247304
WEIGHTS:1.97606210328
WEIGHTS:0.372057882644
WEIGHTS:5.12895508772
WEIGHTS:1.18732232898
WEIGHTS:1.57217406368
WEIGHTS:-1.05113885538
WEIGHTS:-0.765642368965
WEIGHTS:2.40367549017
WEIGHTS:1.0171208958
WEIGHTS:3.53648442832
WEIGHTS:1.01991525708
WEIGHTS:8.06418915721
WEIGHTS:-2.76905373257
WEIGHTS:-5.85261304489
WEIGHTS:6.72187951062
WEIGHTS:-0.509785908349
WEIGHTS:3.11054321458
WEIGHTS:1.4343111011
WEIGHTS:3.67490801685
WEIGHTS:-2.14260378763
WEIGHTS:-6.82667773128
WEIGHTS:-2.04342127228
WEIGHTS:1.35827524411
WEIGHTS:1.21387598397
WEIGHTS:1.78836485656
WEIGHTS:15.1662221564
WEIGHTS:6.89185943393
WEIGHTS:1.53515316544
WEIGHTS:2.25981452365
WEIGHTS:-2.91376405608
WEIGHTS:2.76388562744
WEIGHTS:3.44769143043
WEIGHTS:2.18171169994
WEIGHTS:4.92675559681
WEIGHTS:0.833450501617
WEIGHTS:13.1602792268
WEIGHTS:3.63446412393
WEIGHTS:8.9728466896
WEIGHTS:12.4474875113
WEIGHTS:9.74676890731
WEIGHTS:11.3916152796
WEIGHTS:1.90203386998
WEIGHTS:2.80247705714
WEIGHTS:9.60006660999
WEIGHTS:8.35221817994
WEIGHTS:9.46270571437
WEIGHTS:5.52851066025
WEIGHTS:-6.11710160572
WEIGHTS:9.23798199602
WEIGHTS:-0.150016183432
WEIGHTS:0.57082662736
WEIGHTS:0.151409658141
WEIGHTS:-0.191958587639
WEIGHTS:0.672415186459
WEIGHTS:0.0167187513483
WEIGHTS:1.03903257283
WEIGHTS:-5.98086378371
WEIGHTS:0.126921907243
WEIGHTS:0.31779653639
WEIGHTS:-0.454867523963
WEIGHTS:2.19030447398
WEIGHTS:-0.231760315946
WEIGHTS:3.72333175097
WEIGHTS:3.0417669617
WEIGHTS:-0.794845601763
WEIGHTS:-0.967142203937
WEIGHTS:2.04217248821
WEIGHTS:-2.09233358371
WEIGHTS:0.712009310278
WEIGHTS:0.0724862506903
WEIGHTS:1.99280925934
WEIGHTS:-0.164340051267
WEIGHTS:-0.0441621530173
WEIGHTS:1.15391530423
WEIGHTS:3.85458474918
WEIGHTS:4.39291377532
WEIGHTS:0.13032028215
WEIGHTS:4.89397360876
WEIGHTS:-2.72241370727
WEIGHTS:0.63947375258
WEIGHTS:0.309333062199
WEIGHTS:-1.50153397357
WEIGHTS:-0.763759425244
WEIGHTS:2.04291705134
WEIGHTS:-0.223248019191
WEIGHTS:-2.06595183851
WEIGHTS:1.8922764136
WEIGHTS:-2.80565662767
WEIGHTS:0.42316172614
WEIGHTS:-0.068993301409
WEIGHTS:0.211786821888
WEIGHTS:-0.253890082499
WEIGHTS:10.2745302736
WEIGHTS:3.76907001502
WEIGHTS:0.334636979757
WEIGHTS:-3.17909404412
WEIGHTS:-2.80718138123
WEIGHTS:1.89208079199
WEIGHTS:-0.244101564002
WEIGHTS:-0.899860185297
WEIGHTS:1.50983315887
WEIGHTS:2.91135825346
WEIGHTS:-0.32277064731
WEIGHTS:-2.93991302412
WEIGHTS:2.09433268294
WEIGHTS:-0.0463277785523
WEIGHTS:-0.0120635961351
WEIGHTS:1.59291863415
WEIGHTS:6.74995057989
WEIGHTS:0.0121867015076
WEIGHTS:0.132560724673
WEIGHTS:3.0896233298
WEIGHTS:-0.729422061803
WEIGHTS:2.76099206584
WEIGHTS:0.218874590642
WEIGHTS:-0.203940694946
WEIGHTS:0.572628365891
WEIGHTS:-0.136966825862
WEIGHTS:1.18776078767
WEIGHTS:0.514169560117
WEIGHTS:-0.600267237965
WEIGHTS:-0.427837110031
WEIGHTS:-0.595965666804
WEIGHTS:0.041191840555
WEIGHTS:5.41655837261
WEIGHTS:4.75290295854
WEIGHTS:0.139715010779
WEIGHTS:-0.200837350763
WEIGHTS:3.38704118786
WEIGHTS:-0.070644564375
WEIGHTS:5.48000514811
WEIGHTS:3.78686865764
WEIGHTS:-100.0
WEIGHTS:-2.53973051118
WEIGHTS:-3.11838123033
WEIGHTS:-5.68610944742
WEIGHTS:-2.31387827268
WEIGHTS:-1.22269158326
WEIGHTS:100.0
WEIGHTS:2.53722918007
WEIGHTS:3.11632351323
WEIGHTS:1.389886843
WEIGHTS:-0.24828594211
CONEC:-1 194
CONEC:0 194
CONEC:1 194
CONEC:2 194
CONEC:3 194
CONEC:4 194
CONEC:5 194
CONEC:6 194
CONEC:7 194
CONEC:8 194
CONEC:9 194
CONEC:10 194
CONEC:11 194
CONEC:12 194
CONEC:13 194
CONEC:14 194
CONEC:15 194
CONEC:16 194
CONEC:17 194
CONEC:18 194
CONEC:19 194
CONEC:20 194
CONEC:21 194
CONEC:22 194
CONEC:23 194
CONEC:24 194
CONEC:25 194
CONEC:26 194
CONEC:27 194
CONEC:28 194
CONEC:29 194
CONEC:30 194
CONEC:31 194
CONEC:32 194
CONEC:33 194
CONEC:34 194
CONEC:35 194
CONEC:36 194
CONEC:37 194
CONEC:38 194
CONEC:39 194
CONEC:40 194
CONEC:41 194
CONEC:42 194
CONEC:43 194
CONEC:44 194
CONEC:45 194
CONEC:46 194
CONEC:47 194
CONEC:48 194
CONEC:49 194
CONEC:50 194
CONEC:51 194
CONEC:52 194
CONEC:53 194
CONEC:54 194
CONEC:55 194
CONEC:56 194
CONEC:57 194
CONEC:58 194
CONEC:59 194
CONEC:60 194
CONEC:61 194
CONEC:62 194
CONEC:63 194
CONEC:64 194
CONEC:65 194
CONEC:66 194
CONEC:67 194
CONEC:68 194
CONEC:69 194
CONEC:70 194
CONEC:71 194
CONEC:72 194
CONEC:73 194
CONEC:74 194
CONEC:75 194
CONEC:76 194
CONEC:77 194
CONEC:78 194
CONEC:79 194
CONEC:80 194
CONEC:81 194
CONEC:82 194
CONEC:83 194
CONEC:84 194
CONEC:85 194
CONEC:86 194
CONEC:87 194
CONEC:88 194
CONEC:89 194
CONEC:90 194
CONEC:91 194
CONEC:92 194
CONEC:93 194
CONEC:94 194
CONEC:95 194
CONEC:96 194
CONEC:97 194
CONEC:98 194
CONEC:99 194
CONEC:100 194
CONEC:101 194
CONEC:102 194
CONEC:103 194
CONEC:104 194
CONEC:105 194
CONEC:106 194
CONEC:107 194
CONEC:108 194
CONEC:109 194
CONEC:110 194
CONEC:111 194
CONEC:112 194
CONEC:113 194
CONEC:114 194
CONEC:115 194
CONEC:116 194
CONEC:117 194
CONEC:118 194
CONEC:119 194
CONEC:120 194
CONEC:121 194
CONEC:122 194
CONEC:123 194
CONEC:124 194
CONEC:125 194
CONEC:126 194
CONEC:127 194
CONEC:128 194
CONEC:129 194
CONEC:130 194
CONEC:131 194
CONEC:132 194
CONEC:133 194
CONEC:134 194
CONEC:135 194
CONEC:136 194
CONEC:137 194
CONEC:138 194
CONEC:139 194
CONEC:140 194
CONEC:141 194
CONEC:142 194
CONEC:143 194
CONEC:144 194
CONEC:145 194
CONEC:146 194
CONEC:147 194
CONEC:148 194
CONEC:149 194
CONEC:150 194
CONEC:151 194
CONEC:152 194
CONEC:153 194
CONEC:154 194
CONEC:155 194
CONEC:156 194
CONEC:157 194
CONEC:158 194
CONEC:159 194
CONEC:160 194
CONEC:161 194
CONEC:162 194
CONEC:163 194
CONEC:164 194
CONEC:165 194
CONEC:166 194
CONEC:167 194
CONEC:168 194
CONEC:169 194
CONEC:170 194
CONEC:171 194
CONEC:172 194
CONEC:173 194
CONEC:174 194
CONEC:175 194
CONEC:176 194
CONEC:177 194
CONEC:178 194
CONEC:179 194
CONEC:180 194
CONEC:181 194
CONEC:182 194
CONEC:183 194
CONEC:184 194
CONEC:185 194
CONEC:186 194
CONEC:187 194
CONEC:188 194
CONEC:189 194
CONEC:190 194
CONEC:191 194
CONEC:192 194
CONEC:193 194
CONEC:-1 195
CONEC:0 195
CONEC:1 195
CONEC:2 195
CONEC:3 195
CONEC:4 195
CONEC:5 195
CONEC:6 195
CONEC:7 195
CONEC:8 195
CONEC:9 195
CONEC:10 195
CONEC:11 195
CONEC:12 195
CONEC:13 195
CONEC:14 195
CONEC:15 195
CONEC:16 195
CONEC:17 195
CONEC:18 195
CONEC:19 195
CONEC:20 195
CONEC:21 195
CONEC:22 195
CONEC:23 195
CONEC:24 195
CONEC:25 195
CONEC:26 195
CONEC:27 195
CONEC:28 195
CONEC:29 195
CONEC:30 195
CONEC:31 195
CONEC:32 195
CONEC:33 195
CONEC:34 195
CONEC:35 195
CONEC:36 195
CONEC:37 195
CONEC:38 195
CONEC:39 195
CONEC:40 195
CONEC:41 195
CONEC:42 195
CONEC:43 195
CONEC:44 195
CONEC:45 195
CONEC:46 195
CONEC:47 195
CONEC:48 195
CONEC:49 195
CONEC:50 195
CONEC:51 195
CONEC:52 195
CONEC:53 195
CONEC:54 195
CONEC:55 195
CONEC:56 195
CONEC:57 195
CONEC:58 195
CONEC:59 195
CONEC:60 195
CONEC:61 195
CONEC:62 195
CONEC:63 195
CONEC:64 195
CONEC:65 195
CONEC:66 195
CONEC:67 195
CONEC:68 195
CONEC:69 195
CONEC:70 195
CONEC:71 195
CONEC:72 195
CONEC:73 195
CONEC:74 195
CONEC:75 195
CONEC:76 195
CONEC:77 195
CONEC:78 195
CONEC:79 195
CONEC:80 195
CONEC:81 195
CONEC:82 195
CONEC:83 195
CONEC:84 195
CONEC:85 195
CONEC:86 195
CONEC:87 195
CONEC:88 195
CONEC:89 195
CONEC:90 195
CONEC:91 195
CONEC:92 195
CONEC:93 195
CONEC:94 195
CONEC:95 195
CONEC:96 195
CONEC:97 195
CONEC:98 195
CONEC:99 195
CONEC:100 195
CONEC:101 195
CONEC:102 195
CONEC:103 195
CONEC:104 195
CONEC:105 195
CONEC:106 195
CONEC:107 195
CONEC:108 195
CONEC:109 195
CONEC:110 195
CONEC:111 195
CONEC:112 195
CONEC:113 195
CONEC:114 195
CONEC:115 195
CONEC:116 195
CONEC:117 195
CONEC:118 195
CONEC:119 195
CONEC:120 195
CONEC:121 195
CONEC:122 195
CONEC:123 195
CONEC:124 195
CONEC:125 195
CONEC:126 195
CONEC:127 195
CONEC:128 195
CONEC:129 195
CONEC:130 195
CONEC:131 195
CONEC:132 195
CONEC:133 195
CONEC:134 195
CONEC:135 195
CONEC:136 195
CONEC:137 195
CONEC:138 195
CONEC:139 195
CONEC:140 195
CONEC:141 195
CONEC:142 195
CONEC:143 195
CONEC:144 195
CONEC:145 195
CONEC:146 195
CONEC:147 195
CONEC:148 195
CONEC:149 195
CONEC:150 195
CONEC:151 195
CONEC:152 195
CONEC:153 195
CONEC:154 195
CONEC:155 195
CONEC:156 195
CONEC:157 195
CONEC:158 195
CONEC:159 195
CONEC:160 195
CONEC:161 195
CONEC:162 195
CONEC:163 195
CONEC:164 195
CONEC:165 195
CONEC:166 195
CONEC:167 195
CONEC:168 195
CONEC:169 195
CONEC:170 195
CONEC:171 195
CONEC:172 195
CONEC:173 195
CONEC:174 195
CONEC:175 195
CONEC:176 195
CONEC:177 195
CONEC:178 195
CONEC:179 195
CONEC:180 195
CONEC:181 195
CONEC:182 195
CONEC:183 195
CONEC:184 195
CONEC:185 195
CONEC:186 195
CONEC:187 195
CONEC:188 195
CONEC:189 195
CONEC:190 195
CONEC:191 195
CONEC:192 195
CONEC:193 195
CONEC:-1 196
CONEC:0 196
CONEC:1 196
CONEC:2 196
CONEC:3 196
CONEC:4 196
CONEC:5 196
CONEC:6 196
CONEC:7 196
CONEC:8 196
CONEC:9 196
CONEC:10 196
CONEC:11 196
CONEC:12 196
CONEC:13 196
CONEC:14 196
CONEC:15 196
CONEC:16 196
CONEC:17 196
CONEC:18 196
CONEC:19 196
CONEC:20 196
CONEC:21 196
CONEC:22 196
CONEC:23 196
CONEC:24 196
CONEC:25 196
CONEC:26 196
CONEC:27 196
CONEC:28 196
CONEC:29 196
CONEC:30 196
CONEC:31 196
CONEC:32 196
CONEC:33 196
CONEC:34 196
CONEC:35 196
CONEC:36 196
CONEC:37 196
CONEC:38 196
CONEC:39 196
CONEC:40 196
CONEC:41 196
CONEC:42 196
CONEC:43 196
CONEC:44 196
CONEC:45 196
CONEC:46 196
CONEC:47 196
CONEC:48 196
CONEC:49 196
CONEC:50 196
CONEC:51 196
CONEC:52 196
CONEC:53 196
CONEC:54 196
CONEC:55 196
CONEC:56 196
CONEC:57 196
CONEC:58 196
CONEC:59 196
CONEC:60 196
CONEC:61 196
CONEC:62 196
CONEC:63 196
CONEC:64 196
CONEC:65 196
CONEC:66 196
CONEC:67 196
CONEC:68 196
CONEC:69 196
CONEC:70 196
CONEC:71 196
CONEC:72 196
CONEC:73 196
CONEC:74 196
CONEC:75 196
CONEC:76 196
CONEC:77 196
CONEC:78 196
CONEC:79 196
CONEC:80 196
CONEC:81 196
CONEC:82 196
CONEC:83 196
CONEC:84 196
CONEC:85 196
CONEC:86 196
CONEC:87 196
CONEC:88 196
CONEC:89 196
CONEC:90 196
CONEC:91 196
CONEC:92 196
CONEC:93 196
CONEC:94 196
CONEC:95 196
CONEC:96 196
CONEC:97 196
CONEC:98 196
CONEC:99 196
CONEC:100 196
CONEC:101 196
CONEC:102 196
CONEC:103 196
CONEC:104 196
CONEC:105 196
CONEC:106 196
CONEC:107 196
CONEC:108 196
CONEC:109 196
CONEC:110 196
CONEC:111 196
CONEC:112 196
CONEC:113 196
CONEC:114 196
CONEC:115 196
CONEC:116 196
CONEC:117 196
CONEC:118 196
CONEC:119 196
CONEC:120 196
CONEC:121 196
CONEC:122 196
CONEC:123 196
CONEC:124 196
CONEC:125 196
CONEC:126 196
CONEC:127 196
CONEC:128 196
CONEC:129 196
CONEC:130 196
CONEC:131 196
CONEC:132 196
CONEC:133 196
CONEC:134 196
CONEC:135 196
CONEC:136 196
CONEC:137 196
CONEC:138 196
CONEC:139 196
CONEC:140 196
CONEC:141 196
CONEC:142 196
CONEC:143 196
CONEC:144 196
CONEC:145 196
CONEC:146 196
CONEC:147 196
CONEC:148 196
CONEC:149 196
CONEC:150 196
CONEC:151 196
CONEC:152 196
CONEC:153 196
CONEC:154 196
CONEC:155 196
CONEC:156 196
CONEC:157 196
CONEC:158 196
CONEC:159 196
CONEC:160 196
CONEC:161 196
CONEC:162 196
CONEC:163 196
CONEC:164 196
CONEC:165 196
CONEC:166 196
CONEC:167 196
CONEC:168 196
CONEC:169 196
CONEC:170 196
CONEC:171 196
CONEC:172 196
CONEC:173 196
CONEC:174 196
CONEC:175 196
CONEC:176 196
CONEC:177 196
CONEC:178 196
CONEC:179 196
CONEC:180 196
CONEC:181 196
CONEC:182 196
CONEC:183 196
CONEC:184 196
CONEC:185 196
CONEC:186 196
CONEC:187 196
CONEC:188 196
CONEC:189 196
CONEC:190 196
CONEC:191 196
CONEC:192 196
CONEC:193 196
CONEC:-1 197
CONEC:0 197
CONEC:1 197
CONEC:2 197
CONEC:3 197
CONEC:4 197
CONEC:5 197
CONEC:6 197
CONEC:7 197
CONEC:8 197
CONEC:9 197
CONEC:10 197
CONEC:11 197
CONEC:12 197
CONEC:13 197
CONEC:14 197
CONEC:15 197
CONEC:16 197
CONEC:17 197
CONEC:18 197
CONEC:19 197
CONEC:20 197
CONEC:21 197
CONEC:22 197
CONEC:23 197
CONEC:24 197
CONEC:25 197
CONEC:26 197
CONEC:27 197
CONEC:28 197
CONEC:29 197
CONEC:30 197
CONEC:31 197
CONEC:32 197
CONEC:33 197
CONEC:34 197
CONEC:35 197
CONEC:36 197
CONEC:37 197
CONEC:38 197
CONEC:39 197
CONEC:40 197
CONEC:41 197
CONEC:42 197
CONEC:43 197
CONEC:44 197
CONEC:45 197
CONEC:46 197
CONEC:47 197
CONEC:48 197
CONEC:49 197
CONEC:50 197
CONEC:51 197
CONEC:52 197
CONEC:53 197
CONEC:54 197
CONEC:55 197
CONEC:56 197
CONEC:57 197
CONEC:58 197
CONEC:59 197
CONEC:60 197
CONEC:61 197
CONEC:62 197
CONEC:63 197
CONEC:64 197
CONEC:65 197
CONEC:66 197
CONEC:67 197
CONEC:68 197
CONEC:69 197
CONEC:70 197
CONEC:71 197
CONEC:72 197
CONEC:73 197
CONEC:74 197
CONEC:75 197
CONEC:76 197
CONEC:77 197
CONEC:78 197
CONEC:79 197
CONEC:80 197
CONEC:81 197
CONEC:82 197
CONEC:83 197
CONEC:84 197
CONEC:85 197
CONEC:86 197
CONEC:87 197
CONEC:88 197
CONEC:89 197
CONEC:90 197
CONEC:91 197
CONEC:92 197
CONEC:93 197
CONEC:94 197
CONEC:95 197
CONEC:96 197
CONEC:97 197
CONEC:98 197
CONEC:99 197
CONEC:100 197
CONEC:101 197
CONEC:102 197
CONEC:103 197
CONEC:104 197
CONEC:105 197
CONEC:106 197
CONEC:107 197
CONEC:108 197
CONEC:109 197
CONEC:110 197
CONEC:111 197
CONEC:112 197
CONEC:113 197
CONEC:114 197
CONEC:115 197
CONEC:116 197
CONEC:117 197
CONEC:118 197
CONEC:119 197
CONEC:120 197
CONEC:121 197
CONEC:122 197
CONEC:123 197
CONEC:124 197
CONEC:125 197
CONEC:126 197
CONEC:127 197
CONEC:128 197
CONEC:129 197
CONEC:130 197
CONEC:131 197
CONEC:132 197
CONEC:133 197
CONEC:134 197
CONEC:135 197
CONEC:136 197
CONEC:137 197
CONEC:138 197
CONEC:139 197
CONEC:140 197
CONEC:141 197
CONEC:142 197
CONEC:143 197
CONEC:144 197
CONEC:145 197
CONEC:146 197
CONEC:147 197
CONEC:148 197
CONEC:149 197
CONEC:150 197
CONEC:151 197
CONEC:152 197
CONEC:153 197
CONEC:154 197
CONEC:155 197
CONEC:156 197
CONEC:157 197
CONEC:158 197
CONEC:159 197
CONEC:160 197
CONEC:161 197
CONEC:162 197
CONEC:163 197
CONEC:164 197
CONEC:165 197
CONEC:166 197
CONEC:167 197
CONEC:168 197
CONEC:169 197
CONEC:170 197
CONEC:171 197
CONEC:172 197
CONEC:173 197
CONEC:174 197
CONEC:175 197
CONEC:176 197
CONEC:177 197
CONEC:178 197
CONEC:179 197
CONEC:180 197
CONEC:181 197
CONEC:182 197
CONEC:183 197
CONEC:184 197
CONEC:185 197
CONEC:186 197
CONEC:187 197
CONEC:188 197
CONEC:189 197
CONEC:190 197
CONEC:191 197
CONEC:192 197
CONEC:193 197
CONEC:-1 198
CONEC:0 198
CONEC:1 198
CONEC:2 198
CONEC:3 198
CONEC:4 198
CONEC:5 198
CONEC:6 198
CONEC:7 198
CONEC:8 198
CONEC:9 198
CONEC:10 198
CONEC:11 198
CONEC:12 198
CONEC:13 198
CONEC:14 198
CONEC:15 198
CONEC:16 198
CONEC:17 198
CONEC:18 198
CONEC:19 198
CONEC:20 198
CONEC:21 198
CONEC:22 198
CONEC:23 198
CONEC:24 198
CONEC:25 198
CONEC:26 198
CONEC:27 198
CONEC:28 198
CONEC:29 198
CONEC:30 198
CONEC:31 198
CONEC:32 198
CONEC:33 198
CONEC:34 198
CONEC:35 198
CONEC:36 198
CONEC:37 198
CONEC:38 198
CONEC:39 198
CONEC:40 198
CONEC:41 198
CONEC:42 198
CONEC:43 198
CONEC:44 198
CONEC:45 198
CONEC:46 198
CONEC:47 198
CONEC:48 198
CONEC:49 198
CONEC:50 198
CONEC:51 198
CONEC:52 198
CONEC:53 198
CONEC:54 198
CONEC:55 198
CONEC:56 198
CONEC:57 198
CONEC:58 198
CONEC:59 198
CONEC:60 198
CONEC:61 198
CONEC:62 198
CONEC:63 198
CONEC:64 198
CONEC:65 198
CONEC:66 198
CONEC:67 198
CONEC:68 198
CONEC:69 198
CONEC:70 198
CONEC:71 198
CONEC:72 198
CONEC:73 198
CONEC:74 198
CONEC:75 198
CONEC:76 198
CONEC:77 198
CONEC:78 198
CONEC:79 198
CONEC:80 198
CONEC:81 198
CONEC:82 198
CONEC:83 198
CONEC:84 198
CONEC:85 198
CONEC:86 198
CONEC:87 198
CONEC:88 198
CONEC:89 198
CONEC:90 198
CONEC:91 198
CONEC:92 198
CONEC:93 198
CONEC:94 198
CONEC:95 198
CONEC:96 198
CONEC:97 198
CONEC:98 198
CONEC:99 198
CONEC:100 198
CONEC:101 198
CONEC:102 198
CONEC:103 198
CONEC:104 198
CONEC:105 198
CONEC:106 198
CONEC:107 198
CONEC:108 198
CONEC:109 198
CONEC:110 198
CONEC:111 198
CONEC:112 198
CONEC:113 198
CONEC:114 198
CONEC:115 198
CONEC:116 198
CONEC:117 198
CONEC:118 198
CONEC:119 198
CONEC:120 198
CONEC:121 198
CONEC:122 198
CONEC:123 198
CONEC:124 198
CONEC:125 198
CONEC:126 198
CONEC:127 198
CONEC:128 198
CONEC:129 198
CONEC:130 198
CONEC:131 198
CONEC:132 198
CONEC:133 198
CONEC:134 198
CONEC:135 198
CONEC:136 198
CONEC:137 198
CONEC:138 198
CONEC:139 198
CONEC:140 198
CONEC:141 198
CONEC:142 198
CONEC:143 198
CONEC:144 198
CONEC:145 198
CONEC:146 198
CONEC:147 198
CONEC:148 198
CONEC:149 198
CONEC:150 198
CONEC:151 198
CONEC:152 198
CONEC:153 198
CONEC:154 198
CONEC:155 198
CONEC:156 198
CONEC:157 198
CONEC:158 198
CONEC:159 198
CONEC:160 198
CONEC:161 198
CONEC:162 198
CONEC:163 198
CONEC:164 198
CONEC:165 198
CONEC:166 198
CONEC:167 198
CONEC:168 198
CONEC:169 198
CONEC:170 198
CONEC:171 198
CONEC:172 198
CONEC:173 198
CONEC:174 198
CONEC:175 198
CONEC:176 198
CONEC:177 198
CONEC:178 198
CONEC:179 198
CONEC:180 198
CONEC:181 198
CONEC:182 198
CONEC:183 198
CONEC:184 198
CONEC:185 198
CONEC:186 198
CONEC:187 198
CONEC:188 198
CONEC:189 198
CONEC:190 198
CONEC:191 198
CONEC:192 198
CONEC:193 198
CONEC:-1 199
CONEC:194 199
CONEC:195 199
CONEC:196 199
CONEC:197 199
CONEC:198 199
CONEC:-1 200
CONEC:194 200
CONEC:195 200
CONEC:196 200
CONEC:197 200
CONEC:198 200
INNO:193
INNO:192
INNO:191
INNO:190
INNO:189
INNO:188
INNO:187
INNO:186
INNO:185
INNO:184
INNO:183
INNO:182
INNO:181
INNO:180
INNO:179
INNO:178
INNO:177
INNO:176
INNO:175
INNO:174
INNO:173
INNO:172
INNO:171
INNO:170
INNO:169
INNO:168
INNO:167
INNO:166
INNO:165
INNO:164
INNO:163
INNO:162
INNO:161
INNO:160
INNO:159
INNO:158
INNO:157
INNO:156
INNO:155
INNO:154
INNO:153
INNO:152
INNO:151
INNO:150
INNO:149
INNO:148
INNO:147
INNO:146
INNO:145
INNO:144
INNO:143
INNO:142
INNO:141
INNO:140
INNO:139
INNO:138
INNO:137
INNO:136
INNO:135
INNO:134
INNO:133
INNO:132
INNO:131
INNO:130
INNO:129
INNO:128
INNO:127
INNO:126
INNO:125
INNO:124
INNO:123
INNO:122
INNO:121
INNO:120
INNO:119
INNO:118
INNO:117
INNO:116
INNO:115
INNO:114
INNO:113
INNO:112
INNO:111
INNO:110
INNO:109
INNO:108
INNO:107
INNO:106
INNO:105
INNO:104
INNO:103
INNO:102
INNO:101
INNO:100
INNO:99
INNO:98
INNO:97
INNO:96
INNO:95
INNO:94
INNO:93
INNO:92
INNO:91
INNO:90
INNO:89
INNO:88
INNO:87
INNO:86
INNO:85
INNO:84
INNO:83
INNO:82
INNO:81
INNO:80
INNO:79
INNO:78
INNO:77
INNO:76
INNO:75
INNO:74
INNO:73
INNO:72
INNO:71
INNO:70
INNO:69
INNO:68
INNO:67
INNO:66
INNO:65
INNO:64
INNO:63
INNO:62
INNO:61
INNO:60
INNO:59
INNO:58
INNO:57
INNO:56
INNO:55
INNO:54
INNO:53
INNO:52
INNO:51
INNO:50
INNO:49
INNO:48
INNO:47
INNO:46
INNO:45
INNO:44
INNO:43
INNO:42
INNO:41
INNO:40
INNO:39
INNO:38
INNO:37
INNO:36
INNO:35
INNO:34
INNO:33
INNO:32
INNO:31
INNO:30
INNO:29
INNO:28
INNO:27
INNO:26
INNO:25
INNO:24
INNO:23
INNO:22
INNO:21
INNO:20
INNO:19
INNO:18
INNO:17
INNO:16
INNO:15
INNO:14
INNO:13
INNO:12
INNO:11
INNO:10
INNO:9
INNO:8
INNO:7
INNO:6
INNO:5
INNO:4
INNO:3
INNO:2
INNO:1
INNO:0
OUTNO:199
OUTNO:200
ENI:5.38226882582 0.241484336616
ENI:127.150807194 0.766520574414
ENI:1.40320899322 0.163933793932
ENI:35.4537218106 0.807282703632
ENI:18.1980503347 0.766361493713
ENI:0.978873541541 0.171645508924
ENI:1.13618672113 0.164133755398
ENI:232.857868984 0.737334549945
ENI:1.01550760678 0.829064171192
ENI:7.96015798273 0.759815993108
ENI:1.04104258875 0.831419138892
ENI:15.0311953954 0.23912023872
ENI:16.0928316429 0.207196926645
ENI:8.08910657366 0.80385156635
ENI:1.00776205529 0.169603659975
ENI:29.7436117741 0.85
ENI:19.9785139425 0.85
ENI:28.8832609962 0.15
ENI:23.0004311999 0.15
ENI:1.98457364132 0.165217591298
ENI:15.0955865543 0.85
ENI:3.71467609218 0.849818558507
ENI:0.856802826721 0.164406019442
ENI:0.865685170545 0.155232189189
ENI:29.917364185 0.85
ENI:10.133560029 0.85
ENI:14.1351117288 0.15
ENI:7.31925598975 0.15
ENI:89.3019569467 0.15
ENI:1.23602882731 0.15
ENI:1.88087769107 0.15
ENI:1.03473402993 0.815304690842
ENI:3.55487037455 0.714192567361
ENI:0.352903664862 0.849491040721
ENI:4.21662177209 0.156137054749
ENI:9.49786027371 0.160017249654
ENI:9.50565216998 0.720562491513
ENI:0.883121175299 0.15
ENI:0.594858105543 0.15
ENI:0.633844545449 0.775861322815
ENI:0.493141841955 0.85
ENI:4.72797790153 0.85
ENI:5.08227934244 0.159668596742
ENI:2.33944933305 0.15
ENI:20.6378879871 0.15
ENI:1.609775219 0.15
ENI:33.7643866113 0.85
ENI:0.924766439401 0.15
ENI:1.9500630951 0.15
ENI:1.06632921895 0.765416723433
ENI:2.68946480687 0.725362205351
ENI:0.150054120821 0.85
ENI:0.750751366805 0.15
ENI:2.47805797606 0.15
ENI:7.41468283073 0.693993575673
ENI:0.521671732495 0.15
ENI:52.0951041112 0.15
ENI:33.7690455308 0.15
ENI:4.69417402689 0.85
ENI:0.196779918935 0.85
ENI:0.679032318763 0.15
ENI:2.7249155894 0.740944369323
ENI:0.309617179042 0.85
ENI:0.668529343471 0.15
ENI:1.64833317257 0.246996413776
ENI:28.4363006586 0.334703335937
ENI:1.15055807097 0.85
ENI:2.35115672132 0.277363300137
ENI:2.9171910568 0.285838747635
ENI:0.372722134578 0.211890792482
ENI:2.04663582178 0.802495129318
ENI:5.95050668035 0.811994888654
ENI:9.32452220872 0.275516715583
ENI:1.39771495624 0.654788033668
ENI:0.425345514702 0.15
ENI:2.31522505508 0.85
ENI:5.54885896058 0.85
ENI:5.45514401382 0.325556127691
ENI:0.26400192911 0.85
ENI:1.31119355772 0.15
ENI:43.3125814521 0.392700518419
ENI:2.1912903912 0.85
ENI:2.75213055107 0.15
ENI:0.175 0.15
ENI:0.175 0.15
ENI:0.35 0.15
ENI:0.7 0.15
ENI:0.35 0.15
ENI:0.1 0.15
ENI:0.7 0.15
ENI:0.14 0.15
ENI:0.233333333333 0.15
ENI:0.04375 0.15
ENI:0.35 0.15
ENI:0.35 0.15
ENI:0.7 0.15
ENI:0.35 0.15
ENI:0.00853658536585 0.15
ENI:0.07 0.15
ENI:0.00843373493976 0.15
ENI:0.04375 0.15
ENI:0.0318181818182 0.15
ENI:0.116666666667 0.15
ENI:0.00636363636364 0.15
ENI:0.175 0.15
ENI:0.021875 0.15
ENI:0.025 0.15
ENI:0.0134615384615 0.15
ENI:0.175 0.15
ENI:0.1 0.15
ENI:0.07 0.15
ENI:0.07 0.15
ENI:0.07 0.15
ENI:0.116666666667 0.15
ENI:0.14 0.15
ENI:0.14 0.15
ENI:0.0102941176471 0.15
ENI:0.0466666666667 0.15
ENI:0.028 0.15
ENI:0.175 0.15
ENI:0.00875 0.15
ENI:0.0538461538462 0.15
ENI:0.0466666666667 0.15
ENI:0.116666666667 0.15
ENI:0.0777777777778 0.15
ENI:0.35 0.15
ENI:0.14 0.15
ENI:0.0875 0.15
ENI:0.0241379310345 0.15
ENI:0.0304347826087 0.15
ENI:0.00804597701149 0.15
ENI:0.1 0.15
ENI:0.14 0.15
ENI:0.0583333333333 0.15
ENI:0.14 0.15
ENI:0.35 0.15
ENI:0.233333333333 0.15
ENI:0.233333333333 0.15
ENI:0.0583333333333 0.15
ENI:0.0875 0.15
ENI:0.05 0.15
ENI:0.175 0.15
ENI:0.0233333333333 0.15
ENI:0.1 0.15
ENI:0.175 0.15
ENI:0.35 0.15
ENI:0.0194444444444 0.15
ENI:0.0388888888889 0.15
ENI:0.00714285714286 0.15
ENI:0.0225806451613 0.15
ENI:0.0368421052632 0.15
ENI:0.0636363636364 0.15
ENI:0.175 0.15
ENI:0.14 0.15
ENI:0.14 0.15
ENI:0.7 0.15
ENI:0.0875 0.15
ENI:0.14 0.15
ENI:0.35 0.15
ENI:0.116666666667 0.15
ENI:0.175 0.15
ENI:0.0538461538462 0.15
ENI:0.233333333333 0.15
ENI:0.175 0.15
ENI:0.07 0.15
ENI:0.0583333333333 0.15
ENI:0.0179487179487 0.15
ENI:0.05 0.15
ENI:0.116666666667 0.15
ENI:0.1 0.15
ENI:0.35 0.15
ENI:0.0318181818182 0.15
ENI:0.116666666667 0.15
ENI:0.175 0.15
ENI:0.116666666667 0.15
ENI:0.14 0.15
ENI:0.233333333333 0.15
ENI:0.35 0.15
ENI:0.35 0.15
ENI:0.7 0.15
ENI:0.0184210526316 0.15
ENI:0.233333333333 0.15
ENI:0.0137254901961 0.15
ENI:0.14 0.15
ENI:0.0875 0.15
ENI:0.0291666666667 0.15
ENI:0.175 0.15
ENI:0.0636363636364 0.15
ENI:0.116666666667 0.15
ENI:0.0127272727273 0.15
ENI:0.116666666667 0.15
ENI:0.0777777777778 0.15
ENI:0.233333333333 0.15
ENI:0.0155555555556 0.15
DEO:1.42857142857 -0.214285714286
DEO:1.42857142857 -0.214285714286
