# Supplementary material for: AutoGrow4: an open-source genetic algorithm for de novo drug design and lead optimization
Source: J Cheminform. 2020 Apr 17;12:25. doi: 10.1186/s13321-020-00429-4 (PMC7165399; doi:10.1186/s13321-020-00429-4)
Supplement: Supplementary file 1 — Additional file 1. The Additional file includes detailed descriptions of the AutoGrow 3.1.3 and AutoGrow4 parameters used in the benchmark and PARP-1 runs. It also includes Figures S1, S2, and S3, referenced in the text. [file 13321_2020_429_MOESM1_ESM.zip › autogrow4-4.0.0/autogrow/docking/scoring/nn_score_exe/nnscore1/networks/top_24_networks/21.net]

WEIGHTS:-2.7823104043
WEIGHTS:-0.715121169834
WEIGHTS:-9.54922960952
WEIGHTS:26.2342550006
WEIGHTS:7.65044500229
WEIGHTS:57.0012633205
WEIGHTS:6.10199383895
WEIGHTS:-26.9446708737
WEIGHTS:69.0470360266
WEIGHTS:85.1817167752
WEIGHTS:68.9089041631
WEIGHTS:22.9171390878
WEIGHTS:100.0
WEIGHTS:13.3671423975
WEIGHTS:27.9840028861
WEIGHTS:66.3568347501
WEIGHTS:7.72101615118
WEIGHTS:2.24661463868
WEIGHTS:-11.920027923
WEIGHTS:-22.12194547
WEIGHTS:47.5842444799
WEIGHTS:-36.4371466513
WEIGHTS:-10.1966851781
WEIGHTS:1.9945910725
WEIGHTS:10.6872286172
WEIGHTS:27.3329345802
WEIGHTS:19.3377273856
WEIGHTS:-12.4192124057
WEIGHTS:50.5238899108
WEIGHTS:22.2292212583
WEIGHTS:-29.9624215672
WEIGHTS:26.4507223532
WEIGHTS:8.44519141454
WEIGHTS:-1.17708990207
WEIGHTS:3.28011981712
WEIGHTS:-7.74679991411
WEIGHTS:-18.0281109153
WEIGHTS:62.6984918003
WEIGHTS:-100.0
WEIGHTS:3.31105308183
WEIGHTS:-13.2802252206
WEIGHTS:-12.6586016611
WEIGHTS:9.98088668218
WEIGHTS:-51.7937994245
WEIGHTS:-70.7931054343
WEIGHTS:-0.713995927681
WEIGHTS:-72.7535218028
WEIGHTS:-9.42624443417
WEIGHTS:-10.097222893
WEIGHTS:-0.445106297454
WEIGHTS:-3.23604817854
WEIGHTS:24.4424584285
WEIGHTS:10.531084731
WEIGHTS:53.940869836
WEIGHTS:67.2966912829
WEIGHTS:52.968244335
WEIGHTS:-77.1030038436
WEIGHTS:-3.24500139853
WEIGHTS:-36.9917613217
WEIGHTS:-39.5935171168
WEIGHTS:5.46333813818
WEIGHTS:-13.8009703168
WEIGHTS:5.48854639058
WEIGHTS:15.674412328
WEIGHTS:-5.25733095525
WEIGHTS:-1.34789748358
WEIGHTS:-50.1266519773
WEIGHTS:-10.8447261938
WEIGHTS:-74.7168154416
WEIGHTS:-11.8898035316
WEIGHTS:77.9565372206
WEIGHTS:24.3385246042
WEIGHTS:-20.3915338031
WEIGHTS:23.6868546365
WEIGHTS:34.4839276725
WEIGHTS:33.3875621367
WEIGHTS:34.8373654848
WEIGHTS:-4.54562745967
WEIGHTS:-13.6387069102
WEIGHTS:14.6386107793
WEIGHTS:3.00162208723
WEIGHTS:15.1696640306
WEIGHTS:-4.99672951501
WEIGHTS:-19.9186698222
WEIGHTS:7.81446255149
WEIGHTS:97.0193699383
WEIGHTS:-24.2608522881
WEIGHTS:-8.55030548223
WEIGHTS:20.330796615
WEIGHTS:21.8300360992
WEIGHTS:3.29348466115
WEIGHTS:-17.8753200015
WEIGHTS:38.8610564541
WEIGHTS:-12.5664488988
WEIGHTS:-20.0181323898
WEIGHTS:-10.7328546427
WEIGHTS:3.64515914472
WEIGHTS:-21.3629744663
WEIGHTS:-32.5364204875
WEIGHTS:31.2823448068
WEIGHTS:-22.6252264696
WEIGHTS:28.8604380093
WEIGHTS:53.4122646676
WEIGHTS:0.644824963178
WEIGHTS:6.29877883281
WEIGHTS:-3.39247188071
WEIGHTS:-20.8278202878
WEIGHTS:0.813391671191
WEIGHTS:24.507624223
WEIGHTS:50.1234489336
WEIGHTS:-43.8935705816
WEIGHTS:-33.2344883379
WEIGHTS:-69.7910096096
WEIGHTS:-5.61695757442
WEIGHTS:-8.49325091768
WEIGHTS:8.10280686685
WEIGHTS:-22.8582763408
WEIGHTS:-41.4679765564
WEIGHTS:-2.48699115325
WEIGHTS:0.862714152411
WEIGHTS:27.7007324172
WEIGHTS:3.34677543442
WEIGHTS:-22.450250616
WEIGHTS:-9.53491902352
WEIGHTS:0.83760869097
WEIGHTS:9.06785126513
WEIGHTS:-2.17379706089
WEIGHTS:21.5587488492
WEIGHTS:-5.3780481525
WEIGHTS:5.78306166226
WEIGHTS:34.1276803997
WEIGHTS:-10.8574071592
WEIGHTS:-3.46316633253
WEIGHTS:-3.44922787922
WEIGHTS:42.3727567599
WEIGHTS:-2.69566312633
WEIGHTS:-3.44860541418
WEIGHTS:-13.9039666972
WEIGHTS:-11.4192567358
WEIGHTS:-84.1581252637
WEIGHTS:-33.0910974647
WEIGHTS:21.3143919257
WEIGHTS:80.2735536878
WEIGHTS:-22.283545295
WEIGHTS:10.3179453599
WEIGHTS:-6.54682659142
WEIGHTS:-3.96249828867
WEIGHTS:1.69113768696
WEIGHTS:-4.32768592706
WEIGHTS:14.2939337285
WEIGHTS:26.40921196
WEIGHTS:25.3436970643
WEIGHTS:-57.1832214892
WEIGHTS:13.9042570659
WEIGHTS:-0.883303097858
WEIGHTS:3.43299172722
WEIGHTS:85.4803573636
WEIGHTS:29.1472661285
WEIGHTS:-15.5542092617
WEIGHTS:-39.0467369382
WEIGHTS:-22.0848545296
WEIGHTS:30.5343341257
WEIGHTS:2.90473947145
WEIGHTS:-2.21944861812
WEIGHTS:-5.32246425579
WEIGHTS:100.0
WEIGHTS:18.5060805889
WEIGHTS:-82.0284340744
WEIGHTS:-23.2284702715
WEIGHTS:-0.614964997033
WEIGHTS:-3.93418296285
WEIGHTS:-24.11675803
WEIGHTS:23.4872548536
WEIGHTS:-32.8075642677
WEIGHTS:6.51403722186
WEIGHTS:-28.1006294542
WEIGHTS:-41.2645333729
WEIGHTS:2.08526236596
WEIGHTS:1.65983848966
WEIGHTS:-5.87229639467
WEIGHTS:11.3402114552
WEIGHTS:-8.70630401569
WEIGHTS:-84.5393400185
WEIGHTS:0.10321777355
WEIGHTS:-2.88704938936
WEIGHTS:1.74819334145
WEIGHTS:29.4778945006
WEIGHTS:-3.74439430944
WEIGHTS:22.0222737606
WEIGHTS:58.4084947707
WEIGHTS:-2.66641942749
WEIGHTS:-14.2431318401
WEIGHTS:-10.2374752381
WEIGHTS:10.3320423624
WEIGHTS:6.5275809325
WEIGHTS:-0.128101096399
WEIGHTS:-3.98476107231
WEIGHTS:0.534561984636
WEIGHTS:-1.43725335069
WEIGHTS:-2.31608735021
WEIGHTS:-2.29594742176
WEIGHTS:-1.50583020438
WEIGHTS:-3.72142576923
WEIGHTS:-0.783436346016
WEIGHTS:-3.41666624603
WEIGHTS:-1.25526194842
WEIGHTS:-0.321525811719
WEIGHTS:-3.20484150713
WEIGHTS:-0.414552552839
WEIGHTS:-2.02257460571
WEIGHTS:-2.25680580217
WEIGHTS:-0.713022351626
WEIGHTS:-0.34389421638
WEIGHTS:-0.829969594694
WEIGHTS:-1.55242150406
WEIGHTS:0.0851586987768
WEIGHTS:-1.18724582177
WEIGHTS:-1.88671908718
WEIGHTS:-3.39951574928
WEIGHTS:-0.968446467734
WEIGHTS:-0.430300599639
WEIGHTS:-1.59694992285
WEIGHTS:-1.87731373163
WEIGHTS:-4.57284718962
WEIGHTS:-0.861446795951
WEIGHTS:-0.150775914699
WEIGHTS:-0.846959580708
WEIGHTS:-0.724913355647
WEIGHTS:-0.690630654509
WEIGHTS:-0.425081598665
WEIGHTS:-0.437996588169
WEIGHTS:-0.591534830111
WEIGHTS:-0.99522575223
WEIGHTS:-0.906859144398
WEIGHTS:-0.50610840538
WEIGHTS:-0.725373395762
WEIGHTS:-0.758059030104
WEIGHTS:-1.47662009454
WEIGHTS:-0.00157272731964
WEIGHTS:-0.891828451723
WEIGHTS:-1.86576916009
WEIGHTS:-3.55914238255
WEIGHTS:0.0810815126207
WEIGHTS:-2.87667714794
WEIGHTS:-0.31211983148
WEIGHTS:-0.677016275107
WEIGHTS:-0.827461658411
WEIGHTS:-3.71401364046
WEIGHTS:-0.730185519948
WEIGHTS:-0.561636638515
WEIGHTS:-0.996403350663
WEIGHTS:-1.03866407003
WEIGHTS:-0.453975577678
WEIGHTS:-0.543927144133
WEIGHTS:-0.360228845927
WEIGHTS:-0.921185405987
WEIGHTS:0.326439583085
WEIGHTS:-0.50203888209
WEIGHTS:-1.2924134106
WEIGHTS:-3.55867682344
WEIGHTS:-0.908663722244
WEIGHTS:-0.671464774437
WEIGHTS:-0.673796295507
WEIGHTS:-0.49924397285
WEIGHTS:-0.636991486991
WEIGHTS:-0.38715643493
WEIGHTS:-0.464555253104
WEIGHTS:-0.587350529676
WEIGHTS:-0.716510754072
WEIGHTS:-2.75704809051
WEIGHTS:-0.503469524811
WEIGHTS:-1.08255995181
WEIGHTS:-0.241647221916
WEIGHTS:0.953978774381
WEIGHTS:-0.478819660772
WEIGHTS:-0.523981542453
WEIGHTS:-0.338973785524
WEIGHTS:-0.622193843992
WEIGHTS:-0.643868948051
WEIGHTS:-0.00697115694623
WEIGHTS:-0.767503057427
WEIGHTS:-0.618587914452
WEIGHTS:0.240620196811
WEIGHTS:-0.531343371349
WEIGHTS:1.27840429136
WEIGHTS:-0.684634439553
WEIGHTS:1.11871158151
WEIGHTS:-0.623819279844
WEIGHTS:-0.982825180579
WEIGHTS:-0.491771848832
WEIGHTS:0.537058201356
WEIGHTS:-0.558366708494
WEIGHTS:0.156804627887
WEIGHTS:-0.751797107746
WEIGHTS:-1.83277757895
WEIGHTS:-0.826475565837
WEIGHTS:-1.80142208736
WEIGHTS:-5.9468958211
WEIGHTS:-1.50296642091
WEIGHTS:-0.743389693228
WEIGHTS:-0.420275783411
WEIGHTS:-0.860337974956
WEIGHTS:-0.746856115274
WEIGHTS:-1.0903812947
WEIGHTS:-0.824980472068
WEIGHTS:0.759525232249
WEIGHTS:1.32185627943
WEIGHTS:-1.67211495661
WEIGHTS:-0.259768957181
WEIGHTS:-0.683205165248
WEIGHTS:-0.631320220327
WEIGHTS:-0.113786303095
WEIGHTS:-0.680461349745
WEIGHTS:-0.110041153719
WEIGHTS:-0.123508655586
WEIGHTS:-2.99512656252
WEIGHTS:-0.238495597352
WEIGHTS:-0.625769353575
WEIGHTS:-0.199115128961
WEIGHTS:0.202417684195
WEIGHTS:-3.79231148887
WEIGHTS:-1.06777703073
WEIGHTS:-0.424124698244
WEIGHTS:-0.0161042826804
WEIGHTS:-0.542649432318
WEIGHTS:-0.927817538083
WEIGHTS:-0.651750766343
WEIGHTS:-0.288540732344
WEIGHTS:-0.567616802516
WEIGHTS:-0.995064033013
WEIGHTS:-0.0464952991711
WEIGHTS:-0.285053232706
WEIGHTS:-0.610873253041
WEIGHTS:-0.797580784236
WEIGHTS:-1.30031405719
WEIGHTS:-0.607340978981
WEIGHTS:-1.19836890396
WEIGHTS:-1.81387518004
WEIGHTS:0.619776746413
WEIGHTS:-0.654156820519
WEIGHTS:0.551456384291
WEIGHTS:-0.567259132608
WEIGHTS:-0.679310626409
WEIGHTS:-0.180012233694
WEIGHTS:-3.01155378822
WEIGHTS:-0.640667351789
WEIGHTS:-0.640529889864
WEIGHTS:-0.922521046671
WEIGHTS:-0.310627623966
WEIGHTS:-0.204314036778
WEIGHTS:-0.364406981899
WEIGHTS:-0.506704117766
WEIGHTS:-0.857682247083
WEIGHTS:-0.631825362106
WEIGHTS:-0.485656620679
WEIGHTS:-0.938154296459
WEIGHTS:0.904935143379
WEIGHTS:-0.291774407235
WEIGHTS:0.103201710781
WEIGHTS:-0.451779927419
WEIGHTS:-0.586293551476
WEIGHTS:-0.450083740933
WEIGHTS:-0.145102862054
WEIGHTS:-0.421990485571
WEIGHTS:-0.371034838523
WEIGHTS:-0.457348247716
WEIGHTS:-3.39373722545
WEIGHTS:-0.676725287822
WEIGHTS:-0.199589414443
WEIGHTS:-0.385995324137
WEIGHTS:-0.282509330346
WEIGHTS:-0.491535754466
WEIGHTS:-0.632214982198
WEIGHTS:-0.369903150607
WEIGHTS:-0.417992186015
WEIGHTS:-0.787343375565
WEIGHTS:-0.213774785071
WEIGHTS:-0.945469308642
WEIGHTS:-0.708221049631
WEIGHTS:-0.0647254922138
WEIGHTS:-0.162196432206
WEIGHTS:-0.535782165975
WEIGHTS:-0.441683200092
WEIGHTS:-0.261432582982
WEIGHTS:-0.619215920357
WEIGHTS:-0.169283727778
WEIGHTS:-0.190860456802
WEIGHTS:-0.542676959087
WEIGHTS:-0.483921147348
WEIGHTS:-0.422731873308
WEIGHTS:-2.36451071613
WEIGHTS:-2.58034390684
WEIGHTS:-3.48046943969
WEIGHTS:-0.740818774236
WEIGHTS:8.15560086727
WEIGHTS:-25.5972117474
WEIGHTS:-2.10944301803
WEIGHTS:3.85766561934
WEIGHTS:20.6783551343
WEIGHTS:-9.87691858384
WEIGHTS:9.54484667623
WEIGHTS:-11.0456817693
WEIGHTS:6.41815333375
WEIGHTS:-8.2690161377
WEIGHTS:7.24861940831
WEIGHTS:5.83903580987
WEIGHTS:11.1455539676
WEIGHTS:7.82003874954
WEIGHTS:-25.5023001903
WEIGHTS:18.27706539
WEIGHTS:-7.96955750854
WEIGHTS:7.96839738703
WEIGHTS:7.80848406377
WEIGHTS:4.24865827431
WEIGHTS:14.3933024036
WEIGHTS:12.71583713
WEIGHTS:2.8881173325
WEIGHTS:-12.4161985723
WEIGHTS:5.25739727974
WEIGHTS:-13.220302514
WEIGHTS:-2.68327623383
WEIGHTS:32.4483694467
WEIGHTS:-0.537211884896
WEIGHTS:-4.6825400861
WEIGHTS:-0.0630071827307
WEIGHTS:-25.5762607788
WEIGHTS:-17.5263767316
WEIGHTS:3.24455543868
WEIGHTS:3.50760571183
WEIGHTS:3.5836224596
WEIGHTS:-7.03477693843
WEIGHTS:-4.82908649079
WEIGHTS:-24.9970754823
WEIGHTS:0.941630037749
WEIGHTS:-14.4105477195
WEIGHTS:-19.1395539304
WEIGHTS:2.03093202693
WEIGHTS:5.61416015571
WEIGHTS:2.01323098803
WEIGHTS:-3.38406136786
WEIGHTS:11.6818294413
WEIGHTS:1.82425473221
WEIGHTS:6.63327471501
WEIGHTS:-0.578087443339
WEIGHTS:-28.2945834352
WEIGHTS:13.8183941649
WEIGHTS:18.9445583479
WEIGHTS:-2.16375197816
WEIGHTS:31.473910928
WEIGHTS:-4.83101133376
WEIGHTS:-13.2404529308
WEIGHTS:14.5340340959
WEIGHTS:3.92278705322
WEIGHTS:4.12363108048
WEIGHTS:7.26086492078
WEIGHTS:6.74553608845
WEIGHTS:-2.55798381191
WEIGHTS:0.571697690333
WEIGHTS:-3.88042508766
WEIGHTS:-1.75674090575
WEIGHTS:-17.8819335336
WEIGHTS:1.46158262415
WEIGHTS:-13.4876860085
WEIGHTS:-2.62384283347
WEIGHTS:0.739203954474
WEIGHTS:9.08688805877
WEIGHTS:-8.08481674384
WEIGHTS:19.1089768935
WEIGHTS:9.16468431715
WEIGHTS:-13.6479330229
WEIGHTS:-21.5606550188
WEIGHTS:27.0823083011
WEIGHTS:29.8268563397
WEIGHTS:52.6924412463
WEIGHTS:5.72267933626
WEIGHTS:-20.4748478153
WEIGHTS:4.11073726522
WEIGHTS:-0.977454387695
WEIGHTS:4.74774205617
WEIGHTS:-3.14984489635
WEIGHTS:2.90546230632
WEIGHTS:1.69731201426
WEIGHTS:-3.57523274286
WEIGHTS:-5.02832700326
WEIGHTS:17.1301554435
WEIGHTS:13.0675578146
WEIGHTS:10.6899542204
WEIGHTS:16.2256309848
WEIGHTS:11.3923687495
WEIGHTS:-8.13146058128
WEIGHTS:5.58906741057
WEIGHTS:29.8056008986
WEIGHTS:7.37041494719
WEIGHTS:6.818102809
WEIGHTS:9.37891630939
WEIGHTS:9.45999065204
WEIGHTS:6.02912599873
WEIGHTS:33.4731358739
WEIGHTS:-0.0659723016666
WEIGHTS:-1.24545030103
WEIGHTS:3.97604852078
WEIGHTS:3.08788558333
WEIGHTS:0.106926431986
WEIGHTS:-3.43199546744
WEIGHTS:-4.01953249212
WEIGHTS:-2.07366069848
WEIGHTS:-5.6169428392
WEIGHTS:16.0805601919
WEIGHTS:6.90338731568
WEIGHTS:8.45056496748
WEIGHTS:-5.10672404496
WEIGHTS:-7.99739415376
WEIGHTS:-3.46101602171
WEIGHTS:-5.99928112671
WEIGHTS:-5.6810050912
WEIGHTS:-16.0870245514
WEIGHTS:13.4097539968
WEIGHTS:-2.08981004055
WEIGHTS:-4.41744633763
WEIGHTS:-2.51899504009
WEIGHTS:4.55504284879
WEIGHTS:14.2376950846
WEIGHTS:-1.03083380102
WEIGHTS:-2.92835670001
WEIGHTS:-19.7710966399
WEIGHTS:-15.0075378475
WEIGHTS:0.422925318306
WEIGHTS:-10.0336852622
WEIGHTS:-1.33204763066
WEIGHTS:-27.0581899994
WEIGHTS:5.79628980576
WEIGHTS:14.4801168034
WEIGHTS:29.8748481437
WEIGHTS:-11.2249756101
WEIGHTS:5.37102960089
WEIGHTS:2.56687378835
WEIGHTS:8.20578463377
WEIGHTS:-22.6555031922
WEIGHTS:-3.07511911672
WEIGHTS:-5.79211456808
WEIGHTS:4.31519432794
WEIGHTS:10.8562857217
WEIGHTS:-12.0680117695
WEIGHTS:14.8686431519
WEIGHTS:1.16638472095
WEIGHTS:0.590770080866
WEIGHTS:-29.3123766951
WEIGHTS:14.435846191
WEIGHTS:7.92715317358
WEIGHTS:-2.90278327154
WEIGHTS:0.367666057542
WEIGHTS:6.4748524229
WEIGHTS:6.79505864057
WEIGHTS:-11.0559658261
WEIGHTS:11.7571419276
WEIGHTS:-4.79735103478
WEIGHTS:6.31447964519
WEIGHTS:17.9702138041
WEIGHTS:3.62578287914
WEIGHTS:-6.23087659098
WEIGHTS:-3.03809442646
WEIGHTS:-0.397264528304
WEIGHTS:-4.76361070182
WEIGHTS:0.844179951806
WEIGHTS:9.2743408909
WEIGHTS:-6.00534569848
WEIGHTS:4.9172685923
WEIGHTS:3.00157713557
WEIGHTS:-3.57721204316
WEIGHTS:-4.01713344588
WEIGHTS:-56.1741528922
WEIGHTS:5.5992119802
WEIGHTS:31.7121710025
WEIGHTS:-3.80125533732
WEIGHTS:-2.84914487396
WEIGHTS:-3.38694915715
WEIGHTS:-13.8395111534
WEIGHTS:-2.91710964453
WEIGHTS:-0.436702612324
WEIGHTS:-20.9366625628
WEIGHTS:-1.59661819926
WEIGHTS:3.47099459158
WEIGHTS:3.31513469304
WEIGHTS:-3.05489266435
WEIGHTS:-6.90198446339
WEIGHTS:-3.05068224889
WEIGHTS:5.66960567886
WEIGHTS:-17.9458503402
WEIGHTS:11.3731463539
WEIGHTS:-11.2743957996
WEIGHTS:-39.5371621155
WEIGHTS:14.3619902826
WEIGHTS:15.6043920539
WEIGHTS:-3.87964344532
WEIGHTS:-29.5199908658
WEIGHTS:40.4926466026
WEIGHTS:-88.8302853936
WEIGHTS:8.70237306627
WEIGHTS:-22.6469272149
WEIGHTS:7.78703622305
WEIGHTS:11.3450143215
WEIGHTS:37.1208735909
WEIGHTS:-10.5503770049
WEIGHTS:18.2889336631
WEIGHTS:-23.6289642703
WEIGHTS:53.6127288755
WEIGHTS:-1.60002747463
WEIGHTS:-35.5869175345
WEIGHTS:36.0114416776
WEIGHTS:24.2672139462
WEIGHTS:-78.1744635091
WEIGHTS:31.6319050132
WEIGHTS:-71.6427230013
WEIGHTS:-41.4333892146
WEIGHTS:-15.901533635
WEIGHTS:-52.8254280052
WEIGHTS:31.6165541705
WEIGHTS:24.1192950707
WEIGHTS:-100.0
WEIGHTS:-37.8663110444
WEIGHTS:-25.6326386785
WEIGHTS:-16.7716421573
WEIGHTS:22.6518923096
WEIGHTS:-14.6665609924
WEIGHTS:-10.5546893356
WEIGHTS:-4.49552501225
WEIGHTS:-5.53486255308
WEIGHTS:-57.404835122
WEIGHTS:46.7066898215
WEIGHTS:-26.8627631019
WEIGHTS:100.0
WEIGHTS:-17.8963442105
WEIGHTS:44.7366953493
WEIGHTS:-51.0625195712
WEIGHTS:9.96556537952
WEIGHTS:-9.95174453491
WEIGHTS:-4.49305023344
WEIGHTS:-27.6350859077
WEIGHTS:-21.4545513227
WEIGHTS:-5.14431596159
WEIGHTS:-6.55608119681
WEIGHTS:1.68805342432
WEIGHTS:16.9071314486
WEIGHTS:-44.1293185555
WEIGHTS:-23.4704779794
WEIGHTS:33.6537783471
WEIGHTS:69.6962316867
WEIGHTS:40.5613481803
WEIGHTS:37.1126781755
WEIGHTS:-24.7133391624
WEIGHTS:29.7192075349
WEIGHTS:44.379326094
WEIGHTS:-10.526386875
WEIGHTS:-75.9903449393
WEIGHTS:11.8821174456
WEIGHTS:-1.968878172
WEIGHTS:-23.8581098397
WEIGHTS:-2.90781099307
WEIGHTS:-3.95796902534
WEIGHTS:-18.035235167
WEIGHTS:-0.57318773513
WEIGHTS:23.2894028294
WEIGHTS:19.1820439342
WEIGHTS:26.224094404
WEIGHTS:-7.20074042614
WEIGHTS:-6.11320268377
WEIGHTS:-10.0391730082
WEIGHTS:12.756585112
WEIGHTS:43.2639576911
WEIGHTS:64.3336667003
WEIGHTS:-13.4690066861
WEIGHTS:-97.7739516251
WEIGHTS:45.6678839442
WEIGHTS:8.91665896346
WEIGHTS:100.0
WEIGHTS:-12.5031203703
WEIGHTS:-78.8844072573
WEIGHTS:-25.8260883821
WEIGHTS:36.2319417735
WEIGHTS:30.2485868271
WEIGHTS:-28.8966026992
WEIGHTS:-21.144384786
WEIGHTS:31.6894226306
WEIGHTS:-12.5087418078
WEIGHTS:10.2755054089
WEIGHTS:7.16995468259
WEIGHTS:84.1507067191
WEIGHTS:20.1306276533
WEIGHTS:53.6288156651
WEIGHTS:34.3183905936
WEIGHTS:-12.2313248097
WEIGHTS:-17.9852591017
WEIGHTS:12.1516802408
WEIGHTS:-4.43499207102
WEIGHTS:38.6761437278
WEIGHTS:20.6986060443
WEIGHTS:-19.5764534837
WEIGHTS:2.51259789893
WEIGHTS:-4.57247744823
WEIGHTS:-6.711617036
WEIGHTS:-30.7581512987
WEIGHTS:-5.43442659779
WEIGHTS:-0.286305555268
WEIGHTS:-5.44615183035
WEIGHTS:-1.81636900071
WEIGHTS:13.0238508169
WEIGHTS:-3.04290847989
WEIGHTS:-32.4655972255
WEIGHTS:-0.856301629808
WEIGHTS:-3.99674144108
WEIGHTS:-5.95297197899
WEIGHTS:57.9052807464
WEIGHTS:88.2883324912
WEIGHTS:-5.05891440847
WEIGHTS:-4.80764954366
WEIGHTS:-44.4309327213
WEIGHTS:-3.21457696566
WEIGHTS:-3.24597016183
WEIGHTS:-4.83097632233
WEIGHTS:1.84536857793
WEIGHTS:-1.42453718084
WEIGHTS:-1.54933474785
WEIGHTS:-3.77644339646
WEIGHTS:-4.20478673079
WEIGHTS:-41.4550752651
WEIGHTS:-13.6750244479
WEIGHTS:1.86307066897
WEIGHTS:100.0
WEIGHTS:75.8735725138
WEIGHTS:-6.47958845111
WEIGHTS:9.51242843738
WEIGHTS:-6.15960555418
WEIGHTS:34.6190858171
WEIGHTS:-3.58315953528
WEIGHTS:87.3975943238
WEIGHTS:-21.0345893577
WEIGHTS:4.86439541232
WEIGHTS:-0.681041994386
WEIGHTS:-4.0938629135
WEIGHTS:-4.65993353767
WEIGHTS:-3.22297550356
WEIGHTS:-8.55963323592
WEIGHTS:34.0603260591
WEIGHTS:-35.8432984761
WEIGHTS:-17.4116350371
WEIGHTS:63.0712733978
WEIGHTS:24.2476155952
WEIGHTS:-4.85586965245
WEIGHTS:14.9512631104
WEIGHTS:16.0962477243
WEIGHTS:34.2399441008
WEIGHTS:-27.1820166275
WEIGHTS:10.9165929967
WEIGHTS:32.2370433493
WEIGHTS:-1.59105774982
WEIGHTS:-3.85408849723
WEIGHTS:20.0035079659
WEIGHTS:-6.39419587893
WEIGHTS:-4.26248045584
WEIGHTS:-5.5803765265
WEIGHTS:-37.270993759
WEIGHTS:-7.54763651888
WEIGHTS:-6.76443313327
WEIGHTS:-3.38694224066
WEIGHTS:-4.38511921647
WEIGHTS:-52.6314212306
WEIGHTS:-2.63564008268
WEIGHTS:-12.3001323864
WEIGHTS:61.5081287824
WEIGHTS:-2.50679377688
WEIGHTS:-4.03880753239
WEIGHTS:-4.33914056947
WEIGHTS:-3.83003923211
WEIGHTS:1.92850355379
WEIGHTS:-29.9936967435
WEIGHTS:-5.9721648518
WEIGHTS:-18.6988668515
WEIGHTS:48.7156531683
WEIGHTS:-3.39259817136
WEIGHTS:13.8989498954
WEIGHTS:-4.7361644996
WEIGHTS:-100.0
WEIGHTS:4.34636575633
WEIGHTS:-10.5661936842
WEIGHTS:17.2978968245
WEIGHTS:78.5636455574
WEIGHTS:8.2288477971
WEIGHTS:-16.9746054622
WEIGHTS:-38.3890963143
WEIGHTS:-11.3793183929
WEIGHTS:-65.9826592548
WEIGHTS:17.4291915364
WEIGHTS:-79.8076210924
WEIGHTS:-3.20591335372
WEIGHTS:-26.0858216189
WEIGHTS:-36.1058122757
WEIGHTS:-45.2927593318
WEIGHTS:-25.9301997781
WEIGHTS:-39.1008545216
WEIGHTS:26.1576243751
WEIGHTS:14.990562654
WEIGHTS:1.86188000353
WEIGHTS:8.41178290283
WEIGHTS:14.7888757145
WEIGHTS:0.0373109208542
WEIGHTS:14.4130986889
WEIGHTS:-34.323052223
WEIGHTS:69.8281138715
WEIGHTS:-19.8889327391
WEIGHTS:-32.3625913239
WEIGHTS:76.6614170515
WEIGHTS:-1.15216150013
WEIGHTS:-50.9268533283
WEIGHTS:36.0148453635
WEIGHTS:-32.157343841
WEIGHTS:-28.4126740478
WEIGHTS:-30.2263417265
WEIGHTS:-71.8292857278
WEIGHTS:-66.6187196945
WEIGHTS:53.1464443223
WEIGHTS:-31.3521484175
WEIGHTS:-31.2010326688
WEIGHTS:-17.9792076162
WEIGHTS:-7.59010479774
WEIGHTS:-7.59239127944
WEIGHTS:-92.5361128197
WEIGHTS:6.50028964574
WEIGHTS:18.4755450826
WEIGHTS:32.1901903575
WEIGHTS:-20.1338870272
WEIGHTS:-42.0456836545
WEIGHTS:-33.8713563996
WEIGHTS:7.07093995315
WEIGHTS:-30.3906015367
WEIGHTS:3.09818380824
WEIGHTS:-12.6373871787
WEIGHTS:-5.62516986677
WEIGHTS:-34.1992990256
WEIGHTS:-23.9959753641
WEIGHTS:-25.751823383
WEIGHTS:95.9408108319
WEIGHTS:7.30813770573
WEIGHTS:-25.9492794229
WEIGHTS:-20.9447605349
WEIGHTS:46.1626047119
WEIGHTS:-1.18071508356
WEIGHTS:23.994708767
WEIGHTS:-3.76524559737
WEIGHTS:-42.3785634238
WEIGHTS:-62.6661949941
WEIGHTS:-33.1470436233
WEIGHTS:-3.66337203905
WEIGHTS:-21.9192985288
WEIGHTS:-33.5544142661
WEIGHTS:55.4261659056
WEIGHTS:-3.22036005736
WEIGHTS:64.6689371508
WEIGHTS:23.034089263
WEIGHTS:91.5573910005
WEIGHTS:29.4258516412
WEIGHTS:-19.8234090774
WEIGHTS:56.7021216555
WEIGHTS:-19.6965263169
WEIGHTS:96.3159487915
WEIGHTS:16.6032876956
WEIGHTS:100.0
WEIGHTS:58.4016103282
WEIGHTS:15.6712449863
WEIGHTS:31.2580359257
WEIGHTS:1.74370337908
WEIGHTS:-34.236024505
WEIGHTS:94.7368083635
WEIGHTS:15.111972718
WEIGHTS:16.2665731668
WEIGHTS:-18.0852169713
WEIGHTS:41.2119027787
WEIGHTS:-17.6778735281
WEIGHTS:33.3066154859
WEIGHTS:-3.85257660587
WEIGHTS:-34.0911888325
WEIGHTS:-29.5256341284
WEIGHTS:-32.4519391603
WEIGHTS:-100.0
WEIGHTS:-23.5759929476
WEIGHTS:-3.26143816708
WEIGHTS:73.5616944605
WEIGHTS:65.1881651987
WEIGHTS:-45.0862322212
WEIGHTS:-25.6458783002
WEIGHTS:14.6374761093
WEIGHTS:31.0842134322
WEIGHTS:37.7859506257
WEIGHTS:-34.144743888
WEIGHTS:-0.891958929844
WEIGHTS:67.6550801593
WEIGHTS:-39.4567484373
WEIGHTS:12.0942116872
WEIGHTS:-5.61621812102
WEIGHTS:-11.4043583933
WEIGHTS:-7.27656516414
WEIGHTS:17.9772419236
WEIGHTS:-7.47077426637
WEIGHTS:8.28760764014
WEIGHTS:-6.95750768372
WEIGHTS:-53.2615015438
WEIGHTS:-26.0906850777
WEIGHTS:-10.7685880287
WEIGHTS:-23.7354592631
WEIGHTS:2.14324459519
WEIGHTS:47.3663737071
WEIGHTS:46.9411577907
WEIGHTS:-32.2724515988
WEIGHTS:-5.37399708797
WEIGHTS:-6.21464969349
WEIGHTS:-95.7785662465
WEIGHTS:-4.42543661196
WEIGHTS:-8.21816754897
WEIGHTS:-31.1344585288
WEIGHTS:-31.6138470097
WEIGHTS:-34.2373560991
WEIGHTS:7.71940390536
WEIGHTS:-80.4899229903
WEIGHTS:81.6820140141
WEIGHTS:100.0
WEIGHTS:5.58199251859
WEIGHTS:43.7684871078
WEIGHTS:-20.1207157043
WEIGHTS:-11.1081134625
WEIGHTS:-5.28751585992
WEIGHTS:-36.9479276449
WEIGHTS:-24.587592332
WEIGHTS:0.848915303725
WEIGHTS:-12.816759515
WEIGHTS:-6.99749127692
WEIGHTS:-6.601078367
WEIGHTS:-5.56419389021
WEIGHTS:-41.1801528142
WEIGHTS:-79.5922774193
WEIGHTS:-9.51359833065
WEIGHTS:55.5257257316
WEIGHTS:46.2953717963
WEIGHTS:11.0521484185
WEIGHTS:45.8711021588
WEIGHTS:-7.39578740427
WEIGHTS:-11.1140264641
WEIGHTS:-46.4526072827
WEIGHTS:63.9044103026
WEIGHTS:52.0077803433
WEIGHTS:-3.98640115164
WEIGHTS:-2.98607864829
WEIGHTS:-5.18244912101
WEIGHTS:-17.1669116807
WEIGHTS:-0.891390828537
WEIGHTS:-6.22116154766
WEIGHTS:3.20375446079
WEIGHTS:-28.0219601463
WEIGHTS:27.9726638632
WEIGHTS:-3.06442907635
WEIGHTS:-7.70396685911
WEIGHTS:-6.03558676538
WEIGHTS:-99.9867931528
WEIGHTS:10.4241567856
WEIGHTS:7.51507332925
WEIGHTS:-86.9495903673
WEIGHTS:9.33725797559
WEIGHTS:17.1117855088
WEIGHTS:21.7514715684
WEIGHTS:-6.20368015134
WEIGHTS:15.8576835183
WEIGHTS:-25.7622229231
WEIGHTS:2.99918209777
WEIGHTS:4.82100067233
WEIGHTS:-19.5296486956
WEIGHTS:-6.80362370444
WEIGHTS:-24.676330933
WEIGHTS:1.51839614755
WEIGHTS:1.45046816031
WEIGHTS:0.144857508662
WEIGHTS:3.27862765327
WEIGHTS:-4.62826841755
WEIGHTS:-2.41609601297
WEIGHTS:-1.51815720813
WEIGHTS:-1.45025202753
WEIGHTS:0.760322125591
WEIGHTS:-3.27958712019
WEIGHTS:4.62811721471
WEIGHTS:2.41647311298
CONEC:-1 194
CONEC:0 194
CONEC:1 194
CONEC:2 194
CONEC:3 194
CONEC:4 194
CONEC:5 194
CONEC:6 194
CONEC:7 194
CONEC:8 194
CONEC:9 194
CONEC:10 194
CONEC:11 194
CONEC:12 194
CONEC:13 194
CONEC:14 194
CONEC:15 194
CONEC:16 194
CONEC:17 194
CONEC:18 194
CONEC:19 194
CONEC:20 194
CONEC:21 194
CONEC:22 194
CONEC:23 194
CONEC:24 194
CONEC:25 194
CONEC:26 194
CONEC:27 194
CONEC:28 194
CONEC:29 194
CONEC:30 194
CONEC:31 194
CONEC:32 194
CONEC:33 194
CONEC:34 194
CONEC:35 194
CONEC:36 194
CONEC:37 194
CONEC:38 194
CONEC:39 194
CONEC:40 194
CONEC:41 194
CONEC:42 194
CONEC:43 194
CONEC:44 194
CONEC:45 194
CONEC:46 194
CONEC:47 194
CONEC:48 194
CONEC:49 194
CONEC:50 194
CONEC:51 194
CONEC:52 194
CONEC:53 194
CONEC:54 194
CONEC:55 194
CONEC:56 194
CONEC:57 194
CONEC:58 194
CONEC:59 194
CONEC:60 194
CONEC:61 194
CONEC:62 194
CONEC:63 194
CONEC:64 194
CONEC:65 194
CONEC:66 194
CONEC:67 194
CONEC:68 194
CONEC:69 194
CONEC:70 194
CONEC:71 194
CONEC:72 194
CONEC:73 194
CONEC:74 194
CONEC:75 194
CONEC:76 194
CONEC:77 194
CONEC:78 194
CONEC:79 194
CONEC:80 194
CONEC:81 194
CONEC:82 194
CONEC:83 194
CONEC:84 194
CONEC:85 194
CONEC:86 194
CONEC:87 194
CONEC:88 194
CONEC:89 194
CONEC:90 194
CONEC:91 194
CONEC:92 194
CONEC:93 194
CONEC:94 194
CONEC:95 194
CONEC:96 194
CONEC:97 194
CONEC:98 194
CONEC:99 194
CONEC:100 194
CONEC:101 194
CONEC:102 194
CONEC:103 194
CONEC:104 194
CONEC:105 194
CONEC:106 194
CONEC:107 194
CONEC:108 194
CONEC:109 194
CONEC:110 194
CONEC:111 194
CONEC:112 194
CONEC:113 194
CONEC:114 194
CONEC:115 194
CONEC:116 194
CONEC:117 194
CONEC:118 194
CONEC:119 194
CONEC:120 194
CONEC:121 194
CONEC:122 194
CONEC:123 194
CONEC:124 194
CONEC:125 194
CONEC:126 194
CONEC:127 194
CONEC:128 194
CONEC:129 194
CONEC:130 194
CONEC:131 194
CONEC:132 194
CONEC:133 194
CONEC:134 194
CONEC:135 194
CONEC:136 194
CONEC:137 194
CONEC:138 194
CONEC:139 194
CONEC:140 194
CONEC:141 194
CONEC:142 194
CONEC:143 194
CONEC:144 194
CONEC:145 194
CONEC:146 194
CONEC:147 194
CONEC:148 194
CONEC:149 194
CONEC:150 194
CONEC:151 194
CONEC:152 194
CONEC:153 194
CONEC:154 194
CONEC:155 194
CONEC:156 194
CONEC:157 194
CONEC:158 194
CONEC:159 194
CONEC:160 194
CONEC:161 194
CONEC:162 194
CONEC:163 194
CONEC:164 194
CONEC:165 194
CONEC:166 194
CONEC:167 194
CONEC:168 194
CONEC:169 194
CONEC:170 194
CONEC:171 194
CONEC:172 194
CONEC:173 194
CONEC:174 194
CONEC:175 194
CONEC:176 194
CONEC:177 194
CONEC:178 194
CONEC:179 194
CONEC:180 194
CONEC:181 194
CONEC:182 194
CONEC:183 194
CONEC:184 194
CONEC:185 194
CONEC:186 194
CONEC:187 194
CONEC:188 194
CONEC:189 194
CONEC:190 194
CONEC:191 194
CONEC:192 194
CONEC:193 194
CONEC:-1 195
CONEC:0 195
CONEC:1 195
CONEC:2 195
CONEC:3 195
CONEC:4 195
CONEC:5 195
CONEC:6 195
CONEC:7 195
CONEC:8 195
CONEC:9 195
CONEC:10 195
CONEC:11 195
CONEC:12 195
CONEC:13 195
CONEC:14 195
CONEC:15 195
CONEC:16 195
CONEC:17 195
CONEC:18 195
CONEC:19 195
CONEC:20 195
CONEC:21 195
CONEC:22 195
CONEC:23 195
CONEC:24 195
CONEC:25 195
CONEC:26 195
CONEC:27 195
CONEC:28 195
CONEC:29 195
CONEC:30 195
CONEC:31 195
CONEC:32 195
CONEC:33 195
CONEC:34 195
CONEC:35 195
CONEC:36 195
CONEC:37 195
CONEC:38 195
CONEC:39 195
CONEC:40 195
CONEC:41 195
CONEC:42 195
CONEC:43 195
CONEC:44 195
CONEC:45 195
CONEC:46 195
CONEC:47 195
CONEC:48 195
CONEC:49 195
CONEC:50 195
CONEC:51 195
CONEC:52 195
CONEC:53 195
CONEC:54 195
CONEC:55 195
CONEC:56 195
CONEC:57 195
CONEC:58 195
CONEC:59 195
CONEC:60 195
CONEC:61 195
CONEC:62 195
CONEC:63 195
CONEC:64 195
CONEC:65 195
CONEC:66 195
CONEC:67 195
CONEC:68 195
CONEC:69 195
CONEC:70 195
CONEC:71 195
CONEC:72 195
CONEC:73 195
CONEC:74 195
CONEC:75 195
CONEC:76 195
CONEC:77 195
CONEC:78 195
CONEC:79 195
CONEC:80 195
CONEC:81 195
CONEC:82 195
CONEC:83 195
CONEC:84 195
CONEC:85 195
CONEC:86 195
CONEC:87 195
CONEC:88 195
CONEC:89 195
CONEC:90 195
CONEC:91 195
CONEC:92 195
CONEC:93 195
CONEC:94 195
CONEC:95 195
CONEC:96 195
CONEC:97 195
CONEC:98 195
CONEC:99 195
CONEC:100 195
CONEC:101 195
CONEC:102 195
CONEC:103 195
CONEC:104 195
CONEC:105 195
CONEC:106 195
CONEC:107 195
CONEC:108 195
CONEC:109 195
CONEC:110 195
CONEC:111 195
CONEC:112 195
CONEC:113 195
CONEC:114 195
CONEC:115 195
CONEC:116 195
CONEC:117 195
CONEC:118 195
CONEC:119 195
CONEC:120 195
CONEC:121 195
CONEC:122 195
CONEC:123 195
CONEC:124 195
CONEC:125 195
CONEC:126 195
CONEC:127 195
CONEC:128 195
CONEC:129 195
CONEC:130 195
CONEC:131 195
CONEC:132 195
CONEC:133 195
CONEC:134 195
CONEC:135 195
CONEC:136 195
CONEC:137 195
CONEC:138 195
CONEC:139 195
CONEC:140 195
CONEC:141 195
CONEC:142 195
CONEC:143 195
CONEC:144 195
CONEC:145 195
CONEC:146 195
CONEC:147 195
CONEC:148 195
CONEC:149 195
CONEC:150 195
CONEC:151 195
CONEC:152 195
CONEC:153 195
CONEC:154 195
CONEC:155 195
CONEC:156 195
CONEC:157 195
CONEC:158 195
CONEC:159 195
CONEC:160 195
CONEC:161 195
CONEC:162 195
CONEC:163 195
CONEC:164 195
CONEC:165 195
CONEC:166 195
CONEC:167 195
CONEC:168 195
CONEC:169 195
CONEC:170 195
CONEC:171 195
CONEC:172 195
CONEC:173 195
CONEC:174 195
CONEC:175 195
CONEC:176 195
CONEC:177 195
CONEC:178 195
CONEC:179 195
CONEC:180 195
CONEC:181 195
CONEC:182 195
CONEC:183 195
CONEC:184 195
CONEC:185 195
CONEC:186 195
CONEC:187 195
CONEC:188 195
CONEC:189 195
CONEC:190 195
CONEC:191 195
CONEC:192 195
CONEC:193 195
CONEC:-1 196
CONEC:0 196
CONEC:1 196
CONEC:2 196
CONEC:3 196
CONEC:4 196
CONEC:5 196
CONEC:6 196
CONEC:7 196
CONEC:8 196
CONEC:9 196
CONEC:10 196
CONEC:11 196
CONEC:12 196
CONEC:13 196
CONEC:14 196
CONEC:15 196
CONEC:16 196
CONEC:17 196
CONEC:18 196
CONEC:19 196
CONEC:20 196
CONEC:21 196
CONEC:22 196
CONEC:23 196
CONEC:24 196
CONEC:25 196
CONEC:26 196
CONEC:27 196
CONEC:28 196
CONEC:29 196
CONEC:30 196
CONEC:31 196
CONEC:32 196
CONEC:33 196
CONEC:34 196
CONEC:35 196
CONEC:36 196
CONEC:37 196
CONEC:38 196
CONEC:39 196
CONEC:40 196
CONEC:41 196
CONEC:42 196
CONEC:43 196
CONEC:44 196
CONEC:45 196
CONEC:46 196
CONEC:47 196
CONEC:48 196
CONEC:49 196
CONEC:50 196
CONEC:51 196
CONEC:52 196
CONEC:53 196
CONEC:54 196
CONEC:55 196
CONEC:56 196
CONEC:57 196
CONEC:58 196
CONEC:59 196
CONEC:60 196
CONEC:61 196
CONEC:62 196
CONEC:63 196
CONEC:64 196
CONEC:65 196
CONEC:66 196
CONEC:67 196
CONEC:68 196
CONEC:69 196
CONEC:70 196
CONEC:71 196
CONEC:72 196
CONEC:73 196
CONEC:74 196
CONEC:75 196
CONEC:76 196
CONEC:77 196
CONEC:78 196
CONEC:79 196
CONEC:80 196
CONEC:81 196
CONEC:82 196
CONEC:83 196
CONEC:84 196
CONEC:85 196
CONEC:86 196
CONEC:87 196
CONEC:88 196
CONEC:89 196
CONEC:90 196
CONEC:91 196
CONEC:92 196
CONEC:93 196
CONEC:94 196
CONEC:95 196
CONEC:96 196
CONEC:97 196
CONEC:98 196
CONEC:99 196
CONEC:100 196
CONEC:101 196
CONEC:102 196
CONEC:103 196
CONEC:104 196
CONEC:105 196
CONEC:106 196
CONEC:107 196
CONEC:108 196
CONEC:109 196
CONEC:110 196
CONEC:111 196
CONEC:112 196
CONEC:113 196
CONEC:114 196
CONEC:115 196
CONEC:116 196
CONEC:117 196
CONEC:118 196
CONEC:119 196
CONEC:120 196
CONEC:121 196
CONEC:122 196
CONEC:123 196
CONEC:124 196
CONEC:125 196
CONEC:126 196
CONEC:127 196
CONEC:128 196
CONEC:129 196
CONEC:130 196
CONEC:131 196
CONEC:132 196
CONEC:133 196
CONEC:134 196
CONEC:135 196
CONEC:136 196
CONEC:137 196
CONEC:138 196
CONEC:139 196
CONEC:140 196
CONEC:141 196
CONEC:142 196
CONEC:143 196
CONEC:144 196
CONEC:145 196
CONEC:146 196
CONEC:147 196
CONEC:148 196
CONEC:149 196
CONEC:150 196
CONEC:151 196
CONEC:152 196
CONEC:153 196
CONEC:154 196
CONEC:155 196
CONEC:156 196
CONEC:157 196
CONEC:158 196
CONEC:159 196
CONEC:160 196
CONEC:161 196
CONEC:162 196
CONEC:163 196
CONEC:164 196
CONEC:165 196
CONEC:166 196
CONEC:167 196
CONEC:168 196
CONEC:169 196
CONEC:170 196
CONEC:171 196
CONEC:172 196
CONEC:173 196
CONEC:174 196
CONEC:175 196
CONEC:176 196
CONEC:177 196
CONEC:178 196
CONEC:179 196
CONEC:180 196
CONEC:181 196
CONEC:182 196
CONEC:183 196
CONEC:184 196
CONEC:185 196
CONEC:186 196
CONEC:187 196
CONEC:188 196
CONEC:189 196
CONEC:190 196
CONEC:191 196
CONEC:192 196
CONEC:193 196
CONEC:-1 197
CONEC:0 197
CONEC:1 197
CONEC:2 197
CONEC:3 197
CONEC:4 197
CONEC:5 197
CONEC:6 197
CONEC:7 197
CONEC:8 197
CONEC:9 197
CONEC:10 197
CONEC:11 197
CONEC:12 197
CONEC:13 197
CONEC:14 197
CONEC:15 197
CONEC:16 197
CONEC:17 197
CONEC:18 197
CONEC:19 197
CONEC:20 197
CONEC:21 197
CONEC:22 197
CONEC:23 197
CONEC:24 197
CONEC:25 197
CONEC:26 197
CONEC:27 197
CONEC:28 197
CONEC:29 197
CONEC:30 197
CONEC:31 197
CONEC:32 197
CONEC:33 197
CONEC:34 197
CONEC:35 197
CONEC:36 197
CONEC:37 197
CONEC:38 197
CONEC:39 197
CONEC:40 197
CONEC:41 197
CONEC:42 197
CONEC:43 197
CONEC:44 197
CONEC:45 197
CONEC:46 197
CONEC:47 197
CONEC:48 197
CONEC:49 197
CONEC:50 197
CONEC:51 197
CONEC:52 197
CONEC:53 197
CONEC:54 197
CONEC:55 197
CONEC:56 197
CONEC:57 197
CONEC:58 197
CONEC:59 197
CONEC:60 197
CONEC:61 197
CONEC:62 197
CONEC:63 197
CONEC:64 197
CONEC:65 197
CONEC:66 197
CONEC:67 197
CONEC:68 197
CONEC:69 197
CONEC:70 197
CONEC:71 197
CONEC:72 197
CONEC:73 197
CONEC:74 197
CONEC:75 197
CONEC:76 197
CONEC:77 197
CONEC:78 197
CONEC:79 197
CONEC:80 197
CONEC:81 197
CONEC:82 197
CONEC:83 197
CONEC:84 197
CONEC:85 197
CONEC:86 197
CONEC:87 197
CONEC:88 197
CONEC:89 197
CONEC:90 197
CONEC:91 197
CONEC:92 197
CONEC:93 197
CONEC:94 197
CONEC:95 197
CONEC:96 197
CONEC:97 197
CONEC:98 197
CONEC:99 197
CONEC:100 197
CONEC:101 197
CONEC:102 197
CONEC:103 197
CONEC:104 197
CONEC:105 197
CONEC:106 197
CONEC:107 197
CONEC:108 197
CONEC:109 197
CONEC:110 197
CONEC:111 197
CONEC:112 197
CONEC:113 197
CONEC:114 197
CONEC:115 197
CONEC:116 197
CONEC:117 197
CONEC:118 197
CONEC:119 197
CONEC:120 197
CONEC:121 197
CONEC:122 197
CONEC:123 197
CONEC:124 197
CONEC:125 197
CONEC:126 197
CONEC:127 197
CONEC:128 197
CONEC:129 197
CONEC:130 197
CONEC:131 197
CONEC:132 197
CONEC:133 197
CONEC:134 197
CONEC:135 197
CONEC:136 197
CONEC:137 197
CONEC:138 197
CONEC:139 197
CONEC:140 197
CONEC:141 197
CONEC:142 197
CONEC:143 197
CONEC:144 197
CONEC:145 197
CONEC:146 197
CONEC:147 197
CONEC:148 197
CONEC:149 197
CONEC:150 197
CONEC:151 197
CONEC:152 197
CONEC:153 197
CONEC:154 197
CONEC:155 197
CONEC:156 197
CONEC:157 197
CONEC:158 197
CONEC:159 197
CONEC:160 197
CONEC:161 197
CONEC:162 197
CONEC:163 197
CONEC:164 197
CONEC:165 197
CONEC:166 197
CONEC:167 197
CONEC:168 197
CONEC:169 197
CONEC:170 197
CONEC:171 197
CONEC:172 197
CONEC:173 197
CONEC:174 197
CONEC:175 197
CONEC:176 197
CONEC:177 197
CONEC:178 197
CONEC:179 197
CONEC:180 197
CONEC:181 197
CONEC:182 197
CONEC:183 197
CONEC:184 197
CONEC:185 197
CONEC:186 197
CONEC:187 197
CONEC:188 197
CONEC:189 197
CONEC:190 197
CONEC:191 197
CONEC:192 197
CONEC:193 197
CONEC:-1 198
CONEC:0 198
CONEC:1 198
CONEC:2 198
CONEC:3 198
CONEC:4 198
CONEC:5 198
CONEC:6 198
CONEC:7 198
CONEC:8 198
CONEC:9 198
CONEC:10 198
CONEC:11 198
CONEC:12 198
CONEC:13 198
CONEC:14 198
CONEC:15 198
CONEC:16 198
CONEC:17 198
CONEC:18 198
CONEC:19 198
CONEC:20 198
CONEC:21 198
CONEC:22 198
CONEC:23 198
CONEC:24 198
CONEC:25 198
CONEC:26 198
CONEC:27 198
CONEC:28 198
CONEC:29 198
CONEC:30 198
CONEC:31 198
CONEC:32 198
CONEC:33 198
CONEC:34 198
CONEC:35 198
CONEC:36 198
CONEC:37 198
CONEC:38 198
CONEC:39 198
CONEC:40 198
CONEC:41 198
CONEC:42 198
CONEC:43 198
CONEC:44 198
CONEC:45 198
CONEC:46 198
CONEC:47 198
CONEC:48 198
CONEC:49 198
CONEC:50 198
CONEC:51 198
CONEC:52 198
CONEC:53 198
CONEC:54 198
CONEC:55 198
CONEC:56 198
CONEC:57 198
CONEC:58 198
CONEC:59 198
CONEC:60 198
CONEC:61 198
CONEC:62 198
CONEC:63 198
CONEC:64 198
CONEC:65 198
CONEC:66 198
CONEC:67 198
CONEC:68 198
CONEC:69 198
CONEC:70 198
CONEC:71 198
CONEC:72 198
CONEC:73 198
CONEC:74 198
CONEC:75 198
CONEC:76 198
CONEC:77 198
CONEC:78 198
CONEC:79 198
CONEC:80 198
CONEC:81 198
CONEC:82 198
CONEC:83 198
CONEC:84 198
CONEC:85 198
CONEC:86 198
CONEC:87 198
CONEC:88 198
CONEC:89 198
CONEC:90 198
CONEC:91 198
CONEC:92 198
CONEC:93 198
CONEC:94 198
CONEC:95 198
CONEC:96 198
CONEC:97 198
CONEC:98 198
CONEC:99 198
CONEC:100 198
CONEC:101 198
CONEC:102 198
CONEC:103 198
CONEC:104 198
CONEC:105 198
CONEC:106 198
CONEC:107 198
CONEC:108 198
CONEC:109 198
CONEC:110 198
CONEC:111 198
CONEC:112 198
CONEC:113 198
CONEC:114 198
CONEC:115 198
CONEC:116 198
CONEC:117 198
CONEC:118 198
CONEC:119 198
CONEC:120 198
CONEC:121 198
CONEC:122 198
CONEC:123 198
CONEC:124 198
CONEC:125 198
CONEC:126 198
CONEC:127 198
CONEC:128 198
CONEC:129 198
CONEC:130 198
CONEC:131 198
CONEC:132 198
CONEC:133 198
CONEC:134 198
CONEC:135 198
CONEC:136 198
CONEC:137 198
CONEC:138 198
CONEC:139 198
CONEC:140 198
CONEC:141 198
CONEC:142 198
CONEC:143 198
CONEC:144 198
CONEC:145 198
CONEC:146 198
CONEC:147 198
CONEC:148 198
CONEC:149 198
CONEC:150 198
CONEC:151 198
CONEC:152 198
CONEC:153 198
CONEC:154 198
CONEC:155 198
CONEC:156 198
CONEC:157 198
CONEC:158 198
CONEC:159 198
CONEC:160 198
CONEC:161 198
CONEC:162 198
CONEC:163 198
CONEC:164 198
CONEC:165 198
CONEC:166 198
CONEC:167 198
CONEC:168 198
CONEC:169 198
CONEC:170 198
CONEC:171 198
CONEC:172 198
CONEC:173 198
CONEC:174 198
CONEC:175 198
CONEC:176 198
CONEC:177 198
CONEC:178 198
CONEC:179 198
CONEC:180 198
CONEC:181 198
CONEC:182 198
CONEC:183 198
CONEC:184 198
CONEC:185 198
CONEC:186 198
CONEC:187 198
CONEC:188 198
CONEC:189 198
CONEC:190 198
CONEC:191 198
CONEC:192 198
CONEC:193 198
CONEC:-1 199
CONEC:194 199
CONEC:195 199
CONEC:196 199
CONEC:197 199
CONEC:198 199
CONEC:-1 200
CONEC:194 200
CONEC:195 200
CONEC:196 200
CONEC:197 200
CONEC:198 200
INNO:193
INNO:192
INNO:191
INNO:190
INNO:189
INNO:188
INNO:187
INNO:186
INNO:185
INNO:184
INNO:183
INNO:182
INNO:181
INNO:180
INNO:179
INNO:178
INNO:177
INNO:176
INNO:175
INNO:174
INNO:173
INNO:172
INNO:171
INNO:170
INNO:169
INNO:168
INNO:167
INNO:166
INNO:165
INNO:164
INNO:163
INNO:162
INNO:161
INNO:160
INNO:159
INNO:158
INNO:157
INNO:156
INNO:155
INNO:154
INNO:153
INNO:152
INNO:151
INNO:150
INNO:149
INNO:148
INNO:147
INNO:146
INNO:145
INNO:144
INNO:143
INNO:142
INNO:141
INNO:140
INNO:139
INNO:138
INNO:137
INNO:136
INNO:135
INNO:134
INNO:133
INNO:132
INNO:131
INNO:130
INNO:129
INNO:128
INNO:127
INNO:126
INNO:125
INNO:124
INNO:123
INNO:122
INNO:121
INNO:120
INNO:119
INNO:118
INNO:117
INNO:116
INNO:115
INNO:114
INNO:113
INNO:112
INNO:111
INNO:110
INNO:109
INNO:108
INNO:107
INNO:106
INNO:105
INNO:104
INNO:103
INNO:102
INNO:101
INNO:100
INNO:99
INNO:98
INNO:97
INNO:96
INNO:95
INNO:94
INNO:93
INNO:92
INNO:91
INNO:90
INNO:89
INNO:88
INNO:87
INNO:86
INNO:85
INNO:84
INNO:83
INNO:82
INNO:81
INNO:80
INNO:79
INNO:78
INNO:77
INNO:76
INNO:75
INNO:74
INNO:73
INNO:72
INNO:71
INNO:70
INNO:69
INNO:68
INNO:67
INNO:66
INNO:65
INNO:64
INNO:63
INNO:62
INNO:61
INNO:60
INNO:59
INNO:58
INNO:57
INNO:56
INNO:55
INNO:54
INNO:53
INNO:52
INNO:51
INNO:50
INNO:49
INNO:48
INNO:47
INNO:46
INNO:45
INNO:44
INNO:43
INNO:42
INNO:41
INNO:40
INNO:39
INNO:38
INNO:37
INNO:36
INNO:35
INNO:34
INNO:33
INNO:32
INNO:31
INNO:30
INNO:29
INNO:28
INNO:27
INNO:26
INNO:25
INNO:24
INNO:23
INNO:22
INNO:21
INNO:20
INNO:19
INNO:18
INNO:17
INNO:16
INNO:15
INNO:14
INNO:13
INNO:12
INNO:11
INNO:10
INNO:9
INNO:8
INNO:7
INNO:6
INNO:5
INNO:4
INNO:3
INNO:2
INNO:1
INNO:0
OUTNO:199
OUTNO:200
ENI:5.38226882582 0.241484336616
ENI:127.150807194 0.766520574414
ENI:1.40320899322 0.163933793932
ENI:35.4537218106 0.807282703632
ENI:18.1980503347 0.766361493713
ENI:0.978873541541 0.171645508924
ENI:1.13618672113 0.164133755398
ENI:232.857868984 0.737334549945
ENI:1.01550760678 0.829064171192
ENI:7.96015798273 0.759815993108
ENI:1.04104258875 0.831419138892
ENI:15.0311953954 0.23912023872
ENI:16.0928316429 0.207196926645
ENI:7.87162748529 0.805092286718
ENI:1.00776205529 0.169603659975
ENI:29.7436117741 0.85
ENI:19.9785139425 0.85
ENI:28.8832609962 0.15
ENI:23.0004311999 0.15
ENI:1.98457364132 0.165217591298
ENI:15.0955865543 0.85
ENI:3.71467609218 0.849818558507
ENI:0.857880116256 0.163543997052
ENI:0.865685170545 0.155232189189
ENI:29.917364185 0.85
ENI:10.133560029 0.85
ENI:16.6369772691 0.15
ENI:7.31925598975 0.15
ENI:89.3019569467 0.15
ENI:1.23602882731 0.15
ENI:1.88087769107 0.15
ENI:1.03473402993 0.815304690842
ENI:3.55487037455 0.714192567361
ENI:0.352963528235 0.84960969603
ENI:4.21662177209 0.156137054749
ENI:9.49786027371 0.160017249654
ENI:9.50565216998 0.720562491513
ENI:0.883121175299 0.15
ENI:0.594858105543 0.15
ENI:0.633844545449 0.775861322815
ENI:0.493141841955 0.85
ENI:4.72797790153 0.85
ENI:5.08227934244 0.159668596742
ENI:2.33944933305 0.15
ENI:20.6378879871 0.15
ENI:1.609775219 0.15
ENI:33.7643866113 0.85
ENI:0.924766439401 0.15
ENI:1.9500630951 0.15
ENI:1.06632921895 0.765416723433
ENI:2.68946480687 0.725362205351
ENI:0.150054120821 0.85
ENI:0.750751366805 0.15
ENI:2.47805797606 0.15
ENI:7.41468283073 0.693993575673
ENI:0.521671732495 0.15
ENI:52.0951041112 0.15
ENI:33.7690455308 0.15
ENI:4.69417402689 0.85
ENI:0.196779918935 0.85
ENI:0.679032318763 0.15
ENI:2.7249155894 0.740944369323
ENI:0.309617179042 0.85
ENI:0.668529343471 0.15
ENI:1.64833317257 0.246996413776
ENI:28.4363006586 0.334703335937
ENI:1.15055807097 0.85
ENI:2.35115672132 0.277363300137
ENI:2.9171910568 0.285838747635
ENI:0.372722134578 0.211890792482
ENI:2.04663582178 0.802495129318
ENI:5.93143605823 0.809873278673
ENI:9.32452220872 0.275516715583
ENI:1.54252892343 0.70708793746
ENI:0.425345514702 0.15
ENI:2.31522505508 0.85
ENI:5.54885896058 0.85
ENI:5.45514401382 0.325556127691
ENI:0.26400192911 0.85
ENI:1.31119355772 0.15
ENI:43.3125814521 0.392700518419
ENI:2.1912903912 0.85
ENI:2.75213055107 0.15
ENI:0.175 0.15
ENI:0.175 0.15
ENI:0.35 0.15
ENI:0.7 0.15
ENI:0.35 0.15
ENI:0.1 0.15
ENI:0.7 0.15
ENI:0.14 0.15
ENI:0.233333333333 0.15
ENI:0.04375 0.15
ENI:0.35 0.15
ENI:0.35 0.15
ENI:0.7 0.15
ENI:0.35 0.15
ENI:0.00853658536585 0.15
ENI:0.07 0.15
ENI:0.00843373493976 0.15
ENI:0.04375 0.15
ENI:0.0538461538462 0.15
ENI:0.116666666667 0.15
ENI:0.00636363636364 0.15
ENI:0.175 0.15
ENI:0.021875 0.15
ENI:0.025 0.15
ENI:0.0134615384615 0.15
ENI:0.175 0.15
ENI:0.1 0.15
ENI:0.07 0.15
ENI:0.07 0.15
ENI:0.07 0.15
ENI:0.116666666667 0.15
ENI:0.14 0.15
ENI:0.14 0.15
ENI:0.0102941176471 0.15
ENI:0.0466666666667 0.15
ENI:0.028 0.15
ENI:0.175 0.15
ENI:0.00875 0.15
ENI:0.0538461538462 0.15
ENI:0.0466666666667 0.15
ENI:0.14 0.15
ENI:0.0777777777778 0.15
ENI:0.35 0.15
ENI:0.14 0.15
ENI:0.0875 0.15
ENI:0.0241379310345 0.15
ENI:0.0304347826087 0.15
ENI:0.00804597701149 0.15
ENI:0.1 0.15
ENI:0.14 0.15
ENI:0.0583333333333 0.15
ENI:0.14 0.15
ENI:0.35 0.15
ENI:0.233333333333 0.15
ENI:0.233333333333 0.15
ENI:0.0583333333333 0.15
ENI:0.0875 0.15
ENI:0.05 0.15
ENI:0.175 0.15
ENI:0.0233333333333 0.15
ENI:0.1 0.15
ENI:0.175 0.15
ENI:0.35 0.15
ENI:0.0194444444444 0.15
ENI:0.0388888888889 0.15
ENI:0.00714285714286 0.15
ENI:0.0225806451613 0.15
ENI:0.0368421052632 0.15
ENI:0.0636363636364 0.15
ENI:0.175 0.15
ENI:0.14 0.15
ENI:0.14 0.15
ENI:0.7 0.15
ENI:0.0875 0.15
ENI:0.14 0.15
ENI:0.35 0.15
ENI:0.116666666667 0.15
ENI:0.175 0.15
ENI:0.0538461538462 0.15
ENI:0.233333333333 0.15
ENI:0.175 0.15
ENI:0.07 0.15
ENI:0.0583333333333 0.15
ENI:0.0179487179487 0.15
ENI:0.05 0.15
ENI:0.116666666667 0.15
ENI:0.1 0.15
ENI:0.35 0.15
ENI:0.0318181818182 0.15
ENI:0.116666666667 0.15
ENI:0.175 0.15
ENI:0.116666666667 0.15
ENI:0.14 0.15
ENI:0.233333333333 0.15
ENI:0.35 0.15
ENI:0.35 0.15
ENI:0.7 0.15
ENI:0.0184210526316 0.15
ENI:0.14 0.15
ENI:0.0137254901961 0.15
ENI:0.14 0.15
ENI:0.0875 0.15
ENI:0.0291666666667 0.15
ENI:0.175 0.15
ENI:0.0636363636364 0.15
ENI:0.116666666667 0.15
ENI:0.0127272727273 0.15
ENI:0.116666666667 0.15
ENI:0.0777777777778 0.15
ENI:0.233333333333 0.15
ENI:0.0155555555556 0.15
DEO:1.42857142857 -0.214285714286
DEO:1.42857142857 -0.214285714286
