# Supplementary material for: AutoGrow4: an open-source genetic algorithm for de novo drug design and lead optimization
Source: J Cheminform. 2020 Apr 17;12:25. doi: 10.1186/s13321-020-00429-4 (PMC7165399; doi:10.1186/s13321-020-00429-4)
Supplement: Supplementary file 1 — Additional file 1. The Additional file includes detailed descriptions of the AutoGrow 3.1.3 and AutoGrow4 parameters used in the benchmark and PARP-1 runs. It also includes Figures S1, S2, and S3, referenced in the text. [file 13321_2020_429_MOESM1_ESM.zip › autogrow4-4.0.0/autogrow/docking/scoring/nn_score_exe/nnscore1/networks/top_24_networks/22.net]

WEIGHTS:-0.358399303563
WEIGHTS:8.72333001367
WEIGHTS:12.5495348874
WEIGHTS:-63.6763497712
WEIGHTS:-51.3619340327
WEIGHTS:100.0
WEIGHTS:-2.1295918051
WEIGHTS:58.9446003408
WEIGHTS:-33.8948835276
WEIGHTS:-34.9563164673
WEIGHTS:84.2159320632
WEIGHTS:12.2089078771
WEIGHTS:23.725645101
WEIGHTS:-0.624348493245
WEIGHTS:18.1148843981
WEIGHTS:5.7759271076
WEIGHTS:2.11223299713
WEIGHTS:-18.5747683908
WEIGHTS:-4.51154036858
WEIGHTS:-13.5825117464
WEIGHTS:-25.1217584789
WEIGHTS:-0.0196901497722
WEIGHTS:31.3700619238
WEIGHTS:-100.0
WEIGHTS:-6.61698028557
WEIGHTS:26.6081326098
WEIGHTS:86.0244200981
WEIGHTS:25.7425944632
WEIGHTS:28.6822512034
WEIGHTS:33.2053647406
WEIGHTS:-23.6109278192
WEIGHTS:-41.9158908683
WEIGHTS:-24.0774986846
WEIGHTS:16.1311379593
WEIGHTS:-2.60372850286
WEIGHTS:-21.1921388259
WEIGHTS:3.80034534654
WEIGHTS:-10.1000887059
WEIGHTS:19.0034025718
WEIGHTS:22.1645864926
WEIGHTS:3.56050011101
WEIGHTS:3.53881341594
WEIGHTS:42.4893268257
WEIGHTS:16.1355367328
WEIGHTS:-28.4876111364
WEIGHTS:16.8392472729
WEIGHTS:44.2779100939
WEIGHTS:-20.7146741571
WEIGHTS:28.2016863729
WEIGHTS:17.7126525774
WEIGHTS:-4.17600557419
WEIGHTS:3.49111721106
WEIGHTS:-23.8677689588
WEIGHTS:34.038729086
WEIGHTS:-33.4422160258
WEIGHTS:-0.691163831544
WEIGHTS:-32.2605521727
WEIGHTS:-10.6687328644
WEIGHTS:-63.97984706
WEIGHTS:-6.2951269948
WEIGHTS:21.3586634543
WEIGHTS:-41.5259045391
WEIGHTS:-5.85024212991
WEIGHTS:32.4594515571
WEIGHTS:17.7324542772
WEIGHTS:-51.0503482899
WEIGHTS:-15.0721911649
WEIGHTS:11.5226596938
WEIGHTS:23.8370348964
WEIGHTS:-30.7147394075
WEIGHTS:77.9472244302
WEIGHTS:-32.1636027469
WEIGHTS:-11.3177743148
WEIGHTS:9.26651986734
WEIGHTS:-41.116802447
WEIGHTS:-24.0836207763
WEIGHTS:-24.7013540157
WEIGHTS:-98.7951823042
WEIGHTS:-31.0802779023
WEIGHTS:-3.95101560649
WEIGHTS:6.78762958097
WEIGHTS:3.99625231514
WEIGHTS:-27.1465423628
WEIGHTS:-20.5308324843
WEIGHTS:-40.0688193837
WEIGHTS:16.9015824588
WEIGHTS:-81.7720831693
WEIGHTS:-29.914728745
WEIGHTS:-34.6256992373
WEIGHTS:-32.8185920717
WEIGHTS:-5.71372130072
WEIGHTS:19.4887061408
WEIGHTS:17.1132113522
WEIGHTS:-48.586277815
WEIGHTS:11.8446653129
WEIGHTS:22.9219023429
WEIGHTS:11.8209687297
WEIGHTS:-27.3628905433
WEIGHTS:6.59486060949
WEIGHTS:-0.0228555259124
WEIGHTS:9.25228362161
WEIGHTS:-10.9470904502
WEIGHTS:35.2750649574
WEIGHTS:17.8765064145
WEIGHTS:7.5636425034
WEIGHTS:-16.6965829731
WEIGHTS:-37.5729246784
WEIGHTS:-95.3013770573
WEIGHTS:5.97884903604
WEIGHTS:81.9328884459
WEIGHTS:-32.1083109556
WEIGHTS:-100.0
WEIGHTS:-0.390314985135
WEIGHTS:-2.07977684759
WEIGHTS:-2.46002232946
WEIGHTS:-2.83459287238
WEIGHTS:3.24400224258
WEIGHTS:7.65990568381
WEIGHTS:12.5684567923
WEIGHTS:-1.46707493709
WEIGHTS:71.9743085024
WEIGHTS:0.0994725755361
WEIGHTS:-14.2045441113
WEIGHTS:-2.99109513471
WEIGHTS:-2.09953425813
WEIGHTS:52.8100133146
WEIGHTS:39.6297339321
WEIGHTS:-46.8056465059
WEIGHTS:3.07059536512
WEIGHTS:16.3233861894
WEIGHTS:-7.91918442378
WEIGHTS:1.68014364166
WEIGHTS:0.225862331189
WEIGHTS:-0.599756868274
WEIGHTS:-12.3252431638
WEIGHTS:-1.04257399081
WEIGHTS:-0.836393148019
WEIGHTS:2.0042746753
WEIGHTS:2.3454268783
WEIGHTS:-7.50717881995
WEIGHTS:4.54335966895
WEIGHTS:-24.7048567568
WEIGHTS:40.2717068852
WEIGHTS:-5.78744851799
WEIGHTS:5.50742404233
WEIGHTS:-10.4383261101
WEIGHTS:17.4434008131
WEIGHTS:-9.07654020885
WEIGHTS:-0.406235482387
WEIGHTS:46.5597726446
WEIGHTS:28.3680260707
WEIGHTS:-43.5029647606
WEIGHTS:88.8127807635
WEIGHTS:-0.620582759443
WEIGHTS:-3.28680888327
WEIGHTS:-0.823229141501
WEIGHTS:95.4642976497
WEIGHTS:8.72476743476
WEIGHTS:-15.4941030284
WEIGHTS:25.6106213407
WEIGHTS:-98.2014319511
WEIGHTS:5.47185570369
WEIGHTS:0.546805167447
WEIGHTS:-10.2952807959
WEIGHTS:32.815444906
WEIGHTS:30.849960557
WEIGHTS:25.6516547158
WEIGHTS:-29.5364367575
WEIGHTS:45.311930914
WEIGHTS:7.0106224089
WEIGHTS:-0.605045457943
WEIGHTS:78.2033048178
WEIGHTS:-17.0525453242
WEIGHTS:-3.71559567977
WEIGHTS:-20.4342890934
WEIGHTS:-2.74319499952
WEIGHTS:-2.8878496762
WEIGHTS:-10.6971902172
WEIGHTS:-0.299804162838
WEIGHTS:-0.822345354524
WEIGHTS:-17.1664958464
WEIGHTS:-11.6507889997
WEIGHTS:19.4021190515
WEIGHTS:48.4307742758
WEIGHTS:1.00128732416
WEIGHTS:19.4204233896
WEIGHTS:-7.98584494258
WEIGHTS:-0.772048939656
WEIGHTS:-7.85747049079
WEIGHTS:24.5378650253
WEIGHTS:9.24793028879
WEIGHTS:7.29693640279
WEIGHTS:-3.25659735488
WEIGHTS:0.0325130446604
WEIGHTS:6.09674744498
WEIGHTS:3.40902984767
WEIGHTS:25.9792555596
WEIGHTS:32.5486135377
WEIGHTS:32.8631785876
WEIGHTS:72.0320275303
WEIGHTS:-100.0
WEIGHTS:24.3638443808
WEIGHTS:74.290768599
WEIGHTS:-24.5480315491
WEIGHTS:-17.619017692
WEIGHTS:-69.716703585
WEIGHTS:-41.321898647
WEIGHTS:-100.0
WEIGHTS:-25.5263319838
WEIGHTS:-19.9055410658
WEIGHTS:6.49074238053
WEIGHTS:3.48114217267
WEIGHTS:-98.7935414585
WEIGHTS:-17.3580644558
WEIGHTS:-29.7573664987
WEIGHTS:4.20176504195
WEIGHTS:13.5050186252
WEIGHTS:4.40417062285
WEIGHTS:34.7232073416
WEIGHTS:-37.6153795336
WEIGHTS:-43.9168414056
WEIGHTS:-78.3406389568
WEIGHTS:37.3872061582
WEIGHTS:-100.0
WEIGHTS:4.71397076765
WEIGHTS:-25.6088157211
WEIGHTS:-27.6525154647
WEIGHTS:39.6415534352
WEIGHTS:-10.212132381
WEIGHTS:-6.86119696074
WEIGHTS:-16.1473717827
WEIGHTS:19.5838615299
WEIGHTS:-8.23181243047
WEIGHTS:-0.925157610498
WEIGHTS:-28.7682207794
WEIGHTS:-22.6676065707
WEIGHTS:18.3735746396
WEIGHTS:12.2928917114
WEIGHTS:-37.6785430295
WEIGHTS:69.1676153322
WEIGHTS:6.71057083296
WEIGHTS:-97.3939860123
WEIGHTS:-22.0542392114
WEIGHTS:26.2041218045
WEIGHTS:19.710418038
WEIGHTS:-4.68907283049
WEIGHTS:19.4517995483
WEIGHTS:-100.0
WEIGHTS:-4.09679913566
WEIGHTS:-77.5755681593
WEIGHTS:-59.2320608473
WEIGHTS:69.628354699
WEIGHTS:57.5176605025
WEIGHTS:0.617705728401
WEIGHTS:-28.4319012296
WEIGHTS:-22.305635848
WEIGHTS:-54.1305516524
WEIGHTS:-51.3336187011
WEIGHTS:-99.8747147938
WEIGHTS:42.9768350917
WEIGHTS:-73.6645541417
WEIGHTS:-16.7301803324
WEIGHTS:12.49569866
WEIGHTS:-61.9117161764
WEIGHTS:-30.1390490616
WEIGHTS:13.2154110108
WEIGHTS:-87.0632219903
WEIGHTS:41.9393095926
WEIGHTS:-12.1670889739
WEIGHTS:72.8414565701
WEIGHTS:16.067906836
WEIGHTS:31.1401479773
WEIGHTS:92.2791567596
WEIGHTS:-48.2858240832
WEIGHTS:-11.6631756005
WEIGHTS:18.3391961973
WEIGHTS:26.1318088845
WEIGHTS:-0.296394173823
WEIGHTS:19.4564991155
WEIGHTS:8.6947084246
WEIGHTS:9.81653320858
WEIGHTS:62.0377192926
WEIGHTS:-20.0712636473
WEIGHTS:14.9751255496
WEIGHTS:11.7373149671
WEIGHTS:35.9221321747
WEIGHTS:-100.0
WEIGHTS:-48.8940082417
WEIGHTS:63.8315171678
WEIGHTS:26.4891017455
WEIGHTS:-12.7468890088
WEIGHTS:23.5022426694
WEIGHTS:-11.1470952097
WEIGHTS:53.4960370994
WEIGHTS:11.5208102361
WEIGHTS:8.53210490992
WEIGHTS:-30.0574562885
WEIGHTS:-72.6844287614
WEIGHTS:-76.4392391344
WEIGHTS:-19.1086255731
WEIGHTS:16.3775778526
WEIGHTS:19.01964585
WEIGHTS:-16.8922390641
WEIGHTS:1.96070447902
WEIGHTS:-10.9552873575
WEIGHTS:-88.1300215725
WEIGHTS:-30.7587981059
WEIGHTS:9.50654002119
WEIGHTS:4.42872791418
WEIGHTS:1.45932485709
WEIGHTS:12.1317132674
WEIGHTS:5.44791992294
WEIGHTS:-11.2912358674
WEIGHTS:1.07045165094
WEIGHTS:-21.2351576662
WEIGHTS:27.3701770528
WEIGHTS:5.74981406985
WEIGHTS:3.96890957091
WEIGHTS:9.86657562561
WEIGHTS:-1.65780115384
WEIGHTS:-71.2959954373
WEIGHTS:-3.46692739906
WEIGHTS:58.3417041255
WEIGHTS:7.60614293595
WEIGHTS:-23.2012685984
WEIGHTS:10.4357338224
WEIGHTS:-4.73340408759
WEIGHTS:5.29884604739
WEIGHTS:4.31773790065
WEIGHTS:-17.8985491388
WEIGHTS:0.506876612109
WEIGHTS:6.35540557353
WEIGHTS:-20.308044478
WEIGHTS:18.2910688728
WEIGHTS:-9.85136069494
WEIGHTS:-7.34956690367
WEIGHTS:23.8509764888
WEIGHTS:100.0
WEIGHTS:7.14512399588
WEIGHTS:14.2995698709
WEIGHTS:2.42182627186
WEIGHTS:19.7623463292
WEIGHTS:6.90063164346
WEIGHTS:3.99889313617
WEIGHTS:-3.08933882029
WEIGHTS:-12.0621501864
WEIGHTS:-51.0237852079
WEIGHTS:17.54475801
WEIGHTS:3.16732100914
WEIGHTS:3.49728203102
WEIGHTS:5.32896314567
WEIGHTS:-26.8807408392
WEIGHTS:-16.3199296774
WEIGHTS:-34.1838349639
WEIGHTS:90.3020165691
WEIGHTS:80.5298981481
WEIGHTS:28.2948238096
WEIGHTS:-31.2001787981
WEIGHTS:17.3057948403
WEIGHTS:-12.1953690941
WEIGHTS:50.4484521606
WEIGHTS:-53.1476586736
WEIGHTS:-45.8626216986
WEIGHTS:24.7755638455
WEIGHTS:2.49776638526
WEIGHTS:4.10969694501
WEIGHTS:-43.6737006178
WEIGHTS:21.2635410373
WEIGHTS:4.96507383288
WEIGHTS:18.4853449494
WEIGHTS:-81.5496777268
WEIGHTS:-0.502425969125
WEIGHTS:15.4997303789
WEIGHTS:4.10918196539
WEIGHTS:4.4437507229
WEIGHTS:-12.8835091305
WEIGHTS:8.33500972149
WEIGHTS:11.5131485576
WEIGHTS:-16.902776014
WEIGHTS:31.3770507374
WEIGHTS:3.89998729797
WEIGHTS:20.5900094671
WEIGHTS:2.1340956969
WEIGHTS:95.3959553168
WEIGHTS:2.8154746725
WEIGHTS:-18.6881507048
WEIGHTS:12.0004180013
WEIGHTS:26.4994125007
WEIGHTS:4.17064314536
WEIGHTS:29.3022292369
WEIGHTS:0.119678064349
WEIGHTS:19.4231051141
WEIGHTS:-13.1305829409
WEIGHTS:-53.9683030636
WEIGHTS:19.0771227772
WEIGHTS:18.7327829082
WEIGHTS:17.8669223088
WEIGHTS:39.3343571785
WEIGHTS:62.0094348089
WEIGHTS:100.0
WEIGHTS:58.885342281
WEIGHTS:-7.75573217825
WEIGHTS:99.7220811299
WEIGHTS:11.1210526801
WEIGHTS:45.1419483125
WEIGHTS:18.3876714669
WEIGHTS:26.9293294192
WEIGHTS:-21.9355698424
WEIGHTS:-13.0579805064
WEIGHTS:6.80434269591
WEIGHTS:24.3064061323
WEIGHTS:-14.8637398382
WEIGHTS:-23.3816461175
WEIGHTS:-31.8542816874
WEIGHTS:21.4949845574
WEIGHTS:2.51063945463
WEIGHTS:9.75532073613
WEIGHTS:56.2720396468
WEIGHTS:14.5290138638
WEIGHTS:61.1608811829
WEIGHTS:-100.0
WEIGHTS:-47.5940576374
WEIGHTS:17.3453380421
WEIGHTS:-1.85510469246
WEIGHTS:12.4628567494
WEIGHTS:19.9526354847
WEIGHTS:7.13326227077
WEIGHTS:89.8160460684
WEIGHTS:-17.3997246091
WEIGHTS:3.24296225701
WEIGHTS:-8.8458657053
WEIGHTS:4.33217995019
WEIGHTS:-1.57388014868
WEIGHTS:-18.6391828994
WEIGHTS:-57.2870048446
WEIGHTS:16.5628484029
WEIGHTS:-46.082860972
WEIGHTS:-29.3429771937
WEIGHTS:-15.7092890347
WEIGHTS:9.86751430137
WEIGHTS:4.05073367459
WEIGHTS:8.76735159899
WEIGHTS:-75.9343870362
WEIGHTS:29.9551959411
WEIGHTS:36.3750583621
WEIGHTS:-14.4659337446
WEIGHTS:4.46703200315
WEIGHTS:49.7369829179
WEIGHTS:-7.92926322658
WEIGHTS:-2.7851347225
WEIGHTS:43.3559115015
WEIGHTS:-10.0965860924
WEIGHTS:-1.24726334134
WEIGHTS:-10.6123536222
WEIGHTS:19.1326385988
WEIGHTS:-43.395717854
WEIGHTS:-55.409830004
WEIGHTS:5.28500174224
WEIGHTS:-84.8087074775
WEIGHTS:-73.5553677403
WEIGHTS:95.922079438
WEIGHTS:-27.4230623398
WEIGHTS:-8.35350470885
WEIGHTS:-1.38134686076
WEIGHTS:-7.9420216451
WEIGHTS:38.1324390664
WEIGHTS:42.3025368586
WEIGHTS:-18.5346540891
WEIGHTS:-53.2105287759
WEIGHTS:-13.9828877226
WEIGHTS:9.55931061635
WEIGHTS:52.8670548981
WEIGHTS:2.03857921898
WEIGHTS:-7.05022449174
WEIGHTS:-12.2774758828
WEIGHTS:0.781313740606
WEIGHTS:2.76728955285
WEIGHTS:-60.9745168771
WEIGHTS:-7.70145463372
WEIGHTS:15.6776086911
WEIGHTS:21.7215363759
WEIGHTS:-81.0627584572
WEIGHTS:49.8156672094
WEIGHTS:-13.9304864256
WEIGHTS:53.115473364
WEIGHTS:28.2778343766
WEIGHTS:18.3463591917
WEIGHTS:-12.9805062878
WEIGHTS:-0.574071093105
WEIGHTS:4.04135878492
WEIGHTS:22.8449083391
WEIGHTS:11.4613773316
WEIGHTS:70.4032855644
WEIGHTS:19.473231626
WEIGHTS:19.1887512944
WEIGHTS:-4.34607273703
WEIGHTS:-46.7241120674
WEIGHTS:11.9210627857
WEIGHTS:46.066495229
WEIGHTS:100.0
WEIGHTS:-93.4258373915
WEIGHTS:-100.0
WEIGHTS:12.0897395196
WEIGHTS:-0.194628812122
WEIGHTS:-4.41295302277
WEIGHTS:-22.4700388412
WEIGHTS:-0.908171244739
WEIGHTS:-33.8782004488
WEIGHTS:1.38969530917
WEIGHTS:-1.46580223406
WEIGHTS:64.8849925129
WEIGHTS:0.472068114141
WEIGHTS:15.1961826093
WEIGHTS:-7.37231022803
WEIGHTS:2.18613969883
WEIGHTS:72.9962554185
WEIGHTS:-1.69124621813
WEIGHTS:64.2125967134
WEIGHTS:2.40959290497
WEIGHTS:12.0305321384
WEIGHTS:21.5658676793
WEIGHTS:6.07679379827
WEIGHTS:0.146940826204
WEIGHTS:0.13184431194
WEIGHTS:-97.3004971238
WEIGHTS:-0.189429168028
WEIGHTS:0.436006088636
WEIGHTS:-17.1283851441
WEIGHTS:5.92362978546
WEIGHTS:19.070661572
WEIGHTS:-32.3490974015
WEIGHTS:100.0
WEIGHTS:-14.3070563717
WEIGHTS:-0.917939183967
WEIGHTS:-6.84056355597
WEIGHTS:-42.4007619047
WEIGHTS:8.76232528386
WEIGHTS:29.4457367901
WEIGHTS:-0.020048505219
WEIGHTS:65.28313266
WEIGHTS:26.02151116
WEIGHTS:1.69538893788
WEIGHTS:-22.5250384371
WEIGHTS:4.51815833659
WEIGHTS:-1.03242170743
WEIGHTS:0.348698881472
WEIGHTS:8.96843748228
WEIGHTS:-100.0
WEIGHTS:-7.94008218408
WEIGHTS:-29.3940788541
WEIGHTS:-57.8748902954
WEIGHTS:-3.88448175242
WEIGHTS:6.1441887012
WEIGHTS:6.33711857691
WEIGHTS:-10.5093924897
WEIGHTS:82.9079268477
WEIGHTS:10.0542448737
WEIGHTS:-99.538698149
WEIGHTS:7.67810754283
WEIGHTS:-7.88142301519
WEIGHTS:0.0574399018086
WEIGHTS:12.2517228021
WEIGHTS:-4.76364009589
WEIGHTS:-2.36192708487
WEIGHTS:-53.9542588795
WEIGHTS:0.736183851643
WEIGHTS:-25.6524822579
WEIGHTS:4.38162692338
WEIGHTS:-0.95719129541
WEIGHTS:0.0813715973782
WEIGHTS:27.5548837069
WEIGHTS:2.91242146784
WEIGHTS:23.542506063
WEIGHTS:-18.5293746882
WEIGHTS:2.52415012138
WEIGHTS:-1.08910339095
WEIGHTS:-27.0666031258
WEIGHTS:0.447406550281
WEIGHTS:17.5354913724
WEIGHTS:18.7998896482
WEIGHTS:0.89030959931
WEIGHTS:22.4897749079
WEIGHTS:8.66667334371
WEIGHTS:0.307755473419
WEIGHTS:-7.81674907423
WEIGHTS:-1.884778341
WEIGHTS:-2.30445808852
WEIGHTS:1.81000925724
WEIGHTS:56.2477720075
WEIGHTS:3.79757563155
WEIGHTS:-29.7885352038
WEIGHTS:-10.480498956
WEIGHTS:5.18975042673
WEIGHTS:15.5633388673
WEIGHTS:-13.2959896219
WEIGHTS:3.59216517011
WEIGHTS:25.939078225
WEIGHTS:4.07280751928
WEIGHTS:-15.6484384832
WEIGHTS:11.1733691148
WEIGHTS:-6.38469306159
WEIGHTS:-9.64344470704
WEIGHTS:-4.23471862987
WEIGHTS:-19.0299495948
WEIGHTS:42.8045606976
WEIGHTS:-10.1166467478
WEIGHTS:-4.3026236394
WEIGHTS:39.7257631945
WEIGHTS:-4.76999376792
WEIGHTS:16.4417192136
WEIGHTS:78.2418295681
WEIGHTS:100.0
WEIGHTS:-7.24894506446
WEIGHTS:25.2664293794
WEIGHTS:-29.7248087572
WEIGHTS:0.696559969644
WEIGHTS:40.9334472679
WEIGHTS:12.7571898755
WEIGHTS:5.03153989034
WEIGHTS:89.7622512662
WEIGHTS:-92.0891651537
WEIGHTS:-11.1909957771
WEIGHTS:21.6080090925
WEIGHTS:74.5782872779
WEIGHTS:15.4537465609
WEIGHTS:-2.01606731162
WEIGHTS:-5.57233110704
WEIGHTS:-13.433005511
WEIGHTS:35.0954016721
WEIGHTS:-17.7420654043
WEIGHTS:-38.4610115003
WEIGHTS:8.05202112352
WEIGHTS:14.0220406834
WEIGHTS:14.0471975182
WEIGHTS:-6.60208554524
WEIGHTS:42.0818560837
WEIGHTS:-1.01266176708
WEIGHTS:2.94220663116
WEIGHTS:5.42973488203
WEIGHTS:-38.6886305403
WEIGHTS:-3.00882576367
WEIGHTS:13.0831241914
WEIGHTS:-7.04190353094
WEIGHTS:19.6333076393
WEIGHTS:5.57006566292
WEIGHTS:-22.3381839391
WEIGHTS:19.7560901509
WEIGHTS:31.679329205
WEIGHTS:10.5108603975
WEIGHTS:-3.10688742246
WEIGHTS:9.80953240805
WEIGHTS:-5.05904285861
WEIGHTS:16.2670131824
WEIGHTS:75.4489995125
WEIGHTS:-5.76678974944
WEIGHTS:-27.1070437799
WEIGHTS:-29.4505209909
WEIGHTS:11.4875900116
WEIGHTS:-0.717533499115
WEIGHTS:18.2539949216
WEIGHTS:12.7704275155
WEIGHTS:-2.84549745318
WEIGHTS:-56.8536353963
WEIGHTS:5.12347818833
WEIGHTS:-7.03535513584
WEIGHTS:1.22579098253
WEIGHTS:18.0032561051
WEIGHTS:1.4784858361
WEIGHTS:4.80126126411
WEIGHTS:-5.2277154538
WEIGHTS:-88.6490728599
WEIGHTS:28.0055092635
WEIGHTS:1.79058757932
WEIGHTS:3.07063260819
WEIGHTS:-10.1102557836
WEIGHTS:-4.65930994046
WEIGHTS:10.1334944205
WEIGHTS:-100.0
WEIGHTS:-17.9462285089
WEIGHTS:-14.6661610608
WEIGHTS:28.1178549574
WEIGHTS:1.54583269051
WEIGHTS:29.6130477568
WEIGHTS:13.2930391851
WEIGHTS:-7.51847590602
WEIGHTS:21.2157880413
WEIGHTS:25.4248276105
WEIGHTS:4.35892209109
WEIGHTS:-1.85929565503
WEIGHTS:22.065133145
WEIGHTS:37.6620725418
WEIGHTS:14.939779006
WEIGHTS:-14.7560843636
WEIGHTS:-3.6193724866
WEIGHTS:-2.60112281546
WEIGHTS:0.628301666856
WEIGHTS:4.4652741266
WEIGHTS:-8.17405108772
WEIGHTS:-1.54572067077
WEIGHTS:8.21968484475
WEIGHTS:-36.0210986018
WEIGHTS:-5.27849561538
WEIGHTS:35.9818030513
WEIGHTS:5.00786201763
WEIGHTS:41.3842119401
WEIGHTS:2.92599285107
WEIGHTS:-3.59394657264
WEIGHTS:-44.9841812455
WEIGHTS:-13.0117337638
WEIGHTS:-2.11343961977
WEIGHTS:-31.8947160776
WEIGHTS:0.706764431144
WEIGHTS:-15.1570075905
WEIGHTS:-5.22276085297
WEIGHTS:-6.13918490007
WEIGHTS:-8.55497098235
WEIGHTS:-14.2164552498
WEIGHTS:-1.08445223436
WEIGHTS:-1.39762341147
WEIGHTS:-84.3696762293
WEIGHTS:-2.13666095076
WEIGHTS:-2.1217592479
WEIGHTS:-6.06265412945
WEIGHTS:-3.69111354722
WEIGHTS:-18.0637118562
WEIGHTS:54.4450655467
WEIGHTS:-77.9583943729
WEIGHTS:54.9057954433
WEIGHTS:-22.9159544605
WEIGHTS:1.18036957167
WEIGHTS:0.643172665416
WEIGHTS:5.29596957992
WEIGHTS:-100.0
WEIGHTS:-2.31291139374
WEIGHTS:-19.0846816797
WEIGHTS:19.7196416133
WEIGHTS:3.92948815017
WEIGHTS:29.6135670129
WEIGHTS:3.96679856079
WEIGHTS:-2.22863395037
WEIGHTS:-2.50221102112
WEIGHTS:-5.16636350593
WEIGHTS:-3.88773704771
WEIGHTS:21.4685289173
WEIGHTS:4.33670822459
WEIGHTS:-9.9621862604
WEIGHTS:5.25697600511
WEIGHTS:-9.26016394369
WEIGHTS:-18.3961733764
WEIGHTS:71.4444191231
WEIGHTS:-69.8659579748
WEIGHTS:24.3959778107
WEIGHTS:35.829825961
WEIGHTS:49.3786172613
WEIGHTS:-7.4735765366
WEIGHTS:-2.4767393818
WEIGHTS:-11.3451931594
WEIGHTS:-2.77856538093
WEIGHTS:11.1471952664
WEIGHTS:-9.87230731785
WEIGHTS:-3.02412143569
WEIGHTS:-10.00326325
WEIGHTS:3.60570979824
WEIGHTS:-2.61025906451
WEIGHTS:-3.08959711932
WEIGHTS:-49.8553544076
WEIGHTS:19.8117075867
WEIGHTS:65.2807548671
WEIGHTS:-21.2527511664
WEIGHTS:2.71454172235
WEIGHTS:-35.0145410772
WEIGHTS:-41.4374738711
WEIGHTS:-2.51885044562
WEIGHTS:-3.64867421052
WEIGHTS:8.73608433872
WEIGHTS:7.16331649775
WEIGHTS:-6.16695057027
WEIGHTS:0.149376008348
WEIGHTS:-2.35459842978
WEIGHTS:-12.9375272999
WEIGHTS:-1.98944912553
WEIGHTS:-100.0
WEIGHTS:6.85969958648
WEIGHTS:-100.0
WEIGHTS:-0.593396491071
WEIGHTS:75.3386389803
WEIGHTS:5.83759946879
WEIGHTS:-20.580498265
WEIGHTS:-9.8599531514
WEIGHTS:83.3723716613
WEIGHTS:-46.1336793557
WEIGHTS:33.8246725877
WEIGHTS:-38.9332636312
WEIGHTS:8.51772134709
WEIGHTS:-33.974102338
WEIGHTS:7.22805577369
WEIGHTS:1.04174426424
WEIGHTS:-0.257809395842
WEIGHTS:-19.9925020003
WEIGHTS:25.6351305687
WEIGHTS:32.3183913118
WEIGHTS:-32.6703228756
WEIGHTS:-67.3104818618
WEIGHTS:37.336151076
WEIGHTS:8.61220159226
WEIGHTS:-13.7691734722
WEIGHTS:-52.2942687375
WEIGHTS:2.49676484585
WEIGHTS:-15.6890792322
WEIGHTS:-46.4524023804
WEIGHTS:-5.41873404496
WEIGHTS:33.0240136433
WEIGHTS:-2.58073927226
WEIGHTS:34.1074483483
WEIGHTS:-11.8061992134
WEIGHTS:-13.3284672655
WEIGHTS:-12.0205828895
WEIGHTS:-39.1800781157
WEIGHTS:8.18401826521
WEIGHTS:-13.6968154621
WEIGHTS:-12.1434079916
WEIGHTS:-12.3714335939
WEIGHTS:-7.83191756012
WEIGHTS:-14.1215333287
WEIGHTS:61.6829359802
WEIGHTS:63.6814623815
WEIGHTS:12.4714785436
WEIGHTS:44.8639169841
WEIGHTS:33.5575830546
WEIGHTS:-18.1727840552
WEIGHTS:40.4835148505
WEIGHTS:-13.925282852
WEIGHTS:-16.8661049185
WEIGHTS:47.7871823858
WEIGHTS:22.6732279541
WEIGHTS:-9.5933295468
WEIGHTS:7.30877263283
WEIGHTS:15.9926303826
WEIGHTS:1.90906690543
WEIGHTS:-24.0960190559
WEIGHTS:-15.5131737237
WEIGHTS:37.2207484239
WEIGHTS:37.3402794877
WEIGHTS:-23.2453329186
WEIGHTS:-3.13263714901
WEIGHTS:28.0002538636
WEIGHTS:10.0938083423
WEIGHTS:-18.7165082956
WEIGHTS:10.8105735789
WEIGHTS:4.31428015586
WEIGHTS:-26.3117736716
WEIGHTS:0.390594105602
WEIGHTS:18.57162436
WEIGHTS:-13.268274199
WEIGHTS:48.6940949358
WEIGHTS:10.0287884285
WEIGHTS:36.2567225027
WEIGHTS:-16.096816824
WEIGHTS:74.6321229733
WEIGHTS:-20.2598010134
WEIGHTS:-9.62064104547
WEIGHTS:34.6994232759
WEIGHTS:4.33997858087
WEIGHTS:36.8658563496
WEIGHTS:16.3690309916
WEIGHTS:42.7116361595
WEIGHTS:14.8489031592
WEIGHTS:30.154669474
WEIGHTS:-17.7162459457
WEIGHTS:0.689791744125
WEIGHTS:-0.374721221002
WEIGHTS:43.8640675127
WEIGHTS:-0.919222249321
WEIGHTS:42.8523338678
WEIGHTS:-5.73045479613
WEIGHTS:42.3486077669
WEIGHTS:-8.37562792077
WEIGHTS:34.1051498955
WEIGHTS:-20.9247741632
WEIGHTS:-13.6224169557
WEIGHTS:-27.5909431266
WEIGHTS:18.3835566422
WEIGHTS:-100.0
WEIGHTS:-1.97079504668
WEIGHTS:6.19952162611
WEIGHTS:-28.4800168404
WEIGHTS:56.9518306014
WEIGHTS:-25.7566661163
WEIGHTS:-31.9801252918
WEIGHTS:25.2521088971
WEIGHTS:36.4115771737
WEIGHTS:72.4240954698
WEIGHTS:-7.33201837962
WEIGHTS:-5.21723236746
WEIGHTS:26.5157179814
WEIGHTS:-22.5500682449
WEIGHTS:-3.10580136133
WEIGHTS:-35.4155948367
WEIGHTS:1.21856487842
WEIGHTS:0.871587434561
WEIGHTS:12.2365310903
WEIGHTS:-9.84592340175
WEIGHTS:5.1533302378
WEIGHTS:-1.95155631864
WEIGHTS:3.42867812908
WEIGHTS:-12.5721245485
WEIGHTS:6.91508797078
WEIGHTS:39.2610071633
WEIGHTS:0.746634779698
WEIGHTS:25.3997741192
WEIGHTS:-20.9758238714
WEIGHTS:-11.6534190776
WEIGHTS:-2.29855988422
WEIGHTS:-2.51626828407
WEIGHTS:36.1311452956
WEIGHTS:0.665363056163
WEIGHTS:-2.89398014041
WEIGHTS:-11.8887439883
WEIGHTS:-12.4865080624
WEIGHTS:-11.3874850938
WEIGHTS:-0.279363264689
WEIGHTS:30.4768627558
WEIGHTS:54.9974722026
WEIGHTS:65.8927540755
WEIGHTS:4.91959986447
WEIGHTS:19.0874239373
WEIGHTS:-17.6308213971
WEIGHTS:-24.3606919499
WEIGHTS:-2.23663055003
WEIGHTS:-52.1961311407
WEIGHTS:-67.8828020589
WEIGHTS:-0.236243672386
WEIGHTS:-61.5998540005
WEIGHTS:-2.61850342727
WEIGHTS:-2.66155497131
WEIGHTS:-3.53086183792
WEIGHTS:-35.1227428552
WEIGHTS:-100.0
WEIGHTS:-6.0706137703
WEIGHTS:-35.4794958587
WEIGHTS:-17.3506022895
WEIGHTS:-16.7136342485
WEIGHTS:21.5935738266
WEIGHTS:-26.9759330881
WEIGHTS:-18.0244983305
WEIGHTS:23.6626184097
WEIGHTS:-27.0432894817
WEIGHTS:8.18490189943
WEIGHTS:14.1957870074
WEIGHTS:0.240715492483
WEIGHTS:-2.15626903114
WEIGHTS:-97.300005441
WEIGHTS:8.76839199111
WEIGHTS:-5.6042417381
WEIGHTS:3.16183360015
WEIGHTS:-7.59268885822
WEIGHTS:-4.89373873366
WEIGHTS:6.3231244233
WEIGHTS:-2.34358218676
WEIGHTS:-3.25500802241
WEIGHTS:-24.6256705365
WEIGHTS:4.74757528241
WEIGHTS:-34.8223493834
WEIGHTS:-43.0103499375
WEIGHTS:11.7282673037
WEIGHTS:4.48334084648
WEIGHTS:-12.2788464777
WEIGHTS:-2.67090633376
WEIGHTS:13.2466074621
WEIGHTS:-19.6941317559
WEIGHTS:0.619897209794
WEIGHTS:2.54663367411
WEIGHTS:-43.8402253065
WEIGHTS:-2.53791076448
WEIGHTS:-21.6427672033
WEIGHTS:-0.95669838562
WEIGHTS:-3.75910620493
WEIGHTS:-3.62905281839
WEIGHTS:3.12808772562
WEIGHTS:3.09064916312
WEIGHTS:-3.83183806535
WEIGHTS:0.957029849179
WEIGHTS:3.74904636106
WEIGHTS:3.62297456306
WEIGHTS:-3.12086106889
WEIGHTS:-3.08762403357
WEIGHTS:3.8272890777
CONEC:-1 194
CONEC:0 194
CONEC:1 194
CONEC:2 194
CONEC:3 194
CONEC:4 194
CONEC:5 194
CONEC:6 194
CONEC:7 194
CONEC:8 194
CONEC:9 194
CONEC:10 194
CONEC:11 194
CONEC:12 194
CONEC:13 194
CONEC:14 194
CONEC:15 194
CONEC:16 194
CONEC:17 194
CONEC:18 194
CONEC:19 194
CONEC:20 194
CONEC:21 194
CONEC:22 194
CONEC:23 194
CONEC:24 194
CONEC:25 194
CONEC:26 194
CONEC:27 194
CONEC:28 194
CONEC:29 194
CONEC:30 194
CONEC:31 194
CONEC:32 194
CONEC:33 194
CONEC:34 194
CONEC:35 194
CONEC:36 194
CONEC:37 194
CONEC:38 194
CONEC:39 194
CONEC:40 194
CONEC:41 194
CONEC:42 194
CONEC:43 194
CONEC:44 194
CONEC:45 194
CONEC:46 194
CONEC:47 194
CONEC:48 194
CONEC:49 194
CONEC:50 194
CONEC:51 194
CONEC:52 194
CONEC:53 194
CONEC:54 194
CONEC:55 194
CONEC:56 194
CONEC:57 194
CONEC:58 194
CONEC:59 194
CONEC:60 194
CONEC:61 194
CONEC:62 194
CONEC:63 194
CONEC:64 194
CONEC:65 194
CONEC:66 194
CONEC:67 194
CONEC:68 194
CONEC:69 194
CONEC:70 194
CONEC:71 194
CONEC:72 194
CONEC:73 194
CONEC:74 194
CONEC:75 194
CONEC:76 194
CONEC:77 194
CONEC:78 194
CONEC:79 194
CONEC:80 194
CONEC:81 194
CONEC:82 194
CONEC:83 194
CONEC:84 194
CONEC:85 194
CONEC:86 194
CONEC:87 194
CONEC:88 194
CONEC:89 194
CONEC:90 194
CONEC:91 194
CONEC:92 194
CONEC:93 194
CONEC:94 194
CONEC:95 194
CONEC:96 194
CONEC:97 194
CONEC:98 194
CONEC:99 194
CONEC:100 194
CONEC:101 194
CONEC:102 194
CONEC:103 194
CONEC:104 194
CONEC:105 194
CONEC:106 194
CONEC:107 194
CONEC:108 194
CONEC:109 194
CONEC:110 194
CONEC:111 194
CONEC:112 194
CONEC:113 194
CONEC:114 194
CONEC:115 194
CONEC:116 194
CONEC:117 194
CONEC:118 194
CONEC:119 194
CONEC:120 194
CONEC:121 194
CONEC:122 194
CONEC:123 194
CONEC:124 194
CONEC:125 194
CONEC:126 194
CONEC:127 194
CONEC:128 194
CONEC:129 194
CONEC:130 194
CONEC:131 194
CONEC:132 194
CONEC:133 194
CONEC:134 194
CONEC:135 194
CONEC:136 194
CONEC:137 194
CONEC:138 194
CONEC:139 194
CONEC:140 194
CONEC:141 194
CONEC:142 194
CONEC:143 194
CONEC:144 194
CONEC:145 194
CONEC:146 194
CONEC:147 194
CONEC:148 194
CONEC:149 194
CONEC:150 194
CONEC:151 194
CONEC:152 194
CONEC:153 194
CONEC:154 194
CONEC:155 194
CONEC:156 194
CONEC:157 194
CONEC:158 194
CONEC:159 194
CONEC:160 194
CONEC:161 194
CONEC:162 194
CONEC:163 194
CONEC:164 194
CONEC:165 194
CONEC:166 194
CONEC:167 194
CONEC:168 194
CONEC:169 194
CONEC:170 194
CONEC:171 194
CONEC:172 194
CONEC:173 194
CONEC:174 194
CONEC:175 194
CONEC:176 194
CONEC:177 194
CONEC:178 194
CONEC:179 194
CONEC:180 194
CONEC:181 194
CONEC:182 194
CONEC:183 194
CONEC:184 194
CONEC:185 194
CONEC:186 194
CONEC:187 194
CONEC:188 194
CONEC:189 194
CONEC:190 194
CONEC:191 194
CONEC:192 194
CONEC:193 194
CONEC:-1 195
CONEC:0 195
CONEC:1 195
CONEC:2 195
CONEC:3 195
CONEC:4 195
CONEC:5 195
CONEC:6 195
CONEC:7 195
CONEC:8 195
CONEC:9 195
CONEC:10 195
CONEC:11 195
CONEC:12 195
CONEC:13 195
CONEC:14 195
CONEC:15 195
CONEC:16 195
CONEC:17 195
CONEC:18 195
CONEC:19 195
CONEC:20 195
CONEC:21 195
CONEC:22 195
CONEC:23 195
CONEC:24 195
CONEC:25 195
CONEC:26 195
CONEC:27 195
CONEC:28 195
CONEC:29 195
CONEC:30 195
CONEC:31 195
CONEC:32 195
CONEC:33 195
CONEC:34 195
CONEC:35 195
CONEC:36 195
CONEC:37 195
CONEC:38 195
CONEC:39 195
CONEC:40 195
CONEC:41 195
CONEC:42 195
CONEC:43 195
CONEC:44 195
CONEC:45 195
CONEC:46 195
CONEC:47 195
CONEC:48 195
CONEC:49 195
CONEC:50 195
CONEC:51 195
CONEC:52 195
CONEC:53 195
CONEC:54 195
CONEC:55 195
CONEC:56 195
CONEC:57 195
CONEC:58 195
CONEC:59 195
CONEC:60 195
CONEC:61 195
CONEC:62 195
CONEC:63 195
CONEC:64 195
CONEC:65 195
CONEC:66 195
CONEC:67 195
CONEC:68 195
CONEC:69 195
CONEC:70 195
CONEC:71 195
CONEC:72 195
CONEC:73 195
CONEC:74 195
CONEC:75 195
CONEC:76 195
CONEC:77 195
CONEC:78 195
CONEC:79 195
CONEC:80 195
CONEC:81 195
CONEC:82 195
CONEC:83 195
CONEC:84 195
CONEC:85 195
CONEC:86 195
CONEC:87 195
CONEC:88 195
CONEC:89 195
CONEC:90 195
CONEC:91 195
CONEC:92 195
CONEC:93 195
CONEC:94 195
CONEC:95 195
CONEC:96 195
CONEC:97 195
CONEC:98 195
CONEC:99 195
CONEC:100 195
CONEC:101 195
CONEC:102 195
CONEC:103 195
CONEC:104 195
CONEC:105 195
CONEC:106 195
CONEC:107 195
CONEC:108 195
CONEC:109 195
CONEC:110 195
CONEC:111 195
CONEC:112 195
CONEC:113 195
CONEC:114 195
CONEC:115 195
CONEC:116 195
CONEC:117 195
CONEC:118 195
CONEC:119 195
CONEC:120 195
CONEC:121 195
CONEC:122 195
CONEC:123 195
CONEC:124 195
CONEC:125 195
CONEC:126 195
CONEC:127 195
CONEC:128 195
CONEC:129 195
CONEC:130 195
CONEC:131 195
CONEC:132 195
CONEC:133 195
CONEC:134 195
CONEC:135 195
CONEC:136 195
CONEC:137 195
CONEC:138 195
CONEC:139 195
CONEC:140 195
CONEC:141 195
CONEC:142 195
CONEC:143 195
CONEC:144 195
CONEC:145 195
CONEC:146 195
CONEC:147 195
CONEC:148 195
CONEC:149 195
CONEC:150 195
CONEC:151 195
CONEC:152 195
CONEC:153 195
CONEC:154 195
CONEC:155 195
CONEC:156 195
CONEC:157 195
CONEC:158 195
CONEC:159 195
CONEC:160 195
CONEC:161 195
CONEC:162 195
CONEC:163 195
CONEC:164 195
CONEC:165 195
CONEC:166 195
CONEC:167 195
CONEC:168 195
CONEC:169 195
CONEC:170 195
CONEC:171 195
CONEC:172 195
CONEC:173 195
CONEC:174 195
CONEC:175 195
CONEC:176 195
CONEC:177 195
CONEC:178 195
CONEC:179 195
CONEC:180 195
CONEC:181 195
CONEC:182 195
CONEC:183 195
CONEC:184 195
CONEC:185 195
CONEC:186 195
CONEC:187 195
CONEC:188 195
CONEC:189 195
CONEC:190 195
CONEC:191 195
CONEC:192 195
CONEC:193 195
CONEC:-1 196
CONEC:0 196
CONEC:1 196
CONEC:2 196
CONEC:3 196
CONEC:4 196
CONEC:5 196
CONEC:6 196
CONEC:7 196
CONEC:8 196
CONEC:9 196
CONEC:10 196
CONEC:11 196
CONEC:12 196
CONEC:13 196
CONEC:14 196
CONEC:15 196
CONEC:16 196
CONEC:17 196
CONEC:18 196
CONEC:19 196
CONEC:20 196
CONEC:21 196
CONEC:22 196
CONEC:23 196
CONEC:24 196
CONEC:25 196
CONEC:26 196
CONEC:27 196
CONEC:28 196
CONEC:29 196
CONEC:30 196
CONEC:31 196
CONEC:32 196
CONEC:33 196
CONEC:34 196
CONEC:35 196
CONEC:36 196
CONEC:37 196
CONEC:38 196
CONEC:39 196
CONEC:40 196
CONEC:41 196
CONEC:42 196
CONEC:43 196
CONEC:44 196
CONEC:45 196
CONEC:46 196
CONEC:47 196
CONEC:48 196
CONEC:49 196
CONEC:50 196
CONEC:51 196
CONEC:52 196
CONEC:53 196
CONEC:54 196
CONEC:55 196
CONEC:56 196
CONEC:57 196
CONEC:58 196
CONEC:59 196
CONEC:60 196
CONEC:61 196
CONEC:62 196
CONEC:63 196
CONEC:64 196
CONEC:65 196
CONEC:66 196
CONEC:67 196
CONEC:68 196
CONEC:69 196
CONEC:70 196
CONEC:71 196
CONEC:72 196
CONEC:73 196
CONEC:74 196
CONEC:75 196
CONEC:76 196
CONEC:77 196
CONEC:78 196
CONEC:79 196
CONEC:80 196
CONEC:81 196
CONEC:82 196
CONEC:83 196
CONEC:84 196
CONEC:85 196
CONEC:86 196
CONEC:87 196
CONEC:88 196
CONEC:89 196
CONEC:90 196
CONEC:91 196
CONEC:92 196
CONEC:93 196
CONEC:94 196
CONEC:95 196
CONEC:96 196
CONEC:97 196
CONEC:98 196
CONEC:99 196
CONEC:100 196
CONEC:101 196
CONEC:102 196
CONEC:103 196
CONEC:104 196
CONEC:105 196
CONEC:106 196
CONEC:107 196
CONEC:108 196
CONEC:109 196
CONEC:110 196
CONEC:111 196
CONEC:112 196
CONEC:113 196
CONEC:114 196
CONEC:115 196
CONEC:116 196
CONEC:117 196
CONEC:118 196
CONEC:119 196
CONEC:120 196
CONEC:121 196
CONEC:122 196
CONEC:123 196
CONEC:124 196
CONEC:125 196
CONEC:126 196
CONEC:127 196
CONEC:128 196
CONEC:129 196
CONEC:130 196
CONEC:131 196
CONEC:132 196
CONEC:133 196
CONEC:134 196
CONEC:135 196
CONEC:136 196
CONEC:137 196
CONEC:138 196
CONEC:139 196
CONEC:140 196
CONEC:141 196
CONEC:142 196
CONEC:143 196
CONEC:144 196
CONEC:145 196
CONEC:146 196
CONEC:147 196
CONEC:148 196
CONEC:149 196
CONEC:150 196
CONEC:151 196
CONEC:152 196
CONEC:153 196
CONEC:154 196
CONEC:155 196
CONEC:156 196
CONEC:157 196
CONEC:158 196
CONEC:159 196
CONEC:160 196
CONEC:161 196
CONEC:162 196
CONEC:163 196
CONEC:164 196
CONEC:165 196
CONEC:166 196
CONEC:167 196
CONEC:168 196
CONEC:169 196
CONEC:170 196
CONEC:171 196
CONEC:172 196
CONEC:173 196
CONEC:174 196
CONEC:175 196
CONEC:176 196
CONEC:177 196
CONEC:178 196
CONEC:179 196
CONEC:180 196
CONEC:181 196
CONEC:182 196
CONEC:183 196
CONEC:184 196
CONEC:185 196
CONEC:186 196
CONEC:187 196
CONEC:188 196
CONEC:189 196
CONEC:190 196
CONEC:191 196
CONEC:192 196
CONEC:193 196
CONEC:-1 197
CONEC:0 197
CONEC:1 197
CONEC:2 197
CONEC:3 197
CONEC:4 197
CONEC:5 197
CONEC:6 197
CONEC:7 197
CONEC:8 197
CONEC:9 197
CONEC:10 197
CONEC:11 197
CONEC:12 197
CONEC:13 197
CONEC:14 197
CONEC:15 197
CONEC:16 197
CONEC:17 197
CONEC:18 197
CONEC:19 197
CONEC:20 197
CONEC:21 197
CONEC:22 197
CONEC:23 197
CONEC:24 197
CONEC:25 197
CONEC:26 197
CONEC:27 197
CONEC:28 197
CONEC:29 197
CONEC:30 197
CONEC:31 197
CONEC:32 197
CONEC:33 197
CONEC:34 197
CONEC:35 197
CONEC:36 197
CONEC:37 197
CONEC:38 197
CONEC:39 197
CONEC:40 197
CONEC:41 197
CONEC:42 197
CONEC:43 197
CONEC:44 197
CONEC:45 197
CONEC:46 197
CONEC:47 197
CONEC:48 197
CONEC:49 197
CONEC:50 197
CONEC:51 197
CONEC:52 197
CONEC:53 197
CONEC:54 197
CONEC:55 197
CONEC:56 197
CONEC:57 197
CONEC:58 197
CONEC:59 197
CONEC:60 197
CONEC:61 197
CONEC:62 197
CONEC:63 197
CONEC:64 197
CONEC:65 197
CONEC:66 197
CONEC:67 197
CONEC:68 197
CONEC:69 197
CONEC:70 197
CONEC:71 197
CONEC:72 197
CONEC:73 197
CONEC:74 197
CONEC:75 197
CONEC:76 197
CONEC:77 197
CONEC:78 197
CONEC:79 197
CONEC:80 197
CONEC:81 197
CONEC:82 197
CONEC:83 197
CONEC:84 197
CONEC:85 197
CONEC:86 197
CONEC:87 197
CONEC:88 197
CONEC:89 197
CONEC:90 197
CONEC:91 197
CONEC:92 197
CONEC:93 197
CONEC:94 197
CONEC:95 197
CONEC:96 197
CONEC:97 197
CONEC:98 197
CONEC:99 197
CONEC:100 197
CONEC:101 197
CONEC:102 197
CONEC:103 197
CONEC:104 197
CONEC:105 197
CONEC:106 197
CONEC:107 197
CONEC:108 197
CONEC:109 197
CONEC:110 197
CONEC:111 197
CONEC:112 197
CONEC:113 197
CONEC:114 197
CONEC:115 197
CONEC:116 197
CONEC:117 197
CONEC:118 197
CONEC:119 197
CONEC:120 197
CONEC:121 197
CONEC:122 197
CONEC:123 197
CONEC:124 197
CONEC:125 197
CONEC:126 197
CONEC:127 197
CONEC:128 197
CONEC:129 197
CONEC:130 197
CONEC:131 197
CONEC:132 197
CONEC:133 197
CONEC:134 197
CONEC:135 197
CONEC:136 197
CONEC:137 197
CONEC:138 197
CONEC:139 197
CONEC:140 197
CONEC:141 197
CONEC:142 197
CONEC:143 197
CONEC:144 197
CONEC:145 197
CONEC:146 197
CONEC:147 197
CONEC:148 197
CONEC:149 197
CONEC:150 197
CONEC:151 197
CONEC:152 197
CONEC:153 197
CONEC:154 197
CONEC:155 197
CONEC:156 197
CONEC:157 197
CONEC:158 197
CONEC:159 197
CONEC:160 197
CONEC:161 197
CONEC:162 197
CONEC:163 197
CONEC:164 197
CONEC:165 197
CONEC:166 197
CONEC:167 197
CONEC:168 197
CONEC:169 197
CONEC:170 197
CONEC:171 197
CONEC:172 197
CONEC:173 197
CONEC:174 197
CONEC:175 197
CONEC:176 197
CONEC:177 197
CONEC:178 197
CONEC:179 197
CONEC:180 197
CONEC:181 197
CONEC:182 197
CONEC:183 197
CONEC:184 197
CONEC:185 197
CONEC:186 197
CONEC:187 197
CONEC:188 197
CONEC:189 197
CONEC:190 197
CONEC:191 197
CONEC:192 197
CONEC:193 197
CONEC:-1 198
CONEC:0 198
CONEC:1 198
CONEC:2 198
CONEC:3 198
CONEC:4 198
CONEC:5 198
CONEC:6 198
CONEC:7 198
CONEC:8 198
CONEC:9 198
CONEC:10 198
CONEC:11 198
CONEC:12 198
CONEC:13 198
CONEC:14 198
CONEC:15 198
CONEC:16 198
CONEC:17 198
CONEC:18 198
CONEC:19 198
CONEC:20 198
CONEC:21 198
CONEC:22 198
CONEC:23 198
CONEC:24 198
CONEC:25 198
CONEC:26 198
CONEC:27 198
CONEC:28 198
CONEC:29 198
CONEC:30 198
CONEC:31 198
CONEC:32 198
CONEC:33 198
CONEC:34 198
CONEC:35 198
CONEC:36 198
CONEC:37 198
CONEC:38 198
CONEC:39 198
CONEC:40 198
CONEC:41 198
CONEC:42 198
CONEC:43 198
CONEC:44 198
CONEC:45 198
CONEC:46 198
CONEC:47 198
CONEC:48 198
CONEC:49 198
CONEC:50 198
CONEC:51 198
CONEC:52 198
CONEC:53 198
CONEC:54 198
CONEC:55 198
CONEC:56 198
CONEC:57 198
CONEC:58 198
CONEC:59 198
CONEC:60 198
CONEC:61 198
CONEC:62 198
CONEC:63 198
CONEC:64 198
CONEC:65 198
CONEC:66 198
CONEC:67 198
CONEC:68 198
CONEC:69 198
CONEC:70 198
CONEC:71 198
CONEC:72 198
CONEC:73 198
CONEC:74 198
CONEC:75 198
CONEC:76 198
CONEC:77 198
CONEC:78 198
CONEC:79 198
CONEC:80 198
CONEC:81 198
CONEC:82 198
CONEC:83 198
CONEC:84 198
CONEC:85 198
CONEC:86 198
CONEC:87 198
CONEC:88 198
CONEC:89 198
CONEC:90 198
CONEC:91 198
CONEC:92 198
CONEC:93 198
CONEC:94 198
CONEC:95 198
CONEC:96 198
CONEC:97 198
CONEC:98 198
CONEC:99 198
CONEC:100 198
CONEC:101 198
CONEC:102 198
CONEC:103 198
CONEC:104 198
CONEC:105 198
CONEC:106 198
CONEC:107 198
CONEC:108 198
CONEC:109 198
CONEC:110 198
CONEC:111 198
CONEC:112 198
CONEC:113 198
CONEC:114 198
CONEC:115 198
CONEC:116 198
CONEC:117 198
CONEC:118 198
CONEC:119 198
CONEC:120 198
CONEC:121 198
CONEC:122 198
CONEC:123 198
CONEC:124 198
CONEC:125 198
CONEC:126 198
CONEC:127 198
CONEC:128 198
CONEC:129 198
CONEC:130 198
CONEC:131 198
CONEC:132 198
CONEC:133 198
CONEC:134 198
CONEC:135 198
CONEC:136 198
CONEC:137 198
CONEC:138 198
CONEC:139 198
CONEC:140 198
CONEC:141 198
CONEC:142 198
CONEC:143 198
CONEC:144 198
CONEC:145 198
CONEC:146 198
CONEC:147 198
CONEC:148 198
CONEC:149 198
CONEC:150 198
CONEC:151 198
CONEC:152 198
CONEC:153 198
CONEC:154 198
CONEC:155 198
CONEC:156 198
CONEC:157 198
CONEC:158 198
CONEC:159 198
CONEC:160 198
CONEC:161 198
CONEC:162 198
CONEC:163 198
CONEC:164 198
CONEC:165 198
CONEC:166 198
CONEC:167 198
CONEC:168 198
CONEC:169 198
CONEC:170 198
CONEC:171 198
CONEC:172 198
CONEC:173 198
CONEC:174 198
CONEC:175 198
CONEC:176 198
CONEC:177 198
CONEC:178 198
CONEC:179 198
CONEC:180 198
CONEC:181 198
CONEC:182 198
CONEC:183 198
CONEC:184 198
CONEC:185 198
CONEC:186 198
CONEC:187 198
CONEC:188 198
CONEC:189 198
CONEC:190 198
CONEC:191 198
CONEC:192 198
CONEC:193 198
CONEC:-1 199
CONEC:194 199
CONEC:195 199
CONEC:196 199
CONEC:197 199
CONEC:198 199
CONEC:-1 200
CONEC:194 200
CONEC:195 200
CONEC:196 200
CONEC:197 200
CONEC:198 200
INNO:193
INNO:192
INNO:191
INNO:190
INNO:189
INNO:188
INNO:187
INNO:186
INNO:185
INNO:184
INNO:183
INNO:182
INNO:181
INNO:180
INNO:179
INNO:178
INNO:177
INNO:176
INNO:175
INNO:174
INNO:173
INNO:172
INNO:171
INNO:170
INNO:169
INNO:168
INNO:167
INNO:166
INNO:165
INNO:164
INNO:163
INNO:162
INNO:161
INNO:160
INNO:159
INNO:158
INNO:157
INNO:156
INNO:155
INNO:154
INNO:153
INNO:152
INNO:151
INNO:150
INNO:149
INNO:148
INNO:147
INNO:146
INNO:145
INNO:144
INNO:143
INNO:142
INNO:141
INNO:140
INNO:139
INNO:138
INNO:137
INNO:136
INNO:135
INNO:134
INNO:133
INNO:132
INNO:131
INNO:130
INNO:129
INNO:128
INNO:127
INNO:126
INNO:125
INNO:124
INNO:123
INNO:122
INNO:121
INNO:120
INNO:119
INNO:118
INNO:117
INNO:116
INNO:115
INNO:114
INNO:113
INNO:112
INNO:111
INNO:110
INNO:109
INNO:108
INNO:107
INNO:106
INNO:105
INNO:104
INNO:103
INNO:102
INNO:101
INNO:100
INNO:99
INNO:98
INNO:97
INNO:96
INNO:95
INNO:94
INNO:93
INNO:92
INNO:91
INNO:90
INNO:89
INNO:88
INNO:87
INNO:86
INNO:85
INNO:84
INNO:83
INNO:82
INNO:81
INNO:80
INNO:79
INNO:78
INNO:77
INNO:76
INNO:75
INNO:74
INNO:73
INNO:72
INNO:71
INNO:70
INNO:69
INNO:68
INNO:67
INNO:66
INNO:65
INNO:64
INNO:63
INNO:62
INNO:61
INNO:60
INNO:59
INNO:58
INNO:57
INNO:56
INNO:55
INNO:54
INNO:53
INNO:52
INNO:51
INNO:50
INNO:49
INNO:48
INNO:47
INNO:46
INNO:45
INNO:44
INNO:43
INNO:42
INNO:41
INNO:40
INNO:39
INNO:38
INNO:37
INNO:36
INNO:35
INNO:34
INNO:33
INNO:32
INNO:31
INNO:30
INNO:29
INNO:28
INNO:27
INNO:26
INNO:25
INNO:24
INNO:23
INNO:22
INNO:21
INNO:20
INNO:19
INNO:18
INNO:17
INNO:16
INNO:15
INNO:14
INNO:13
INNO:12
INNO:11
INNO:10
INNO:9
INNO:8
INNO:7
INNO:6
INNO:5
INNO:4
INNO:3
INNO:2
INNO:1
INNO:0
OUTNO:199
OUTNO:200
ENI:5.38226882582 0.241484336616
ENI:133.583903835 0.797712955522
ENI:1.40953339085 0.160841627682
ENI:35.4537218106 0.807282703632
ENI:18.1980503347 0.766361493713
ENI:0.978873541541 0.171645508924
ENI:1.13618672113 0.164133755398
ENI:232.857868984 0.737334549945
ENI:1.01550760678 0.829064171192
ENI:7.96015798273 0.759815993108
ENI:1.04104258875 0.831419138892
ENI:15.0311953954 0.23912023872
ENI:16.0928316429 0.207196926645
ENI:7.87162748529 0.805092286718
ENI:1.00776205529 0.169603659975
ENI:29.7436117741 0.85
ENI:19.9785139425 0.85
ENI:28.8832609962 0.15
ENI:23.0004311999 0.15
ENI:1.98457364132 0.165217591298
ENI:15.0955865543 0.85
ENI:3.71467609218 0.849818558507
ENI:0.856802826721 0.164406019442
ENI:0.865685170545 0.155232189189
ENI:29.917364185 0.85
ENI:10.133560029 0.85
ENI:14.1351117288 0.15
ENI:7.31925598975 0.15
ENI:89.3019569467 0.15
ENI:1.23602882731 0.15
ENI:1.88087769107 0.15
ENI:1.03473402993 0.815304690842
ENI:3.55487037455 0.714192567361
ENI:0.352903664862 0.849491040721
ENI:4.21662177209 0.156137054749
ENI:9.49786027371 0.160017249654
ENI:9.50565216998 0.720562491513
ENI:0.883121175299 0.15
ENI:0.594858105543 0.15
ENI:0.633844545449 0.775861322815
ENI:0.493141841955 0.85
ENI:4.72797790153 0.85
ENI:5.08227934244 0.159668596742
ENI:2.33944933305 0.15
ENI:20.6378879871 0.15
ENI:1.609775219 0.15
ENI:33.7643866113 0.85
ENI:0.924766439401 0.15
ENI:1.9500630951 0.15
ENI:1.06632921895 0.765416723433
ENI:2.68946480687 0.725362205351
ENI:0.150054120821 0.85
ENI:0.750751366805 0.15
ENI:2.47805797606 0.15
ENI:7.41468283073 0.693993575673
ENI:0.521671732495 0.15
ENI:52.0951041112 0.15
ENI:33.7690455308 0.15
ENI:4.69417402689 0.85
ENI:0.196779918935 0.85
ENI:0.679032318763 0.15
ENI:2.7249155894 0.740944369323
ENI:0.309617179042 0.85
ENI:0.668529343471 0.15
ENI:1.64833317257 0.246996413776
ENI:28.4363006586 0.334703335937
ENI:1.15055807097 0.85
ENI:2.35115672132 0.277363300137
ENI:2.9171910568 0.285838747635
ENI:0.372722134578 0.211890792482
ENI:2.04663582178 0.802495129318
ENI:5.93143605823 0.809873278673
ENI:9.32452220872 0.275516715583
ENI:1.39771495624 0.654788033668
ENI:0.425345514702 0.15
ENI:2.31522505508 0.85
ENI:5.54885896058 0.85
ENI:5.45514401382 0.325556127691
ENI:0.26400192911 0.85
ENI:1.31119355772 0.15
ENI:43.3125814521 0.392700518419
ENI:2.1912903912 0.85
ENI:2.75213055107 0.15
ENI:0.175 0.15
ENI:0.175 0.15
ENI:0.35 0.15
ENI:0.7 0.15
ENI:0.35 0.15
ENI:0.1 0.15
ENI:0.7 0.15
ENI:0.14 0.15
ENI:0.233333333333 0.15
ENI:0.04375 0.15
ENI:0.35 0.15
ENI:0.35 0.15
ENI:0.7 0.15
ENI:0.35 0.15
ENI:0.00853658536585 0.15
ENI:0.07 0.15
ENI:0.00843373493976 0.15
ENI:0.04375 0.15
ENI:0.0318181818182 0.15
ENI:0.116666666667 0.15
ENI:0.00636363636364 0.15
ENI:0.175 0.15
ENI:0.021875 0.15
ENI:0.025 0.15
ENI:0.0134615384615 0.15
ENI:0.175 0.15
ENI:0.1 0.15
ENI:0.07 0.15
ENI:0.07 0.15
ENI:0.07 0.15
ENI:0.116666666667 0.15
ENI:0.14 0.15
ENI:0.14 0.15
ENI:0.0102941176471 0.15
ENI:0.0466666666667 0.15
ENI:0.028 0.15
ENI:0.175 0.15
ENI:0.00875 0.15
ENI:0.0538461538462 0.15
ENI:0.0466666666667 0.15
ENI:0.116666666667 0.15
ENI:0.0777777777778 0.15
ENI:0.35 0.15
ENI:0.14 0.15
ENI:0.0875 0.15
ENI:0.0241379310345 0.15
ENI:0.0304347826087 0.15
ENI:0.00804597701149 0.15
ENI:0.1 0.15
ENI:0.14 0.15
ENI:0.0583333333333 0.15
ENI:0.14 0.15
ENI:0.35 0.15
ENI:0.233333333333 0.15
ENI:0.233333333333 0.15
ENI:0.0583333333333 0.15
ENI:0.0875 0.15
ENI:0.05 0.15
ENI:0.175 0.15
ENI:0.0233333333333 0.15
ENI:0.1 0.15
ENI:0.175 0.15
ENI:0.35 0.15
ENI:0.0194444444444 0.15
ENI:0.0388888888889 0.15
ENI:0.00714285714286 0.15
ENI:0.0225806451613 0.15
ENI:0.0368421052632 0.15
ENI:0.0636363636364 0.15
ENI:0.175 0.15
ENI:0.14 0.15
ENI:0.14 0.15
ENI:0.7 0.15
ENI:0.0875 0.15
ENI:0.14 0.15
ENI:0.35 0.15
ENI:0.116666666667 0.15
ENI:0.175 0.15
ENI:0.0538461538462 0.15
ENI:0.233333333333 0.15
ENI:0.175 0.15
ENI:0.07 0.15
ENI:0.0583333333333 0.15
ENI:0.0179487179487 0.15
ENI:0.05 0.15
ENI:0.116666666667 0.15
ENI:0.1 0.15
ENI:0.35 0.15
ENI:0.0318181818182 0.15
ENI:0.116666666667 0.15
ENI:0.175 0.15
ENI:0.116666666667 0.15
ENI:0.14 0.15
ENI:0.233333333333 0.15
ENI:0.35 0.15
ENI:0.35 0.15
ENI:0.7 0.15
ENI:0.0184210526316 0.15
ENI:0.14 0.15
ENI:0.0137254901961 0.15
ENI:0.14 0.15
ENI:0.0875 0.15
ENI:0.0291666666667 0.15
ENI:0.175 0.15
ENI:0.0636363636364 0.15
ENI:0.116666666667 0.15
ENI:0.0127272727273 0.15
ENI:0.116666666667 0.15
ENI:0.0777777777778 0.15
ENI:0.233333333333 0.15
ENI:0.0155555555556 0.15
DEO:1.42857142857 -0.214285714286
DEO:1.42857142857 -0.214285714286
