# Supplementary material for: AutoGrow4: an open-source genetic algorithm for de novo drug design and lead optimization
Source: J Cheminform. 2020 Apr 17;12:25. doi: 10.1186/s13321-020-00429-4 (PMC7165399; doi:10.1186/s13321-020-00429-4)
Supplement: Supplementary file 1 — Additional file 1. The Additional file includes detailed descriptions of the AutoGrow 3.1.3 and AutoGrow4 parameters used in the benchmark and PARP-1 runs. It also includes Figures S1, S2, and S3, referenced in the text. [file 13321_2020_429_MOESM1_ESM.zip › autogrow4-4.0.0/autogrow/docking/scoring/nn_score_exe/nnscore1/networks/top_24_networks/23.net]

WEIGHTS:0.877555984273
WEIGHTS:20.0581112537
WEIGHTS:-34.2610770892
WEIGHTS:-100.0
WEIGHTS:21.360308973
WEIGHTS:25.5289633028
WEIGHTS:52.6365217145
WEIGHTS:-25.8232655014
WEIGHTS:-2.93678789745
WEIGHTS:44.3203847995
WEIGHTS:-22.6345677973
WEIGHTS:-11.4863770465
WEIGHTS:21.706491664
WEIGHTS:-2.76207779907
WEIGHTS:-80.5501656889
WEIGHTS:1.16138139872
WEIGHTS:5.72377250553
WEIGHTS:17.6000585836
WEIGHTS:-6.2824156161
WEIGHTS:-26.0749143012
WEIGHTS:48.1517604397
WEIGHTS:71.5343197353
WEIGHTS:-7.16795510102
WEIGHTS:27.0468041845
WEIGHTS:-0.125432333204
WEIGHTS:-5.2292453851
WEIGHTS:-51.1537826219
WEIGHTS:-36.2892123085
WEIGHTS:-17.0342269663
WEIGHTS:-16.5418547022
WEIGHTS:45.0407941258
WEIGHTS:-8.33734861087
WEIGHTS:-86.3923215475
WEIGHTS:-8.16805349939
WEIGHTS:-16.9007663906
WEIGHTS:-2.82375412289
WEIGHTS:3.60357711775
WEIGHTS:16.5741288539
WEIGHTS:-99.4585842929
WEIGHTS:-32.2237645025
WEIGHTS:14.8917790939
WEIGHTS:-1.3380526175
WEIGHTS:1.34672661658
WEIGHTS:-96.926661487
WEIGHTS:27.8377963623
WEIGHTS:44.2201261173
WEIGHTS:28.1395038555
WEIGHTS:-39.6987512889
WEIGHTS:-4.67158956713
WEIGHTS:23.836628367
WEIGHTS:15.8501276122
WEIGHTS:0.901376304159
WEIGHTS:-1.28576413714
WEIGHTS:-33.4865578295
WEIGHTS:78.0171941583
WEIGHTS:-80.3013148178
WEIGHTS:-61.8146236546
WEIGHTS:26.272795133
WEIGHTS:-30.3982491348
WEIGHTS:5.48298563591
WEIGHTS:32.0180642975
WEIGHTS:-71.2796607595
WEIGHTS:-18.5846907118
WEIGHTS:-11.0854063786
WEIGHTS:-52.9640125918
WEIGHTS:-1.27954907837
WEIGHTS:-12.1216600313
WEIGHTS:-1.41464261453
WEIGHTS:13.0411840146
WEIGHTS:10.9668770031
WEIGHTS:-4.960359514
WEIGHTS:5.05715317727
WEIGHTS:3.27067862961
WEIGHTS:4.13583677199
WEIGHTS:-5.09865402777
WEIGHTS:-17.3627256394
WEIGHTS:84.702503236
WEIGHTS:-4.31960785114
WEIGHTS:7.1853570033
WEIGHTS:5.68142728054
WEIGHTS:3.83359814891
WEIGHTS:3.12877903122
WEIGHTS:-3.72917591073
WEIGHTS:20.9361216241
WEIGHTS:30.4011200233
WEIGHTS:-41.323893194
WEIGHTS:-97.9750162357
WEIGHTS:-26.6233541281
WEIGHTS:19.8134871303
WEIGHTS:30.3685789806
WEIGHTS:18.39010793
WEIGHTS:-53.945220794
WEIGHTS:8.20491975669
WEIGHTS:75.2860496809
WEIGHTS:0.831183884238
WEIGHTS:24.2363941481
WEIGHTS:3.63469690689
WEIGHTS:-32.0627890186
WEIGHTS:-59.56390264
WEIGHTS:0.872572233472
WEIGHTS:36.4911567517
WEIGHTS:-28.0128549443
WEIGHTS:-21.3174904295
WEIGHTS:-45.3563484742
WEIGHTS:20.6754335699
WEIGHTS:-18.8883641209
WEIGHTS:2.4247801509
WEIGHTS:-3.49779943194
WEIGHTS:33.0935390063
WEIGHTS:36.7906840164
WEIGHTS:27.311207334
WEIGHTS:-7.522127042
WEIGHTS:2.67145606136
WEIGHTS:2.28424450182
WEIGHTS:2.85046989146
WEIGHTS:-2.55092943915
WEIGHTS:1.23154749856
WEIGHTS:-11.5110505705
WEIGHTS:-2.7223038861
WEIGHTS:30.7831667014
WEIGHTS:53.2739653697
WEIGHTS:7.09589300635
WEIGHTS:10.3967086886
WEIGHTS:5.36631521003
WEIGHTS:-14.2658368744
WEIGHTS:21.4617989981
WEIGHTS:-34.2134187009
WEIGHTS:11.9788201408
WEIGHTS:1.20540903773
WEIGHTS:-20.5308054908
WEIGHTS:27.6663446799
WEIGHTS:-13.6171338597
WEIGHTS:0.857260512212
WEIGHTS:0.0696490658707
WEIGHTS:3.84830465989
WEIGHTS:3.88200936585
WEIGHTS:2.05691704087
WEIGHTS:36.900425237
WEIGHTS:-4.011398989
WEIGHTS:5.03735085377
WEIGHTS:-15.4562913679
WEIGHTS:27.7246676061
WEIGHTS:-5.16469195265
WEIGHTS:-0.096604226767
WEIGHTS:-23.2030582735
WEIGHTS:28.5092475302
WEIGHTS:18.855943222
WEIGHTS:100.0
WEIGHTS:0.79958654392
WEIGHTS:-22.3760644008
WEIGHTS:-8.41699584091
WEIGHTS:16.2420529527
WEIGHTS:-66.4413497835
WEIGHTS:3.584781947
WEIGHTS:-0.234308116244
WEIGHTS:2.43625077033
WEIGHTS:2.66676687427
WEIGHTS:6.22825560551
WEIGHTS:-3.9144907686
WEIGHTS:-2.77443614884
WEIGHTS:6.32755024606
WEIGHTS:2.30128631059
WEIGHTS:-0.708314995602
WEIGHTS:-9.05047518509
WEIGHTS:-8.25395830973
WEIGHTS:-73.6221769365
WEIGHTS:12.7547601517
WEIGHTS:-0.452309364918
WEIGHTS:5.91014168774
WEIGHTS:0.564492666455
WEIGHTS:0.874620262087
WEIGHTS:-14.5118032457
WEIGHTS:-4.14762829305
WEIGHTS:-0.513005912191
WEIGHTS:1.90197895595
WEIGHTS:-32.7337749481
WEIGHTS:5.47011979281
WEIGHTS:3.83671330047
WEIGHTS:0.813868281486
WEIGHTS:1.12967456444
WEIGHTS:35.617740279
WEIGHTS:-17.3646535222
WEIGHTS:-22.0959886475
WEIGHTS:-27.0466443004
WEIGHTS:12.1011165942
WEIGHTS:27.0709091676
WEIGHTS:-14.1103501007
WEIGHTS:0.227131424468
WEIGHTS:23.9678259069
WEIGHTS:-0.256080535351
WEIGHTS:-2.7512042105
WEIGHTS:1.12480960727
WEIGHTS:23.4405150696
WEIGHTS:1.09340281361
WEIGHTS:1.57296334539
WEIGHTS:-0.436381996982
WEIGHTS:-62.5454732192
WEIGHTS:12.8710310929
WEIGHTS:-91.5367505525
WEIGHTS:-11.14031005
WEIGHTS:26.9791456172
WEIGHTS:-3.45574451194
WEIGHTS:-10.3191671042
WEIGHTS:-37.6124477438
WEIGHTS:-27.3417007955
WEIGHTS:-25.9302741541
WEIGHTS:6.57032584223
WEIGHTS:-61.5014277252
WEIGHTS:11.722012019
WEIGHTS:-23.1800845197
WEIGHTS:-11.5639309358
WEIGHTS:-12.8378388256
WEIGHTS:0.0542381053492
WEIGHTS:-13.2875116682
WEIGHTS:17.8545007795
WEIGHTS:-12.443094315
WEIGHTS:12.6311470869
WEIGHTS:12.01998565
WEIGHTS:-2.68234348413
WEIGHTS:-19.307888496
WEIGHTS:10.7526185165
WEIGHTS:-5.06468900047
WEIGHTS:5.87849327207
WEIGHTS:3.10333757195
WEIGHTS:-66.7850252632
WEIGHTS:67.5465794195
WEIGHTS:-22.6371756314
WEIGHTS:-19.6268013962
WEIGHTS:33.5887995976
WEIGHTS:-4.16644153771
WEIGHTS:-11.0421939852
WEIGHTS:1.09514119072
WEIGHTS:-25.7097763013
WEIGHTS:19.2942439191
WEIGHTS:18.0487386477
WEIGHTS:-1.00743093824
WEIGHTS:-0.984962695204
WEIGHTS:-24.0122408524
WEIGHTS:3.62738661306
WEIGHTS:12.4925017214
WEIGHTS:-38.1356241903
WEIGHTS:-9.73557690965
WEIGHTS:13.3030679684
WEIGHTS:4.28739193718
WEIGHTS:12.3349291009
WEIGHTS:8.07665015364
WEIGHTS:-18.4435027591
WEIGHTS:30.2445872494
WEIGHTS:-18.5021944579
WEIGHTS:-20.2217815078
WEIGHTS:-3.43437021765
WEIGHTS:20.4486179474
WEIGHTS:0.405689795681
WEIGHTS:-35.7116077951
WEIGHTS:5.99725498754
WEIGHTS:37.3333869573
WEIGHTS:7.6089507355
WEIGHTS:1.78646178541
WEIGHTS:0.612178905624
WEIGHTS:9.83577871916
WEIGHTS:13.7204996135
WEIGHTS:7.30240045815
WEIGHTS:0.357965324474
WEIGHTS:7.14184953902
WEIGHTS:-12.9277588869
WEIGHTS:-25.1489565927
WEIGHTS:-4.19732373999
WEIGHTS:-19.0982326845
WEIGHTS:-16.5571116591
WEIGHTS:39.5366227988
WEIGHTS:-8.50177628559
WEIGHTS:-0.203875821694
WEIGHTS:20.5346705438
WEIGHTS:63.3554995534
WEIGHTS:-7.21493707817
WEIGHTS:0.295758695218
WEIGHTS:11.0800351835
WEIGHTS:-14.799329327
WEIGHTS:52.658905667
WEIGHTS:9.14417796122
WEIGHTS:65.0816874274
WEIGHTS:22.0567421706
WEIGHTS:15.7768094029
WEIGHTS:26.1440345499
WEIGHTS:5.41567723032
WEIGHTS:-6.87457223165
WEIGHTS:54.0520878303
WEIGHTS:0.830554908761
WEIGHTS:-3.719918978
WEIGHTS:-4.79178197704
WEIGHTS:27.5021058245
WEIGHTS:-4.29721643248
WEIGHTS:11.0824704865
WEIGHTS:30.0585190458
WEIGHTS:-14.2402850913
WEIGHTS:60.2303978725
WEIGHTS:-12.6632278947
WEIGHTS:-100.0
WEIGHTS:-20.084182085
WEIGHTS:-0.255665441673
WEIGHTS:16.2771285171
WEIGHTS:33.9221818067
WEIGHTS:-7.80243986686
WEIGHTS:-18.7181981572
WEIGHTS:-14.2657477817
WEIGHTS:25.8681082734
WEIGHTS:66.0474695711
WEIGHTS:-8.70747992872
WEIGHTS:1.25588941936
WEIGHTS:9.26644254216
WEIGHTS:-0.257652568552
WEIGHTS:8.68133721389
WEIGHTS:19.9208112101
WEIGHTS:-7.14180166375
WEIGHTS:-6.14233433926
WEIGHTS:5.34372741219
WEIGHTS:4.25967137336
WEIGHTS:-17.4089046335
WEIGHTS:2.30496001937
WEIGHTS:-1.08548344794
WEIGHTS:-43.699039119
WEIGHTS:28.6395492628
WEIGHTS:-48.8699906744
WEIGHTS:1.874232274
WEIGHTS:6.29751615981
WEIGHTS:-21.937782141
WEIGHTS:-3.21611297525
WEIGHTS:0.124366458818
WEIGHTS:0.420224073641
WEIGHTS:-47.0198988216
WEIGHTS:-3.03521487067
WEIGHTS:-0.373067481154
WEIGHTS:-0.518621980283
WEIGHTS:-2.10856971388
WEIGHTS:43.235479224
WEIGHTS:2.18291546176
WEIGHTS:-16.2774843678
WEIGHTS:-13.9978333683
WEIGHTS:16.7729553968
WEIGHTS:18.240195058
WEIGHTS:-5.63122525886
WEIGHTS:11.4525641226
WEIGHTS:-21.0379995525
WEIGHTS:0.22867030146
WEIGHTS:-54.8387039872
WEIGHTS:-15.925316959
WEIGHTS:-12.1953794536
WEIGHTS:7.3525074065
WEIGHTS:-4.82817389356
WEIGHTS:-1.15620810417
WEIGHTS:-1.57146500911
WEIGHTS:-38.8102828769
WEIGHTS:-51.4802891698
WEIGHTS:2.39989508413
WEIGHTS:60.2315541344
WEIGHTS:-23.7479461605
WEIGHTS:-30.078350628
WEIGHTS:8.31762329434
WEIGHTS:5.56087867698
WEIGHTS:21.1401226309
WEIGHTS:-41.391297612
WEIGHTS:18.7129872061
WEIGHTS:37.7910155491
WEIGHTS:-8.68284484934
WEIGHTS:12.74877362
WEIGHTS:0.0495075916051
WEIGHTS:16.3068315779
WEIGHTS:-1.11626990539
WEIGHTS:-2.67467383532
WEIGHTS:5.77972485331
WEIGHTS:-5.33011194778
WEIGHTS:25.3912135598
WEIGHTS:38.4567630467
WEIGHTS:-1.81714325765
WEIGHTS:-2.02004388366
WEIGHTS:-14.0016405553
WEIGHTS:0.676580516697
WEIGHTS:3.3743199061
WEIGHTS:0.0627589511714
WEIGHTS:0.306576250172
WEIGHTS:-0.354680077536
WEIGHTS:9.84219529132
WEIGHTS:-0.123474990115
WEIGHTS:3.39054663626
WEIGHTS:-17.5111674861
WEIGHTS:9.06676017092
WEIGHTS:-4.16944138484
WEIGHTS:-34.1866009802
WEIGHTS:-0.548185091857
WEIGHTS:-9.96231931975
WEIGHTS:-4.64758647576
WEIGHTS:-32.7992368698
WEIGHTS:-14.2174767143
WEIGHTS:11.4736919303
WEIGHTS:37.1477119443
WEIGHTS:-50.29488444
WEIGHTS:-9.84808624596
WEIGHTS:-5.11781834976
WEIGHTS:47.0332298638
WEIGHTS:2.38577432788
WEIGHTS:66.967746646
WEIGHTS:-13.9636450176
WEIGHTS:65.3677570685
WEIGHTS:-6.68028576449
WEIGHTS:30.0009519215
WEIGHTS:8.50325142651
WEIGHTS:19.4440669822
WEIGHTS:25.5921784737
WEIGHTS:-13.0808739601
WEIGHTS:58.4169548022
WEIGHTS:-24.2298655865
WEIGHTS:24.3469699498
WEIGHTS:9.82805507247
WEIGHTS:17.4147904949
WEIGHTS:29.1437363931
WEIGHTS:38.3071419302
WEIGHTS:-0.845885777464
WEIGHTS:-55.4012593933
WEIGHTS:7.87869971758
WEIGHTS:-26.8265367636
WEIGHTS:25.7480801581
WEIGHTS:15.7728031828
WEIGHTS:16.7062162601
WEIGHTS:23.6440429587
WEIGHTS:-1.9379220634
WEIGHTS:-41.9514854325
WEIGHTS:-24.0787003933
WEIGHTS:56.1057815452
WEIGHTS:11.2867500382
WEIGHTS:9.51231840789
WEIGHTS:-9.24962562244
WEIGHTS:-10.6988062099
WEIGHTS:-37.1565149474
WEIGHTS:19.9821730406
WEIGHTS:-49.8340179713
WEIGHTS:-17.7756361787
WEIGHTS:-20.1065934735
WEIGHTS:-24.7244605655
WEIGHTS:25.866656391
WEIGHTS:11.9103570524
WEIGHTS:-17.655866861
WEIGHTS:-1.17764388887
WEIGHTS:29.5146375729
WEIGHTS:-44.3492007322
WEIGHTS:-76.9604934225
WEIGHTS:12.8799295957
WEIGHTS:8.51777294802
WEIGHTS:11.0485591277
WEIGHTS:37.7991996022
WEIGHTS:13.5775182166
WEIGHTS:-14.2207146702
WEIGHTS:51.0778816344
WEIGHTS:14.2669300105
WEIGHTS:4.52423736244
WEIGHTS:-9.18324147734
WEIGHTS:33.8860520472
WEIGHTS:-21.8204332288
WEIGHTS:42.5295967693
WEIGHTS:-7.06010601372
WEIGHTS:12.8920685668
WEIGHTS:-22.2625954628
WEIGHTS:37.6409981821
WEIGHTS:-75.328087781
WEIGHTS:-6.05159439318
WEIGHTS:21.6509839896
WEIGHTS:21.167548608
WEIGHTS:-46.8489416369
WEIGHTS:45.3948370487
WEIGHTS:34.7996324371
WEIGHTS:-16.0762729422
WEIGHTS:10.3626732122
WEIGHTS:100.0
WEIGHTS:2.06047915851
WEIGHTS:43.2439780381
WEIGHTS:10.5677223129
WEIGHTS:-19.5683508298
WEIGHTS:-18.0844024096
WEIGHTS:3.96231309602
WEIGHTS:43.8678371377
WEIGHTS:-2.82437268767
WEIGHTS:21.0153658765
WEIGHTS:1.90203038713
WEIGHTS:-38.9798975071
WEIGHTS:-14.9874806241
WEIGHTS:25.7959280134
WEIGHTS:36.0638538031
WEIGHTS:14.8433971965
WEIGHTS:30.723346193
WEIGHTS:19.5087858927
WEIGHTS:-10.4715585144
WEIGHTS:57.366503244
WEIGHTS:5.16653520544
WEIGHTS:27.7406135461
WEIGHTS:8.00969646904
WEIGHTS:30.9957492164
WEIGHTS:-7.8960552556
WEIGHTS:21.972842154
WEIGHTS:52.7107611704
WEIGHTS:15.7778259963
WEIGHTS:2.19570708626
WEIGHTS:5.35856349572
WEIGHTS:62.4609710098
WEIGHTS:-1.21749595486
WEIGHTS:-5.14152982607
WEIGHTS:-2.4176332468
WEIGHTS:-40.1147450988
WEIGHTS:-1.16088626726
WEIGHTS:67.5822996589
WEIGHTS:7.34816203877
WEIGHTS:22.5643413962
WEIGHTS:-21.39349415
WEIGHTS:-9.36035470639
WEIGHTS:-22.886876731
WEIGHTS:-14.3246580429
WEIGHTS:-15.1543683722
WEIGHTS:-33.7001353608
WEIGHTS:23.6618764924
WEIGHTS:-45.3028544583
WEIGHTS:-6.9812731112
WEIGHTS:-21.0518489968
WEIGHTS:-0.287258194947
WEIGHTS:-48.2675501504
WEIGHTS:-4.36376493835
WEIGHTS:-5.43857131932
WEIGHTS:-99.4578769062
WEIGHTS:-25.948029748
WEIGHTS:-2.01622050806
WEIGHTS:-12.5176036689
WEIGHTS:-5.15323168603
WEIGHTS:30.9729588274
WEIGHTS:24.9237610701
WEIGHTS:29.0952100251
WEIGHTS:100.0
WEIGHTS:-44.7067956621
WEIGHTS:19.430455799
WEIGHTS:12.1901938778
WEIGHTS:7.37556446137
WEIGHTS:40.6084340847
WEIGHTS:-6.07341552789
WEIGHTS:-37.9445811729
WEIGHTS:46.7644164395
WEIGHTS:29.3419303438
WEIGHTS:-44.0349172496
WEIGHTS:1.68555876965
WEIGHTS:1.30167416317
WEIGHTS:-3.21693553582
WEIGHTS:-59.6549255465
WEIGHTS:-0.180617956312
WEIGHTS:44.4705825783
WEIGHTS:-13.1321058651
WEIGHTS:-2.65953252787
WEIGHTS:-2.31832891935
WEIGHTS:15.8298883957
WEIGHTS:-23.5710018288
WEIGHTS:27.137965406
WEIGHTS:-36.2384571648
WEIGHTS:1.03913202744
WEIGHTS:10.7764936389
WEIGHTS:-16.1959500796
WEIGHTS:-5.73285225687
WEIGHTS:-5.71062144908
WEIGHTS:-5.48833618588
WEIGHTS:-18.2082316254
WEIGHTS:-12.0696729067
WEIGHTS:2.65045783029
WEIGHTS:-14.4018632264
WEIGHTS:10.6165443679
WEIGHTS:12.9511132903
WEIGHTS:-7.01228295321
WEIGHTS:-7.17884454398
WEIGHTS:-44.7505129733
WEIGHTS:10.0559582137
WEIGHTS:99.9995988159
WEIGHTS:7.34149607706
WEIGHTS:5.7590271895
WEIGHTS:-0.0619654857417
WEIGHTS:-45.6587355089
WEIGHTS:-5.38146595321
WEIGHTS:15.950023905
WEIGHTS:-3.26456844393
WEIGHTS:-25.4554681989
WEIGHTS:-14.0978131225
WEIGHTS:0.695937823269
WEIGHTS:-5.21895045807
WEIGHTS:-11.520444367
WEIGHTS:-0.54795154584
WEIGHTS:-3.7000535259
WEIGHTS:-0.317760301282
WEIGHTS:-1.31694827615
WEIGHTS:-1.87597675901
WEIGHTS:-1.8579387062
WEIGHTS:-1.71801114963
WEIGHTS:-3.50152276876
WEIGHTS:-0.839176665671
WEIGHTS:-2.94517273244
WEIGHTS:-1.20864270306
WEIGHTS:-0.537337985058
WEIGHTS:-2.56214271652
WEIGHTS:-0.703695227632
WEIGHTS:-2.27717560813
WEIGHTS:-2.20424715599
WEIGHTS:-0.847378981837
WEIGHTS:-0.537523425609
WEIGHTS:-0.944897308562
WEIGHTS:-1.41731005647
WEIGHTS:-0.29985844419
WEIGHTS:-1.03455331778
WEIGHTS:-1.49480840069
WEIGHTS:-2.46305734039
WEIGHTS:-1.05717658872
WEIGHTS:-0.550349357069
WEIGHTS:-1.65913001765
WEIGHTS:-1.59539133165
WEIGHTS:-3.27615619649
WEIGHTS:-1.05340894715
WEIGHTS:-0.362771818204
WEIGHTS:-1.06161188693
WEIGHTS:-0.963119229954
WEIGHTS:-1.03790423801
WEIGHTS:-0.614889464168
WEIGHTS:-0.569985711968
WEIGHTS:-0.745150681751
WEIGHTS:-1.03573218897
WEIGHTS:-1.09098136125
WEIGHTS:-0.885011013058
WEIGHTS:-0.909239652388
WEIGHTS:-0.665005124166
WEIGHTS:-1.20808876879
WEIGHTS:-0.552890978492
WEIGHTS:-1.04290276457
WEIGHTS:-1.38065844704
WEIGHTS:-2.74571099417
WEIGHTS:-0.117339384915
WEIGHTS:-2.15556162562
WEIGHTS:-0.580055443392
WEIGHTS:-0.858371111812
WEIGHTS:-0.800376577002
WEIGHTS:-2.58343964786
WEIGHTS:-0.838760907355
WEIGHTS:-0.687507931793
WEIGHTS:-0.918931626045
WEIGHTS:-1.19903474572
WEIGHTS:-0.650724057085
WEIGHTS:-0.874606941187
WEIGHTS:-0.746215973686
WEIGHTS:-1.04799691167
WEIGHTS:-0.378846143401
WEIGHTS:-0.669279354917
WEIGHTS:-1.24049507729
WEIGHTS:-2.75598784948
WEIGHTS:-1.04071344455
WEIGHTS:-0.55847337682
WEIGHTS:-0.755035538496
WEIGHTS:-0.741905129227
WEIGHTS:-0.572264371472
WEIGHTS:-0.483036346472
WEIGHTS:-0.707912368226
WEIGHTS:-0.63391602833
WEIGHTS:-0.853524395545
WEIGHTS:-1.95232068423
WEIGHTS:-0.590741952477
WEIGHTS:-0.916172462245
WEIGHTS:-0.789274123342
WEIGHTS:0.199998412248
WEIGHTS:-0.646116367079
WEIGHTS:-0.813208212034
WEIGHTS:-0.556245302139
WEIGHTS:-0.559974234118
WEIGHTS:-0.811078624182
WEIGHTS:-0.545100125365
WEIGHTS:-0.923880797537
WEIGHTS:-0.552681462399
WEIGHTS:-0.340345347434
WEIGHTS:-0.621801737308
WEIGHTS:0.296618244329
WEIGHTS:-0.818257458386
WEIGHTS:0.183729252374
WEIGHTS:-0.775804491847
WEIGHTS:-0.954567937649
WEIGHTS:-0.606388037348
WEIGHTS:-0.202190592143
WEIGHTS:-0.535426040466
WEIGHTS:-0.384844000808
WEIGHTS:-0.705681894694
WEIGHTS:-1.44323996887
WEIGHTS:-0.753262489554
WEIGHTS:-1.49348375233
WEIGHTS:-4.50718202028
WEIGHTS:-1.33084246629
WEIGHTS:-0.805124372139
WEIGHTS:-0.60269768964
WEIGHTS:-0.812826474084
WEIGHTS:-0.58394925952
WEIGHTS:-0.9302094637
WEIGHTS:-0.82494065722
WEIGHTS:0.329236590474
WEIGHTS:0.346550931279
WEIGHTS:-1.56026684632
WEIGHTS:-0.427522156106
WEIGHTS:-0.807046135036
WEIGHTS:-0.925501177091
WEIGHTS:-0.580873463165
WEIGHTS:-0.849428766988
WEIGHTS:-0.423068563832
WEIGHTS:-0.52021680791
WEIGHTS:-2.10616033637
WEIGHTS:-0.631718060811
WEIGHTS:-1.02775738774
WEIGHTS:-0.385425165674
WEIGHTS:-0.484837883276
WEIGHTS:-3.04209728131
WEIGHTS:-1.33912288759
WEIGHTS:-0.947721609427
WEIGHTS:-0.535722874886
WEIGHTS:-0.831395483708
WEIGHTS:-1.03491341913
WEIGHTS:-0.49435132886
WEIGHTS:-0.672735222421
WEIGHTS:-0.52086085061
WEIGHTS:-1.13466292541
WEIGHTS:-0.525279181109
WEIGHTS:-0.478779807187
WEIGHTS:-0.908019976856
WEIGHTS:-0.889583376586
WEIGHTS:-1.33165921764
WEIGHTS:-0.839075954187
WEIGHTS:-1.18093949503
WEIGHTS:-1.51325283605
WEIGHTS:0.00346978094012
WEIGHTS:-0.758377520363
WEIGHTS:-0.0190522506334
WEIGHTS:-0.687594711311
WEIGHTS:-0.562927967854
WEIGHTS:-0.464188938341
WEIGHTS:-2.19928417611
WEIGHTS:-0.819432667774
WEIGHTS:-0.828209829068
WEIGHTS:-0.979958471591
WEIGHTS:-0.474541215096
WEIGHTS:-0.546874593421
WEIGHTS:-0.451160237577
WEIGHTS:-0.709555811767
WEIGHTS:-0.985309143898
WEIGHTS:-0.651605682021
WEIGHTS:-0.754920198104
WEIGHTS:-0.844337134467
WEIGHTS:0.148836390974
WEIGHTS:-0.646114663639
WEIGHTS:-0.277715971605
WEIGHTS:-0.819504231092
WEIGHTS:-0.591973050989
WEIGHTS:-0.681823596634
WEIGHTS:-0.481625886269
WEIGHTS:-0.680456619864
WEIGHTS:-0.760000687481
WEIGHTS:-0.521468041611
WEIGHTS:-2.44813656094
WEIGHTS:-0.740777571328
WEIGHTS:-0.638597510643
WEIGHTS:-0.568141748317
WEIGHTS:-0.512130416348
WEIGHTS:-0.66681802423
WEIGHTS:-0.787209533757
WEIGHTS:-0.648429524342
WEIGHTS:-0.439082001128
WEIGHTS:-0.800700906478
WEIGHTS:-0.428593371671
WEIGHTS:-1.22754192343
WEIGHTS:-0.590886375906
WEIGHTS:-0.437069932722
WEIGHTS:-0.470976152816
WEIGHTS:-0.780895650771
WEIGHTS:-0.80490363854
WEIGHTS:-0.62366491821
WEIGHTS:-0.844122655347
WEIGHTS:-0.563721267013
WEIGHTS:-0.46540718944
WEIGHTS:-0.694170912595
WEIGHTS:-0.595999178419
WEIGHTS:-0.839205166119
WEIGHTS:1.00652646404
WEIGHTS:12.8285879611
WEIGHTS:-0.0412301491469
WEIGHTS:-0.297189166012
WEIGHTS:7.67498015343
WEIGHTS:5.54873972118
WEIGHTS:16.7683315941
WEIGHTS:-9.96691450382
WEIGHTS:8.50447961391
WEIGHTS:6.54394557791
WEIGHTS:-26.6839358383
WEIGHTS:37.1624980263
WEIGHTS:16.2238861852
WEIGHTS:30.2062073074
WEIGHTS:-18.8922492796
WEIGHTS:3.54992859191
WEIGHTS:-28.8613941236
WEIGHTS:13.9378304971
WEIGHTS:1.99786098805
WEIGHTS:-17.6738425157
WEIGHTS:24.0417302445
WEIGHTS:-38.4736682645
WEIGHTS:15.9476505144
WEIGHTS:-0.808816009457
WEIGHTS:-5.89451210424
WEIGHTS:42.5259066951
WEIGHTS:15.2310092908
WEIGHTS:25.7294369679
WEIGHTS:-2.39655619135
WEIGHTS:-15.3829269499
WEIGHTS:22.0133804306
WEIGHTS:3.55288917283
WEIGHTS:-27.0625574493
WEIGHTS:-30.7326683987
WEIGHTS:30.0881565543
WEIGHTS:-13.4463344566
WEIGHTS:3.33643109965
WEIGHTS:-30.0947827797
WEIGHTS:25.3853991671
WEIGHTS:0.9191449501
WEIGHTS:4.38949065717
WEIGHTS:-0.216896300901
WEIGHTS:-9.37135857228
WEIGHTS:1.79882690199
WEIGHTS:0.00341684962048
WEIGHTS:1.75355279733
WEIGHTS:25.137563253
WEIGHTS:-20.980941087
WEIGHTS:9.34390296642
WEIGHTS:-12.3365075075
WEIGHTS:30.9524699845
WEIGHTS:1.41756736929
WEIGHTS:-7.99250544723
WEIGHTS:3.39972213347
WEIGHTS:6.35378288027
WEIGHTS:-3.52520604262
WEIGHTS:-7.04437926872
WEIGHTS:-4.25086883446
WEIGHTS:-0.228422641461
WEIGHTS:-9.67824476835
WEIGHTS:3.272897215
WEIGHTS:-94.3320072501
WEIGHTS:7.87066569923
WEIGHTS:-14.3274480393
WEIGHTS:-22.6785974241
WEIGHTS:4.71410943938
WEIGHTS:-0.245609065235
WEIGHTS:17.3286450456
WEIGHTS:12.1311050531
WEIGHTS:-3.07025032094
WEIGHTS:-66.1232117816
WEIGHTS:12.5281601274
WEIGHTS:5.88842275573
WEIGHTS:-1.71081335387
WEIGHTS:-0.651801732724
WEIGHTS:1.49233270404
WEIGHTS:-9.15720028381
WEIGHTS:16.0342315562
WEIGHTS:-0.935865571413
WEIGHTS:-21.3585852484
WEIGHTS:-25.5800029073
WEIGHTS:-10.2569032192
WEIGHTS:9.64302054708
WEIGHTS:-6.98374809869
WEIGHTS:-18.7448350292
WEIGHTS:1.94562704465
WEIGHTS:21.0435487061
WEIGHTS:13.7080484741
WEIGHTS:5.62975630558
WEIGHTS:-1.68113445986
WEIGHTS:7.57675311068
WEIGHTS:6.81513456249
WEIGHTS:8.78554263115
WEIGHTS:-21.4111746816
WEIGHTS:2.48290756966
WEIGHTS:-16.1105262967
WEIGHTS:6.11549356153
WEIGHTS:-3.36418070832
WEIGHTS:-13.1546084665
WEIGHTS:19.1536857098
WEIGHTS:-2.02169247775
WEIGHTS:-8.07620777873
WEIGHTS:-16.0979015804
WEIGHTS:-34.9696734405
WEIGHTS:-24.9728022276
WEIGHTS:-6.90954524918
WEIGHTS:0.4515571904
WEIGHTS:5.1801237007
WEIGHTS:12.2949998015
WEIGHTS:2.52300608023
WEIGHTS:-33.432047202
WEIGHTS:-14.7556874119
WEIGHTS:4.30715255516
WEIGHTS:1.99395383224
WEIGHTS:1.89672389174
WEIGHTS:-4.99261820096
WEIGHTS:2.07750144777
WEIGHTS:1.59059318606
WEIGHTS:1.86224191517
WEIGHTS:-2.24115403925
WEIGHTS:1.92950949608
WEIGHTS:1.47503457593
WEIGHTS:8.02781003815
WEIGHTS:0.504906514337
WEIGHTS:-3.64734632637
WEIGHTS:11.1389296006
WEIGHTS:-0.577682509555
WEIGHTS:1.43415792077
WEIGHTS:0.824058422654
WEIGHTS:-2.29357804357
WEIGHTS:7.31100689512
WEIGHTS:5.09209686816
WEIGHTS:3.22924538421
WEIGHTS:1.05695284701
WEIGHTS:-38.5439573027
WEIGHTS:0.987973577418
WEIGHTS:1.23523451921
WEIGHTS:5.15395059385
WEIGHTS:0.113874677777
WEIGHTS:-6.5247477418
WEIGHTS:30.3995776635
WEIGHTS:9.98057377703
WEIGHTS:-49.416415214
WEIGHTS:-6.61672017535
WEIGHTS:2.67661664401
WEIGHTS:13.654254412
WEIGHTS:-8.89658139403
WEIGHTS:-20.6648117673
WEIGHTS:1.18984603339
WEIGHTS:-22.5032898669
WEIGHTS:3.29123653363
WEIGHTS:5.7926283097
WEIGHTS:-0.875362390588
WEIGHTS:1.2102051699
WEIGHTS:1.45723709645
WEIGHTS:1.00592967718
WEIGHTS:0.211126779651
WEIGHTS:3.44320906071
WEIGHTS:5.11664650292
WEIGHTS:-17.0684159993
WEIGHTS:-24.3267193238
WEIGHTS:-19.5312031096
WEIGHTS:-0.915387249125
WEIGHTS:-7.168709499
WEIGHTS:-7.1137499986
WEIGHTS:-30.4704838201
WEIGHTS:-0.00899420924771
WEIGHTS:44.9586877542
WEIGHTS:-42.6433320699
WEIGHTS:-0.0815937494778
WEIGHTS:1.11804755155
WEIGHTS:7.12615777101
WEIGHTS:1.84657973672
WEIGHTS:1.18980105988
WEIGHTS:2.78856735208
WEIGHTS:-8.32552754032
WEIGHTS:-8.0949651934
WEIGHTS:-4.69496154506
WEIGHTS:1.20632301964
WEIGHTS:1.80346173634
WEIGHTS:-18.0115092135
WEIGHTS:-0.34738120942
WEIGHTS:7.66618126697
WEIGHTS:-44.7617932945
WEIGHTS:0.618927617619
WEIGHTS:9.87133331795
WEIGHTS:1.7919137026
WEIGHTS:0.936776784728
WEIGHTS:-0.470444912334
WEIGHTS:4.10399715701
WEIGHTS:2.67546930796
WEIGHTS:3.11889245893
WEIGHTS:-4.25343574807
WEIGHTS:0.968309506464
WEIGHTS:3.1965540253
WEIGHTS:-1.3180261744
WEIGHTS:-32.9773476413
WEIGHTS:-3.19126610493
WEIGHTS:2.81922943896
WEIGHTS:0.110164532137
WEIGHTS:100.0
WEIGHTS:1.31710108954
WEIGHTS:32.9777159554
WEIGHTS:3.19059566023
WEIGHTS:-2.81775020068
WEIGHTS:1.1709209115
WEIGHTS:-100.0
CONEC:-1 194
CONEC:0 194
CONEC:1 194
CONEC:2 194
CONEC:3 194
CONEC:4 194
CONEC:5 194
CONEC:6 194
CONEC:7 194
CONEC:8 194
CONEC:9 194
CONEC:10 194
CONEC:11 194
CONEC:12 194
CONEC:13 194
CONEC:14 194
CONEC:15 194
CONEC:16 194
CONEC:17 194
CONEC:18 194
CONEC:19 194
CONEC:20 194
CONEC:21 194
CONEC:22 194
CONEC:23 194
CONEC:24 194
CONEC:25 194
CONEC:26 194
CONEC:27 194
CONEC:28 194
CONEC:29 194
CONEC:30 194
CONEC:31 194
CONEC:32 194
CONEC:33 194
CONEC:34 194
CONEC:35 194
CONEC:36 194
CONEC:37 194
CONEC:38 194
CONEC:39 194
CONEC:40 194
CONEC:41 194
CONEC:42 194
CONEC:43 194
CONEC:44 194
CONEC:45 194
CONEC:46 194
CONEC:47 194
CONEC:48 194
CONEC:49 194
CONEC:50 194
CONEC:51 194
CONEC:52 194
CONEC:53 194
CONEC:54 194
CONEC:55 194
CONEC:56 194
CONEC:57 194
CONEC:58 194
CONEC:59 194
CONEC:60 194
CONEC:61 194
CONEC:62 194
CONEC:63 194
CONEC:64 194
CONEC:65 194
CONEC:66 194
CONEC:67 194
CONEC:68 194
CONEC:69 194
CONEC:70 194
CONEC:71 194
CONEC:72 194
CONEC:73 194
CONEC:74 194
CONEC:75 194
CONEC:76 194
CONEC:77 194
CONEC:78 194
CONEC:79 194
CONEC:80 194
CONEC:81 194
CONEC:82 194
CONEC:83 194
CONEC:84 194
CONEC:85 194
CONEC:86 194
CONEC:87 194
CONEC:88 194
CONEC:89 194
CONEC:90 194
CONEC:91 194
CONEC:92 194
CONEC:93 194
CONEC:94 194
CONEC:95 194
CONEC:96 194
CONEC:97 194
CONEC:98 194
CONEC:99 194
CONEC:100 194
CONEC:101 194
CONEC:102 194
CONEC:103 194
CONEC:104 194
CONEC:105 194
CONEC:106 194
CONEC:107 194
CONEC:108 194
CONEC:109 194
CONEC:110 194
CONEC:111 194
CONEC:112 194
CONEC:113 194
CONEC:114 194
CONEC:115 194
CONEC:116 194
CONEC:117 194
CONEC:118 194
CONEC:119 194
CONEC:120 194
CONEC:121 194
CONEC:122 194
CONEC:123 194
CONEC:124 194
CONEC:125 194
CONEC:126 194
CONEC:127 194
CONEC:128 194
CONEC:129 194
CONEC:130 194
CONEC:131 194
CONEC:132 194
CONEC:133 194
CONEC:134 194
CONEC:135 194
CONEC:136 194
CONEC:137 194
CONEC:138 194
CONEC:139 194
CONEC:140 194
CONEC:141 194
CONEC:142 194
CONEC:143 194
CONEC:144 194
CONEC:145 194
CONEC:146 194
CONEC:147 194
CONEC:148 194
CONEC:149 194
CONEC:150 194
CONEC:151 194
CONEC:152 194
CONEC:153 194
CONEC:154 194
CONEC:155 194
CONEC:156 194
CONEC:157 194
CONEC:158 194
CONEC:159 194
CONEC:160 194
CONEC:161 194
CONEC:162 194
CONEC:163 194
CONEC:164 194
CONEC:165 194
CONEC:166 194
CONEC:167 194
CONEC:168 194
CONEC:169 194
CONEC:170 194
CONEC:171 194
CONEC:172 194
CONEC:173 194
CONEC:174 194
CONEC:175 194
CONEC:176 194
CONEC:177 194
CONEC:178 194
CONEC:179 194
CONEC:180 194
CONEC:181 194
CONEC:182 194
CONEC:183 194
CONEC:184 194
CONEC:185 194
CONEC:186 194
CONEC:187 194
CONEC:188 194
CONEC:189 194
CONEC:190 194
CONEC:191 194
CONEC:192 194
CONEC:193 194
CONEC:-1 195
CONEC:0 195
CONEC:1 195
CONEC:2 195
CONEC:3 195
CONEC:4 195
CONEC:5 195
CONEC:6 195
CONEC:7 195
CONEC:8 195
CONEC:9 195
CONEC:10 195
CONEC:11 195
CONEC:12 195
CONEC:13 195
CONEC:14 195
CONEC:15 195
CONEC:16 195
CONEC:17 195
CONEC:18 195
CONEC:19 195
CONEC:20 195
CONEC:21 195
CONEC:22 195
CONEC:23 195
CONEC:24 195
CONEC:25 195
CONEC:26 195
CONEC:27 195
CONEC:28 195
CONEC:29 195
CONEC:30 195
CONEC:31 195
CONEC:32 195
CONEC:33 195
CONEC:34 195
CONEC:35 195
CONEC:36 195
CONEC:37 195
CONEC:38 195
CONEC:39 195
CONEC:40 195
CONEC:41 195
CONEC:42 195
CONEC:43 195
CONEC:44 195
CONEC:45 195
CONEC:46 195
CONEC:47 195
CONEC:48 195
CONEC:49 195
CONEC:50 195
CONEC:51 195
CONEC:52 195
CONEC:53 195
CONEC:54 195
CONEC:55 195
CONEC:56 195
CONEC:57 195
CONEC:58 195
CONEC:59 195
CONEC:60 195
CONEC:61 195
CONEC:62 195
CONEC:63 195
CONEC:64 195
CONEC:65 195
CONEC:66 195
CONEC:67 195
CONEC:68 195
CONEC:69 195
CONEC:70 195
CONEC:71 195
CONEC:72 195
CONEC:73 195
CONEC:74 195
CONEC:75 195
CONEC:76 195
CONEC:77 195
CONEC:78 195
CONEC:79 195
CONEC:80 195
CONEC:81 195
CONEC:82 195
CONEC:83 195
CONEC:84 195
CONEC:85 195
CONEC:86 195
CONEC:87 195
CONEC:88 195
CONEC:89 195
CONEC:90 195
CONEC:91 195
CONEC:92 195
CONEC:93 195
CONEC:94 195
CONEC:95 195
CONEC:96 195
CONEC:97 195
CONEC:98 195
CONEC:99 195
CONEC:100 195
CONEC:101 195
CONEC:102 195
CONEC:103 195
CONEC:104 195
CONEC:105 195
CONEC:106 195
CONEC:107 195
CONEC:108 195
CONEC:109 195
CONEC:110 195
CONEC:111 195
CONEC:112 195
CONEC:113 195
CONEC:114 195
CONEC:115 195
CONEC:116 195
CONEC:117 195
CONEC:118 195
CONEC:119 195
CONEC:120 195
CONEC:121 195
CONEC:122 195
CONEC:123 195
CONEC:124 195
CONEC:125 195
CONEC:126 195
CONEC:127 195
CONEC:128 195
CONEC:129 195
CONEC:130 195
CONEC:131 195
CONEC:132 195
CONEC:133 195
CONEC:134 195
CONEC:135 195
CONEC:136 195
CONEC:137 195
CONEC:138 195
CONEC:139 195
CONEC:140 195
CONEC:141 195
CONEC:142 195
CONEC:143 195
CONEC:144 195
CONEC:145 195
CONEC:146 195
CONEC:147 195
CONEC:148 195
CONEC:149 195
CONEC:150 195
CONEC:151 195
CONEC:152 195
CONEC:153 195
CONEC:154 195
CONEC:155 195
CONEC:156 195
CONEC:157 195
CONEC:158 195
CONEC:159 195
CONEC:160 195
CONEC:161 195
CONEC:162 195
CONEC:163 195
CONEC:164 195
CONEC:165 195
CONEC:166 195
CONEC:167 195
CONEC:168 195
CONEC:169 195
CONEC:170 195
CONEC:171 195
CONEC:172 195
CONEC:173 195
CONEC:174 195
CONEC:175 195
CONEC:176 195
CONEC:177 195
CONEC:178 195
CONEC:179 195
CONEC:180 195
CONEC:181 195
CONEC:182 195
CONEC:183 195
CONEC:184 195
CONEC:185 195
CONEC:186 195
CONEC:187 195
CONEC:188 195
CONEC:189 195
CONEC:190 195
CONEC:191 195
CONEC:192 195
CONEC:193 195
CONEC:-1 196
CONEC:0 196
CONEC:1 196
CONEC:2 196
CONEC:3 196
CONEC:4 196
CONEC:5 196
CONEC:6 196
CONEC:7 196
CONEC:8 196
CONEC:9 196
CONEC:10 196
CONEC:11 196
CONEC:12 196
CONEC:13 196
CONEC:14 196
CONEC:15 196
CONEC:16 196
CONEC:17 196
CONEC:18 196
CONEC:19 196
CONEC:20 196
CONEC:21 196
CONEC:22 196
CONEC:23 196
CONEC:24 196
CONEC:25 196
CONEC:26 196
CONEC:27 196
CONEC:28 196
CONEC:29 196
CONEC:30 196
CONEC:31 196
CONEC:32 196
CONEC:33 196
CONEC:34 196
CONEC:35 196
CONEC:36 196
CONEC:37 196
CONEC:38 196
CONEC:39 196
CONEC:40 196
CONEC:41 196
CONEC:42 196
CONEC:43 196
CONEC:44 196
CONEC:45 196
CONEC:46 196
CONEC:47 196
CONEC:48 196
CONEC:49 196
CONEC:50 196
CONEC:51 196
CONEC:52 196
CONEC:53 196
CONEC:54 196
CONEC:55 196
CONEC:56 196
CONEC:57 196
CONEC:58 196
CONEC:59 196
CONEC:60 196
CONEC:61 196
CONEC:62 196
CONEC:63 196
CONEC:64 196
CONEC:65 196
CONEC:66 196
CONEC:67 196
CONEC:68 196
CONEC:69 196
CONEC:70 196
CONEC:71 196
CONEC:72 196
CONEC:73 196
CONEC:74 196
CONEC:75 196
CONEC:76 196
CONEC:77 196
CONEC:78 196
CONEC:79 196
CONEC:80 196
CONEC:81 196
CONEC:82 196
CONEC:83 196
CONEC:84 196
CONEC:85 196
CONEC:86 196
CONEC:87 196
CONEC:88 196
CONEC:89 196
CONEC:90 196
CONEC:91 196
CONEC:92 196
CONEC:93 196
CONEC:94 196
CONEC:95 196
CONEC:96 196
CONEC:97 196
CONEC:98 196
CONEC:99 196
CONEC:100 196
CONEC:101 196
CONEC:102 196
CONEC:103 196
CONEC:104 196
CONEC:105 196
CONEC:106 196
CONEC:107 196
CONEC:108 196
CONEC:109 196
CONEC:110 196
CONEC:111 196
CONEC:112 196
CONEC:113 196
CONEC:114 196
CONEC:115 196
CONEC:116 196
CONEC:117 196
CONEC:118 196
CONEC:119 196
CONEC:120 196
CONEC:121 196
CONEC:122 196
CONEC:123 196
CONEC:124 196
CONEC:125 196
CONEC:126 196
CONEC:127 196
CONEC:128 196
CONEC:129 196
CONEC:130 196
CONEC:131 196
CONEC:132 196
CONEC:133 196
CONEC:134 196
CONEC:135 196
CONEC:136 196
CONEC:137 196
CONEC:138 196
CONEC:139 196
CONEC:140 196
CONEC:141 196
CONEC:142 196
CONEC:143 196
CONEC:144 196
CONEC:145 196
CONEC:146 196
CONEC:147 196
CONEC:148 196
CONEC:149 196
CONEC:150 196
CONEC:151 196
CONEC:152 196
CONEC:153 196
CONEC:154 196
CONEC:155 196
CONEC:156 196
CONEC:157 196
CONEC:158 196
CONEC:159 196
CONEC:160 196
CONEC:161 196
CONEC:162 196
CONEC:163 196
CONEC:164 196
CONEC:165 196
CONEC:166 196
CONEC:167 196
CONEC:168 196
CONEC:169 196
CONEC:170 196
CONEC:171 196
CONEC:172 196
CONEC:173 196
CONEC:174 196
CONEC:175 196
CONEC:176 196
CONEC:177 196
CONEC:178 196
CONEC:179 196
CONEC:180 196
CONEC:181 196
CONEC:182 196
CONEC:183 196
CONEC:184 196
CONEC:185 196
CONEC:186 196
CONEC:187 196
CONEC:188 196
CONEC:189 196
CONEC:190 196
CONEC:191 196
CONEC:192 196
CONEC:193 196
CONEC:-1 197
CONEC:0 197
CONEC:1 197
CONEC:2 197
CONEC:3 197
CONEC:4 197
CONEC:5 197
CONEC:6 197
CONEC:7 197
CONEC:8 197
CONEC:9 197
CONEC:10 197
CONEC:11 197
CONEC:12 197
CONEC:13 197
CONEC:14 197
CONEC:15 197
CONEC:16 197
CONEC:17 197
CONEC:18 197
CONEC:19 197
CONEC:20 197
CONEC:21 197
CONEC:22 197
CONEC:23 197
CONEC:24 197
CONEC:25 197
CONEC:26 197
CONEC:27 197
CONEC:28 197
CONEC:29 197
CONEC:30 197
CONEC:31 197
CONEC:32 197
CONEC:33 197
CONEC:34 197
CONEC:35 197
CONEC:36 197
CONEC:37 197
CONEC:38 197
CONEC:39 197
CONEC:40 197
CONEC:41 197
CONEC:42 197
CONEC:43 197
CONEC:44 197
CONEC:45 197
CONEC:46 197
CONEC:47 197
CONEC:48 197
CONEC:49 197
CONEC:50 197
CONEC:51 197
CONEC:52 197
CONEC:53 197
CONEC:54 197
CONEC:55 197
CONEC:56 197
CONEC:57 197
CONEC:58 197
CONEC:59 197
CONEC:60 197
CONEC:61 197
CONEC:62 197
CONEC:63 197
CONEC:64 197
CONEC:65 197
CONEC:66 197
CONEC:67 197
CONEC:68 197
CONEC:69 197
CONEC:70 197
CONEC:71 197
CONEC:72 197
CONEC:73 197
CONEC:74 197
CONEC:75 197
CONEC:76 197
CONEC:77 197
CONEC:78 197
CONEC:79 197
CONEC:80 197
CONEC:81 197
CONEC:82 197
CONEC:83 197
CONEC:84 197
CONEC:85 197
CONEC:86 197
CONEC:87 197
CONEC:88 197
CONEC:89 197
CONEC:90 197
CONEC:91 197
CONEC:92 197
CONEC:93 197
CONEC:94 197
CONEC:95 197
CONEC:96 197
CONEC:97 197
CONEC:98 197
CONEC:99 197
CONEC:100 197
CONEC:101 197
CONEC:102 197
CONEC:103 197
CONEC:104 197
CONEC:105 197
CONEC:106 197
CONEC:107 197
CONEC:108 197
CONEC:109 197
CONEC:110 197
CONEC:111 197
CONEC:112 197
CONEC:113 197
CONEC:114 197
CONEC:115 197
CONEC:116 197
CONEC:117 197
CONEC:118 197
CONEC:119 197
CONEC:120 197
CONEC:121 197
CONEC:122 197
CONEC:123 197
CONEC:124 197
CONEC:125 197
CONEC:126 197
CONEC:127 197
CONEC:128 197
CONEC:129 197
CONEC:130 197
CONEC:131 197
CONEC:132 197
CONEC:133 197
CONEC:134 197
CONEC:135 197
CONEC:136 197
CONEC:137 197
CONEC:138 197
CONEC:139 197
CONEC:140 197
CONEC:141 197
CONEC:142 197
CONEC:143 197
CONEC:144 197
CONEC:145 197
CONEC:146 197
CONEC:147 197
CONEC:148 197
CONEC:149 197
CONEC:150 197
CONEC:151 197
CONEC:152 197
CONEC:153 197
CONEC:154 197
CONEC:155 197
CONEC:156 197
CONEC:157 197
CONEC:158 197
CONEC:159 197
CONEC:160 197
CONEC:161 197
CONEC:162 197
CONEC:163 197
CONEC:164 197
CONEC:165 197
CONEC:166 197
CONEC:167 197
CONEC:168 197
CONEC:169 197
CONEC:170 197
CONEC:171 197
CONEC:172 197
CONEC:173 197
CONEC:174 197
CONEC:175 197
CONEC:176 197
CONEC:177 197
CONEC:178 197
CONEC:179 197
CONEC:180 197
CONEC:181 197
CONEC:182 197
CONEC:183 197
CONEC:184 197
CONEC:185 197
CONEC:186 197
CONEC:187 197
CONEC:188 197
CONEC:189 197
CONEC:190 197
CONEC:191 197
CONEC:192 197
CONEC:193 197
CONEC:-1 198
CONEC:0 198
CONEC:1 198
CONEC:2 198
CONEC:3 198
CONEC:4 198
CONEC:5 198
CONEC:6 198
CONEC:7 198
CONEC:8 198
CONEC:9 198
CONEC:10 198
CONEC:11 198
CONEC:12 198
CONEC:13 198
CONEC:14 198
CONEC:15 198
CONEC:16 198
CONEC:17 198
CONEC:18 198
CONEC:19 198
CONEC:20 198
CONEC:21 198
CONEC:22 198
CONEC:23 198
CONEC:24 198
CONEC:25 198
CONEC:26 198
CONEC:27 198
CONEC:28 198
CONEC:29 198
CONEC:30 198
CONEC:31 198
CONEC:32 198
CONEC:33 198
CONEC:34 198
CONEC:35 198
CONEC:36 198
CONEC:37 198
CONEC:38 198
CONEC:39 198
CONEC:40 198
CONEC:41 198
CONEC:42 198
CONEC:43 198
CONEC:44 198
CONEC:45 198
CONEC:46 198
CONEC:47 198
CONEC:48 198
CONEC:49 198
CONEC:50 198
CONEC:51 198
CONEC:52 198
CONEC:53 198
CONEC:54 198
CONEC:55 198
CONEC:56 198
CONEC:57 198
CONEC:58 198
CONEC:59 198
CONEC:60 198
CONEC:61 198
CONEC:62 198
CONEC:63 198
CONEC:64 198
CONEC:65 198
CONEC:66 198
CONEC:67 198
CONEC:68 198
CONEC:69 198
CONEC:70 198
CONEC:71 198
CONEC:72 198
CONEC:73 198
CONEC:74 198
CONEC:75 198
CONEC:76 198
CONEC:77 198
CONEC:78 198
CONEC:79 198
CONEC:80 198
CONEC:81 198
CONEC:82 198
CONEC:83 198
CONEC:84 198
CONEC:85 198
CONEC:86 198
CONEC:87 198
CONEC:88 198
CONEC:89 198
CONEC:90 198
CONEC:91 198
CONEC:92 198
CONEC:93 198
CONEC:94 198
CONEC:95 198
CONEC:96 198
CONEC:97 198
CONEC:98 198
CONEC:99 198
CONEC:100 198
CONEC:101 198
CONEC:102 198
CONEC:103 198
CONEC:104 198
CONEC:105 198
CONEC:106 198
CONEC:107 198
CONEC:108 198
CONEC:109 198
CONEC:110 198
CONEC:111 198
CONEC:112 198
CONEC:113 198
CONEC:114 198
CONEC:115 198
CONEC:116 198
CONEC:117 198
CONEC:118 198
CONEC:119 198
CONEC:120 198
CONEC:121 198
CONEC:122 198
CONEC:123 198
CONEC:124 198
CONEC:125 198
CONEC:126 198
CONEC:127 198
CONEC:128 198
CONEC:129 198
CONEC:130 198
CONEC:131 198
CONEC:132 198
CONEC:133 198
CONEC:134 198
CONEC:135 198
CONEC:136 198
CONEC:137 198
CONEC:138 198
CONEC:139 198
CONEC:140 198
CONEC:141 198
CONEC:142 198
CONEC:143 198
CONEC:144 198
CONEC:145 198
CONEC:146 198
CONEC:147 198
CONEC:148 198
CONEC:149 198
CONEC:150 198
CONEC:151 198
CONEC:152 198
CONEC:153 198
CONEC:154 198
CONEC:155 198
CONEC:156 198
CONEC:157 198
CONEC:158 198
CONEC:159 198
CONEC:160 198
CONEC:161 198
CONEC:162 198
CONEC:163 198
CONEC:164 198
CONEC:165 198
CONEC:166 198
CONEC:167 198
CONEC:168 198
CONEC:169 198
CONEC:170 198
CONEC:171 198
CONEC:172 198
CONEC:173 198
CONEC:174 198
CONEC:175 198
CONEC:176 198
CONEC:177 198
CONEC:178 198
CONEC:179 198
CONEC:180 198
CONEC:181 198
CONEC:182 198
CONEC:183 198
CONEC:184 198
CONEC:185 198
CONEC:186 198
CONEC:187 198
CONEC:188 198
CONEC:189 198
CONEC:190 198
CONEC:191 198
CONEC:192 198
CONEC:193 198
CONEC:-1 199
CONEC:194 199
CONEC:195 199
CONEC:196 199
CONEC:197 199
CONEC:198 199
CONEC:-1 200
CONEC:194 200
CONEC:195 200
CONEC:196 200
CONEC:197 200
CONEC:198 200
INNO:193
INNO:192
INNO:191
INNO:190
INNO:189
INNO:188
INNO:187
INNO:186
INNO:185
INNO:184
INNO:183
INNO:182
INNO:181
INNO:180
INNO:179
INNO:178
INNO:177
INNO:176
INNO:175
INNO:174
INNO:173
INNO:172
INNO:171
INNO:170
INNO:169
INNO:168
INNO:167
INNO:166
INNO:165
INNO:164
INNO:163
INNO:162
INNO:161
INNO:160
INNO:159
INNO:158
INNO:157
INNO:156
INNO:155
INNO:154
INNO:153
INNO:152
INNO:151
INNO:150
INNO:149
INNO:148
INNO:147
INNO:146
INNO:145
INNO:144
INNO:143
INNO:142
INNO:141
INNO:140
INNO:139
INNO:138
INNO:137
INNO:136
INNO:135
INNO:134
INNO:133
INNO:132
INNO:131
INNO:130
INNO:129
INNO:128
INNO:127
INNO:126
INNO:125
INNO:124
INNO:123
INNO:122
INNO:121
INNO:120
INNO:119
INNO:118
INNO:117
INNO:116
INNO:115
INNO:114
INNO:113
INNO:112
INNO:111
INNO:110
INNO:109
INNO:108
INNO:107
INNO:106
INNO:105
INNO:104
INNO:103
INNO:102
INNO:101
INNO:100
INNO:99
INNO:98
INNO:97
INNO:96
INNO:95
INNO:94
INNO:93
INNO:92
INNO:91
INNO:90
INNO:89
INNO:88
INNO:87
INNO:86
INNO:85
INNO:84
INNO:83
INNO:82
INNO:81
INNO:80
INNO:79
INNO:78
INNO:77
INNO:76
INNO:75
INNO:74
INNO:73
INNO:72
INNO:71
INNO:70
INNO:69
INNO:68
INNO:67
INNO:66
INNO:65
INNO:64
INNO:63
INNO:62
INNO:61
INNO:60
INNO:59
INNO:58
INNO:57
INNO:56
INNO:55
INNO:54
INNO:53
INNO:52
INNO:51
INNO:50
INNO:49
INNO:48
INNO:47
INNO:46
INNO:45
INNO:44
INNO:43
INNO:42
INNO:41
INNO:40
INNO:39
INNO:38
INNO:37
INNO:36
INNO:35
INNO:34
INNO:33
INNO:32
INNO:31
INNO:30
INNO:29
INNO:28
INNO:27
INNO:26
INNO:25
INNO:24
INNO:23
INNO:22
INNO:21
INNO:20
INNO:19
INNO:18
INNO:17
INNO:16
INNO:15
INNO:14
INNO:13
INNO:12
INNO:11
INNO:10
INNO:9
INNO:8
INNO:7
INNO:6
INNO:5
INNO:4
INNO:3
INNO:2
INNO:1
INNO:0
OUTNO:199
OUTNO:200
ENI:5.38226882582 0.241484336616
ENI:127.150807194 0.766520574414
ENI:1.40320899322 0.163933793932
ENI:35.4537218106 0.807282703632
ENI:18.5113227759 0.764921688977
ENI:0.978873541541 0.171645508924
ENI:1.13618672113 0.164133755398
ENI:232.857868984 0.737334549945
ENI:1.01550760678 0.829064171192
ENI:7.96015798273 0.759815993108
ENI:1.04104258875 0.831419138892
ENI:17.2240716483 0.15
ENI:16.0928316429 0.207196926645
ENI:7.87162748529 0.805092286718
ENI:1.00776205529 0.169603659975
ENI:29.7436117741 0.85
ENI:19.9785139425 0.85
ENI:28.8832609962 0.15
ENI:23.0004311999 0.15
ENI:1.98457364132 0.165217591298
ENI:15.0955865543 0.85
ENI:3.71467609218 0.849818558507
ENI:0.856802826721 0.164406019442
ENI:0.865685170545 0.155232189189
ENI:29.917364185 0.85
ENI:10.133560029 0.85
ENI:14.1351117288 0.15
ENI:7.31925598975 0.15
ENI:89.3019569467 0.15
ENI:1.23602882731 0.15
ENI:1.88087769107 0.15
ENI:1.03473402993 0.815304690842
ENI:3.55487037455 0.714192567361
ENI:0.352903664862 0.849491040721
ENI:4.21662177209 0.156137054749
ENI:9.49786027371 0.160017249654
ENI:9.50565216998 0.720562491513
ENI:0.883121175299 0.15
ENI:0.594858105543 0.15
ENI:0.633844545449 0.775861322815
ENI:0.493141841955 0.85
ENI:4.72797790153 0.85
ENI:5.08227934244 0.159668596742
ENI:2.33944933305 0.15
ENI:20.6378879871 0.15
ENI:1.609775219 0.15
ENI:33.7643866113 0.85
ENI:0.924766439401 0.15
ENI:1.9500630951 0.15
ENI:1.06632921895 0.765416723433
ENI:2.68946480687 0.725362205351
ENI:0.150054120821 0.85
ENI:0.750751366805 0.15
ENI:2.47805797606 0.15
ENI:7.41468283073 0.693993575673
ENI:0.521671732495 0.15
ENI:52.0951041112 0.15
ENI:33.7690455308 0.15
ENI:4.69417402689 0.85
ENI:0.196779918935 0.85
ENI:0.679032318763 0.15
ENI:2.7249155894 0.740944369323
ENI:0.309617179042 0.85
ENI:0.668529343471 0.15
ENI:1.64833317257 0.246996413776
ENI:28.4462614966 0.334522834731
ENI:1.15055807097 0.85
ENI:2.35115672132 0.277363300137
ENI:2.9171910568 0.285838747635
ENI:0.372722134578 0.211890792482
ENI:2.04663582178 0.802495129318
ENI:5.93143605823 0.809873278673
ENI:9.32452220872 0.275516715583
ENI:1.39771495624 0.654788033668
ENI:0.425345514702 0.15
ENI:2.31522505508 0.85
ENI:5.54885896058 0.85
ENI:5.45514401382 0.325556127691
ENI:0.26400192911 0.85
ENI:1.31119355772 0.15
ENI:43.3125814521 0.392700518419
ENI:2.1912903912 0.85
ENI:2.75213055107 0.15
ENI:0.175 0.15
ENI:0.175 0.15
ENI:0.35 0.15
ENI:0.7 0.15
ENI:0.35 0.15
ENI:0.1 0.15
ENI:0.7 0.15
ENI:0.14 0.15
ENI:0.233333333333 0.15
ENI:0.04375 0.15
ENI:0.35 0.15
ENI:0.35 0.15
ENI:0.7 0.15
ENI:0.35 0.15
ENI:0.00853658536585 0.15
ENI:0.07 0.15
ENI:0.00843373493976 0.15
ENI:0.04375 0.15
ENI:0.0318181818182 0.15
ENI:0.116666666667 0.15
ENI:0.00636363636364 0.15
ENI:0.175 0.15
ENI:0.021875 0.15
ENI:0.025 0.15
ENI:0.0134615384615 0.15
ENI:0.175 0.15
ENI:0.1 0.15
ENI:0.07 0.15
ENI:0.07 0.15
ENI:0.07 0.15
ENI:0.116666666667 0.15
ENI:0.14 0.15
ENI:0.14 0.15
ENI:0.0102941176471 0.15
ENI:0.0466666666667 0.15
ENI:0.028 0.15
ENI:0.175 0.15
ENI:0.00875 0.15
ENI:0.0538461538462 0.15
ENI:0.0466666666667 0.15
ENI:0.116666666667 0.15
ENI:0.0777777777778 0.15
ENI:0.35 0.15
ENI:0.14 0.15
ENI:0.0875 0.15
ENI:0.0241379310345 0.15
ENI:0.0304347826087 0.15
ENI:0.00804597701149 0.15
ENI:0.1 0.15
ENI:0.14 0.15
ENI:0.0583333333333 0.15
ENI:0.14 0.15
ENI:0.35 0.15
ENI:0.233333333333 0.15
ENI:0.233333333333 0.15
ENI:0.0583333333333 0.15
ENI:0.0875 0.15
ENI:0.05 0.15
ENI:0.175 0.15
ENI:0.0233333333333 0.15
ENI:0.1 0.15
ENI:0.175 0.15
ENI:0.35 0.15
ENI:0.0194444444444 0.15
ENI:0.0388888888889 0.15
ENI:0.00714285714286 0.15
ENI:0.0225806451613 0.15
ENI:0.0368421052632 0.15
ENI:0.0636363636364 0.15
ENI:0.175 0.15
ENI:0.14 0.15
ENI:0.14 0.15
ENI:0.7 0.15
ENI:0.0875 0.15
ENI:0.14 0.15
ENI:0.35 0.15
ENI:0.116666666667 0.15
ENI:0.175 0.15
ENI:0.0538461538462 0.15
ENI:0.233333333333 0.15
ENI:0.175 0.15
ENI:0.07 0.15
ENI:0.0583333333333 0.15
ENI:0.0179487179487 0.15
ENI:0.05 0.15
ENI:0.116666666667 0.15
ENI:0.1 0.15
ENI:0.35 0.15
ENI:0.0318181818182 0.15
ENI:0.116666666667 0.15
ENI:0.175 0.15
ENI:0.116666666667 0.15
ENI:0.14 0.15
ENI:0.233333333333 0.15
ENI:0.35 0.15
ENI:0.35 0.15
ENI:0.7 0.15
ENI:0.0184210526316 0.15
ENI:0.14 0.15
ENI:0.0137254901961 0.15
ENI:0.14 0.15
ENI:0.0875 0.15
ENI:0.0333333333333 0.15
ENI:0.175 0.15
ENI:0.0777777777778 0.15
ENI:0.116666666667 0.15
ENI:0.0127272727273 0.15
ENI:0.116666666667 0.15
ENI:0.0777777777778 0.15
ENI:0.233333333333 0.15
ENI:0.0184210526316 0.15
DEO:1.42857142857 -0.214285714286
DEO:1.42857142857 -0.214285714286
