# Supplementary material for: AutoGrow4: an open-source genetic algorithm for de novo drug design and lead optimization
Source: J Cheminform. 2020 Apr 17;12:25. doi: 10.1186/s13321-020-00429-4 (PMC7165399; doi:10.1186/s13321-020-00429-4)
Supplement: Supplementary file 1 — Additional file 1. The Additional file includes detailed descriptions of the AutoGrow 3.1.3 and AutoGrow4 parameters used in the benchmark and PARP-1 runs. It also includes Figures S1, S2, and S3, referenced in the text. [file 13321_2020_429_MOESM1_ESM.zip › autogrow4-4.0.0/autogrow/docking/scoring/nn_score_exe/nnscore1/networks/top_24_networks/24.net]

WEIGHTS:1.76115555815
WEIGHTS:40.3207387704
WEIGHTS:6.2299734807
WEIGHTS:8.33504984737
WEIGHTS:-35.9524145119
WEIGHTS:75.3668946514
WEIGHTS:-92.3982556992
WEIGHTS:18.9037684652
WEIGHTS:2.83655332546
WEIGHTS:-1.86329371618
WEIGHTS:-34.6435157248
WEIGHTS:53.0892220373
WEIGHTS:-42.6650417719
WEIGHTS:6.62160412621
WEIGHTS:31.9405797486
WEIGHTS:49.3926600915
WEIGHTS:-6.27397805697
WEIGHTS:-18.3153460748
WEIGHTS:65.0666389488
WEIGHTS:-100.0
WEIGHTS:86.6098177292
WEIGHTS:-60.5836018537
WEIGHTS:64.3631718667
WEIGHTS:-39.101454733
WEIGHTS:49.6604596904
WEIGHTS:-100.0
WEIGHTS:-22.700190345
WEIGHTS:100.0
WEIGHTS:14.0512999896
WEIGHTS:-59.4306573203
WEIGHTS:91.0072963941
WEIGHTS:-10.4150689859
WEIGHTS:33.6356282098
WEIGHTS:-50.9476888274
WEIGHTS:39.0466623219
WEIGHTS:-44.9225042048
WEIGHTS:7.04077587021
WEIGHTS:-4.51407904191
WEIGHTS:-34.2612172216
WEIGHTS:7.98020061417
WEIGHTS:1.43868280373
WEIGHTS:3.65110289908
WEIGHTS:43.4886736641
WEIGHTS:-33.111257883
WEIGHTS:-17.7961035227
WEIGHTS:63.6302762768
WEIGHTS:29.8361123996
WEIGHTS:-0.267713379345
WEIGHTS:63.7126551937
WEIGHTS:-34.2282883071
WEIGHTS:-3.74051681696
WEIGHTS:3.03968206778
WEIGHTS:-35.7279551924
WEIGHTS:7.63880179583
WEIGHTS:-11.8653318419
WEIGHTS:7.5289532462
WEIGHTS:-65.769321316
WEIGHTS:1.23895758383
WEIGHTS:-28.3634339288
WEIGHTS:6.55511070654
WEIGHTS:18.5221641796
WEIGHTS:-100.0
WEIGHTS:-44.0299058297
WEIGHTS:-79.5188019552
WEIGHTS:-38.2669588166
WEIGHTS:-16.0347961138
WEIGHTS:-61.8890657333
WEIGHTS:15.348714275
WEIGHTS:2.54420129907
WEIGHTS:19.8720561179
WEIGHTS:-34.9116545284
WEIGHTS:18.5095352599
WEIGHTS:52.2303304993
WEIGHTS:3.4522356703
WEIGHTS:99.3172168225
WEIGHTS:-41.1136022592
WEIGHTS:-89.8784102451
WEIGHTS:-4.67757813396
WEIGHTS:30.6703225037
WEIGHTS:3.17080305131
WEIGHTS:6.233860233
WEIGHTS:5.91352804724
WEIGHTS:7.38724574797
WEIGHTS:-44.8649595423
WEIGHTS:-58.2380074318
WEIGHTS:5.40561709116
WEIGHTS:56.3607569679
WEIGHTS:82.4291886998
WEIGHTS:-8.81412629757
WEIGHTS:-12.5345606833
WEIGHTS:6.59818971582
WEIGHTS:-75.6477951671
WEIGHTS:-11.2187906924
WEIGHTS:-54.5727949912
WEIGHTS:-38.8622484062
WEIGHTS:-71.9545941196
WEIGHTS:7.33744967001
WEIGHTS:-100.0
WEIGHTS:-21.4561511754
WEIGHTS:-32.1289828955
WEIGHTS:-1.9119472251
WEIGHTS:-36.1334997361
WEIGHTS:44.3356173438
WEIGHTS:-6.03864705696
WEIGHTS:-19.8129039591
WEIGHTS:3.05823251015
WEIGHTS:17.0238049247
WEIGHTS:-9.41178762981
WEIGHTS:-11.4478592733
WEIGHTS:-10.529360582
WEIGHTS:-43.8830280091
WEIGHTS:-54.7300662608
WEIGHTS:37.901580884
WEIGHTS:1.82391867823
WEIGHTS:1.77386509389
WEIGHTS:-18.1731534793
WEIGHTS:2.64593375334
WEIGHTS:51.0398541539
WEIGHTS:4.59368595405
WEIGHTS:2.04283673566
WEIGHTS:21.369395789
WEIGHTS:-1.2693565992
WEIGHTS:-28.0480192852
WEIGHTS:3.1470153491
WEIGHTS:0.620137131577
WEIGHTS:-30.3259174512
WEIGHTS:-19.6180818296
WEIGHTS:-44.9800215486
WEIGHTS:2.7115331305
WEIGHTS:5.80640052741
WEIGHTS:-67.9415283604
WEIGHTS:16.2862471112
WEIGHTS:2.21834330276
WEIGHTS:1.98651029301
WEIGHTS:-12.904933307
WEIGHTS:3.21455682432
WEIGHTS:1.64813948166
WEIGHTS:2.8154971638
WEIGHTS:2.25286957473
WEIGHTS:63.0511647594
WEIGHTS:20.0420034697
WEIGHTS:-34.8830173176
WEIGHTS:-100.0
WEIGHTS:12.1841947241
WEIGHTS:5.8004674417
WEIGHTS:52.2491080554
WEIGHTS:-26.3853580575
WEIGHTS:-4.4336048231
WEIGHTS:2.10068880954
WEIGHTS:-10.3222513438
WEIGHTS:7.72941710382
WEIGHTS:11.0007700091
WEIGHTS:32.7963530466
WEIGHTS:6.27743775957
WEIGHTS:2.46343862521
WEIGHTS:2.44708423332
WEIGHTS:-3.29949702977
WEIGHTS:-60.4867902737
WEIGHTS:48.7561064485
WEIGHTS:-6.83826354265
WEIGHTS:-11.1345295522
WEIGHTS:-22.7315814979
WEIGHTS:9.28397129689
WEIGHTS:-24.4775383479
WEIGHTS:34.4132393808
WEIGHTS:3.15799434469
WEIGHTS:18.6710860143
WEIGHTS:-36.461840695
WEIGHTS:13.1299894484
WEIGHTS:0.720594974057
WEIGHTS:1.96267299299
WEIGHTS:-29.6740332542
WEIGHTS:-26.4109634128
WEIGHTS:4.52975761589
WEIGHTS:-1.01298446917
WEIGHTS:-41.40651448
WEIGHTS:2.99788215118
WEIGHTS:6.03656822675
WEIGHTS:1.94339315365
WEIGHTS:1.96554423864
WEIGHTS:-79.3124318876
WEIGHTS:5.81866650894
WEIGHTS:13.9168793297
WEIGHTS:-37.6161185049
WEIGHTS:-5.62360619269
WEIGHTS:4.65665523741
WEIGHTS:-6.98080592918
WEIGHTS:1.75836504223
WEIGHTS:-51.0777612407
WEIGHTS:13.4227851972
WEIGHTS:4.4455943
WEIGHTS:4.08283824566
WEIGHTS:100.0
WEIGHTS:2.01275385004
WEIGHTS:19.7055627524
WEIGHTS:1.0939356818
WEIGHTS:52.4448474444
WEIGHTS:-4.96051787049
WEIGHTS:94.3258143642
WEIGHTS:55.7013263999
WEIGHTS:-35.0936565645
WEIGHTS:2.58431605441
WEIGHTS:16.2855952815
WEIGHTS:48.2631765873
WEIGHTS:33.2714751126
WEIGHTS:20.7734741214
WEIGHTS:-25.4408149394
WEIGHTS:81.1667704013
WEIGHTS:-21.3749762388
WEIGHTS:28.9696511501
WEIGHTS:11.7859020542
WEIGHTS:14.5971261554
WEIGHTS:-7.31497228044
WEIGHTS:5.6940799494
WEIGHTS:-21.8063584069
WEIGHTS:26.446486565
WEIGHTS:-20.898366341
WEIGHTS:0.63268463672
WEIGHTS:8.27013454038
WEIGHTS:-13.1418119501
WEIGHTS:-23.4778708582
WEIGHTS:-24.6804632291
WEIGHTS:-9.23561329557
WEIGHTS:6.18646368423
WEIGHTS:28.7714130729
WEIGHTS:-55.1419749418
WEIGHTS:25.4529576922
WEIGHTS:34.3842249635
WEIGHTS:-26.4696888649
WEIGHTS:14.3857684769
WEIGHTS:-9.2070595238
WEIGHTS:10.939143744
WEIGHTS:14.439426274
WEIGHTS:-91.4454999855
WEIGHTS:-6.67784810008
WEIGHTS:-4.65653899073
WEIGHTS:9.11814090239
WEIGHTS:-5.65356005484
WEIGHTS:-47.2099473442
WEIGHTS:-32.3350901304
WEIGHTS:36.596351638
WEIGHTS:-5.29502072259
WEIGHTS:-0.137823455919
WEIGHTS:-11.5662792267
WEIGHTS:12.2390983368
WEIGHTS:16.8234629268
WEIGHTS:24.0487415636
WEIGHTS:-21.623925201
WEIGHTS:18.4133775541
WEIGHTS:6.01813767041
WEIGHTS:-3.26975896273
WEIGHTS:11.9570106934
WEIGHTS:-1.31679674627
WEIGHTS:17.666160437
WEIGHTS:3.72472554944
WEIGHTS:29.3462668629
WEIGHTS:2.69527051608
WEIGHTS:12.8117813297
WEIGHTS:14.1637178807
WEIGHTS:-21.2730121696
WEIGHTS:-6.75701503506
WEIGHTS:-23.5455154571
WEIGHTS:-2.0086903931
WEIGHTS:-12.5516394126
WEIGHTS:-7.13384437414
WEIGHTS:25.9409635333
WEIGHTS:31.5266709978
WEIGHTS:21.9575829939
WEIGHTS:21.8391964457
WEIGHTS:-14.3809376953
WEIGHTS:21.4510248395
WEIGHTS:-1.53481174609
WEIGHTS:6.93979922978
WEIGHTS:-56.8937702181
WEIGHTS:11.7037872899
WEIGHTS:10.6595062957
WEIGHTS:10.9487075902
WEIGHTS:22.265521936
WEIGHTS:-56.5195314
WEIGHTS:-13.0685075815
WEIGHTS:-39.356838915
WEIGHTS:-40.4371697076
WEIGHTS:-2.34754907988
WEIGHTS:-29.3787700947
WEIGHTS:7.69992977313
WEIGHTS:-2.17097162329
WEIGHTS:-80.8669395895
WEIGHTS:3.21848671991
WEIGHTS:11.1608554354
WEIGHTS:1.02675826916
WEIGHTS:-26.6897160489
WEIGHTS:4.6775538882
WEIGHTS:-8.62560413837
WEIGHTS:-30.7711521118
WEIGHTS:18.1194235902
WEIGHTS:-9.47540040087
WEIGHTS:38.9598416649
WEIGHTS:100.0
WEIGHTS:27.7521263137
WEIGHTS:5.41911146621
WEIGHTS:-5.21094873048
WEIGHTS:-35.9424646901
WEIGHTS:21.0271832611
WEIGHTS:17.6656226864
WEIGHTS:9.08883074631
WEIGHTS:-28.1581514357
WEIGHTS:-54.0907782357
WEIGHTS:3.27457101554
WEIGHTS:3.08142782457
WEIGHTS:-14.716201525
WEIGHTS:5.44325642718
WEIGHTS:-8.35398002902
WEIGHTS:-21.0769041009
WEIGHTS:7.45906938033
WEIGHTS:7.72529554376
WEIGHTS:-5.90858958776
WEIGHTS:-3.94120715665
WEIGHTS:33.3315941058
WEIGHTS:0.775439634585
WEIGHTS:4.48573569548
WEIGHTS:32.4480684838
WEIGHTS:-13.9035918372
WEIGHTS:21.6515488118
WEIGHTS:5.23666568399
WEIGHTS:-31.4276922048
WEIGHTS:-10.9052293629
WEIGHTS:1.8217465682
WEIGHTS:2.45437696983
WEIGHTS:1.32600263489
WEIGHTS:30.1100003615
WEIGHTS:-0.0207821719655
WEIGHTS:4.28649199891
WEIGHTS:-18.7928493407
WEIGHTS:9.56724898868
WEIGHTS:-25.4520881547
WEIGHTS:-14.7976070714
WEIGHTS:48.7419352878
WEIGHTS:-4.06227663166
WEIGHTS:-17.1472415153
WEIGHTS:-9.73400415644
WEIGHTS:-16.7227263606
WEIGHTS:11.0280294073
WEIGHTS:-0.352474224814
WEIGHTS:0.740361646098
WEIGHTS:60.7515979161
WEIGHTS:18.654483678
WEIGHTS:0.590944194802
WEIGHTS:-7.06258829165
WEIGHTS:5.7823393038
WEIGHTS:1.61720957738
WEIGHTS:1.3797965872
WEIGHTS:34.8669579075
WEIGHTS:-6.41834446641
WEIGHTS:2.51951148916
WEIGHTS:-61.8460508335
WEIGHTS:31.9990111631
WEIGHTS:19.7165175921
WEIGHTS:-25.181432283
WEIGHTS:-2.03922115723
WEIGHTS:-73.2411402587
WEIGHTS:57.5138722375
WEIGHTS:14.449775344
WEIGHTS:-29.8142823802
WEIGHTS:-18.2123660672
WEIGHTS:-18.1254755743
WEIGHTS:1.13131844818
WEIGHTS:-25.529999124
WEIGHTS:-9.03816822064
WEIGHTS:2.31010654845
WEIGHTS:16.3869095867
WEIGHTS:13.3479580824
WEIGHTS:-32.9500799614
WEIGHTS:-28.6968692047
WEIGHTS:2.09244861782
WEIGHTS:1.90462154197
WEIGHTS:44.4279377437
WEIGHTS:1.76473237061
WEIGHTS:-27.4640220436
WEIGHTS:-2.89496207161
WEIGHTS:4.20973225204
WEIGHTS:-29.0782474981
WEIGHTS:-10.1072199607
WEIGHTS:1.82752731622
WEIGHTS:-4.67275073506
WEIGHTS:32.0511106753
WEIGHTS:-3.84531730268
WEIGHTS:6.24174450125
WEIGHTS:29.5636749205
WEIGHTS:3.85159111716
WEIGHTS:7.93316178966
WEIGHTS:0.372993816065
WEIGHTS:3.72684072817
WEIGHTS:-0.408697587631
WEIGHTS:1.15494178524
WEIGHTS:1.85720555205
WEIGHTS:1.69666007802
WEIGHTS:1.64820438426
WEIGHTS:3.72297818908
WEIGHTS:0.488267111334
WEIGHTS:3.06546753424
WEIGHTS:1.01960471893
WEIGHTS:0.390324676002
WEIGHTS:2.83759876506
WEIGHTS:0.305176297534
WEIGHTS:2.39093422749
WEIGHTS:2.03100686866
WEIGHTS:0.424815562397
WEIGHTS:0.275861787434
WEIGHTS:0.373427976408
WEIGHTS:1.3557050224
WEIGHTS:-0.290029327288
WEIGHTS:0.906338267515
WEIGHTS:1.36448071674
WEIGHTS:2.67311517899
WEIGHTS:0.867183179648
WEIGHTS:0.0932611566372
WEIGHTS:1.12831642391
WEIGHTS:1.18084791526
WEIGHTS:4.16128081674
WEIGHTS:0.774984489441
WEIGHTS:-0.349845146337
WEIGHTS:0.745944068956
WEIGHTS:0.476168063574
WEIGHTS:0.48825924687
WEIGHTS:0.0513285962485
WEIGHTS:0.0403845106536
WEIGHTS:0.184180987244
WEIGHTS:0.76058327463
WEIGHTS:0.87057361234
WEIGHTS:0.481488561997
WEIGHTS:0.506849403203
WEIGHTS:0.432924681415
WEIGHTS:1.17974454603
WEIGHTS:-0.0704801702476
WEIGHTS:0.65682289189
WEIGHTS:1.4648766133
WEIGHTS:2.95490140898
WEIGHTS:-0.154244062797
WEIGHTS:2.53419198432
WEIGHTS:0.0418343575641
WEIGHTS:0.392342924036
WEIGHTS:0.601977513976
WEIGHTS:3.11635389821
WEIGHTS:0.482346463468
WEIGHTS:0.566539092111
WEIGHTS:0.811907460813
WEIGHTS:0.644566470832
WEIGHTS:0.100395897104
WEIGHTS:0.241626299819
WEIGHTS:0.114387371123
WEIGHTS:0.415666826506
WEIGHTS:-0.534274411401
WEIGHTS:0.316957746474
WEIGHTS:0.859005205075
WEIGHTS:3.1401624828
WEIGHTS:0.915552815349
WEIGHTS:0.00114759006288
WEIGHTS:0.405645401894
WEIGHTS:0.121987757446
WEIGHTS:0.315030990267
WEIGHTS:0.104493074854
WEIGHTS:0.333675006491
WEIGHTS:0.342821542706
WEIGHTS:0.283178168291
WEIGHTS:2.06546284085
WEIGHTS:0.344944785779
WEIGHTS:0.94760822546
WEIGHTS:0.0369895414963
WEIGHTS:-1.41331557725
WEIGHTS:0.128819264219
WEIGHTS:0.233902977208
WEIGHTS:0.242388561441
WEIGHTS:0.319719088561
WEIGHTS:0.518091344262
WEIGHTS:-0.0244605468994
WEIGHTS:0.444338562463
WEIGHTS:0.260080769416
WEIGHTS:-0.301771286183
WEIGHTS:0.33085610328
WEIGHTS:-1.17903672146
WEIGHTS:0.472717697942
WEIGHTS:-0.921719745563
WEIGHTS:0.0844911376555
WEIGHTS:0.321387653677
WEIGHTS:0.17931489934
WEIGHTS:-0.408593800494
WEIGHTS:0.333217250143
WEIGHTS:-0.259128558142
WEIGHTS:0.372307672301
WEIGHTS:1.46968282108
WEIGHTS:0.587495919038
WEIGHTS:1.48592835767
WEIGHTS:5.63676977235
WEIGHTS:1.28462812141
WEIGHTS:0.355234774859
WEIGHTS:0.164580889656
WEIGHTS:0.25478877081
WEIGHTS:0.256186807994
WEIGHTS:0.655655424344
WEIGHTS:0.65626603176
WEIGHTS:-0.882723997372
WEIGHTS:-1.42314775574
WEIGHTS:1.6283700636
WEIGHTS:0.245177689088
WEIGHTS:0.45878898728
WEIGHTS:0.514597351141
WEIGHTS:0.156751448847
WEIGHTS:0.438630514454
WEIGHTS:0.0752948363397
WEIGHTS:-0.00188785665259
WEIGHTS:2.39764247286
WEIGHTS:0.316467471622
WEIGHTS:0.373581051671
WEIGHTS:-0.100280319105
WEIGHTS:-0.036370903576
WEIGHTS:3.40814309031
WEIGHTS:0.962645259733
WEIGHTS:0.467358873276
WEIGHTS:0.0580130161512
WEIGHTS:0.324623083774
WEIGHTS:0.728795194175
WEIGHTS:0.273072604978
WEIGHTS:0.40794199623
WEIGHTS:0.406293534599
WEIGHTS:0.807781101203
WEIGHTS:0.27261594367
WEIGHTS:0.149927961024
WEIGHTS:0.1930260061
WEIGHTS:0.301290005321
WEIGHTS:1.1785351101
WEIGHTS:0.2793522939
WEIGHTS:0.936947364594
WEIGHTS:1.27075460321
WEIGHTS:-0.71163690736
WEIGHTS:0.463475022132
WEIGHTS:-0.692639871454
WEIGHTS:0.189271054081
WEIGHTS:0.168754342925
WEIGHTS:0.157105693862
WEIGHTS:2.50542879018
WEIGHTS:0.379738348219
WEIGHTS:0.610597610941
WEIGHTS:0.888447908997
WEIGHTS:0.0855393063844
WEIGHTS:0.132546158668
WEIGHTS:0.445379667485
WEIGHTS:0.303833132666
WEIGHTS:0.818787589618
WEIGHTS:0.352394236507
WEIGHTS:0.294720309096
WEIGHTS:0.680081852194
WEIGHTS:-1.15106069369
WEIGHTS:-0.00127225212399
WEIGHTS:-0.326392273312
WEIGHTS:0.152605779072
WEIGHTS:0.336147715059
WEIGHTS:0.141832191175
WEIGHTS:-0.0170607097075
WEIGHTS:0.291480299425
WEIGHTS:0.480142982045
WEIGHTS:0.0937375115039
WEIGHTS:3.10984503366
WEIGHTS:0.205580929904
WEIGHTS:0.13549255047
WEIGHTS:0.304929757057
WEIGHTS:0.0692018361231
WEIGHTS:0.28448878541
WEIGHTS:0.380272124638
WEIGHTS:0.194571234079
WEIGHTS:0.184657094423
WEIGHTS:0.579383138457
WEIGHTS:0.228982737249
WEIGHTS:0.734374136707
WEIGHTS:0.491516377489
WEIGHTS:0.202992623004
WEIGHTS:-0.0136178171093
WEIGHTS:0.293714697187
WEIGHTS:0.311060606278
WEIGHTS:-0.134936414671
WEIGHTS:0.379751298783
WEIGHTS:0.370972304947
WEIGHTS:0.397915522674
WEIGHTS:0.244133643592
WEIGHTS:0.40181998436
WEIGHTS:0.294032303553
WEIGHTS:-0.698420253182
WEIGHTS:100.0
WEIGHTS:27.7884471771
WEIGHTS:-54.3237287706
WEIGHTS:44.7054147226
WEIGHTS:-86.4897866049
WEIGHTS:-2.02167152333
WEIGHTS:-36.4098803796
WEIGHTS:-18.8450277737
WEIGHTS:-39.1638485217
WEIGHTS:-21.6910393285
WEIGHTS:-40.2197778997
WEIGHTS:5.53815510739
WEIGHTS:-5.02543186061
WEIGHTS:-32.2542035692
WEIGHTS:7.05602640952
WEIGHTS:33.1737053481
WEIGHTS:-37.4724545822
WEIGHTS:10.6439456812
WEIGHTS:-8.40125467059
WEIGHTS:91.2031456229
WEIGHTS:-18.1610201464
WEIGHTS:-51.9559636381
WEIGHTS:18.8607020145
WEIGHTS:-8.31514075844
WEIGHTS:-19.9604765729
WEIGHTS:81.4276781615
WEIGHTS:-29.0848936526
WEIGHTS:-12.8815341564
WEIGHTS:-28.7072121127
WEIGHTS:90.5154293665
WEIGHTS:7.38245658644
WEIGHTS:38.1753060993
WEIGHTS:-15.6933487495
WEIGHTS:1.8356177142
WEIGHTS:7.85870776425
WEIGHTS:-1.4597308183
WEIGHTS:-50.7681765056
WEIGHTS:-34.1907689822
WEIGHTS:48.0023593331
WEIGHTS:10.5904057559
WEIGHTS:-11.1476878095
WEIGHTS:10.424952007
WEIGHTS:-32.2836154305
WEIGHTS:-17.6802141138
WEIGHTS:100.0
WEIGHTS:-28.8402925868
WEIGHTS:-5.38933635133
WEIGHTS:-11.7534674633
WEIGHTS:-19.7722288307
WEIGHTS:-5.78087449357
WEIGHTS:-13.1887736509
WEIGHTS:-65.7123995461
WEIGHTS:32.2909909661
WEIGHTS:44.0914471884
WEIGHTS:-18.9725377764
WEIGHTS:61.4385917765
WEIGHTS:-0.488786797065
WEIGHTS:-10.4189366555
WEIGHTS:6.06206145428
WEIGHTS:11.5823000268
WEIGHTS:26.8457942924
WEIGHTS:23.0962494938
WEIGHTS:100.0
WEIGHTS:-56.1481334863
WEIGHTS:10.3410465018
WEIGHTS:-28.2193998626
WEIGHTS:-1.41292614532
WEIGHTS:-20.7137114692
WEIGHTS:6.40625647166
WEIGHTS:-57.5890689099
WEIGHTS:24.9297152028
WEIGHTS:79.2470876019
WEIGHTS:1.10130226882
WEIGHTS:67.7842606013
WEIGHTS:-1.58542707676
WEIGHTS:-38.4594806752
WEIGHTS:36.9629898861
WEIGHTS:9.58533934574
WEIGHTS:15.109555746
WEIGHTS:0.0447334424946
WEIGHTS:2.27198977335
WEIGHTS:14.1301065222
WEIGHTS:18.8739372538
WEIGHTS:-20.0759273565
WEIGHTS:14.8032366216
WEIGHTS:-41.2134853021
WEIGHTS:38.9185586071
WEIGHTS:-75.9383521083
WEIGHTS:100.0
WEIGHTS:-27.3000933742
WEIGHTS:31.3337846148
WEIGHTS:8.7380054533
WEIGHTS:-4.89399069899
WEIGHTS:52.2236396799
WEIGHTS:-25.030070198
WEIGHTS:-15.1712775617
WEIGHTS:69.0330019815
WEIGHTS:0.00197020641666
WEIGHTS:-3.87809897685
WEIGHTS:74.5579158841
WEIGHTS:22.8594715762
WEIGHTS:32.9624507801
WEIGHTS:66.0850963328
WEIGHTS:-25.3459614785
WEIGHTS:9.38979366646
WEIGHTS:46.845633287
WEIGHTS:-16.1487822525
WEIGHTS:6.16282044499
WEIGHTS:-29.2269806629
WEIGHTS:2.78569950316
WEIGHTS:5.56603562071
WEIGHTS:6.1947660215
WEIGHTS:-2.00743035236
WEIGHTS:6.11901272591
WEIGHTS:12.8129677028
WEIGHTS:-3.48595289947
WEIGHTS:10.9628161573
WEIGHTS:0.418248907583
WEIGHTS:0.425777061845
WEIGHTS:11.6916808152
WEIGHTS:-1.1696330364
WEIGHTS:-31.1329873541
WEIGHTS:-4.16215147276
WEIGHTS:4.45484121192
WEIGHTS:-68.4715334374
WEIGHTS:57.6744940283
WEIGHTS:-94.752017436
WEIGHTS:-1.81115157092
WEIGHTS:-60.3722347843
WEIGHTS:-51.2555278934
WEIGHTS:1.26875603971
WEIGHTS:-1.92151411688
WEIGHTS:-1.3380571475
WEIGHTS:19.9764692182
WEIGHTS:-5.27544965468
WEIGHTS:-5.92506727162
WEIGHTS:9.83708372409
WEIGHTS:3.6380129538
WEIGHTS:6.56112408216
WEIGHTS:-5.47519333769
WEIGHTS:11.1536464396
WEIGHTS:14.2905524728
WEIGHTS:46.3472730457
WEIGHTS:17.1120983128
WEIGHTS:-27.6925383151
WEIGHTS:-14.3474215173
WEIGHTS:-68.7994127145
WEIGHTS:-0.925238941887
WEIGHTS:97.8289880796
WEIGHTS:-30.1739804668
WEIGHTS:4.76035816139
WEIGHTS:-27.7305678372
WEIGHTS:-2.39468346471
WEIGHTS:-1.68191751075
WEIGHTS:-1.12301049263
WEIGHTS:-10.7922307144
WEIGHTS:0.334581945708
WEIGHTS:-29.790931554
WEIGHTS:1.89728771721
WEIGHTS:96.1236628286
WEIGHTS:-2.50853446087
WEIGHTS:7.35237484999
WEIGHTS:-44.1478610248
WEIGHTS:5.9921326239
WEIGHTS:13.8654475914
WEIGHTS:4.03343192235
WEIGHTS:-1.94978494079
WEIGHTS:-100.0
WEIGHTS:-4.31090161877
WEIGHTS:-1.61530794957
WEIGHTS:-59.1028529998
WEIGHTS:-0.590754190097
WEIGHTS:0.197713163434
WEIGHTS:-5.4566714937
WEIGHTS:13.1665471175
WEIGHTS:9.99677558487
WEIGHTS:3.138015103
WEIGHTS:-1.30299061875
WEIGHTS:-1.2772923816
WEIGHTS:12.7332751601
WEIGHTS:-4.61659170838
WEIGHTS:-1.07667302496
WEIGHTS:79.38233642
WEIGHTS:-2.3432905
WEIGHTS:1.89986336169
WEIGHTS:59.0868851257
WEIGHTS:-0.13772898085
WEIGHTS:-40.9841764771
WEIGHTS:-5.59677016651
WEIGHTS:-0.579278489305
WEIGHTS:-8.81874285353
WEIGHTS:93.6406452629
WEIGHTS:-1.19408027891
WEIGHTS:-19.6475244481
WEIGHTS:-2.41345501815
WEIGHTS:1.60174251371
WEIGHTS:-11.3881393113
WEIGHTS:9.60859213557
WEIGHTS:25.2795504512
WEIGHTS:-62.1962721794
WEIGHTS:4.80517702279
WEIGHTS:-7.8766293553
WEIGHTS:30.5003003814
WEIGHTS:-16.7909955802
WEIGHTS:43.0394924136
WEIGHTS:-8.8250146103
WEIGHTS:22.3416223039
WEIGHTS:-14.1459738875
WEIGHTS:16.1894342215
WEIGHTS:-0.106484730342
WEIGHTS:14.9326231483
WEIGHTS:21.8877805011
WEIGHTS:-26.6692961692
WEIGHTS:80.0518526654
WEIGHTS:-29.8288585728
WEIGHTS:-2.83659601045
WEIGHTS:-5.10955762039
WEIGHTS:13.9883564323
WEIGHTS:13.988431387
WEIGHTS:79.5873424607
WEIGHTS:21.767887682
WEIGHTS:-37.0941494538
WEIGHTS:23.1677641499
WEIGHTS:-29.2791198478
WEIGHTS:14.8470004824
WEIGHTS:68.6375499005
WEIGHTS:-2.9312316178
WEIGHTS:-5.88131789725
WEIGHTS:-26.0421191974
WEIGHTS:7.67788419253
WEIGHTS:-29.6074083039
WEIGHTS:32.9909030719
WEIGHTS:-23.295369844
WEIGHTS:10.6914426803
WEIGHTS:-7.3707751931
WEIGHTS:-0.627220523775
WEIGHTS:-37.5049350707
WEIGHTS:7.25838064985
WEIGHTS:-19.1220601525
WEIGHTS:2.85135255088
WEIGHTS:-13.9448191358
WEIGHTS:6.12548546898
WEIGHTS:2.3706060751
WEIGHTS:-32.5730353019
WEIGHTS:-14.2214453765
WEIGHTS:7.19506390973
WEIGHTS:3.17671620408
WEIGHTS:17.2226326328
WEIGHTS:-41.9090398674
WEIGHTS:48.725138239
WEIGHTS:7.16584839755
WEIGHTS:22.2016127245
WEIGHTS:40.3581605266
WEIGHTS:-22.1674290417
WEIGHTS:-30.4514535976
WEIGHTS:39.0937553139
WEIGHTS:-8.89628098054
WEIGHTS:24.6783530117
WEIGHTS:8.60188231193
WEIGHTS:10.6106053479
WEIGHTS:-10.1923667171
WEIGHTS:18.0504242914
WEIGHTS:-21.2780705764
WEIGHTS:-0.126903167875
WEIGHTS:-43.3878647123
WEIGHTS:46.7832923649
WEIGHTS:-93.6409109699
WEIGHTS:-3.1223639791
WEIGHTS:-2.32907791141
WEIGHTS:9.50782651281
WEIGHTS:-34.4991743009
WEIGHTS:26.0070512492
WEIGHTS:16.7936720467
WEIGHTS:-18.6337186035
WEIGHTS:11.2713898341
WEIGHTS:30.7699719135
WEIGHTS:38.7304545468
WEIGHTS:65.0008221729
WEIGHTS:7.88197957515
WEIGHTS:-9.10749567252
WEIGHTS:-12.7503325874
WEIGHTS:-18.4266795545
WEIGHTS:-13.0506377273
WEIGHTS:-3.90543795545
WEIGHTS:12.5304113618
WEIGHTS:18.5366635437
WEIGHTS:5.09316588073
WEIGHTS:-24.2511554994
WEIGHTS:100.0
WEIGHTS:29.3101717125
WEIGHTS:12.6408322824
WEIGHTS:42.6662699549
WEIGHTS:23.0722205558
WEIGHTS:-3.88953984705
WEIGHTS:12.721867523
WEIGHTS:14.7836795592
WEIGHTS:16.6842775785
WEIGHTS:19.6209947778
WEIGHTS:11.6707295004
WEIGHTS:17.6740294525
WEIGHTS:4.77425274308
WEIGHTS:22.4292117065
WEIGHTS:2.6463031004
WEIGHTS:-3.21410144027
WEIGHTS:2.67104375816
WEIGHTS:44.9963956183
WEIGHTS:-3.86427826087
WEIGHTS:-3.23012470528
WEIGHTS:-15.3035115147
WEIGHTS:-47.6410034086
WEIGHTS:-4.46077185195
WEIGHTS:50.6091277372
WEIGHTS:4.11126552219
WEIGHTS:3.68977732568
WEIGHTS:-9.20941599018
WEIGHTS:-4.43249061758
WEIGHTS:-45.2510552645
WEIGHTS:-10.7362153459
WEIGHTS:-6.64295670824
WEIGHTS:-41.4784954334
WEIGHTS:39.657997163
WEIGHTS:-20.5515594882
WEIGHTS:-7.34086499422
WEIGHTS:4.25144644966
WEIGHTS:11.7101679775
WEIGHTS:8.8420108989
WEIGHTS:-2.16588238306
WEIGHTS:-3.59911447162
WEIGHTS:-28.3626110032
WEIGHTS:-17.7869160833
WEIGHTS:3.98506506755
WEIGHTS:-10.0122157712
WEIGHTS:4.01620113408
WEIGHTS:-2.83990891713
WEIGHTS:8.48008809924
WEIGHTS:18.4097057843
WEIGHTS:21.5581486151
WEIGHTS:-19.0663111294
WEIGHTS:36.6789190372
WEIGHTS:0.686219215803
WEIGHTS:3.17528498273
WEIGHTS:0.903237979765
WEIGHTS:-3.14948394336
WEIGHTS:2.95766906068
WEIGHTS:-11.081005525
WEIGHTS:14.1716089278
WEIGHTS:-40.5266682074
WEIGHTS:8.4584412966
WEIGHTS:1.33490095223
WEIGHTS:-1.37373263949
WEIGHTS:-21.1568964589
WEIGHTS:-4.65175607832
WEIGHTS:21.145756739
WEIGHTS:17.6712790543
WEIGHTS:-1.55396080045
WEIGHTS:4.82997990802
WEIGHTS:16.1014463566
WEIGHTS:-25.4728221494
WEIGHTS:32.1558890869
WEIGHTS:-12.1431855973
WEIGHTS:-11.9001941031
WEIGHTS:70.6304153116
WEIGHTS:-22.1714043595
WEIGHTS:-7.02450553919
WEIGHTS:-2.7819600439
WEIGHTS:0.139312746558
WEIGHTS:-19.183890899
WEIGHTS:1.59340286765
WEIGHTS:-1.89506914083
WEIGHTS:-11.9031419476
WEIGHTS:-10.1984943752
WEIGHTS:-2.09762915562
WEIGHTS:-3.32267220112
WEIGHTS:-2.79767859239
WEIGHTS:-90.3748029967
WEIGHTS:9.81939015129
WEIGHTS:34.907968104
WEIGHTS:10.3065400543
WEIGHTS:-11.9427890563
WEIGHTS:-5.55660368442
WEIGHTS:-28.2829802531
WEIGHTS:-2.83987671132
WEIGHTS:8.42884062156
WEIGHTS:-100.0
WEIGHTS:-0.772015902861
WEIGHTS:-1.2687095183
WEIGHTS:5.8937711127
WEIGHTS:-3.41334247248
WEIGHTS:-15.7776273891
WEIGHTS:-0.842600249482
WEIGHTS:3.36783269076
WEIGHTS:3.10812613689
WEIGHTS:-0.405296057092
WEIGHTS:-3.36013067472
WEIGHTS:2.95331018895
WEIGHTS:1.0070318199
WEIGHTS:-3.36174262158
WEIGHTS:-3.11387688794
WEIGHTS:0.239852353545
WEIGHTS:3.36074257608
WEIGHTS:-2.94697568791
CONEC:-1 194
CONEC:0 194
CONEC:1 194
CONEC:2 194
CONEC:3 194
CONEC:4 194
CONEC:5 194
CONEC:6 194
CONEC:7 194
CONEC:8 194
CONEC:9 194
CONEC:10 194
CONEC:11 194
CONEC:12 194
CONEC:13 194
CONEC:14 194
CONEC:15 194
CONEC:16 194
CONEC:17 194
CONEC:18 194
CONEC:19 194
CONEC:20 194
CONEC:21 194
CONEC:22 194
CONEC:23 194
CONEC:24 194
CONEC:25 194
CONEC:26 194
CONEC:27 194
CONEC:28 194
CONEC:29 194
CONEC:30 194
CONEC:31 194
CONEC:32 194
CONEC:33 194
CONEC:34 194
CONEC:35 194
CONEC:36 194
CONEC:37 194
CONEC:38 194
CONEC:39 194
CONEC:40 194
CONEC:41 194
CONEC:42 194
CONEC:43 194
CONEC:44 194
CONEC:45 194
CONEC:46 194
CONEC:47 194
CONEC:48 194
CONEC:49 194
CONEC:50 194
CONEC:51 194
CONEC:52 194
CONEC:53 194
CONEC:54 194
CONEC:55 194
CONEC:56 194
CONEC:57 194
CONEC:58 194
CONEC:59 194
CONEC:60 194
CONEC:61 194
CONEC:62 194
CONEC:63 194
CONEC:64 194
CONEC:65 194
CONEC:66 194
CONEC:67 194
CONEC:68 194
CONEC:69 194
CONEC:70 194
CONEC:71 194
CONEC:72 194
CONEC:73 194
CONEC:74 194
CONEC:75 194
CONEC:76 194
CONEC:77 194
CONEC:78 194
CONEC:79 194
CONEC:80 194
CONEC:81 194
CONEC:82 194
CONEC:83 194
CONEC:84 194
CONEC:85 194
CONEC:86 194
CONEC:87 194
CONEC:88 194
CONEC:89 194
CONEC:90 194
CONEC:91 194
CONEC:92 194
CONEC:93 194
CONEC:94 194
CONEC:95 194
CONEC:96 194
CONEC:97 194
CONEC:98 194
CONEC:99 194
CONEC:100 194
CONEC:101 194
CONEC:102 194
CONEC:103 194
CONEC:104 194
CONEC:105 194
CONEC:106 194
CONEC:107 194
CONEC:108 194
CONEC:109 194
CONEC:110 194
CONEC:111 194
CONEC:112 194
CONEC:113 194
CONEC:114 194
CONEC:115 194
CONEC:116 194
CONEC:117 194
CONEC:118 194
CONEC:119 194
CONEC:120 194
CONEC:121 194
CONEC:122 194
CONEC:123 194
CONEC:124 194
CONEC:125 194
CONEC:126 194
CONEC:127 194
CONEC:128 194
CONEC:129 194
CONEC:130 194
CONEC:131 194
CONEC:132 194
CONEC:133 194
CONEC:134 194
CONEC:135 194
CONEC:136 194
CONEC:137 194
CONEC:138 194
CONEC:139 194
CONEC:140 194
CONEC:141 194
CONEC:142 194
CONEC:143 194
CONEC:144 194
CONEC:145 194
CONEC:146 194
CONEC:147 194
CONEC:148 194
CONEC:149 194
CONEC:150 194
CONEC:151 194
CONEC:152 194
CONEC:153 194
CONEC:154 194
CONEC:155 194
CONEC:156 194
CONEC:157 194
CONEC:158 194
CONEC:159 194
CONEC:160 194
CONEC:161 194
CONEC:162 194
CONEC:163 194
CONEC:164 194
CONEC:165 194
CONEC:166 194
CONEC:167 194
CONEC:168 194
CONEC:169 194
CONEC:170 194
CONEC:171 194
CONEC:172 194
CONEC:173 194
CONEC:174 194
CONEC:175 194
CONEC:176 194
CONEC:177 194
CONEC:178 194
CONEC:179 194
CONEC:180 194
CONEC:181 194
CONEC:182 194
CONEC:183 194
CONEC:184 194
CONEC:185 194
CONEC:186 194
CONEC:187 194
CONEC:188 194
CONEC:189 194
CONEC:190 194
CONEC:191 194
CONEC:192 194
CONEC:193 194
CONEC:-1 195
CONEC:0 195
CONEC:1 195
CONEC:2 195
CONEC:3 195
CONEC:4 195
CONEC:5 195
CONEC:6 195
CONEC:7 195
CONEC:8 195
CONEC:9 195
CONEC:10 195
CONEC:11 195
CONEC:12 195
CONEC:13 195
CONEC:14 195
CONEC:15 195
CONEC:16 195
CONEC:17 195
CONEC:18 195
CONEC:19 195
CONEC:20 195
CONEC:21 195
CONEC:22 195
CONEC:23 195
CONEC:24 195
CONEC:25 195
CONEC:26 195
CONEC:27 195
CONEC:28 195
CONEC:29 195
CONEC:30 195
CONEC:31 195
CONEC:32 195
CONEC:33 195
CONEC:34 195
CONEC:35 195
CONEC:36 195
CONEC:37 195
CONEC:38 195
CONEC:39 195
CONEC:40 195
CONEC:41 195
CONEC:42 195
CONEC:43 195
CONEC:44 195
CONEC:45 195
CONEC:46 195
CONEC:47 195
CONEC:48 195
CONEC:49 195
CONEC:50 195
CONEC:51 195
CONEC:52 195
CONEC:53 195
CONEC:54 195
CONEC:55 195
CONEC:56 195
CONEC:57 195
CONEC:58 195
CONEC:59 195
CONEC:60 195
CONEC:61 195
CONEC:62 195
CONEC:63 195
CONEC:64 195
CONEC:65 195
CONEC:66 195
CONEC:67 195
CONEC:68 195
CONEC:69 195
CONEC:70 195
CONEC:71 195
CONEC:72 195
CONEC:73 195
CONEC:74 195
CONEC:75 195
CONEC:76 195
CONEC:77 195
CONEC:78 195
CONEC:79 195
CONEC:80 195
CONEC:81 195
CONEC:82 195
CONEC:83 195
CONEC:84 195
CONEC:85 195
CONEC:86 195
CONEC:87 195
CONEC:88 195
CONEC:89 195
CONEC:90 195
CONEC:91 195
CONEC:92 195
CONEC:93 195
CONEC:94 195
CONEC:95 195
CONEC:96 195
CONEC:97 195
CONEC:98 195
CONEC:99 195
CONEC:100 195
CONEC:101 195
CONEC:102 195
CONEC:103 195
CONEC:104 195
CONEC:105 195
CONEC:106 195
CONEC:107 195
CONEC:108 195
CONEC:109 195
CONEC:110 195
CONEC:111 195
CONEC:112 195
CONEC:113 195
CONEC:114 195
CONEC:115 195
CONEC:116 195
CONEC:117 195
CONEC:118 195
CONEC:119 195
CONEC:120 195
CONEC:121 195
CONEC:122 195
CONEC:123 195
CONEC:124 195
CONEC:125 195
CONEC:126 195
CONEC:127 195
CONEC:128 195
CONEC:129 195
CONEC:130 195
CONEC:131 195
CONEC:132 195
CONEC:133 195
CONEC:134 195
CONEC:135 195
CONEC:136 195
CONEC:137 195
CONEC:138 195
CONEC:139 195
CONEC:140 195
CONEC:141 195
CONEC:142 195
CONEC:143 195
CONEC:144 195
CONEC:145 195
CONEC:146 195
CONEC:147 195
CONEC:148 195
CONEC:149 195
CONEC:150 195
CONEC:151 195
CONEC:152 195
CONEC:153 195
CONEC:154 195
CONEC:155 195
CONEC:156 195
CONEC:157 195
CONEC:158 195
CONEC:159 195
CONEC:160 195
CONEC:161 195
CONEC:162 195
CONEC:163 195
CONEC:164 195
CONEC:165 195
CONEC:166 195
CONEC:167 195
CONEC:168 195
CONEC:169 195
CONEC:170 195
CONEC:171 195
CONEC:172 195
CONEC:173 195
CONEC:174 195
CONEC:175 195
CONEC:176 195
CONEC:177 195
CONEC:178 195
CONEC:179 195
CONEC:180 195
CONEC:181 195
CONEC:182 195
CONEC:183 195
CONEC:184 195
CONEC:185 195
CONEC:186 195
CONEC:187 195
CONEC:188 195
CONEC:189 195
CONEC:190 195
CONEC:191 195
CONEC:192 195
CONEC:193 195
CONEC:-1 196
CONEC:0 196
CONEC:1 196
CONEC:2 196
CONEC:3 196
CONEC:4 196
CONEC:5 196
CONEC:6 196
CONEC:7 196
CONEC:8 196
CONEC:9 196
CONEC:10 196
CONEC:11 196
CONEC:12 196
CONEC:13 196
CONEC:14 196
CONEC:15 196
CONEC:16 196
CONEC:17 196
CONEC:18 196
CONEC:19 196
CONEC:20 196
CONEC:21 196
CONEC:22 196
CONEC:23 196
CONEC:24 196
CONEC:25 196
CONEC:26 196
CONEC:27 196
CONEC:28 196
CONEC:29 196
CONEC:30 196
CONEC:31 196
CONEC:32 196
CONEC:33 196
CONEC:34 196
CONEC:35 196
CONEC:36 196
CONEC:37 196
CONEC:38 196
CONEC:39 196
CONEC:40 196
CONEC:41 196
CONEC:42 196
CONEC:43 196
CONEC:44 196
CONEC:45 196
CONEC:46 196
CONEC:47 196
CONEC:48 196
CONEC:49 196
CONEC:50 196
CONEC:51 196
CONEC:52 196
CONEC:53 196
CONEC:54 196
CONEC:55 196
CONEC:56 196
CONEC:57 196
CONEC:58 196
CONEC:59 196
CONEC:60 196
CONEC:61 196
CONEC:62 196
CONEC:63 196
CONEC:64 196
CONEC:65 196
CONEC:66 196
CONEC:67 196
CONEC:68 196
CONEC:69 196
CONEC:70 196
CONEC:71 196
CONEC:72 196
CONEC:73 196
CONEC:74 196
CONEC:75 196
CONEC:76 196
CONEC:77 196
CONEC:78 196
CONEC:79 196
CONEC:80 196
CONEC:81 196
CONEC:82 196
CONEC:83 196
CONEC:84 196
CONEC:85 196
CONEC:86 196
CONEC:87 196
CONEC:88 196
CONEC:89 196
CONEC:90 196
CONEC:91 196
CONEC:92 196
CONEC:93 196
CONEC:94 196
CONEC:95 196
CONEC:96 196
CONEC:97 196
CONEC:98 196
CONEC:99 196
CONEC:100 196
CONEC:101 196
CONEC:102 196
CONEC:103 196
CONEC:104 196
CONEC:105 196
CONEC:106 196
CONEC:107 196
CONEC:108 196
CONEC:109 196
CONEC:110 196
CONEC:111 196
CONEC:112 196
CONEC:113 196
CONEC:114 196
CONEC:115 196
CONEC:116 196
CONEC:117 196
CONEC:118 196
CONEC:119 196
CONEC:120 196
CONEC:121 196
CONEC:122 196
CONEC:123 196
CONEC:124 196
CONEC:125 196
CONEC:126 196
CONEC:127 196
CONEC:128 196
CONEC:129 196
CONEC:130 196
CONEC:131 196
CONEC:132 196
CONEC:133 196
CONEC:134 196
CONEC:135 196
CONEC:136 196
CONEC:137 196
CONEC:138 196
CONEC:139 196
CONEC:140 196
CONEC:141 196
CONEC:142 196
CONEC:143 196
CONEC:144 196
CONEC:145 196
CONEC:146 196
CONEC:147 196
CONEC:148 196
CONEC:149 196
CONEC:150 196
CONEC:151 196
CONEC:152 196
CONEC:153 196
CONEC:154 196
CONEC:155 196
CONEC:156 196
CONEC:157 196
CONEC:158 196
CONEC:159 196
CONEC:160 196
CONEC:161 196
CONEC:162 196
CONEC:163 196
CONEC:164 196
CONEC:165 196
CONEC:166 196
CONEC:167 196
CONEC:168 196
CONEC:169 196
CONEC:170 196
CONEC:171 196
CONEC:172 196
CONEC:173 196
CONEC:174 196
CONEC:175 196
CONEC:176 196
CONEC:177 196
CONEC:178 196
CONEC:179 196
CONEC:180 196
CONEC:181 196
CONEC:182 196
CONEC:183 196
CONEC:184 196
CONEC:185 196
CONEC:186 196
CONEC:187 196
CONEC:188 196
CONEC:189 196
CONEC:190 196
CONEC:191 196
CONEC:192 196
CONEC:193 196
CONEC:-1 197
CONEC:0 197
CONEC:1 197
CONEC:2 197
CONEC:3 197
CONEC:4 197
CONEC:5 197
CONEC:6 197
CONEC:7 197
CONEC:8 197
CONEC:9 197
CONEC:10 197
CONEC:11 197
CONEC:12 197
CONEC:13 197
CONEC:14 197
CONEC:15 197
CONEC:16 197
CONEC:17 197
CONEC:18 197
CONEC:19 197
CONEC:20 197
CONEC:21 197
CONEC:22 197
CONEC:23 197
CONEC:24 197
CONEC:25 197
CONEC:26 197
CONEC:27 197
CONEC:28 197
CONEC:29 197
CONEC:30 197
CONEC:31 197
CONEC:32 197
CONEC:33 197
CONEC:34 197
CONEC:35 197
CONEC:36 197
CONEC:37 197
CONEC:38 197
CONEC:39 197
CONEC:40 197
CONEC:41 197
CONEC:42 197
CONEC:43 197
CONEC:44 197
CONEC:45 197
CONEC:46 197
CONEC:47 197
CONEC:48 197
CONEC:49 197
CONEC:50 197
CONEC:51 197
CONEC:52 197
CONEC:53 197
CONEC:54 197
CONEC:55 197
CONEC:56 197
CONEC:57 197
CONEC:58 197
CONEC:59 197
CONEC:60 197
CONEC:61 197
CONEC:62 197
CONEC:63 197
CONEC:64 197
CONEC:65 197
CONEC:66 197
CONEC:67 197
CONEC:68 197
CONEC:69 197
CONEC:70 197
CONEC:71 197
CONEC:72 197
CONEC:73 197
CONEC:74 197
CONEC:75 197
CONEC:76 197
CONEC:77 197
CONEC:78 197
CONEC:79 197
CONEC:80 197
CONEC:81 197
CONEC:82 197
CONEC:83 197
CONEC:84 197
CONEC:85 197
CONEC:86 197
CONEC:87 197
CONEC:88 197
CONEC:89 197
CONEC:90 197
CONEC:91 197
CONEC:92 197
CONEC:93 197
CONEC:94 197
CONEC:95 197
CONEC:96 197
CONEC:97 197
CONEC:98 197
CONEC:99 197
CONEC:100 197
CONEC:101 197
CONEC:102 197
CONEC:103 197
CONEC:104 197
CONEC:105 197
CONEC:106 197
CONEC:107 197
CONEC:108 197
CONEC:109 197
CONEC:110 197
CONEC:111 197
CONEC:112 197
CONEC:113 197
CONEC:114 197
CONEC:115 197
CONEC:116 197
CONEC:117 197
CONEC:118 197
CONEC:119 197
CONEC:120 197
CONEC:121 197
CONEC:122 197
CONEC:123 197
CONEC:124 197
CONEC:125 197
CONEC:126 197
CONEC:127 197
CONEC:128 197
CONEC:129 197
CONEC:130 197
CONEC:131 197
CONEC:132 197
CONEC:133 197
CONEC:134 197
CONEC:135 197
CONEC:136 197
CONEC:137 197
CONEC:138 197
CONEC:139 197
CONEC:140 197
CONEC:141 197
CONEC:142 197
CONEC:143 197
CONEC:144 197
CONEC:145 197
CONEC:146 197
CONEC:147 197
CONEC:148 197
CONEC:149 197
CONEC:150 197
CONEC:151 197
CONEC:152 197
CONEC:153 197
CONEC:154 197
CONEC:155 197
CONEC:156 197
CONEC:157 197
CONEC:158 197
CONEC:159 197
CONEC:160 197
CONEC:161 197
CONEC:162 197
CONEC:163 197
CONEC:164 197
CONEC:165 197
CONEC:166 197
CONEC:167 197
CONEC:168 197
CONEC:169 197
CONEC:170 197
CONEC:171 197
CONEC:172 197
CONEC:173 197
CONEC:174 197
CONEC:175 197
CONEC:176 197
CONEC:177 197
CONEC:178 197
CONEC:179 197
CONEC:180 197
CONEC:181 197
CONEC:182 197
CONEC:183 197
CONEC:184 197
CONEC:185 197
CONEC:186 197
CONEC:187 197
CONEC:188 197
CONEC:189 197
CONEC:190 197
CONEC:191 197
CONEC:192 197
CONEC:193 197
CONEC:-1 198
CONEC:0 198
CONEC:1 198
CONEC:2 198
CONEC:3 198
CONEC:4 198
CONEC:5 198
CONEC:6 198
CONEC:7 198
CONEC:8 198
CONEC:9 198
CONEC:10 198
CONEC:11 198
CONEC:12 198
CONEC:13 198
CONEC:14 198
CONEC:15 198
CONEC:16 198
CONEC:17 198
CONEC:18 198
CONEC:19 198
CONEC:20 198
CONEC:21 198
CONEC:22 198
CONEC:23 198
CONEC:24 198
CONEC:25 198
CONEC:26 198
CONEC:27 198
CONEC:28 198
CONEC:29 198
CONEC:30 198
CONEC:31 198
CONEC:32 198
CONEC:33 198
CONEC:34 198
CONEC:35 198
CONEC:36 198
CONEC:37 198
CONEC:38 198
CONEC:39 198
CONEC:40 198
CONEC:41 198
CONEC:42 198
CONEC:43 198
CONEC:44 198
CONEC:45 198
CONEC:46 198
CONEC:47 198
CONEC:48 198
CONEC:49 198
CONEC:50 198
CONEC:51 198
CONEC:52 198
CONEC:53 198
CONEC:54 198
CONEC:55 198
CONEC:56 198
CONEC:57 198
CONEC:58 198
CONEC:59 198
CONEC:60 198
CONEC:61 198
CONEC:62 198
CONEC:63 198
CONEC:64 198
CONEC:65 198
CONEC:66 198
CONEC:67 198
CONEC:68 198
CONEC:69 198
CONEC:70 198
CONEC:71 198
CONEC:72 198
CONEC:73 198
CONEC:74 198
CONEC:75 198
CONEC:76 198
CONEC:77 198
CONEC:78 198
CONEC:79 198
CONEC:80 198
CONEC:81 198
CONEC:82 198
CONEC:83 198
CONEC:84 198
CONEC:85 198
CONEC:86 198
CONEC:87 198
CONEC:88 198
CONEC:89 198
CONEC:90 198
CONEC:91 198
CONEC:92 198
CONEC:93 198
CONEC:94 198
CONEC:95 198
CONEC:96 198
CONEC:97 198
CONEC:98 198
CONEC:99 198
CONEC:100 198
CONEC:101 198
CONEC:102 198
CONEC:103 198
CONEC:104 198
CONEC:105 198
CONEC:106 198
CONEC:107 198
CONEC:108 198
CONEC:109 198
CONEC:110 198
CONEC:111 198
CONEC:112 198
CONEC:113 198
CONEC:114 198
CONEC:115 198
CONEC:116 198
CONEC:117 198
CONEC:118 198
CONEC:119 198
CONEC:120 198
CONEC:121 198
CONEC:122 198
CONEC:123 198
CONEC:124 198
CONEC:125 198
CONEC:126 198
CONEC:127 198
CONEC:128 198
CONEC:129 198
CONEC:130 198
CONEC:131 198
CONEC:132 198
CONEC:133 198
CONEC:134 198
CONEC:135 198
CONEC:136 198
CONEC:137 198
CONEC:138 198
CONEC:139 198
CONEC:140 198
CONEC:141 198
CONEC:142 198
CONEC:143 198
CONEC:144 198
CONEC:145 198
CONEC:146 198
CONEC:147 198
CONEC:148 198
CONEC:149 198
CONEC:150 198
CONEC:151 198
CONEC:152 198
CONEC:153 198
CONEC:154 198
CONEC:155 198
CONEC:156 198
CONEC:157 198
CONEC:158 198
CONEC:159 198
CONEC:160 198
CONEC:161 198
CONEC:162 198
CONEC:163 198
CONEC:164 198
CONEC:165 198
CONEC:166 198
CONEC:167 198
CONEC:168 198
CONEC:169 198
CONEC:170 198
CONEC:171 198
CONEC:172 198
CONEC:173 198
CONEC:174 198
CONEC:175 198
CONEC:176 198
CONEC:177 198
CONEC:178 198
CONEC:179 198
CONEC:180 198
CONEC:181 198
CONEC:182 198
CONEC:183 198
CONEC:184 198
CONEC:185 198
CONEC:186 198
CONEC:187 198
CONEC:188 198
CONEC:189 198
CONEC:190 198
CONEC:191 198
CONEC:192 198
CONEC:193 198
CONEC:-1 199
CONEC:194 199
CONEC:195 199
CONEC:196 199
CONEC:197 199
CONEC:198 199
CONEC:-1 200
CONEC:194 200
CONEC:195 200
CONEC:196 200
CONEC:197 200
CONEC:198 200
INNO:193
INNO:192
INNO:191
INNO:190
INNO:189
INNO:188
INNO:187
INNO:186
INNO:185
INNO:184
INNO:183
INNO:182
INNO:181
INNO:180
INNO:179
INNO:178
INNO:177
INNO:176
INNO:175
INNO:174
INNO:173
INNO:172
INNO:171
INNO:170
INNO:169
INNO:168
INNO:167
INNO:166
INNO:165
INNO:164
INNO:163
INNO:162
INNO:161
INNO:160
INNO:159
INNO:158
INNO:157
INNO:156
INNO:155
INNO:154
INNO:153
INNO:152
INNO:151
INNO:150
INNO:149
INNO:148
INNO:147
INNO:146
INNO:145
INNO:144
INNO:143
INNO:142
INNO:141
INNO:140
INNO:139
INNO:138
INNO:137
INNO:136
INNO:135
INNO:134
INNO:133
INNO:132
INNO:131
INNO:130
INNO:129
INNO:128
INNO:127
INNO:126
INNO:125
INNO:124
INNO:123
INNO:122
INNO:121
INNO:120
INNO:119
INNO:118
INNO:117
INNO:116
INNO:115
INNO:114
INNO:113
INNO:112
INNO:111
INNO:110
INNO:109
INNO:108
INNO:107
INNO:106
INNO:105
INNO:104
INNO:103
INNO:102
INNO:101
INNO:100
INNO:99
INNO:98
INNO:97
INNO:96
INNO:95
INNO:94
INNO:93
INNO:92
INNO:91
INNO:90
INNO:89
INNO:88
INNO:87
INNO:86
INNO:85
INNO:84
INNO:83
INNO:82
INNO:81
INNO:80
INNO:79
INNO:78
INNO:77
INNO:76
INNO:75
INNO:74
INNO:73
INNO:72
INNO:71
INNO:70
INNO:69
INNO:68
INNO:67
INNO:66
INNO:65
INNO:64
INNO:63
INNO:62
INNO:61
INNO:60
INNO:59
INNO:58
INNO:57
INNO:56
INNO:55
INNO:54
INNO:53
INNO:52
INNO:51
INNO:50
INNO:49
INNO:48
INNO:47
INNO:46
INNO:45
INNO:44
INNO:43
INNO:42
INNO:41
INNO:40
INNO:39
INNO:38
INNO:37
INNO:36
INNO:35
INNO:34
INNO:33
INNO:32
INNO:31
INNO:30
INNO:29
INNO:28
INNO:27
INNO:26
INNO:25
INNO:24
INNO:23
INNO:22
INNO:21
INNO:20
INNO:19
INNO:18
INNO:17
INNO:16
INNO:15
INNO:14
INNO:13
INNO:12
INNO:11
INNO:10
INNO:9
INNO:8
INNO:7
INNO:6
INNO:5
INNO:4
INNO:3
INNO:2
INNO:1
INNO:0
OUTNO:199
OUTNO:200
ENI:5.38226882582 0.241484336616
ENI:127.150807194 0.766520574414
ENI:1.40320899322 0.163933793932
ENI:35.4537218106 0.807282703632
ENI:18.1980503347 0.766361493713
ENI:0.978873541541 0.171645508924
ENI:1.13618672113 0.164133755398
ENI:266.395744573 0.821926722636
ENI:1.01550760678 0.829064171192
ENI:7.96015798273 0.759815993108
ENI:1.04104258875 0.831419138892
ENI:15.0311953954 0.23912023872
ENI:16.0928316429 0.207196926645
ENI:7.87162748529 0.805092286718
ENI:1.00776205529 0.169603659975
ENI:31.4188411015 0.85
ENI:19.9785139425 0.85
ENI:47.9443745246 0.15
ENI:23.0004311999 0.15
ENI:1.98457364132 0.165217591298
ENI:15.0955865543 0.85
ENI:3.71467609218 0.849818558507
ENI:0.856802826721 0.164406019442
ENI:0.974310813104 0.155888721069
ENI:33.8314197149 0.85
ENI:10.133560029 0.85
ENI:14.1351117288 0.15
ENI:7.31925598975 0.15
ENI:89.3019569467 0.15
ENI:1.23602882731 0.15
ENI:1.88087769107 0.15
ENI:1.36427855195 0.804254847363
ENI:3.55487037455 0.714192567361
ENI:0.352903664862 0.849491040721
ENI:4.21662177209 0.156137054749
ENI:9.49786027371 0.160017249654
ENI:9.50565216998 0.720562491513
ENI:1.25534450098 0.15
ENI:0.594858105543 0.15
ENI:0.633844545449 0.775861322815
ENI:0.493141841955 0.85
ENI:5.61578406594 0.85
ENI:5.08227934244 0.159668596742
ENI:2.33944933305 0.15
ENI:20.6378879871 0.15
ENI:1.609775219 0.15
ENI:51.271197547 0.85
ENI:0.924766439401 0.15
ENI:1.9500630951 0.15
ENI:1.06632921895 0.765416723433
ENI:2.68946480687 0.725362205351
ENI:0.150054120821 0.85
ENI:0.750751366805 0.15
ENI:2.47805797606 0.15
ENI:7.41468283073 0.693993575673
ENI:0.659842274875 0.15
ENI:81.2055940677 0.15
ENI:33.7690455308 0.15
ENI:4.69417402689 0.85
ENI:0.196779918935 0.85
ENI:0.679032318763 0.15
ENI:2.7249155894 0.740944369323
ENI:0.329951931063 0.85
ENI:0.668529343471 0.15
ENI:1.64833317257 0.246996413776
ENI:28.4363006586 0.334703335937
ENI:1.15055807097 0.85
ENI:2.35115672132 0.277363300137
ENI:2.9171910568 0.285838747635
ENI:0.372722134578 0.211890792482
ENI:2.04663582178 0.802495129318
ENI:5.93143605823 0.809873278673
ENI:9.32452220872 0.275516715583
ENI:1.39771495624 0.654788033668
ENI:0.425345514702 0.15
ENI:2.31522505508 0.85
ENI:5.54885896058 0.85
ENI:5.58311350758 0.329674411045
ENI:0.26400192911 0.85
ENI:1.31119355772 0.15
ENI:43.3125814521 0.392700518419
ENI:2.1912903912 0.85
ENI:2.75213055107 0.15
ENI:0.175 0.15
ENI:0.175 0.15
ENI:0.35 0.15
ENI:0.7 0.15
ENI:0.35 0.15
ENI:0.1 0.15
ENI:0.7 0.15
ENI:0.14 0.15
ENI:0.233333333333 0.15
ENI:0.04375 0.15
ENI:0.35 0.15
ENI:0.35 0.15
ENI:0.7 0.15
ENI:0.35 0.15
ENI:0.00853658536585 0.15
ENI:0.07 0.15
ENI:0.00843373493976 0.15
ENI:0.04375 0.15
ENI:0.0318181818182 0.15
ENI:0.116666666667 0.15
ENI:0.00636363636364 0.15
ENI:0.175 0.15
ENI:0.021875 0.15
ENI:0.025 0.15
ENI:0.0134615384615 0.15
ENI:0.175 0.15
ENI:0.1 0.15
ENI:0.07 0.15
ENI:0.07 0.15
ENI:0.0875 0.15
ENI:0.116666666667 0.15
ENI:0.233333333333 0.15
ENI:0.14 0.15
ENI:0.0102941176471 0.15
ENI:0.0466666666667 0.15
ENI:0.028 0.15
ENI:0.175 0.15
ENI:0.00875 0.15
ENI:0.0538461538462 0.15
ENI:0.0466666666667 0.15
ENI:0.116666666667 0.15
ENI:0.0777777777778 0.15
ENI:0.35 0.15
ENI:0.14 0.15
ENI:0.0875 0.15
ENI:0.0241379310345 0.15
ENI:0.0304347826087 0.15
ENI:0.00804597701149 0.15
ENI:0.1 0.15
ENI:0.14 0.15
ENI:0.0583333333333 0.15
ENI:0.14 0.15
ENI:0.35 0.15
ENI:0.233333333333 0.15
ENI:0.233333333333 0.15
ENI:0.0583333333333 0.15
ENI:0.0875 0.15
ENI:0.05 0.15
ENI:0.175 0.15
ENI:0.0233333333333 0.15
ENI:0.14 0.15
ENI:0.175 0.15
ENI:0.35 0.15
ENI:0.0194444444444 0.15
ENI:0.0388888888889 0.15
ENI:0.00714285714286 0.15
ENI:0.0225806451613 0.15
ENI:0.0368421052632 0.15
ENI:0.0636363636364 0.15
ENI:0.175 0.15
ENI:0.233333333333 0.15
ENI:0.14 0.15
ENI:0.7 0.15
ENI:0.0875 0.15
ENI:0.14 0.15
ENI:0.35 0.15
ENI:0.116666666667 0.15
ENI:0.175 0.15
ENI:0.0538461538462 0.15
ENI:0.233333333333 0.15
ENI:0.175 0.15
ENI:0.07 0.15
ENI:0.0583333333333 0.15
ENI:0.0179487179487 0.15
ENI:0.05 0.15
ENI:0.116666666667 0.15
ENI:0.1 0.15
ENI:0.35 0.15
ENI:0.0318181818182 0.15
ENI:0.116666666667 0.15
ENI:0.175 0.15
ENI:0.116666666667 0.15
ENI:0.14 0.15
ENI:0.233333333333 0.15
ENI:0.35 0.15
ENI:0.35 0.15
ENI:0.7 0.15
ENI:0.0184210526316 0.15
ENI:0.14 0.15
ENI:0.0137254901961 0.15
ENI:0.14 0.15
ENI:0.0875 0.15
ENI:0.0291666666667 0.15
ENI:0.175 0.15
ENI:0.0636363636364 0.15
ENI:0.116666666667 0.15
ENI:0.0127272727273 0.15
ENI:0.116666666667 0.15
ENI:0.0777777777778 0.15
ENI:0.233333333333 0.15
ENI:0.0155555555556 0.15
DEO:1.42857142857 -0.214285714286
DEO:1.42857142857 -0.214285714286
