# Supplementary material for: AutoGrow4: an open-source genetic algorithm for de novo drug design and lead optimization
Source: J Cheminform. 2020 Apr 17;12:25. doi: 10.1186/s13321-020-00429-4 (PMC7165399; doi:10.1186/s13321-020-00429-4)
Supplement: Supplementary file 1 — Additional file 1. The Additional file includes detailed descriptions of the AutoGrow 3.1.3 and AutoGrow4 parameters used in the benchmark and PARP-1 runs. It also includes Figures S1, S2, and S3, referenced in the text. [file 13321_2020_429_MOESM1_ESM.zip › autogrow4-4.0.0/autogrow/docking/scoring/nn_score_exe/nnscore1/networks/top_24_networks/3.net]

WEIGHTS:-0.432248472212
WEIGHTS:52.1630953315
WEIGHTS:-12.6314210932
WEIGHTS:100.0
WEIGHTS:13.0034522746
WEIGHTS:-45.3276316473
WEIGHTS:-5.6701241134
WEIGHTS:4.65753082652
WEIGHTS:51.6375119046
WEIGHTS:41.1439762772
WEIGHTS:22.5738702233
WEIGHTS:-7.88221040153
WEIGHTS:88.0082566769
WEIGHTS:-11.989138164
WEIGHTS:35.7274889222
WEIGHTS:-12.8611889393
WEIGHTS:16.6454103312
WEIGHTS:-3.06508924678
WEIGHTS:12.5855776563
WEIGHTS:-30.6131283737
WEIGHTS:17.1322294809
WEIGHTS:-28.0634387262
WEIGHTS:25.8160560048
WEIGHTS:10.1978425578
WEIGHTS:-14.558930872
WEIGHTS:-4.41477231724
WEIGHTS:65.4315887207
WEIGHTS:-92.9114943205
WEIGHTS:-12.6038851888
WEIGHTS:28.1251934495
WEIGHTS:-68.9698297942
WEIGHTS:52.4989278391
WEIGHTS:32.8391316875
WEIGHTS:-26.50872498
WEIGHTS:7.209290721
WEIGHTS:24.0509431917
WEIGHTS:-11.7203377759
WEIGHTS:77.3145046171
WEIGHTS:-88.8541760689
WEIGHTS:-4.88107743024
WEIGHTS:-3.0443338306
WEIGHTS:-1.8304938798
WEIGHTS:51.5828810305
WEIGHTS:-37.0939862888
WEIGHTS:-30.9103270671
WEIGHTS:33.0307683137
WEIGHTS:13.400743335
WEIGHTS:17.2367719716
WEIGHTS:7.46644887933
WEIGHTS:-17.9698693102
WEIGHTS:-10.7489347688
WEIGHTS:22.7873482104
WEIGHTS:-24.2390082648
WEIGHTS:21.6837157922
WEIGHTS:44.5281372518
WEIGHTS:70.7132761204
WEIGHTS:-23.754615243
WEIGHTS:-17.1056253362
WEIGHTS:40.7608325454
WEIGHTS:-18.1337103146
WEIGHTS:-59.4131238409
WEIGHTS:-4.3457029862
WEIGHTS:10.2412586355
WEIGHTS:46.5124729686
WEIGHTS:-19.8427105485
WEIGHTS:4.57590379078
WEIGHTS:-15.7673436748
WEIGHTS:5.79113402907
WEIGHTS:-99.8812863245
WEIGHTS:14.9395686369
WEIGHTS:5.38682550021
WEIGHTS:-25.8554260816
WEIGHTS:15.3707362093
WEIGHTS:21.2133607445
WEIGHTS:-17.4984716508
WEIGHTS:14.8690237148
WEIGHTS:-23.916402645
WEIGHTS:-14.5243542929
WEIGHTS:-69.7439439453
WEIGHTS:-11.6182725179
WEIGHTS:-0.0575843359636
WEIGHTS:24.4772263709
WEIGHTS:-1.95644261834
WEIGHTS:-100.0
WEIGHTS:-11.0735727596
WEIGHTS:-76.0250738784
WEIGHTS:-39.0572152742
WEIGHTS:-4.65411713242
WEIGHTS:-13.58782138
WEIGHTS:11.5516877287
WEIGHTS:5.32076239083
WEIGHTS:-100.0
WEIGHTS:0.109079135743
WEIGHTS:-15.9218422525
WEIGHTS:-7.26437833749
WEIGHTS:-27.7979695742
WEIGHTS:3.77850044885
WEIGHTS:-16.3040363845
WEIGHTS:-15.2522175202
WEIGHTS:0.600182812457
WEIGHTS:-22.8759703575
WEIGHTS:25.1043566651
WEIGHTS:100.0
WEIGHTS:17.1565720217
WEIGHTS:7.95628015991
WEIGHTS:-6.06755933517
WEIGHTS:-41.2412966333
WEIGHTS:8.33169091895
WEIGHTS:18.5452263714
WEIGHTS:23.0530129122
WEIGHTS:-28.8032821043
WEIGHTS:-62.8491660372
WEIGHTS:4.65674096943
WEIGHTS:-4.01136498209
WEIGHTS:-5.27818194324
WEIGHTS:-26.6819053697
WEIGHTS:-27.0778500749
WEIGHTS:-12.861509932
WEIGHTS:14.3075937829
WEIGHTS:16.645764948
WEIGHTS:-7.24776618441
WEIGHTS:-23.4812435551
WEIGHTS:21.9067325038
WEIGHTS:-5.46915534986
WEIGHTS:81.0092922662
WEIGHTS:35.2205258622
WEIGHTS:-22.276052819
WEIGHTS:35.9436741809
WEIGHTS:-3.37788375233
WEIGHTS:-25.0744393498
WEIGHTS:-9.0336190177
WEIGHTS:7.10375526423
WEIGHTS:0.42089462847
WEIGHTS:-0.442840565457
WEIGHTS:99.7443846685
WEIGHTS:1.66413977062
WEIGHTS:3.93105575656
WEIGHTS:-4.41932207753
WEIGHTS:-0.772733038745
WEIGHTS:-67.2993369125
WEIGHTS:-3.29569922538
WEIGHTS:2.6564967978
WEIGHTS:100.0
WEIGHTS:-10.275177809
WEIGHTS:12.9706765353
WEIGHTS:-12.7090122625
WEIGHTS:-15.7110623659
WEIGHTS:42.1438128043
WEIGHTS:-1.28659108067
WEIGHTS:54.6613760686
WEIGHTS:-9.91677465778
WEIGHTS:8.4070056441
WEIGHTS:-37.8642578426
WEIGHTS:4.47995023519
WEIGHTS:0.523110966794
WEIGHTS:-0.442472875509
WEIGHTS:38.4998851444
WEIGHTS:73.7228377362
WEIGHTS:-1.75695134814
WEIGHTS:-56.4093866989
WEIGHTS:-33.8343678975
WEIGHTS:6.17091346741
WEIGHTS:-29.4117386668
WEIGHTS:11.1161379872
WEIGHTS:-57.5471313234
WEIGHTS:92.6020207382
WEIGHTS:-15.0443513274
WEIGHTS:-17.2777898689
WEIGHTS:28.6772152544
WEIGHTS:-3.44694154947
WEIGHTS:-1.14128422729
WEIGHTS:-29.5508322603
WEIGHTS:2.35713931336
WEIGHTS:-7.23341439397
WEIGHTS:-15.4927530487
WEIGHTS:5.91059340418
WEIGHTS:-9.7343485608
WEIGHTS:-0.900234941385
WEIGHTS:9.43715463442
WEIGHTS:3.65715160379
WEIGHTS:45.7169893376
WEIGHTS:-17.2925724568
WEIGHTS:24.0724564278
WEIGHTS:66.4010558
WEIGHTS:3.31922425377
WEIGHTS:-31.7830372905
WEIGHTS:-8.0613897986
WEIGHTS:-0.839875242892
WEIGHTS:2.62530641379
WEIGHTS:35.7572691622
WEIGHTS:-15.4979050472
WEIGHTS:-22.0730849488
WEIGHTS:41.9073563121
WEIGHTS:4.05398140887
WEIGHTS:19.0178567622
WEIGHTS:-2.51779349728
WEIGHTS:-20.2444875518
WEIGHTS:-8.04848846643
WEIGHTS:-20.4745245088
WEIGHTS:12.4751086371
WEIGHTS:-14.7214722374
WEIGHTS:1.68270808716
WEIGHTS:1.23018079175
WEIGHTS:37.0236563665
WEIGHTS:-19.9722398371
WEIGHTS:28.5680543868
WEIGHTS:1.41635120448
WEIGHTS:19.5190560231
WEIGHTS:-5.35446819462
WEIGHTS:26.0186304821
WEIGHTS:3.62063115858
WEIGHTS:11.3989126495
WEIGHTS:17.5982757597
WEIGHTS:-24.6823092274
WEIGHTS:48.5757708543
WEIGHTS:-22.8917584844
WEIGHTS:15.4334460167
WEIGHTS:36.8076538682
WEIGHTS:0.505392728246
WEIGHTS:15.1348505858
WEIGHTS:53.3550044096
WEIGHTS:13.471721763
WEIGHTS:-1.78204894377
WEIGHTS:-3.22123398877
WEIGHTS:-17.23194839
WEIGHTS:43.2363971975
WEIGHTS:34.0063314144
WEIGHTS:7.0799827414
WEIGHTS:14.3287350271
WEIGHTS:-24.5131782577
WEIGHTS:38.388192338
WEIGHTS:-53.5941520658
WEIGHTS:21.4019329031
WEIGHTS:12.1080768182
WEIGHTS:17.7814420531
WEIGHTS:-9.49215272144
WEIGHTS:-1.33894772836
WEIGHTS:-45.8128652454
WEIGHTS:-9.2202354341
WEIGHTS:-46.195499351
WEIGHTS:-98.6284002512
WEIGHTS:6.72603694793
WEIGHTS:-11.0433085048
WEIGHTS:20.8664651817
WEIGHTS:-42.4370217913
WEIGHTS:-1.37345854377
WEIGHTS:0.58306988594
WEIGHTS:24.719068334
WEIGHTS:17.2955928903
WEIGHTS:-99.5873691138
WEIGHTS:30.6341904073
WEIGHTS:12.7770270897
WEIGHTS:14.9785758998
WEIGHTS:66.1450906661
WEIGHTS:17.170046734
WEIGHTS:-24.0615486524
WEIGHTS:45.2815601958
WEIGHTS:3.32625949199
WEIGHTS:-13.0160588405
WEIGHTS:22.6904437559
WEIGHTS:2.16111649347
WEIGHTS:-7.99904685085
WEIGHTS:18.5964423616
WEIGHTS:100.0
WEIGHTS:-0.396830477616
WEIGHTS:-35.5784191778
WEIGHTS:-18.0141660283
WEIGHTS:-77.9179694268
WEIGHTS:-2.40985400015
WEIGHTS:-18.7586037016
WEIGHTS:2.28390487899
WEIGHTS:-14.9279530187
WEIGHTS:36.1351923388
WEIGHTS:46.3191839596
WEIGHTS:-29.3875414799
WEIGHTS:1.63202277087
WEIGHTS:37.0646626724
WEIGHTS:52.264249821
WEIGHTS:50.8751459532
WEIGHTS:5.47973642374
WEIGHTS:-73.3560084482
WEIGHTS:34.9262669045
WEIGHTS:-10.1698926944
WEIGHTS:-7.14164957883
WEIGHTS:-25.4600468792
WEIGHTS:-7.80429444143
WEIGHTS:23.5616250817
WEIGHTS:-1.44372664758
WEIGHTS:-27.8221667673
WEIGHTS:78.9889567146
WEIGHTS:29.349465195
WEIGHTS:10.8946085384
WEIGHTS:66.1073774284
WEIGHTS:16.6298441524
WEIGHTS:-4.56149161744
WEIGHTS:6.19866525866
WEIGHTS:-14.5988319376
WEIGHTS:17.2441056083
WEIGHTS:19.2598199371
WEIGHTS:52.3401326344
WEIGHTS:10.1192627839
WEIGHTS:24.8155939544
WEIGHTS:25.2259367722
WEIGHTS:12.6437186804
WEIGHTS:-2.22320282469
WEIGHTS:-8.05755997659
WEIGHTS:79.3656533137
WEIGHTS:-3.00059178047
WEIGHTS:0.629586024915
WEIGHTS:-13.5157933657
WEIGHTS:-30.6287200276
WEIGHTS:-2.66800186135
WEIGHTS:47.8988979607
WEIGHTS:14.9492128363
WEIGHTS:37.7501911087
WEIGHTS:-16.2723825902
WEIGHTS:-7.95449900589
WEIGHTS:-24.2402525124
WEIGHTS:-12.8974064868
WEIGHTS:-6.29088683213
WEIGHTS:-9.15437205376
WEIGHTS:55.627872795
WEIGHTS:-67.8429447593
WEIGHTS:-6.1080670803
WEIGHTS:6.32491045707
WEIGHTS:9.94427421876
WEIGHTS:-37.8550871028
WEIGHTS:-1.6521839579
WEIGHTS:-2.11243122065
WEIGHTS:-100.0
WEIGHTS:-77.2373247707
WEIGHTS:1.81030247838
WEIGHTS:-35.8314213218
WEIGHTS:6.57574055651
WEIGHTS:46.1035000295
WEIGHTS:-2.90747499457
WEIGHTS:15.953268484
WEIGHTS:83.432897633
WEIGHTS:-62.75515917
WEIGHTS:28.0348761143
WEIGHTS:1.3612374156
WEIGHTS:-30.3538745421
WEIGHTS:-34.6121745993
WEIGHTS:-3.49564451717
WEIGHTS:-49.1733496891
WEIGHTS:-17.2621843602
WEIGHTS:33.9453741189
WEIGHTS:-4.63747555795
WEIGHTS:10.4696335531
WEIGHTS:0.193079783724
WEIGHTS:-1.7089315782
WEIGHTS:-39.8782978027
WEIGHTS:10.3117444461
WEIGHTS:38.7104944307
WEIGHTS:-4.80124424153
WEIGHTS:4.68348945001
WEIGHTS:17.7785675452
WEIGHTS:15.1701778558
WEIGHTS:-15.5537889475
WEIGHTS:57.3809726912
WEIGHTS:-93.7914966339
WEIGHTS:-8.50175886769
WEIGHTS:55.155338855
WEIGHTS:21.5033477547
WEIGHTS:-11.8275793368
WEIGHTS:-3.54230886739
WEIGHTS:21.6725527038
WEIGHTS:-39.0511249131
WEIGHTS:-1.73053707614
WEIGHTS:-1.78824268403
WEIGHTS:-7.50514380183
WEIGHTS:-13.9340080486
WEIGHTS:-4.91511218865
WEIGHTS:-3.44004680262
WEIGHTS:-3.8915143936
WEIGHTS:-83.1953671116
WEIGHTS:6.88366832989
WEIGHTS:99.9949465946
WEIGHTS:-28.0835797422
WEIGHTS:0.283542415645
WEIGHTS:9.64883542644
WEIGHTS:-22.8655198452
WEIGHTS:-2.60893453483
WEIGHTS:3.51895784018
WEIGHTS:-79.6585063102
WEIGHTS:4.28822967612
WEIGHTS:19.3433722503
WEIGHTS:-18.8834337034
WEIGHTS:-3.5247053907
WEIGHTS:-13.5042645025
WEIGHTS:-0.846566153502
WEIGHTS:0.852679775341
WEIGHTS:-0.600346435284
WEIGHTS:0.0685330345215
WEIGHTS:0.309827194414
WEIGHTS:0.199585488583
WEIGHTS:0.122446355636
WEIGHTS:0.451838270889
WEIGHTS:-0.242985387045
WEIGHTS:0.431698504043
WEIGHTS:0.0135073514841
WEIGHTS:-0.321737823503
WEIGHTS:0.516517664072
WEIGHTS:-0.346818870469
WEIGHTS:0.159260204394
WEIGHTS:0.255343990276
WEIGHTS:-0.240711324513
WEIGHTS:-0.268447477766
WEIGHTS:-0.319772296505
WEIGHTS:0.188153931402
WEIGHTS:-0.430096088766
WEIGHTS:0.086084433276
WEIGHTS:0.104034217766
WEIGHTS:0.6330786371
WEIGHTS:0.0144126570303
WEIGHTS:-0.191292147948
WEIGHTS:0.180139084387
WEIGHTS:0.175873585479
WEIGHTS:0.777166209392
WEIGHTS:0.00436758648201
WEIGHTS:-0.454661609889
WEIGHTS:-0.252802405473
WEIGHTS:-0.0651282157796
WEIGHTS:-0.20906763625
WEIGHTS:-0.23165943822
WEIGHTS:-0.15519198413
WEIGHTS:-0.0796744750605
WEIGHTS:-0.139202783592
WEIGHTS:0.00994245311084
WEIGHTS:-0.251205630768
WEIGHTS:-0.102921544391
WEIGHTS:-0.0841015647495
WEIGHTS:0.0177327406433
WEIGHTS:-0.19620731637
WEIGHTS:-0.130139019592
WEIGHTS:0.0596117394127
WEIGHTS:0.398907583492
WEIGHTS:-0.47774623077
WEIGHTS:0.642647825318
WEIGHTS:-0.282466113274
WEIGHTS:-0.224293253175
WEIGHTS:-0.303993788495
WEIGHTS:0.711087591349
WEIGHTS:-0.284730430333
WEIGHTS:-0.0363002035263
WEIGHTS:-0.157742722031
WEIGHTS:0.0458012008063
WEIGHTS:-0.235148800571
WEIGHTS:-0.0648456465896
WEIGHTS:-0.191971050467
WEIGHTS:-0.250916793267
WEIGHTS:-0.48509766751
WEIGHTS:-0.0823636521928
WEIGHTS:0.0906008698732
WEIGHTS:0.38579432796
WEIGHTS:-0.235366209549
WEIGHTS:-0.507331200028
WEIGHTS:-0.342929542031
WEIGHTS:-0.0719020822089
WEIGHTS:-0.0664853988154
WEIGHTS:-0.141938388393
WEIGHTS:-0.373197633462
WEIGHTS:-0.364628757033
WEIGHTS:-0.137152969455
WEIGHTS:0.177874545102
WEIGHTS:-0.370280031415
WEIGHTS:-0.0467037776598
WEIGHTS:-0.154631215419
WEIGHTS:-0.777932304289
WEIGHTS:-0.129344199639
WEIGHTS:-0.108867731652
WEIGHTS:-0.14696755373
WEIGHTS:-0.0560928964027
WEIGHTS:-0.281755191376
WEIGHTS:-0.341764882894
WEIGHTS:-0.323480089009
WEIGHTS:-0.296243577545
WEIGHTS:-0.566869734225
WEIGHTS:-0.309658940011
WEIGHTS:-0.779880471912
WEIGHTS:-0.0233280368275
WEIGHTS:-0.548238724631
WEIGHTS:-0.14555985188
WEIGHTS:-0.25679614705
WEIGHTS:-0.346685341427
WEIGHTS:-0.445807072287
WEIGHTS:-0.34215210521
WEIGHTS:-0.348912554873
WEIGHTS:-0.106662553777
WEIGHTS:0.0054520227267
WEIGHTS:-0.272002365508
WEIGHTS:0.235959448865
WEIGHTS:1.27320698176
WEIGHTS:0.0890071832079
WEIGHTS:-0.149566329005
WEIGHTS:-0.321467088863
WEIGHTS:-0.206380293383
WEIGHTS:-0.132843767895
WEIGHTS:-0.171142405302
WEIGHTS:-0.160011062024
WEIGHTS:-0.463747552105
WEIGHTS:-0.577341638264
WEIGHTS:0.175906854904
WEIGHTS:-0.962467012445
WEIGHTS:-0.225873151933
WEIGHTS:-0.240873348394
WEIGHTS:-0.83894165432
WEIGHTS:-0.424391159257
WEIGHTS:-0.891228914689
WEIGHTS:-1.08852647818
WEIGHTS:0.21694754773
WEIGHTS:-0.688793828827
WEIGHTS:-0.414209658655
WEIGHTS:-0.894418587914
WEIGHTS:-1.0026973602
WEIGHTS:0.706081318029
WEIGHTS:-0.303201610728
WEIGHTS:-0.361837790309
WEIGHTS:-1.12494850972
WEIGHTS:-0.496683227079
WEIGHTS:-0.123889681485
WEIGHTS:-0.323368216751
WEIGHTS:-0.825208506299
WEIGHTS:-0.753221653406
WEIGHTS:-0.238661336978
WEIGHTS:-1.00686788753
WEIGHTS:-0.876418208869
WEIGHTS:-0.02715129821
WEIGHTS:-0.0846833698342
WEIGHTS:-0.0937547717731
WEIGHTS:-0.527047392247
WEIGHTS:-0.0359000611463
WEIGHTS:-0.000173726924267
WEIGHTS:-1.64567704857
WEIGHTS:-0.64651159909
WEIGHTS:-1.24578952933
WEIGHTS:-0.266307112885
WEIGHTS:-0.226269377916
WEIGHTS:-0.740075640322
WEIGHTS:0.517186690111
WEIGHTS:-0.295115851442
WEIGHTS:-0.199051800678
WEIGHTS:-0.197706865891
WEIGHTS:-0.78429422566
WEIGHTS:-0.815514855183
WEIGHTS:-0.666510250362
WEIGHTS:-0.171616710986
WEIGHTS:-0.145253180143
WEIGHTS:-0.486238352067
WEIGHTS:-0.237430235153
WEIGHTS:-0.00188329980586
WEIGHTS:-1.58113692947
WEIGHTS:-0.714696264861
WEIGHTS:-0.882003573702
WEIGHTS:-0.241453235921
WEIGHTS:-0.308134778758
WEIGHTS:-0.250928361166
WEIGHTS:-0.147033667069
WEIGHTS:-0.33076596086
WEIGHTS:-0.753346689318
WEIGHTS:-0.86335601068
WEIGHTS:0.646936455592
WEIGHTS:-0.195781733872
WEIGHTS:-0.983271528806
WEIGHTS:-0.724362204293
WEIGHTS:-0.453413006828
WEIGHTS:-0.334761345328
WEIGHTS:-0.0736369493581
WEIGHTS:-0.825829430548
WEIGHTS:-0.876623862036
WEIGHTS:-0.229611026175
WEIGHTS:-0.630483214687
WEIGHTS:-0.160455482363
WEIGHTS:-0.313817533289
WEIGHTS:-0.89674365959
WEIGHTS:-0.931114892467
WEIGHTS:-0.847841089464
WEIGHTS:-0.743390817584
WEIGHTS:-0.487032160033
WEIGHTS:-0.257644536459
WEIGHTS:-0.714451090297
WEIGHTS:-0.829043875459
WEIGHTS:-0.242933241224
WEIGHTS:-0.736427547319
WEIGHTS:-0.131008326927
WEIGHTS:1.73565683239
WEIGHTS:17.8572708259
WEIGHTS:-18.8548027096
WEIGHTS:-5.76369897718
WEIGHTS:-32.6540251189
WEIGHTS:-22.2442566575
WEIGHTS:12.643888928
WEIGHTS:37.2714838917
WEIGHTS:-13.3072541201
WEIGHTS:-58.0008874271
WEIGHTS:-12.9540033417
WEIGHTS:5.21665237413
WEIGHTS:-84.3302836612
WEIGHTS:-6.52392667147
WEIGHTS:-2.64265615967
WEIGHTS:-8.86131758519
WEIGHTS:-0.869088235354
WEIGHTS:-3.72562199988
WEIGHTS:2.19083665426
WEIGHTS:14.4364077274
WEIGHTS:-15.0590700225
WEIGHTS:-39.8563874676
WEIGHTS:-49.7628284877
WEIGHTS:-59.6374045834
WEIGHTS:18.4094375987
WEIGHTS:17.8923326038
WEIGHTS:-44.2380443762
WEIGHTS:-67.5715133166
WEIGHTS:-37.2889194886
WEIGHTS:12.8067566277
WEIGHTS:-16.3023768093
WEIGHTS:-2.00216727464
WEIGHTS:11.4081998053
WEIGHTS:-98.6561146524
WEIGHTS:9.52150217254
WEIGHTS:-2.35294325319
WEIGHTS:5.75808268646
WEIGHTS:-4.18207243962
WEIGHTS:31.7174897937
WEIGHTS:5.02439747939
WEIGHTS:-0.237270862265
WEIGHTS:3.4966979615
WEIGHTS:-13.8441285639
WEIGHTS:-14.6291214322
WEIGHTS:-4.61395633564
WEIGHTS:-25.9166273858
WEIGHTS:99.0346056071
WEIGHTS:6.21206019422
WEIGHTS:35.6650284815
WEIGHTS:5.10813773815
WEIGHTS:-22.1575651008
WEIGHTS:0.148340419509
WEIGHTS:-45.9556160595
WEIGHTS:2.95775322645
WEIGHTS:-22.0557914807
WEIGHTS:7.66425476239
WEIGHTS:-2.50443013554
WEIGHTS:-17.8107990108
WEIGHTS:-0.575149371051
WEIGHTS:-3.92055921963
WEIGHTS:-9.34923717386
WEIGHTS:-34.5041077962
WEIGHTS:-7.15736080269
WEIGHTS:31.5349353914
WEIGHTS:21.2013158004
WEIGHTS:-44.2833515028
WEIGHTS:-19.7964090909
WEIGHTS:0.482998652081
WEIGHTS:-39.1067740264
WEIGHTS:-11.6245297873
WEIGHTS:7.14698979551
WEIGHTS:-27.3053818618
WEIGHTS:15.771961507
WEIGHTS:-0.748720969241
WEIGHTS:49.4896503379
WEIGHTS:-9.45281733187
WEIGHTS:-38.9936907881
WEIGHTS:-0.608552283364
WEIGHTS:13.6210452056
WEIGHTS:8.57003720133
WEIGHTS:-6.23802828784
WEIGHTS:-1.65943074875
WEIGHTS:0.761219560181
WEIGHTS:-15.4735939915
WEIGHTS:-13.8496128948
WEIGHTS:8.70479974795
WEIGHTS:3.67376057282
WEIGHTS:16.4031848584
WEIGHTS:-100.0
WEIGHTS:13.4006185606
WEIGHTS:-2.91765887153
WEIGHTS:-92.4993427859
WEIGHTS:-35.7845265762
WEIGHTS:10.3385768615
WEIGHTS:-18.7437161578
WEIGHTS:-46.8819677051
WEIGHTS:1.99659372777
WEIGHTS:8.60126762978
WEIGHTS:1.95260087093
WEIGHTS:3.98842528719
WEIGHTS:3.09517536365
WEIGHTS:-2.45827334727
WEIGHTS:55.5283423325
WEIGHTS:40.3180756844
WEIGHTS:25.0153756113
WEIGHTS:-5.86678768504
WEIGHTS:3.4444825958
WEIGHTS:2.36282228746
WEIGHTS:10.3334241332
WEIGHTS:17.4355439757
WEIGHTS:-0.446154862484
WEIGHTS:-12.1113998168
WEIGHTS:-7.05381700891
WEIGHTS:1.83793686483
WEIGHTS:2.58942731743
WEIGHTS:1.81980040346
WEIGHTS:2.0572998185
WEIGHTS:-8.42226291354
WEIGHTS:2.34650467172
WEIGHTS:2.58440320586
WEIGHTS:28.6935759332
WEIGHTS:1.50054816571
WEIGHTS:-3.75313287174
WEIGHTS:2.2736148786
WEIGHTS:3.76570936308
WEIGHTS:1.31624786005
WEIGHTS:20.3688885057
WEIGHTS:-74.1673146383
WEIGHTS:2.10348522386
WEIGHTS:4.27593891017
WEIGHTS:91.6169838168
WEIGHTS:10.6037549801
WEIGHTS:1.90146292328
WEIGHTS:1.74741227998
WEIGHTS:-7.72220855105
WEIGHTS:1.19596168475
WEIGHTS:1.68163512212
WEIGHTS:0.95258224313
WEIGHTS:2.00638446884
WEIGHTS:1.66819366883
WEIGHTS:0.500502589671
WEIGHTS:-10.1958230511
WEIGHTS:-71.073531682
WEIGHTS:2.22663926673
WEIGHTS:-0.0390774403961
WEIGHTS:-1.9187559708
WEIGHTS:5.32016193111
WEIGHTS:20.8254975849
WEIGHTS:1.77813663199
WEIGHTS:7.55307671569
WEIGHTS:2.87558149374
WEIGHTS:-13.9896596831
WEIGHTS:7.99314741141
WEIGHTS:1.70493046371
WEIGHTS:2.01753580119
WEIGHTS:1.72361551136
WEIGHTS:-4.41630889217
WEIGHTS:-11.9774559566
WEIGHTS:8.07675782615
WEIGHTS:4.75930031691
WEIGHTS:46.9220801256
WEIGHTS:37.7961739568
WEIGHTS:-21.3280918945
WEIGHTS:13.0161536034
WEIGHTS:-0.387854437653
WEIGHTS:9.98827057204
WEIGHTS:-6.83996582129
WEIGHTS:-8.09008249301
WEIGHTS:-2.4762558838
WEIGHTS:2.65316201761
WEIGHTS:1.89663559875
WEIGHTS:-50.9737931696
WEIGHTS:-6.72665265574
WEIGHTS:2.96631328444
WEIGHTS:15.5674012448
WEIGHTS:-16.9382585702
WEIGHTS:4.53678409172
WEIGHTS:-4.38212777393
WEIGHTS:1.70789421956
WEIGHTS:2.0988866664
WEIGHTS:-2.23242269265
WEIGHTS:2.67596600208
WEIGHTS:2.35380662567
WEIGHTS:3.11202728095
WEIGHTS:39.7981182778
WEIGHTS:-2.09386678232
WEIGHTS:-8.55185035889
WEIGHTS:1.78555155128
WEIGHTS:-42.0193143375
WEIGHTS:21.2797629694
WEIGHTS:1.71751076863
WEIGHTS:-0.745380419296
WEIGHTS:35.0518549662
WEIGHTS:1.78706768575
WEIGHTS:2.47067696037
WEIGHTS:-0.919499748296
WEIGHTS:-0.949654861684
WEIGHTS:0.0667716320675
WEIGHTS:-0.427349970862
WEIGHTS:-0.487915947026
WEIGHTS:-0.456361497441
WEIGHTS:-0.0924190158403
WEIGHTS:-0.151357766954
WEIGHTS:-0.42644157052
WEIGHTS:-0.58937355626
WEIGHTS:-0.818543669866
WEIGHTS:-0.197696399564
WEIGHTS:-1.18521809071
WEIGHTS:-0.300874501858
WEIGHTS:0.0520959088091
WEIGHTS:-0.462567406893
WEIGHTS:-0.30564518486
WEIGHTS:-0.184662441864
WEIGHTS:-0.26435233023
WEIGHTS:-0.472006498972
WEIGHTS:0.112731407269
WEIGHTS:-0.245120639151
WEIGHTS:-0.398857391887
WEIGHTS:-0.903890661534
WEIGHTS:-0.30873712286
WEIGHTS:-0.0106035485813
WEIGHTS:-0.410384151291
WEIGHTS:-0.302284931768
WEIGHTS:-0.282520501359
WEIGHTS:0.025056961812
WEIGHTS:-0.315292776104
WEIGHTS:-0.168187130306
WEIGHTS:-0.112197118345
WEIGHTS:-0.356217186871
WEIGHTS:-0.280120351722
WEIGHTS:-0.346919193914
WEIGHTS:-0.264881904765
WEIGHTS:-0.287071133579
WEIGHTS:-0.221622045796
WEIGHTS:-0.330939270505
WEIGHTS:-0.105112813606
WEIGHTS:-0.399686322358
WEIGHTS:-0.241576161544
WEIGHTS:-0.00656664731007
WEIGHTS:-0.256309062731
WEIGHTS:-0.276586391612
WEIGHTS:-0.363617492083
WEIGHTS:-0.0045332820447
WEIGHTS:-0.52424215931
WEIGHTS:-0.208368582215
WEIGHTS:-0.0859061661723
WEIGHTS:-0.271218075459
WEIGHTS:-0.548774551358
WEIGHTS:-0.207965771161
WEIGHTS:-0.20952217583
WEIGHTS:-0.41650148159
WEIGHTS:-0.389004881428
WEIGHTS:-0.514487038459
WEIGHTS:-0.417935919787
WEIGHTS:-0.322329961782
WEIGHTS:-0.197419064699
WEIGHTS:0.209173703345
WEIGHTS:-0.188916841441
WEIGHTS:-0.18486282217
WEIGHTS:-0.671940259933
WEIGHTS:-0.209237711808
WEIGHTS:-0.283704529706
WEIGHTS:-0.229285215255
WEIGHTS:-0.0528933821374
WEIGHTS:-0.235840221402
WEIGHTS:-0.134131145711
WEIGHTS:-0.199164354994
WEIGHTS:-0.241102181681
WEIGHTS:-0.177849774879
WEIGHTS:-0.689847660383
WEIGHTS:-0.412283923371
WEIGHTS:-0.546657583618
WEIGHTS:-0.142960198719
WEIGHTS:-0.70056579972
WEIGHTS:-0.0314501365381
WEIGHTS:-0.179028665701
WEIGHTS:-0.251457790285
WEIGHTS:-0.229130118848
WEIGHTS:-0.214340930206
WEIGHTS:-0.0457360202748
WEIGHTS:-0.229228519301
WEIGHTS:-0.00502072128702
WEIGHTS:-0.210117111447
WEIGHTS:-0.419297955618
WEIGHTS:0.193406782631
WEIGHTS:-0.405416402421
WEIGHTS:0.328985915791
WEIGHTS:-0.360872669939
WEIGHTS:-0.200500997042
WEIGHTS:-0.265289718468
WEIGHTS:0.808243669566
WEIGHTS:-0.0610319371023
WEIGHTS:-0.0620166936424
WEIGHTS:-0.232606615599
WEIGHTS:-0.238586689653
WEIGHTS:-0.22850912374
WEIGHTS:-0.493681031661
WEIGHTS:-0.412340813769
WEIGHTS:-0.0798527282509
WEIGHTS:-0.178685264264
WEIGHTS:-0.323197351664
WEIGHTS:-0.467339085527
WEIGHTS:-0.521831100692
WEIGHTS:-0.218595753134
WEIGHTS:-0.21211621732
WEIGHTS:-0.178854831881
WEIGHTS:0.0426093208222
WEIGHTS:-0.337886305161
WEIGHTS:-1.09423448043
WEIGHTS:-0.369563918944
WEIGHTS:-0.335971999385
WEIGHTS:-0.79660016664
WEIGHTS:-0.227055298675
WEIGHTS:-1.00837124736
WEIGHTS:-1.12086191206
WEIGHTS:-0.393741509527
WEIGHTS:-0.793290953476
WEIGHTS:-0.0605814228758
WEIGHTS:-1.01205562049
WEIGHTS:-1.12165305383
WEIGHTS:-0.479116349479
WEIGHTS:-0.179189044983
WEIGHTS:-0.195606323793
WEIGHTS:-0.717071714628
WEIGHTS:-0.469432424551
WEIGHTS:-0.438704270582
WEIGHTS:-0.235394124131
WEIGHTS:-0.657719094829
WEIGHTS:-0.829620837917
WEIGHTS:-0.370927861691
WEIGHTS:-0.747032209281
WEIGHTS:-0.75752987568
WEIGHTS:-0.116363514047
WEIGHTS:-0.329580383681
WEIGHTS:-0.460204048104
WEIGHTS:-0.985206289595
WEIGHTS:-0.128738258781
WEIGHTS:-0.438079671049
WEIGHTS:-1.09860663143
WEIGHTS:-1.17959804408
WEIGHTS:-0.674010923673
WEIGHTS:-0.168407264916
WEIGHTS:-0.126846895225
WEIGHTS:-0.686142510623
WEIGHTS:-0.698833806948
WEIGHTS:-0.367408180832
WEIGHTS:-0.273192109179
WEIGHTS:-0.218482300416
WEIGHTS:-0.941837825955
WEIGHTS:-0.782018877423
WEIGHTS:-0.686725772501
WEIGHTS:-0.482577026201
WEIGHTS:-0.422651082269
WEIGHTS:-1.49704797371
WEIGHTS:-0.00291024312347
WEIGHTS:-0.244355832504
WEIGHTS:-1.27598946943
WEIGHTS:-1.17885131838
WEIGHTS:-1.00384250569
WEIGHTS:-0.28726596607
WEIGHTS:0.03243995435
WEIGHTS:-0.274711911906
WEIGHTS:-0.0327981975068
WEIGHTS:-0.0404790781691
WEIGHTS:-0.935897357233
WEIGHTS:-0.712766602092
WEIGHTS:-0.482343700437
WEIGHTS:-0.348979352309
WEIGHTS:-0.725757922481
WEIGHTS:-0.824024842002
WEIGHTS:-0.224367384746
WEIGHTS:-0.220956496861
WEIGHTS:-0.254485963353
WEIGHTS:-1.04156043083
WEIGHTS:-0.749689605759
WEIGHTS:-0.407873213109
WEIGHTS:-1.03913233798
WEIGHTS:-0.333518772934
WEIGHTS:-0.463303126909
WEIGHTS:-0.519866756512
WEIGHTS:-0.732329421066
WEIGHTS:-0.97952228917
WEIGHTS:-0.778908311959
WEIGHTS:-0.20666195897
WEIGHTS:-0.125989295955
WEIGHTS:-0.9155112634
WEIGHTS:-0.826723255741
WEIGHTS:-0.0811014091428
WEIGHTS:-0.891045864847
WEIGHTS:-0.191901487023
WEIGHTS:-4.44636128134
WEIGHTS:3.0934385667
WEIGHTS:2.81430768178
WEIGHTS:0.209840296652
WEIGHTS:-100.0
WEIGHTS:1.93357070894
WEIGHTS:4.44765928692
WEIGHTS:-3.09641218515
WEIGHTS:-2.81291702626
WEIGHTS:-0.116973464
WEIGHTS:100.0
WEIGHTS:-1.33657291592
CONEC:-1 194
CONEC:0 194
CONEC:1 194
CONEC:2 194
CONEC:3 194
CONEC:4 194
CONEC:5 194
CONEC:6 194
CONEC:7 194
CONEC:8 194
CONEC:9 194
CONEC:10 194
CONEC:11 194
CONEC:12 194
CONEC:13 194
CONEC:14 194
CONEC:15 194
CONEC:16 194
CONEC:17 194
CONEC:18 194
CONEC:19 194
CONEC:20 194
CONEC:21 194
CONEC:22 194
CONEC:23 194
CONEC:24 194
CONEC:25 194
CONEC:26 194
CONEC:27 194
CONEC:28 194
CONEC:29 194
CONEC:30 194
CONEC:31 194
CONEC:32 194
CONEC:33 194
CONEC:34 194
CONEC:35 194
CONEC:36 194
CONEC:37 194
CONEC:38 194
CONEC:39 194
CONEC:40 194
CONEC:41 194
CONEC:42 194
CONEC:43 194
CONEC:44 194
CONEC:45 194
CONEC:46 194
CONEC:47 194
CONEC:48 194
CONEC:49 194
CONEC:50 194
CONEC:51 194
CONEC:52 194
CONEC:53 194
CONEC:54 194
CONEC:55 194
CONEC:56 194
CONEC:57 194
CONEC:58 194
CONEC:59 194
CONEC:60 194
CONEC:61 194
CONEC:62 194
CONEC:63 194
CONEC:64 194
CONEC:65 194
CONEC:66 194
CONEC:67 194
CONEC:68 194
CONEC:69 194
CONEC:70 194
CONEC:71 194
CONEC:72 194
CONEC:73 194
CONEC:74 194
CONEC:75 194
CONEC:76 194
CONEC:77 194
CONEC:78 194
CONEC:79 194
CONEC:80 194
CONEC:81 194
CONEC:82 194
CONEC:83 194
CONEC:84 194
CONEC:85 194
CONEC:86 194
CONEC:87 194
CONEC:88 194
CONEC:89 194
CONEC:90 194
CONEC:91 194
CONEC:92 194
CONEC:93 194
CONEC:94 194
CONEC:95 194
CONEC:96 194
CONEC:97 194
CONEC:98 194
CONEC:99 194
CONEC:100 194
CONEC:101 194
CONEC:102 194
CONEC:103 194
CONEC:104 194
CONEC:105 194
CONEC:106 194
CONEC:107 194
CONEC:108 194
CONEC:109 194
CONEC:110 194
CONEC:111 194
CONEC:112 194
CONEC:113 194
CONEC:114 194
CONEC:115 194
CONEC:116 194
CONEC:117 194
CONEC:118 194
CONEC:119 194
CONEC:120 194
CONEC:121 194
CONEC:122 194
CONEC:123 194
CONEC:124 194
CONEC:125 194
CONEC:126 194
CONEC:127 194
CONEC:128 194
CONEC:129 194
CONEC:130 194
CONEC:131 194
CONEC:132 194
CONEC:133 194
CONEC:134 194
CONEC:135 194
CONEC:136 194
CONEC:137 194
CONEC:138 194
CONEC:139 194
CONEC:140 194
CONEC:141 194
CONEC:142 194
CONEC:143 194
CONEC:144 194
CONEC:145 194
CONEC:146 194
CONEC:147 194
CONEC:148 194
CONEC:149 194
CONEC:150 194
CONEC:151 194
CONEC:152 194
CONEC:153 194
CONEC:154 194
CONEC:155 194
CONEC:156 194
CONEC:157 194
CONEC:158 194
CONEC:159 194
CONEC:160 194
CONEC:161 194
CONEC:162 194
CONEC:163 194
CONEC:164 194
CONEC:165 194
CONEC:166 194
CONEC:167 194
CONEC:168 194
CONEC:169 194
CONEC:170 194
CONEC:171 194
CONEC:172 194
CONEC:173 194
CONEC:174 194
CONEC:175 194
CONEC:176 194
CONEC:177 194
CONEC:178 194
CONEC:179 194
CONEC:180 194
CONEC:181 194
CONEC:182 194
CONEC:183 194
CONEC:184 194
CONEC:185 194
CONEC:186 194
CONEC:187 194
CONEC:188 194
CONEC:189 194
CONEC:190 194
CONEC:191 194
CONEC:192 194
CONEC:193 194
CONEC:-1 195
CONEC:0 195
CONEC:1 195
CONEC:2 195
CONEC:3 195
CONEC:4 195
CONEC:5 195
CONEC:6 195
CONEC:7 195
CONEC:8 195
CONEC:9 195
CONEC:10 195
CONEC:11 195
CONEC:12 195
CONEC:13 195
CONEC:14 195
CONEC:15 195
CONEC:16 195
CONEC:17 195
CONEC:18 195
CONEC:19 195
CONEC:20 195
CONEC:21 195
CONEC:22 195
CONEC:23 195
CONEC:24 195
CONEC:25 195
CONEC:26 195
CONEC:27 195
CONEC:28 195
CONEC:29 195
CONEC:30 195
CONEC:31 195
CONEC:32 195
CONEC:33 195
CONEC:34 195
CONEC:35 195
CONEC:36 195
CONEC:37 195
CONEC:38 195
CONEC:39 195
CONEC:40 195
CONEC:41 195
CONEC:42 195
CONEC:43 195
CONEC:44 195
CONEC:45 195
CONEC:46 195
CONEC:47 195
CONEC:48 195
CONEC:49 195
CONEC:50 195
CONEC:51 195
CONEC:52 195
CONEC:53 195
CONEC:54 195
CONEC:55 195
CONEC:56 195
CONEC:57 195
CONEC:58 195
CONEC:59 195
CONEC:60 195
CONEC:61 195
CONEC:62 195
CONEC:63 195
CONEC:64 195
CONEC:65 195
CONEC:66 195
CONEC:67 195
CONEC:68 195
CONEC:69 195
CONEC:70 195
CONEC:71 195
CONEC:72 195
CONEC:73 195
CONEC:74 195
CONEC:75 195
CONEC:76 195
CONEC:77 195
CONEC:78 195
CONEC:79 195
CONEC:80 195
CONEC:81 195
CONEC:82 195
CONEC:83 195
CONEC:84 195
CONEC:85 195
CONEC:86 195
CONEC:87 195
CONEC:88 195
CONEC:89 195
CONEC:90 195
CONEC:91 195
CONEC:92 195
CONEC:93 195
CONEC:94 195
CONEC:95 195
CONEC:96 195
CONEC:97 195
CONEC:98 195
CONEC:99 195
CONEC:100 195
CONEC:101 195
CONEC:102 195
CONEC:103 195
CONEC:104 195
CONEC:105 195
CONEC:106 195
CONEC:107 195
CONEC:108 195
CONEC:109 195
CONEC:110 195
CONEC:111 195
CONEC:112 195
CONEC:113 195
CONEC:114 195
CONEC:115 195
CONEC:116 195
CONEC:117 195
CONEC:118 195
CONEC:119 195
CONEC:120 195
CONEC:121 195
CONEC:122 195
CONEC:123 195
CONEC:124 195
CONEC:125 195
CONEC:126 195
CONEC:127 195
CONEC:128 195
CONEC:129 195
CONEC:130 195
CONEC:131 195
CONEC:132 195
CONEC:133 195
CONEC:134 195
CONEC:135 195
CONEC:136 195
CONEC:137 195
CONEC:138 195
CONEC:139 195
CONEC:140 195
CONEC:141 195
CONEC:142 195
CONEC:143 195
CONEC:144 195
CONEC:145 195
CONEC:146 195
CONEC:147 195
CONEC:148 195
CONEC:149 195
CONEC:150 195
CONEC:151 195
CONEC:152 195
CONEC:153 195
CONEC:154 195
CONEC:155 195
CONEC:156 195
CONEC:157 195
CONEC:158 195
CONEC:159 195
CONEC:160 195
CONEC:161 195
CONEC:162 195
CONEC:163 195
CONEC:164 195
CONEC:165 195
CONEC:166 195
CONEC:167 195
CONEC:168 195
CONEC:169 195
CONEC:170 195
CONEC:171 195
CONEC:172 195
CONEC:173 195
CONEC:174 195
CONEC:175 195
CONEC:176 195
CONEC:177 195
CONEC:178 195
CONEC:179 195
CONEC:180 195
CONEC:181 195
CONEC:182 195
CONEC:183 195
CONEC:184 195
CONEC:185 195
CONEC:186 195
CONEC:187 195
CONEC:188 195
CONEC:189 195
CONEC:190 195
CONEC:191 195
CONEC:192 195
CONEC:193 195
CONEC:-1 196
CONEC:0 196
CONEC:1 196
CONEC:2 196
CONEC:3 196
CONEC:4 196
CONEC:5 196
CONEC:6 196
CONEC:7 196
CONEC:8 196
CONEC:9 196
CONEC:10 196
CONEC:11 196
CONEC:12 196
CONEC:13 196
CONEC:14 196
CONEC:15 196
CONEC:16 196
CONEC:17 196
CONEC:18 196
CONEC:19 196
CONEC:20 196
CONEC:21 196
CONEC:22 196
CONEC:23 196
CONEC:24 196
CONEC:25 196
CONEC:26 196
CONEC:27 196
CONEC:28 196
CONEC:29 196
CONEC:30 196
CONEC:31 196
CONEC:32 196
CONEC:33 196
CONEC:34 196
CONEC:35 196
CONEC:36 196
CONEC:37 196
CONEC:38 196
CONEC:39 196
CONEC:40 196
CONEC:41 196
CONEC:42 196
CONEC:43 196
CONEC:44 196
CONEC:45 196
CONEC:46 196
CONEC:47 196
CONEC:48 196
CONEC:49 196
CONEC:50 196
CONEC:51 196
CONEC:52 196
CONEC:53 196
CONEC:54 196
CONEC:55 196
CONEC:56 196
CONEC:57 196
CONEC:58 196
CONEC:59 196
CONEC:60 196
CONEC:61 196
CONEC:62 196
CONEC:63 196
CONEC:64 196
CONEC:65 196
CONEC:66 196
CONEC:67 196
CONEC:68 196
CONEC:69 196
CONEC:70 196
CONEC:71 196
CONEC:72 196
CONEC:73 196
CONEC:74 196
CONEC:75 196
CONEC:76 196
CONEC:77 196
CONEC:78 196
CONEC:79 196
CONEC:80 196
CONEC:81 196
CONEC:82 196
CONEC:83 196
CONEC:84 196
CONEC:85 196
CONEC:86 196
CONEC:87 196
CONEC:88 196
CONEC:89 196
CONEC:90 196
CONEC:91 196
CONEC:92 196
CONEC:93 196
CONEC:94 196
CONEC:95 196
CONEC:96 196
CONEC:97 196
CONEC:98 196
CONEC:99 196
CONEC:100 196
CONEC:101 196
CONEC:102 196
CONEC:103 196
CONEC:104 196
CONEC:105 196
CONEC:106 196
CONEC:107 196
CONEC:108 196
CONEC:109 196
CONEC:110 196
CONEC:111 196
CONEC:112 196
CONEC:113 196
CONEC:114 196
CONEC:115 196
CONEC:116 196
CONEC:117 196
CONEC:118 196
CONEC:119 196
CONEC:120 196
CONEC:121 196
CONEC:122 196
CONEC:123 196
CONEC:124 196
CONEC:125 196
CONEC:126 196
CONEC:127 196
CONEC:128 196
CONEC:129 196
CONEC:130 196
CONEC:131 196
CONEC:132 196
CONEC:133 196
CONEC:134 196
CONEC:135 196
CONEC:136 196
CONEC:137 196
CONEC:138 196
CONEC:139 196
CONEC:140 196
CONEC:141 196
CONEC:142 196
CONEC:143 196
CONEC:144 196
CONEC:145 196
CONEC:146 196
CONEC:147 196
CONEC:148 196
CONEC:149 196
CONEC:150 196
CONEC:151 196
CONEC:152 196
CONEC:153 196
CONEC:154 196
CONEC:155 196
CONEC:156 196
CONEC:157 196
CONEC:158 196
CONEC:159 196
CONEC:160 196
CONEC:161 196
CONEC:162 196
CONEC:163 196
CONEC:164 196
CONEC:165 196
CONEC:166 196
CONEC:167 196
CONEC:168 196
CONEC:169 196
CONEC:170 196
CONEC:171 196
CONEC:172 196
CONEC:173 196
CONEC:174 196
CONEC:175 196
CONEC:176 196
CONEC:177 196
CONEC:178 196
CONEC:179 196
CONEC:180 196
CONEC:181 196
CONEC:182 196
CONEC:183 196
CONEC:184 196
CONEC:185 196
CONEC:186 196
CONEC:187 196
CONEC:188 196
CONEC:189 196
CONEC:190 196
CONEC:191 196
CONEC:192 196
CONEC:193 196
CONEC:-1 197
CONEC:0 197
CONEC:1 197
CONEC:2 197
CONEC:3 197
CONEC:4 197
CONEC:5 197
CONEC:6 197
CONEC:7 197
CONEC:8 197
CONEC:9 197
CONEC:10 197
CONEC:11 197
CONEC:12 197
CONEC:13 197
CONEC:14 197
CONEC:15 197
CONEC:16 197
CONEC:17 197
CONEC:18 197
CONEC:19 197
CONEC:20 197
CONEC:21 197
CONEC:22 197
CONEC:23 197
CONEC:24 197
CONEC:25 197
CONEC:26 197
CONEC:27 197
CONEC:28 197
CONEC:29 197
CONEC:30 197
CONEC:31 197
CONEC:32 197
CONEC:33 197
CONEC:34 197
CONEC:35 197
CONEC:36 197
CONEC:37 197
CONEC:38 197
CONEC:39 197
CONEC:40 197
CONEC:41 197
CONEC:42 197
CONEC:43 197
CONEC:44 197
CONEC:45 197
CONEC:46 197
CONEC:47 197
CONEC:48 197
CONEC:49 197
CONEC:50 197
CONEC:51 197
CONEC:52 197
CONEC:53 197
CONEC:54 197
CONEC:55 197
CONEC:56 197
CONEC:57 197
CONEC:58 197
CONEC:59 197
CONEC:60 197
CONEC:61 197
CONEC:62 197
CONEC:63 197
CONEC:64 197
CONEC:65 197
CONEC:66 197
CONEC:67 197
CONEC:68 197
CONEC:69 197
CONEC:70 197
CONEC:71 197
CONEC:72 197
CONEC:73 197
CONEC:74 197
CONEC:75 197
CONEC:76 197
CONEC:77 197
CONEC:78 197
CONEC:79 197
CONEC:80 197
CONEC:81 197
CONEC:82 197
CONEC:83 197
CONEC:84 197
CONEC:85 197
CONEC:86 197
CONEC:87 197
CONEC:88 197
CONEC:89 197
CONEC:90 197
CONEC:91 197
CONEC:92 197
CONEC:93 197
CONEC:94 197
CONEC:95 197
CONEC:96 197
CONEC:97 197
CONEC:98 197
CONEC:99 197
CONEC:100 197
CONEC:101 197
CONEC:102 197
CONEC:103 197
CONEC:104 197
CONEC:105 197
CONEC:106 197
CONEC:107 197
CONEC:108 197
CONEC:109 197
CONEC:110 197
CONEC:111 197
CONEC:112 197
CONEC:113 197
CONEC:114 197
CONEC:115 197
CONEC:116 197
CONEC:117 197
CONEC:118 197
CONEC:119 197
CONEC:120 197
CONEC:121 197
CONEC:122 197
CONEC:123 197
CONEC:124 197
CONEC:125 197
CONEC:126 197
CONEC:127 197
CONEC:128 197
CONEC:129 197
CONEC:130 197
CONEC:131 197
CONEC:132 197
CONEC:133 197
CONEC:134 197
CONEC:135 197
CONEC:136 197
CONEC:137 197
CONEC:138 197
CONEC:139 197
CONEC:140 197
CONEC:141 197
CONEC:142 197
CONEC:143 197
CONEC:144 197
CONEC:145 197
CONEC:146 197
CONEC:147 197
CONEC:148 197
CONEC:149 197
CONEC:150 197
CONEC:151 197
CONEC:152 197
CONEC:153 197
CONEC:154 197
CONEC:155 197
CONEC:156 197
CONEC:157 197
CONEC:158 197
CONEC:159 197
CONEC:160 197
CONEC:161 197
CONEC:162 197
CONEC:163 197
CONEC:164 197
CONEC:165 197
CONEC:166 197
CONEC:167 197
CONEC:168 197
CONEC:169 197
CONEC:170 197
CONEC:171 197
CONEC:172 197
CONEC:173 197
CONEC:174 197
CONEC:175 197
CONEC:176 197
CONEC:177 197
CONEC:178 197
CONEC:179 197
CONEC:180 197
CONEC:181 197
CONEC:182 197
CONEC:183 197
CONEC:184 197
CONEC:185 197
CONEC:186 197
CONEC:187 197
CONEC:188 197
CONEC:189 197
CONEC:190 197
CONEC:191 197
CONEC:192 197
CONEC:193 197
CONEC:-1 198
CONEC:0 198
CONEC:1 198
CONEC:2 198
CONEC:3 198
CONEC:4 198
CONEC:5 198
CONEC:6 198
CONEC:7 198
CONEC:8 198
CONEC:9 198
CONEC:10 198
CONEC:11 198
CONEC:12 198
CONEC:13 198
CONEC:14 198
CONEC:15 198
CONEC:16 198
CONEC:17 198
CONEC:18 198
CONEC:19 198
CONEC:20 198
CONEC:21 198
CONEC:22 198
CONEC:23 198
CONEC:24 198
CONEC:25 198
CONEC:26 198
CONEC:27 198
CONEC:28 198
CONEC:29 198
CONEC:30 198
CONEC:31 198
CONEC:32 198
CONEC:33 198
CONEC:34 198
CONEC:35 198
CONEC:36 198
CONEC:37 198
CONEC:38 198
CONEC:39 198
CONEC:40 198
CONEC:41 198
CONEC:42 198
CONEC:43 198
CONEC:44 198
CONEC:45 198
CONEC:46 198
CONEC:47 198
CONEC:48 198
CONEC:49 198
CONEC:50 198
CONEC:51 198
CONEC:52 198
CONEC:53 198
CONEC:54 198
CONEC:55 198
CONEC:56 198
CONEC:57 198
CONEC:58 198
CONEC:59 198
CONEC:60 198
CONEC:61 198
CONEC:62 198
CONEC:63 198
CONEC:64 198
CONEC:65 198
CONEC:66 198
CONEC:67 198
CONEC:68 198
CONEC:69 198
CONEC:70 198
CONEC:71 198
CONEC:72 198
CONEC:73 198
CONEC:74 198
CONEC:75 198
CONEC:76 198
CONEC:77 198
CONEC:78 198
CONEC:79 198
CONEC:80 198
CONEC:81 198
CONEC:82 198
CONEC:83 198
CONEC:84 198
CONEC:85 198
CONEC:86 198
CONEC:87 198
CONEC:88 198
CONEC:89 198
CONEC:90 198
CONEC:91 198
CONEC:92 198
CONEC:93 198
CONEC:94 198
CONEC:95 198
CONEC:96 198
CONEC:97 198
CONEC:98 198
CONEC:99 198
CONEC:100 198
CONEC:101 198
CONEC:102 198
CONEC:103 198
CONEC:104 198
CONEC:105 198
CONEC:106 198
CONEC:107 198
CONEC:108 198
CONEC:109 198
CONEC:110 198
CONEC:111 198
CONEC:112 198
CONEC:113 198
CONEC:114 198
CONEC:115 198
CONEC:116 198
CONEC:117 198
CONEC:118 198
CONEC:119 198
CONEC:120 198
CONEC:121 198
CONEC:122 198
CONEC:123 198
CONEC:124 198
CONEC:125 198
CONEC:126 198
CONEC:127 198
CONEC:128 198
CONEC:129 198
CONEC:130 198
CONEC:131 198
CONEC:132 198
CONEC:133 198
CONEC:134 198
CONEC:135 198
CONEC:136 198
CONEC:137 198
CONEC:138 198
CONEC:139 198
CONEC:140 198
CONEC:141 198
CONEC:142 198
CONEC:143 198
CONEC:144 198
CONEC:145 198
CONEC:146 198
CONEC:147 198
CONEC:148 198
CONEC:149 198
CONEC:150 198
CONEC:151 198
CONEC:152 198
CONEC:153 198
CONEC:154 198
CONEC:155 198
CONEC:156 198
CONEC:157 198
CONEC:158 198
CONEC:159 198
CONEC:160 198
CONEC:161 198
CONEC:162 198
CONEC:163 198
CONEC:164 198
CONEC:165 198
CONEC:166 198
CONEC:167 198
CONEC:168 198
CONEC:169 198
CONEC:170 198
CONEC:171 198
CONEC:172 198
CONEC:173 198
CONEC:174 198
CONEC:175 198
CONEC:176 198
CONEC:177 198
CONEC:178 198
CONEC:179 198
CONEC:180 198
CONEC:181 198
CONEC:182 198
CONEC:183 198
CONEC:184 198
CONEC:185 198
CONEC:186 198
CONEC:187 198
CONEC:188 198
CONEC:189 198
CONEC:190 198
CONEC:191 198
CONEC:192 198
CONEC:193 198
CONEC:-1 199
CONEC:194 199
CONEC:195 199
CONEC:196 199
CONEC:197 199
CONEC:198 199
CONEC:-1 200
CONEC:194 200
CONEC:195 200
CONEC:196 200
CONEC:197 200
CONEC:198 200
INNO:193
INNO:192
INNO:191
INNO:190
INNO:189
INNO:188
INNO:187
INNO:186
INNO:185
INNO:184
INNO:183
INNO:182
INNO:181
INNO:180
INNO:179
INNO:178
INNO:177
INNO:176
INNO:175
INNO:174
INNO:173
INNO:172
INNO:171
INNO:170
INNO:169
INNO:168
INNO:167
INNO:166
INNO:165
INNO:164
INNO:163
INNO:162
INNO:161
INNO:160
INNO:159
INNO:158
INNO:157
INNO:156
INNO:155
INNO:154
INNO:153
INNO:152
INNO:151
INNO:150
INNO:149
INNO:148
INNO:147
INNO:146
INNO:145
INNO:144
INNO:143
INNO:142
INNO:141
INNO:140
INNO:139
INNO:138
INNO:137
INNO:136
INNO:135
INNO:134
INNO:133
INNO:132
INNO:131
INNO:130
INNO:129
INNO:128
INNO:127
INNO:126
INNO:125
INNO:124
INNO:123
INNO:122
INNO:121
INNO:120
INNO:119
INNO:118
INNO:117
INNO:116
INNO:115
INNO:114
INNO:113
INNO:112
INNO:111
INNO:110
INNO:109
INNO:108
INNO:107
INNO:106
INNO:105
INNO:104
INNO:103
INNO:102
INNO:101
INNO:100
INNO:99
INNO:98
INNO:97
INNO:96
INNO:95
INNO:94
INNO:93
INNO:92
INNO:91
INNO:90
INNO:89
INNO:88
INNO:87
INNO:86
INNO:85
INNO:84
INNO:83
INNO:82
INNO:81
INNO:80
INNO:79
INNO:78
INNO:77
INNO:76
INNO:75
INNO:74
INNO:73
INNO:72
INNO:71
INNO:70
INNO:69
INNO:68
INNO:67
INNO:66
INNO:65
INNO:64
INNO:63
INNO:62
INNO:61
INNO:60
INNO:59
INNO:58
INNO:57
INNO:56
INNO:55
INNO:54
INNO:53
INNO:52
INNO:51
INNO:50
INNO:49
INNO:48
INNO:47
INNO:46
INNO:45
INNO:44
INNO:43
INNO:42
INNO:41
INNO:40
INNO:39
INNO:38
INNO:37
INNO:36
INNO:35
INNO:34
INNO:33
INNO:32
INNO:31
INNO:30
INNO:29
INNO:28
INNO:27
INNO:26
INNO:25
INNO:24
INNO:23
INNO:22
INNO:21
INNO:20
INNO:19
INNO:18
INNO:17
INNO:16
INNO:15
INNO:14
INNO:13
INNO:12
INNO:11
INNO:10
INNO:9
INNO:8
INNO:7
INNO:6
INNO:5
INNO:4
INNO:3
INNO:2
INNO:1
INNO:0
OUTNO:199
OUTNO:200
ENI:5.38226882582 0.241484336616
ENI:127.150807194 0.766520574414
ENI:1.40320899322 0.163933793932
ENI:35.4537218106 0.807282703632
ENI:18.1980503347 0.766361493713
ENI:0.978873541541 0.171645508924
ENI:1.13618672113 0.164133755398
ENI:232.857868984 0.737334549945
ENI:1.01550760678 0.829064171192
ENI:7.96015798273 0.759815993108
ENI:1.04104258875 0.831419138892
ENI:15.0311953954 0.23912023872
ENI:16.2581660838 0.200592900139
ENI:7.87162748529 0.805092286718
ENI:1.00776205529 0.169603659975
ENI:29.7436117741 0.85
ENI:19.9785139425 0.85
ENI:28.8832609962 0.15
ENI:23.0004311999 0.15
ENI:1.98457364132 0.165217591298
ENI:15.0955865543 0.85
ENI:3.71467609218 0.849818558507
ENI:0.856802826721 0.164406019442
ENI:0.865685170545 0.155232189189
ENI:29.917364185 0.85
ENI:10.133560029 0.85
ENI:14.1351117288 0.15
ENI:7.31925598975 0.15
ENI:89.3019569467 0.15
ENI:1.23602882731 0.15
ENI:1.88087769107 0.15
ENI:1.03473402993 0.815304690842
ENI:3.55487037455 0.714192567361
ENI:0.352903664862 0.849491040721
ENI:4.21662177209 0.156137054749
ENI:9.51192382264 0.158995587312
ENI:9.50565216998 0.720562491513
ENI:0.883121175299 0.15
ENI:0.594858105543 0.15
ENI:0.633844545449 0.775861322815
ENI:0.493141841955 0.85
ENI:4.72797790153 0.85
ENI:5.08227934244 0.159668596742
ENI:2.33944933305 0.15
ENI:20.6378879871 0.15
ENI:1.609775219 0.15
ENI:33.7643866113 0.85
ENI:0.924766439401 0.15
ENI:1.9500630951 0.15
ENI:1.11631294503 0.761451918519
ENI:2.68946480687 0.725362205351
ENI:0.150054120821 0.85
ENI:0.750751366805 0.15
ENI:2.47805797606 0.15
ENI:7.41468283073 0.693993575673
ENI:0.521671732495 0.15
ENI:52.0951041112 0.15
ENI:33.7690455308 0.15
ENI:4.69417402689 0.85
ENI:0.196779918935 0.85
ENI:0.679032318763 0.15
ENI:2.7249155894 0.740944369323
ENI:0.309617179042 0.85
ENI:0.668529343471 0.15
ENI:1.64833317257 0.246996413776
ENI:28.4363006586 0.334703335937
ENI:1.15055807097 0.85
ENI:2.35115672132 0.277363300137
ENI:2.9171910568 0.285838747635
ENI:0.372722134578 0.211890792482
ENI:2.04663582178 0.802495129318
ENI:5.93143605823 0.809873278673
ENI:9.32452220872 0.275516715583
ENI:1.39771495624 0.654788033668
ENI:0.425345514702 0.15
ENI:2.31522505508 0.85
ENI:5.54885896058 0.85
ENI:5.45514401382 0.325556127691
ENI:0.26400192911 0.85
ENI:1.31119355772 0.15
ENI:43.3125814521 0.392700518419
ENI:2.1912903912 0.85
ENI:2.75213055107 0.15
ENI:0.175 0.15
ENI:0.175 0.15
ENI:0.35 0.15
ENI:0.7 0.15
ENI:0.35 0.15
ENI:0.1 0.15
ENI:0.7 0.15
ENI:0.14 0.15
ENI:0.233333333333 0.15
ENI:0.04375 0.15
ENI:0.35 0.15
ENI:0.35 0.15
ENI:0.7 0.15
ENI:0.35 0.15
ENI:0.00853658536585 0.15
ENI:0.07 0.15
ENI:0.00843373493976 0.15
ENI:0.04375 0.15
ENI:0.0318181818182 0.15
ENI:0.116666666667 0.15
ENI:0.00636363636364 0.15
ENI:0.175 0.15
ENI:0.021875 0.15
ENI:0.025 0.15
ENI:0.0134615384615 0.15
ENI:0.175 0.15
ENI:0.1 0.15
ENI:0.07 0.15
ENI:0.07 0.15
ENI:0.07 0.15
ENI:0.116666666667 0.15
ENI:0.14 0.15
ENI:0.14 0.15
ENI:0.0102941176471 0.15
ENI:0.0466666666667 0.15
ENI:0.028 0.15
ENI:0.175 0.15
ENI:0.00875 0.15
ENI:0.0538461538462 0.15
ENI:0.0466666666667 0.15
ENI:0.116666666667 0.15
ENI:0.0777777777778 0.15
ENI:0.35 0.15
ENI:0.14 0.15
ENI:0.0875 0.15
ENI:0.0241379310345 0.15
ENI:0.0304347826087 0.15
ENI:0.00804597701149 0.15
ENI:0.1 0.15
ENI:0.14 0.15
ENI:0.0583333333333 0.15
ENI:0.14 0.15
ENI:0.35 0.15
ENI:0.233333333333 0.15
ENI:0.233333333333 0.15
ENI:0.0583333333333 0.15
ENI:0.0875 0.15
ENI:0.05 0.15
ENI:0.175 0.15
ENI:0.0233333333333 0.15
ENI:0.1 0.15
ENI:0.175 0.15
ENI:0.35 0.15
ENI:0.021875 0.15
ENI:0.0388888888889 0.15
ENI:0.00714285714286 0.15
ENI:0.0225806451613 0.15
ENI:0.0368421052632 0.15
ENI:0.0636363636364 0.15
ENI:0.175 0.15
ENI:0.14 0.15
ENI:0.14 0.15
ENI:0.7 0.15
ENI:0.0875 0.15
ENI:0.14 0.15
ENI:0.35 0.15
ENI:0.116666666667 0.15
ENI:0.175 0.15
ENI:0.0538461538462 0.15
ENI:0.233333333333 0.15
ENI:0.175 0.15
ENI:0.07 0.15
ENI:0.0583333333333 0.15
ENI:0.0179487179487 0.15
ENI:0.05 0.15
ENI:0.116666666667 0.15
ENI:0.1 0.15
ENI:0.35 0.15
ENI:0.0318181818182 0.15
ENI:0.116666666667 0.15
ENI:0.175 0.15
ENI:0.116666666667 0.15
ENI:0.14 0.15
ENI:0.233333333333 0.15
ENI:0.35 0.15
ENI:0.35 0.15
ENI:0.7 0.15
ENI:0.0184210526316 0.15
ENI:0.233333333333 0.15
ENI:0.0137254901961 0.15
ENI:0.14 0.15
ENI:0.0875 0.15
ENI:0.0291666666667 0.15
ENI:0.175 0.15
ENI:0.0636363636364 0.15
ENI:0.116666666667 0.15
ENI:0.0127272727273 0.15
ENI:0.116666666667 0.15
ENI:0.0777777777778 0.15
ENI:0.233333333333 0.15
ENI:0.0155555555556 0.15
DEO:1.42857142857 -0.214285714286
DEO:1.42857142857 -0.214285714286
