# Supplementary material for: AutoGrow4: an open-source genetic algorithm for de novo drug design and lead optimization
Source: J Cheminform. 2020 Apr 17;12:25. doi: 10.1186/s13321-020-00429-4 (PMC7165399; doi:10.1186/s13321-020-00429-4)
Supplement: Supplementary file 1 — Additional file 1. The Additional file includes detailed descriptions of the AutoGrow 3.1.3 and AutoGrow4 parameters used in the benchmark and PARP-1 runs. It also includes Figures S1, S2, and S3, referenced in the text. [file 13321_2020_429_MOESM1_ESM.zip › autogrow4-4.0.0/autogrow/docking/scoring/nn_score_exe/nnscore1/networks/top_24_networks/4.net]

WEIGHTS:-0.190754753308
WEIGHTS:41.8342287851
WEIGHTS:-7.76335623584
WEIGHTS:-100.0
WEIGHTS:-49.7260443113
WEIGHTS:4.65634265771
WEIGHTS:28.6096910389
WEIGHTS:29.8209833723
WEIGHTS:-39.4535569514
WEIGHTS:-30.5404760948
WEIGHTS:-11.5929427642
WEIGHTS:2.5466035672
WEIGHTS:-100.0
WEIGHTS:-15.234497546
WEIGHTS:-37.0273455788
WEIGHTS:-14.6266793559
WEIGHTS:-32.296825573
WEIGHTS:39.4723857239
WEIGHTS:-6.37278282279
WEIGHTS:-38.778249513
WEIGHTS:3.29852984179
WEIGHTS:-100.0
WEIGHTS:-39.7139825999
WEIGHTS:-7.53611056945
WEIGHTS:32.7130952131
WEIGHTS:-69.7069698386
WEIGHTS:-98.2280567265
WEIGHTS:20.2512339048
WEIGHTS:10.8217698191
WEIGHTS:0.132561686544
WEIGHTS:-7.06706110777
WEIGHTS:-52.2986802291
WEIGHTS:-70.5200744589
WEIGHTS:-14.5516632023
WEIGHTS:50.9763703322
WEIGHTS:-55.912136739
WEIGHTS:38.6187982193
WEIGHTS:-21.6041007066
WEIGHTS:20.3110463545
WEIGHTS:-9.5313606552
WEIGHTS:-2.4532231899
WEIGHTS:-8.6729537003
WEIGHTS:-13.6893601521
WEIGHTS:47.7250685472
WEIGHTS:100.0
WEIGHTS:2.50519004213
WEIGHTS:29.2080156117
WEIGHTS:53.9998804323
WEIGHTS:2.51358779448
WEIGHTS:17.5844391248
WEIGHTS:-5.82777463917
WEIGHTS:-13.4563538306
WEIGHTS:-8.64925930087
WEIGHTS:-46.1888395032
WEIGHTS:-67.8589178333
WEIGHTS:10.4475109399
WEIGHTS:7.33594293597
WEIGHTS:-62.8818503792
WEIGHTS:-49.2685036537
WEIGHTS:-35.4994160595
WEIGHTS:-24.4080152098
WEIGHTS:-21.7870543351
WEIGHTS:-18.4112140634
WEIGHTS:-16.6997241516
WEIGHTS:21.2000314176
WEIGHTS:-37.809039362
WEIGHTS:5.38145426947
WEIGHTS:-6.5211206853
WEIGHTS:-21.417595768
WEIGHTS:-5.87109772624
WEIGHTS:10.4816904294
WEIGHTS:-88.3691759642
WEIGHTS:32.5233731216
WEIGHTS:-12.1712571462
WEIGHTS:35.2136251062
WEIGHTS:-58.6317583673
WEIGHTS:-26.1172260207
WEIGHTS:44.2455323864
WEIGHTS:-37.1223019231
WEIGHTS:31.3393134908
WEIGHTS:-46.5697328352
WEIGHTS:-58.350440015
WEIGHTS:0.980926195432
WEIGHTS:-13.490839582
WEIGHTS:7.02521194707
WEIGHTS:100.0
WEIGHTS:-85.3629002611
WEIGHTS:16.849736476
WEIGHTS:-94.4757814385
WEIGHTS:-0.569806320338
WEIGHTS:-6.27333302763
WEIGHTS:-18.5598749203
WEIGHTS:70.1963640715
WEIGHTS:-20.3992889453
WEIGHTS:-80.0178441404
WEIGHTS:-37.5479925039
WEIGHTS:-38.1638366333
WEIGHTS:-2.56737774139
WEIGHTS:-12.707481515
WEIGHTS:-24.2484318602
WEIGHTS:-45.8957975916
WEIGHTS:-27.3588150287
WEIGHTS:15.2493075552
WEIGHTS:10.3351848718
WEIGHTS:-27.7175389198
WEIGHTS:7.41330248374
WEIGHTS:7.75921845371
WEIGHTS:-15.6817678438
WEIGHTS:49.4957977332
WEIGHTS:12.0900998998
WEIGHTS:11.2003803071
WEIGHTS:-23.1212489721
WEIGHTS:-8.06501101966
WEIGHTS:0.50952872749
WEIGHTS:-13.953908167
WEIGHTS:9.54384254064
WEIGHTS:2.00735180598
WEIGHTS:-28.4444509944
WEIGHTS:2.19832169193
WEIGHTS:-11.4023911641
WEIGHTS:6.08824372489
WEIGHTS:-1.60897703312
WEIGHTS:45.2317082402
WEIGHTS:3.84501535142
WEIGHTS:-18.2357507366
WEIGHTS:21.6390585681
WEIGHTS:49.7310197746
WEIGHTS:-31.1322486179
WEIGHTS:2.03743555134
WEIGHTS:82.9497473835
WEIGHTS:-7.82932347159
WEIGHTS:49.1424023882
WEIGHTS:0.0650896956848
WEIGHTS:-1.33761876787
WEIGHTS:-7.8321783317
WEIGHTS:0.299346902961
WEIGHTS:-0.951290603711
WEIGHTS:11.4582133137
WEIGHTS:-12.6778943665
WEIGHTS:-26.8955569126
WEIGHTS:3.71843109141
WEIGHTS:12.1155127386
WEIGHTS:-100.0
WEIGHTS:82.715939795
WEIGHTS:22.5458301977
WEIGHTS:19.8302588465
WEIGHTS:5.90915690368
WEIGHTS:44.6205121727
WEIGHTS:0.113531363282
WEIGHTS:20.8238758044
WEIGHTS:-31.4533796229
WEIGHTS:6.32477057873
WEIGHTS:26.3066173683
WEIGHTS:-3.45926919192
WEIGHTS:0.410225043632
WEIGHTS:0.337603377848
WEIGHTS:-21.0570546236
WEIGHTS:-27.2081807206
WEIGHTS:-34.4608592027
WEIGHTS:-24.2500009255
WEIGHTS:16.7438993136
WEIGHTS:-2.12421659181
WEIGHTS:13.4995459362
WEIGHTS:42.6214252363
WEIGHTS:10.5890517181
WEIGHTS:-16.2932419152
WEIGHTS:-33.6180818835
WEIGHTS:-31.654311845
WEIGHTS:28.2243077669
WEIGHTS:7.45750106448
WEIGHTS:-0.0793159175349
WEIGHTS:-45.7876833414
WEIGHTS:1.63041610718
WEIGHTS:2.40050808635
WEIGHTS:28.205578659
WEIGHTS:32.0638322302
WEIGHTS:5.25020345896
WEIGHTS:-39.2633539804
WEIGHTS:-0.376577632694
WEIGHTS:-1.88865304885
WEIGHTS:19.3940042022
WEIGHTS:-4.65139966548
WEIGHTS:-23.7022601787
WEIGHTS:66.6359470777
WEIGHTS:11.9508790957
WEIGHTS:21.259116663
WEIGHTS:36.2181785619
WEIGHTS:-0.653899750905
WEIGHTS:-49.1004345635
WEIGHTS:-12.6423284993
WEIGHTS:-2.83027693852
WEIGHTS:7.9328628629
WEIGHTS:24.3607059355
WEIGHTS:-0.50719749944
WEIGHTS:-2.42717802886
WEIGHTS:-2.61916668322
WEIGHTS:-100.0
WEIGHTS:9.5771496303
WEIGHTS:-64.3360405863
WEIGHTS:-93.9411522668
WEIGHTS:67.1630491854
WEIGHTS:3.32753984517
WEIGHTS:-7.20856379983
WEIGHTS:-34.4116257248
WEIGHTS:23.796746878
WEIGHTS:-100.0
WEIGHTS:41.2628084079
WEIGHTS:-81.687229326
WEIGHTS:-8.86382991842
WEIGHTS:-23.1907609924
WEIGHTS:-33.8628896983
WEIGHTS:-15.2879761781
WEIGHTS:-12.5614816274
WEIGHTS:-23.2288976921
WEIGHTS:39.3675182471
WEIGHTS:12.8988604684
WEIGHTS:4.73082494013
WEIGHTS:-8.6039327268
WEIGHTS:30.1545662814
WEIGHTS:-14.7456150524
WEIGHTS:1.15291051848
WEIGHTS:9.35891616781
WEIGHTS:-9.06327925818
WEIGHTS:-0.530174932925
WEIGHTS:-29.3537388929
WEIGHTS:-1.38917355662
WEIGHTS:-26.7051614403
WEIGHTS:-3.44772572183
WEIGHTS:70.4499974049
WEIGHTS:-18.7344573919
WEIGHTS:-17.2919413132
WEIGHTS:-16.5796689891
WEIGHTS:-20.6387059458
WEIGHTS:22.217949207
WEIGHTS:35.9515842463
WEIGHTS:-20.6132151548
WEIGHTS:-20.5105579961
WEIGHTS:26.5650773767
WEIGHTS:12.6866049239
WEIGHTS:34.7139331198
WEIGHTS:-12.1164072498
WEIGHTS:-10.0514141655
WEIGHTS:-2.31771797676
WEIGHTS:30.7438906
WEIGHTS:-15.7190693884
WEIGHTS:-31.9518792755
WEIGHTS:-25.4806304578
WEIGHTS:-37.4383970653
WEIGHTS:-39.7476819559
WEIGHTS:-2.29143924434
WEIGHTS:-25.2956925981
WEIGHTS:52.2226536342
WEIGHTS:-1.6726418839
WEIGHTS:-21.2536984639
WEIGHTS:4.00816375722
WEIGHTS:-6.52060024397
WEIGHTS:16.6317623806
WEIGHTS:3.30907618353
WEIGHTS:-50.333012113
WEIGHTS:58.039306012
WEIGHTS:-16.0548686504
WEIGHTS:42.7951957623
WEIGHTS:2.99165725769
WEIGHTS:2.11551878257
WEIGHTS:-18.0522491082
WEIGHTS:-27.7835027539
WEIGHTS:37.4440180594
WEIGHTS:-36.282135224
WEIGHTS:-24.0136740949
WEIGHTS:39.3807848124
WEIGHTS:-0.639447828625
WEIGHTS:-12.5709062822
WEIGHTS:-18.5099716744
WEIGHTS:76.7041257928
WEIGHTS:8.52144182856
WEIGHTS:-11.9028544916
WEIGHTS:35.4021193617
WEIGHTS:-0.820073510974
WEIGHTS:46.6663672966
WEIGHTS:12.5808034381
WEIGHTS:63.7348689501
WEIGHTS:34.3755259675
WEIGHTS:37.7366916799
WEIGHTS:51.5720967001
WEIGHTS:-3.92209399495
WEIGHTS:-26.1217688885
WEIGHTS:100.0
WEIGHTS:49.9858255761
WEIGHTS:-40.7051152176
WEIGHTS:-1.59837043924
WEIGHTS:42.0540415877
WEIGHTS:10.4471653717
WEIGHTS:8.65166585359
WEIGHTS:-21.2928010983
WEIGHTS:-28.2732134449
WEIGHTS:72.8955513662
WEIGHTS:3.32617026185
WEIGHTS:-100.0
WEIGHTS:-25.7469840085
WEIGHTS:-11.2476303011
WEIGHTS:-6.01137283421
WEIGHTS:38.0710442873
WEIGHTS:-42.4754354229
WEIGHTS:-12.5298339611
WEIGHTS:-8.2182481653
WEIGHTS:47.9113193267
WEIGHTS:46.7534610773
WEIGHTS:-28.4581552211
WEIGHTS:-3.17479376578
WEIGHTS:-2.46437218707
WEIGHTS:-22.4106765386
WEIGHTS:-1.69345325339
WEIGHTS:7.07904773242
WEIGHTS:-1.56447898711
WEIGHTS:-5.85445487139
WEIGHTS:21.9442406968
WEIGHTS:-5.13948294156
WEIGHTS:6.45086949775
WEIGHTS:1.16086671565
WEIGHTS:-3.19867596794
WEIGHTS:-59.1829673333
WEIGHTS:-22.3267169683
WEIGHTS:29.1740831304
WEIGHTS:-1.67289640053
WEIGHTS:9.69838436511
WEIGHTS:-29.8268371646
WEIGHTS:-18.5362038016
WEIGHTS:-3.04605147137
WEIGHTS:-3.28866133976
WEIGHTS:-25.8036803694
WEIGHTS:-5.55974691732
WEIGHTS:-4.86024010822
WEIGHTS:-19.5451831768
WEIGHTS:-21.6485689455
WEIGHTS:-15.6769357727
WEIGHTS:26.64374386
WEIGHTS:-100.0
WEIGHTS:-12.5776265025
WEIGHTS:41.6741121822
WEIGHTS:-3.31170278685
WEIGHTS:13.0352016567
WEIGHTS:-16.1619646801
WEIGHTS:-25.3028693196
WEIGHTS:-2.66138978379
WEIGHTS:-2.37551307698
WEIGHTS:-30.5241663654
WEIGHTS:17.830469201
WEIGHTS:29.5206205849
WEIGHTS:-7.24597067218
WEIGHTS:-3.31788192761
WEIGHTS:-2.81195704819
WEIGHTS:-36.7215329048
WEIGHTS:-17.7309944561
WEIGHTS:1.68807557182
WEIGHTS:20.273666975
WEIGHTS:39.0746580456
WEIGHTS:13.0384246176
WEIGHTS:-11.7146622562
WEIGHTS:-4.05405855011
WEIGHTS:-5.34734172571
WEIGHTS:27.2534464819
WEIGHTS:9.62304216944
WEIGHTS:79.9397184955
WEIGHTS:-49.7361199163
WEIGHTS:2.25140341416
WEIGHTS:-2.84446680868
WEIGHTS:-48.8665909895
WEIGHTS:-1.63232779032
WEIGHTS:-0.267993996052
WEIGHTS:-0.425325238849
WEIGHTS:7.87669211249
WEIGHTS:19.8927119077
WEIGHTS:-10.1597165243
WEIGHTS:-5.90314145662
WEIGHTS:-3.89626491957
WEIGHTS:-22.8799998311
WEIGHTS:7.86635104618
WEIGHTS:-21.8098806008
WEIGHTS:-30.6098398204
WEIGHTS:43.1402534727
WEIGHTS:9.52861233917
WEIGHTS:-14.361729151
WEIGHTS:-3.31427051354
WEIGHTS:27.6710600461
WEIGHTS:-75.6017094995
WEIGHTS:5.20372112546
WEIGHTS:30.5877963028
WEIGHTS:-46.5342131055
WEIGHTS:-4.51439071364
WEIGHTS:-1.85675457501
WEIGHTS:0.394644856619
WEIGHTS:29.4805356022
WEIGHTS:-38.1984824513
WEIGHTS:-17.8970572981
WEIGHTS:-32.9004304109
WEIGHTS:97.6270703759
WEIGHTS:9.46794159282
WEIGHTS:-11.8380529547
WEIGHTS:54.3902365745
WEIGHTS:91.2105483789
WEIGHTS:25.3319910626
WEIGHTS:-36.1564869296
WEIGHTS:76.8313671853
WEIGHTS:-61.5504234799
WEIGHTS:7.7539836369
WEIGHTS:37.3050665477
WEIGHTS:47.8776633046
WEIGHTS:-11.9291867017
WEIGHTS:24.7936084183
WEIGHTS:-17.5356112968
WEIGHTS:47.3106206635
WEIGHTS:-70.5757047501
WEIGHTS:-23.1808642536
WEIGHTS:36.4931700689
WEIGHTS:-11.5257002982
WEIGHTS:14.4593498207
WEIGHTS:-35.2633524571
WEIGHTS:64.4839772013
WEIGHTS:-1.21071610416
WEIGHTS:47.0120213251
WEIGHTS:-38.3062393193
WEIGHTS:37.8457549066
WEIGHTS:33.5698354023
WEIGHTS:-5.38259540029
WEIGHTS:14.1267384986
WEIGHTS:4.32349370178
WEIGHTS:2.53172466288
WEIGHTS:27.9301888367
WEIGHTS:18.9346501516
WEIGHTS:-2.95498408668
WEIGHTS:9.44970675344
WEIGHTS:9.44778155865
WEIGHTS:-33.2310033947
WEIGHTS:-41.4796529907
WEIGHTS:30.5873106454
WEIGHTS:20.8921852271
WEIGHTS:-80.7772381368
WEIGHTS:-1.37909228155
WEIGHTS:4.72529070021
WEIGHTS:4.76361418156
WEIGHTS:-33.1775772016
WEIGHTS:26.9521930495
WEIGHTS:-48.4798777164
WEIGHTS:64.3179402456
WEIGHTS:18.5594033204
WEIGHTS:7.78515838036
WEIGHTS:-16.0033534271
WEIGHTS:-8.48679539646
WEIGHTS:33.4417920308
WEIGHTS:-62.2357247693
WEIGHTS:20.6033669866
WEIGHTS:21.2033243242
WEIGHTS:18.9784402336
WEIGHTS:19.8179520185
WEIGHTS:-29.7210906171
WEIGHTS:-7.55457664482
WEIGHTS:-64.2027535413
WEIGHTS:33.4140660384
WEIGHTS:-42.4251479717
WEIGHTS:21.6536217938
WEIGHTS:-13.6295212491
WEIGHTS:-16.996213543
WEIGHTS:5.97396291671
WEIGHTS:24.6189853597
WEIGHTS:27.8705528524
WEIGHTS:36.7043975816
WEIGHTS:9.72098949064
WEIGHTS:-1.60671944874
WEIGHTS:-67.6247931775
WEIGHTS:-13.734264364
WEIGHTS:-11.3667003949
WEIGHTS:22.5377333451
WEIGHTS:82.869625339
WEIGHTS:36.709382235
WEIGHTS:7.20193783521
WEIGHTS:-32.3905463843
WEIGHTS:9.78815594622
WEIGHTS:-8.08524217812
WEIGHTS:-10.6251078081
WEIGHTS:6.5452766856
WEIGHTS:23.3070240529
WEIGHTS:-30.8047828969
WEIGHTS:40.8873672206
WEIGHTS:-48.6438195412
WEIGHTS:3.1865339045
WEIGHTS:-9.64695754198
WEIGHTS:33.6000852499
WEIGHTS:-4.74003588105
WEIGHTS:11.0416220742
WEIGHTS:22.2900828939
WEIGHTS:3.3991495744
WEIGHTS:-38.5137869681
WEIGHTS:100.0
WEIGHTS:36.6375683063
WEIGHTS:36.5207256854
WEIGHTS:11.397050156
WEIGHTS:-41.5630672563
WEIGHTS:37.9214307018
WEIGHTS:15.4331710389
WEIGHTS:80.2110023806
WEIGHTS:-68.7315258798
WEIGHTS:-100.0
WEIGHTS:39.4710717769
WEIGHTS:-0.283381512111
WEIGHTS:11.2338981579
WEIGHTS:11.3588886723
WEIGHTS:-5.92461686431
WEIGHTS:-11.2526250622
WEIGHTS:7.196005858
WEIGHTS:5.12151497219
WEIGHTS:-9.80484279411
WEIGHTS:0.147737307384
WEIGHTS:14.3306121502
WEIGHTS:5.63952547919
WEIGHTS:-2.07973765824
WEIGHTS:4.65060723785
WEIGHTS:-27.8366786176
WEIGHTS:0.141600327221
WEIGHTS:-3.13948521203
WEIGHTS:-20.7147169194
WEIGHTS:2.83230593604
WEIGHTS:12.0745997017
WEIGHTS:0.736320382198
WEIGHTS:0.596858639825
WEIGHTS:30.622466513
WEIGHTS:-0.0800177874199
WEIGHTS:1.4765949655
WEIGHTS:8.31095993839
WEIGHTS:11.3379281366
WEIGHTS:-9.85695728975
WEIGHTS:-38.4106814784
WEIGHTS:12.5214441271
WEIGHTS:14.4602918065
WEIGHTS:-81.8124195355
WEIGHTS:27.3864236647
WEIGHTS:-18.6720092671
WEIGHTS:4.2667875702
WEIGHTS:27.7705414488
WEIGHTS:0.0107052844132
WEIGHTS:89.127204993
WEIGHTS:53.5316544377
WEIGHTS:90.8667109659
WEIGHTS:-13.4627752161
WEIGHTS:2.41532549561
WEIGHTS:1.16038616826
WEIGHTS:2.66461515748
WEIGHTS:27.373824652
WEIGHTS:-14.6995287302
WEIGHTS:17.2989211439
WEIGHTS:-21.2222185568
WEIGHTS:-45.2940801774
WEIGHTS:4.79738055353
WEIGHTS:18.375753965
WEIGHTS:-20.384570028
WEIGHTS:-5.2342936628
WEIGHTS:-17.6932546475
WEIGHTS:16.7411505711
WEIGHTS:-16.9802550626
WEIGHTS:49.2044661655
WEIGHTS:-18.6455581939
WEIGHTS:-0.0143247472149
WEIGHTS:-100.0
WEIGHTS:9.12715667343
WEIGHTS:0.491715603658
WEIGHTS:-12.5331176701
WEIGHTS:8.33467907945
WEIGHTS:-23.9223236806
WEIGHTS:-20.5793113571
WEIGHTS:1.70628025496
WEIGHTS:2.47712968356
WEIGHTS:-4.97069278454
WEIGHTS:13.3268740892
WEIGHTS:9.67130130773
WEIGHTS:-48.814247908
WEIGHTS:9.80939979065
WEIGHTS:11.9900414576
WEIGHTS:-38.5765452426
WEIGHTS:0.57514900828
WEIGHTS:-28.85404614
WEIGHTS:-12.7557943658
WEIGHTS:1.76485591452
WEIGHTS:-2.84668744822
WEIGHTS:39.4952749996
WEIGHTS:0.284120424275
WEIGHTS:-6.82626210677
WEIGHTS:1.5509500275
WEIGHTS:-16.8962405731
WEIGHTS:28.3434304276
WEIGHTS:100.0
WEIGHTS:2.23775127749
WEIGHTS:63.2277907856
WEIGHTS:11.6185320724
WEIGHTS:3.20965879871
WEIGHTS:-29.7099965641
WEIGHTS:57.7594509647
WEIGHTS:4.09114112444
WEIGHTS:15.6793677741
WEIGHTS:-6.95618097723
WEIGHTS:23.1560989592
WEIGHTS:-91.8311842651
WEIGHTS:-18.4308769829
WEIGHTS:16.4545536836
WEIGHTS:14.9756108721
WEIGHTS:35.841418419
WEIGHTS:-65.8100604581
WEIGHTS:-17.4419750438
WEIGHTS:12.0250668312
WEIGHTS:-8.03911390329
WEIGHTS:7.82327094591
WEIGHTS:-34.5800965909
WEIGHTS:-83.0047726266
WEIGHTS:-100.0
WEIGHTS:24.7294962751
WEIGHTS:-12.8278805132
WEIGHTS:-21.3882576597
WEIGHTS:-32.0814996775
WEIGHTS:-39.8785571571
WEIGHTS:27.2861830975
WEIGHTS:22.7564653243
WEIGHTS:-79.19429615
WEIGHTS:100.0
WEIGHTS:7.82871203438
WEIGHTS:26.3958383421
WEIGHTS:-89.629938717
WEIGHTS:-26.361402675
WEIGHTS:18.34880299
WEIGHTS:-3.13322542742
WEIGHTS:34.5736611594
WEIGHTS:-2.23046567611
WEIGHTS:100.0
WEIGHTS:100.0
WEIGHTS:-57.4957158384
WEIGHTS:19.5616002562
WEIGHTS:-38.6964680282
WEIGHTS:19.3047537117
WEIGHTS:79.4109424863
WEIGHTS:-3.72452445053
WEIGHTS:8.32564817579
WEIGHTS:-25.1120333131
WEIGHTS:100.0
WEIGHTS:-34.5389573615
WEIGHTS:-35.2050142044
WEIGHTS:42.8693066965
WEIGHTS:-61.6895039733
WEIGHTS:-4.02784866145
WEIGHTS:22.262412998
WEIGHTS:-60.1243756898
WEIGHTS:-80.2267362265
WEIGHTS:-6.54301913213
WEIGHTS:-13.5191914395
WEIGHTS:-40.1855088406
WEIGHTS:-25.5042407649
WEIGHTS:3.23765598688
WEIGHTS:38.3571605811
WEIGHTS:15.0585879577
WEIGHTS:4.80320861212
WEIGHTS:24.4249676095
WEIGHTS:51.5222157311
WEIGHTS:-0.374740692998
WEIGHTS:-12.7960544039
WEIGHTS:-42.3790516874
WEIGHTS:66.2724799491
WEIGHTS:9.85574785279
WEIGHTS:14.7748409677
WEIGHTS:9.9423525746
WEIGHTS:-11.1739449099
WEIGHTS:-25.0858028723
WEIGHTS:-67.4500234228
WEIGHTS:-52.6973636262
WEIGHTS:-19.7216274879
WEIGHTS:11.6171095129
WEIGHTS:-100.0
WEIGHTS:-49.6502247862
WEIGHTS:-46.2985215874
WEIGHTS:17.8766083845
WEIGHTS:16.848461854
WEIGHTS:8.84213902299
WEIGHTS:-27.672050046
WEIGHTS:60.6334214452
WEIGHTS:-25.2222661202
WEIGHTS:8.0008701186
WEIGHTS:-14.3576852024
WEIGHTS:-24.7251338897
WEIGHTS:-45.3833496741
WEIGHTS:4.98613131483
WEIGHTS:-28.3448673388
WEIGHTS:-11.5831604525
WEIGHTS:-85.8584351221
WEIGHTS:-48.4938192983
WEIGHTS:-48.8859232011
WEIGHTS:-14.9648843434
WEIGHTS:-18.3808919812
WEIGHTS:-21.3879517195
WEIGHTS:29.6467397592
WEIGHTS:-25.102390654
WEIGHTS:21.4033171609
WEIGHTS:-7.26138830989
WEIGHTS:-8.58178263812
WEIGHTS:-4.71251427366
WEIGHTS:-0.562031378441
WEIGHTS:28.1338567972
WEIGHTS:5.48271514541
WEIGHTS:-4.17639539515
WEIGHTS:-3.59700780525
WEIGHTS:-16.5135779561
WEIGHTS:40.3780906448
WEIGHTS:5.10280143021
WEIGHTS:6.71614626588
WEIGHTS:16.1617217814
WEIGHTS:4.65860179414
WEIGHTS:49.5394484229
WEIGHTS:-71.1892159959
WEIGHTS:83.4890998156
WEIGHTS:2.76826915335
WEIGHTS:-36.8165530074
WEIGHTS:9.315891441
WEIGHTS:26.6305497617
WEIGHTS:3.07089357467
WEIGHTS:2.24508338596
WEIGHTS:100.0
WEIGHTS:55.1448446917
WEIGHTS:1.03525444345
WEIGHTS:51.7156646518
WEIGHTS:-9.08559058785
WEIGHTS:-14.9290755914
WEIGHTS:5.26591719558
WEIGHTS:-5.97006726321
WEIGHTS:-60.6092242112
WEIGHTS:46.2653738881
WEIGHTS:-24.9812493774
WEIGHTS:2.94382821551
WEIGHTS:9.91510178009
WEIGHTS:20.7905962779
WEIGHTS:2.05485504435
WEIGHTS:20.426148413
WEIGHTS:-4.1411420821
WEIGHTS:5.53835118502
WEIGHTS:-25.8512003197
WEIGHTS:0.86438496747
WEIGHTS:-1.1809710465
WEIGHTS:3.71310479497
WEIGHTS:46.4545287684
WEIGHTS:54.4131015112
WEIGHTS:-18.4882480123
WEIGHTS:79.7718635877
WEIGHTS:14.483673663
WEIGHTS:13.4027258971
WEIGHTS:-52.0989692209
WEIGHTS:-35.8128497567
WEIGHTS:-16.4723617402
WEIGHTS:-12.8193506822
WEIGHTS:13.5370548024
WEIGHTS:-14.6261594822
WEIGHTS:-59.0999083035
WEIGHTS:3.74244132543
WEIGHTS:2.24750344967
WEIGHTS:44.9705391677
WEIGHTS:37.8560318545
WEIGHTS:3.61387298817
WEIGHTS:9.47048207426
WEIGHTS:-54.8165890049
WEIGHTS:7.59551518786
WEIGHTS:-7.60997708405
WEIGHTS:2.18928521916
WEIGHTS:2.7228741402
WEIGHTS:-15.6981752208
WEIGHTS:-8.97889668777
WEIGHTS:-100.0
WEIGHTS:50.160536666
WEIGHTS:-0.702754558348
WEIGHTS:-16.4561859584
WEIGHTS:15.0527545201
WEIGHTS:1.2555493122
WEIGHTS:25.2491294049
WEIGHTS:9.81292242304
WEIGHTS:-0.404074622804
WEIGHTS:-0.610311716202
WEIGHTS:-21.0791575475
WEIGHTS:2.59230762776
WEIGHTS:37.0743551429
WEIGHTS:-1.59989450622
WEIGHTS:-45.087536676
WEIGHTS:39.0293355537
WEIGHTS:87.5335434231
WEIGHTS:-47.7796424609
WEIGHTS:-85.5077335521
WEIGHTS:13.8142268711
WEIGHTS:23.311850927
WEIGHTS:-14.3097070157
WEIGHTS:-20.7263353279
WEIGHTS:41.7088610236
WEIGHTS:94.9414518773
WEIGHTS:-58.3094068147
WEIGHTS:-8.4939374088
WEIGHTS:-43.4235475286
WEIGHTS:-53.2869196591
WEIGHTS:-30.228808199
WEIGHTS:65.9556367428
WEIGHTS:-26.1322390769
WEIGHTS:-47.0029959807
WEIGHTS:-56.7026886043
WEIGHTS:43.9635017578
WEIGHTS:38.0155277733
WEIGHTS:-8.45921413054
WEIGHTS:41.8379079371
WEIGHTS:-67.2058169046
WEIGHTS:-10.1514705985
WEIGHTS:-75.4275386509
WEIGHTS:53.0302045011
WEIGHTS:-30.9041979542
WEIGHTS:-24.696629248
WEIGHTS:-62.8077772264
WEIGHTS:-65.3976820638
WEIGHTS:7.85895302041
WEIGHTS:32.3219273585
WEIGHTS:99.9094742885
WEIGHTS:-15.3752009082
WEIGHTS:-2.13625004896
WEIGHTS:14.9450824906
WEIGHTS:20.0828425744
WEIGHTS:10.5953040082
WEIGHTS:-16.0266090852
WEIGHTS:33.8013746486
WEIGHTS:87.5743922796
WEIGHTS:-55.436336051
WEIGHTS:34.2808717465
WEIGHTS:-51.442479698
WEIGHTS:64.1889684505
WEIGHTS:-28.1445504703
WEIGHTS:-76.766855318
WEIGHTS:43.1261306669
WEIGHTS:-40.6333111774
WEIGHTS:52.9411134455
WEIGHTS:-38.5748675948
WEIGHTS:-59.2743267425
WEIGHTS:19.3801622969
WEIGHTS:-44.1067167999
WEIGHTS:19.9007331704
WEIGHTS:17.9250211559
WEIGHTS:14.784484166
WEIGHTS:12.5097798524
WEIGHTS:-24.8104837279
WEIGHTS:-36.0418382763
WEIGHTS:-69.1921113602
WEIGHTS:59.5806496643
WEIGHTS:2.44427457939
WEIGHTS:87.8859730613
WEIGHTS:-16.6755733358
WEIGHTS:72.5140114639
WEIGHTS:-37.0995774512
WEIGHTS:12.5209341793
WEIGHTS:-11.6177349331
WEIGHTS:-29.7614513414
WEIGHTS:-5.55986515298
WEIGHTS:-50.5949674697
WEIGHTS:-59.3183283174
WEIGHTS:30.4019278863
WEIGHTS:5.12442131516
WEIGHTS:97.8402690989
WEIGHTS:39.2010595551
WEIGHTS:8.22433981452
WEIGHTS:24.6273491086
WEIGHTS:-75.6122267903
WEIGHTS:4.33375190963
WEIGHTS:15.218090266
WEIGHTS:99.6530216367
WEIGHTS:32.8689545749
WEIGHTS:30.1086070256
WEIGHTS:-11.2665250334
WEIGHTS:-19.8395243534
WEIGHTS:9.18302096744
WEIGHTS:72.4320674023
WEIGHTS:-3.38337305444
WEIGHTS:25.8065235392
WEIGHTS:-51.7610802754
WEIGHTS:31.7174916803
WEIGHTS:-14.3091925992
WEIGHTS:4.81948809433
WEIGHTS:-64.7635998234
WEIGHTS:-2.4498144959
WEIGHTS:-18.7575994818
WEIGHTS:23.6655560147
WEIGHTS:-100.0
WEIGHTS:-59.7447039906
WEIGHTS:-61.9344605538
WEIGHTS:-26.2761704584
WEIGHTS:50.0437062775
WEIGHTS:20.4726111324
WEIGHTS:56.9050870249
WEIGHTS:-47.6336354409
WEIGHTS:70.759087246
WEIGHTS:100.0
WEIGHTS:-43.897144539
WEIGHTS:-1.31657463882
WEIGHTS:-38.05948391
WEIGHTS:12.509920419
WEIGHTS:-2.08492400221
WEIGHTS:-10.8036629657
WEIGHTS:9.06284613273
WEIGHTS:-1.23126916661
WEIGHTS:36.8378482557
WEIGHTS:-1.79439473467
WEIGHTS:-0.849282733383
WEIGHTS:-3.0996056492
WEIGHTS:-4.02404306666
WEIGHTS:23.1258312389
WEIGHTS:1.25713896953
WEIGHTS:26.4510771373
WEIGHTS:-0.430587599665
WEIGHTS:39.8454720413
WEIGHTS:46.9727271748
WEIGHTS:-5.71865627727
WEIGHTS:-3.32237135235
WEIGHTS:-1.78383479525
WEIGHTS:5.62468214521
WEIGHTS:-1.52250509139
WEIGHTS:-2.86669828664
WEIGHTS:3.50440564441
WEIGHTS:-20.2908908911
WEIGHTS:31.4665434423
WEIGHTS:15.1439312296
WEIGHTS:21.6030259404
WEIGHTS:11.2104822638
WEIGHTS:58.2755069114
WEIGHTS:-11.5992650557
WEIGHTS:-29.4587455386
WEIGHTS:-63.9530385917
WEIGHTS:20.6250501327
WEIGHTS:-1.27619201446
WEIGHTS:-100.0
WEIGHTS:-68.5241578692
WEIGHTS:27.1715230025
WEIGHTS:-25.6612587726
WEIGHTS:3.50470040011
WEIGHTS:-1.61016258054
WEIGHTS:-1.71346346421
WEIGHTS:2.76144146807
WEIGHTS:-25.1115223869
WEIGHTS:-10.2888043769
WEIGHTS:30.8834643011
WEIGHTS:-11.3026749353
WEIGHTS:-11.2613803709
WEIGHTS:-11.2920794448
WEIGHTS:6.03551602864
WEIGHTS:-3.40428324028
WEIGHTS:-25.3935794875
WEIGHTS:-44.0614878188
WEIGHTS:68.7718941149
WEIGHTS:-72.5685125197
WEIGHTS:-4.61670695946
WEIGHTS:-1.77937391572
WEIGHTS:80.8429169222
WEIGHTS:-34.1976721062
WEIGHTS:-2.35669719841
WEIGHTS:15.6654998005
WEIGHTS:-44.5875705496
WEIGHTS:10.8469988558
WEIGHTS:-1.59063465064
WEIGHTS:-2.05437142051
WEIGHTS:1.18137059957
WEIGHTS:-81.310952869
WEIGHTS:-12.3122647578
WEIGHTS:-9.31964733563
WEIGHTS:16.987742293
WEIGHTS:30.2894228991
WEIGHTS:11.0090711367
WEIGHTS:-9.89655410057
WEIGHTS:-1.83820407918
WEIGHTS:-15.3337153512
WEIGHTS:-6.65013086186
WEIGHTS:1.14837004187
WEIGHTS:11.0959105557
WEIGHTS:-93.4928995439
WEIGHTS:-1.21935383404
WEIGHTS:16.7847585317
WEIGHTS:-1.68826936843
WEIGHTS:-2.78802117539
WEIGHTS:-3.2492954823
WEIGHTS:3.1781664437
WEIGHTS:-3.09058264229
WEIGHTS:3.22800034125
WEIGHTS:1.68829802276
WEIGHTS:2.7885053238
WEIGHTS:3.24987364012
WEIGHTS:-3.17885964437
WEIGHTS:3.09264663962
WEIGHTS:-3.22880712209
CONEC:-1 194
CONEC:0 194
CONEC:1 194
CONEC:2 194
CONEC:3 194
CONEC:4 194
CONEC:5 194
CONEC:6 194
CONEC:7 194
CONEC:8 194
CONEC:9 194
CONEC:10 194
CONEC:11 194
CONEC:12 194
CONEC:13 194
CONEC:14 194
CONEC:15 194
CONEC:16 194
CONEC:17 194
CONEC:18 194
CONEC:19 194
CONEC:20 194
CONEC:21 194
CONEC:22 194
CONEC:23 194
CONEC:24 194
CONEC:25 194
CONEC:26 194
CONEC:27 194
CONEC:28 194
CONEC:29 194
CONEC:30 194
CONEC:31 194
CONEC:32 194
CONEC:33 194
CONEC:34 194
CONEC:35 194
CONEC:36 194
CONEC:37 194
CONEC:38 194
CONEC:39 194
CONEC:40 194
CONEC:41 194
CONEC:42 194
CONEC:43 194
CONEC:44 194
CONEC:45 194
CONEC:46 194
CONEC:47 194
CONEC:48 194
CONEC:49 194
CONEC:50 194
CONEC:51 194
CONEC:52 194
CONEC:53 194
CONEC:54 194
CONEC:55 194
CONEC:56 194
CONEC:57 194
CONEC:58 194
CONEC:59 194
CONEC:60 194
CONEC:61 194
CONEC:62 194
CONEC:63 194
CONEC:64 194
CONEC:65 194
CONEC:66 194
CONEC:67 194
CONEC:68 194
CONEC:69 194
CONEC:70 194
CONEC:71 194
CONEC:72 194
CONEC:73 194
CONEC:74 194
CONEC:75 194
CONEC:76 194
CONEC:77 194
CONEC:78 194
CONEC:79 194
CONEC:80 194
CONEC:81 194
CONEC:82 194
CONEC:83 194
CONEC:84 194
CONEC:85 194
CONEC:86 194
CONEC:87 194
CONEC:88 194
CONEC:89 194
CONEC:90 194
CONEC:91 194
CONEC:92 194
CONEC:93 194
CONEC:94 194
CONEC:95 194
CONEC:96 194
CONEC:97 194
CONEC:98 194
CONEC:99 194
CONEC:100 194
CONEC:101 194
CONEC:102 194
CONEC:103 194
CONEC:104 194
CONEC:105 194
CONEC:106 194
CONEC:107 194
CONEC:108 194
CONEC:109 194
CONEC:110 194
CONEC:111 194
CONEC:112 194
CONEC:113 194
CONEC:114 194
CONEC:115 194
CONEC:116 194
CONEC:117 194
CONEC:118 194
CONEC:119 194
CONEC:120 194
CONEC:121 194
CONEC:122 194
CONEC:123 194
CONEC:124 194
CONEC:125 194
CONEC:126 194
CONEC:127 194
CONEC:128 194
CONEC:129 194
CONEC:130 194
CONEC:131 194
CONEC:132 194
CONEC:133 194
CONEC:134 194
CONEC:135 194
CONEC:136 194
CONEC:137 194
CONEC:138 194
CONEC:139 194
CONEC:140 194
CONEC:141 194
CONEC:142 194
CONEC:143 194
CONEC:144 194
CONEC:145 194
CONEC:146 194
CONEC:147 194
CONEC:148 194
CONEC:149 194
CONEC:150 194
CONEC:151 194
CONEC:152 194
CONEC:153 194
CONEC:154 194
CONEC:155 194
CONEC:156 194
CONEC:157 194
CONEC:158 194
CONEC:159 194
CONEC:160 194
CONEC:161 194
CONEC:162 194
CONEC:163 194
CONEC:164 194
CONEC:165 194
CONEC:166 194
CONEC:167 194
CONEC:168 194
CONEC:169 194
CONEC:170 194
CONEC:171 194
CONEC:172 194
CONEC:173 194
CONEC:174 194
CONEC:175 194
CONEC:176 194
CONEC:177 194
CONEC:178 194
CONEC:179 194
CONEC:180 194
CONEC:181 194
CONEC:182 194
CONEC:183 194
CONEC:184 194
CONEC:185 194
CONEC:186 194
CONEC:187 194
CONEC:188 194
CONEC:189 194
CONEC:190 194
CONEC:191 194
CONEC:192 194
CONEC:193 194
CONEC:-1 195
CONEC:0 195
CONEC:1 195
CONEC:2 195
CONEC:3 195
CONEC:4 195
CONEC:5 195
CONEC:6 195
CONEC:7 195
CONEC:8 195
CONEC:9 195
CONEC:10 195
CONEC:11 195
CONEC:12 195
CONEC:13 195
CONEC:14 195
CONEC:15 195
CONEC:16 195
CONEC:17 195
CONEC:18 195
CONEC:19 195
CONEC:20 195
CONEC:21 195
CONEC:22 195
CONEC:23 195
CONEC:24 195
CONEC:25 195
CONEC:26 195
CONEC:27 195
CONEC:28 195
CONEC:29 195
CONEC:30 195
CONEC:31 195
CONEC:32 195
CONEC:33 195
CONEC:34 195
CONEC:35 195
CONEC:36 195
CONEC:37 195
CONEC:38 195
CONEC:39 195
CONEC:40 195
CONEC:41 195
CONEC:42 195
CONEC:43 195
CONEC:44 195
CONEC:45 195
CONEC:46 195
CONEC:47 195
CONEC:48 195
CONEC:49 195
CONEC:50 195
CONEC:51 195
CONEC:52 195
CONEC:53 195
CONEC:54 195
CONEC:55 195
CONEC:56 195
CONEC:57 195
CONEC:58 195
CONEC:59 195
CONEC:60 195
CONEC:61 195
CONEC:62 195
CONEC:63 195
CONEC:64 195
CONEC:65 195
CONEC:66 195
CONEC:67 195
CONEC:68 195
CONEC:69 195
CONEC:70 195
CONEC:71 195
CONEC:72 195
CONEC:73 195
CONEC:74 195
CONEC:75 195
CONEC:76 195
CONEC:77 195
CONEC:78 195
CONEC:79 195
CONEC:80 195
CONEC:81 195
CONEC:82 195
CONEC:83 195
CONEC:84 195
CONEC:85 195
CONEC:86 195
CONEC:87 195
CONEC:88 195
CONEC:89 195
CONEC:90 195
CONEC:91 195
CONEC:92 195
CONEC:93 195
CONEC:94 195
CONEC:95 195
CONEC:96 195
CONEC:97 195
CONEC:98 195
CONEC:99 195
CONEC:100 195
CONEC:101 195
CONEC:102 195
CONEC:103 195
CONEC:104 195
CONEC:105 195
CONEC:106 195
CONEC:107 195
CONEC:108 195
CONEC:109 195
CONEC:110 195
CONEC:111 195
CONEC:112 195
CONEC:113 195
CONEC:114 195
CONEC:115 195
CONEC:116 195
CONEC:117 195
CONEC:118 195
CONEC:119 195
CONEC:120 195
CONEC:121 195
CONEC:122 195
CONEC:123 195
CONEC:124 195
CONEC:125 195
CONEC:126 195
CONEC:127 195
CONEC:128 195
CONEC:129 195
CONEC:130 195
CONEC:131 195
CONEC:132 195
CONEC:133 195
CONEC:134 195
CONEC:135 195
CONEC:136 195
CONEC:137 195
CONEC:138 195
CONEC:139 195
CONEC:140 195
CONEC:141 195
CONEC:142 195
CONEC:143 195
CONEC:144 195
CONEC:145 195
CONEC:146 195
CONEC:147 195
CONEC:148 195
CONEC:149 195
CONEC:150 195
CONEC:151 195
CONEC:152 195
CONEC:153 195
CONEC:154 195
CONEC:155 195
CONEC:156 195
CONEC:157 195
CONEC:158 195
CONEC:159 195
CONEC:160 195
CONEC:161 195
CONEC:162 195
CONEC:163 195
CONEC:164 195
CONEC:165 195
CONEC:166 195
CONEC:167 195
CONEC:168 195
CONEC:169 195
CONEC:170 195
CONEC:171 195
CONEC:172 195
CONEC:173 195
CONEC:174 195
CONEC:175 195
CONEC:176 195
CONEC:177 195
CONEC:178 195
CONEC:179 195
CONEC:180 195
CONEC:181 195
CONEC:182 195
CONEC:183 195
CONEC:184 195
CONEC:185 195
CONEC:186 195
CONEC:187 195
CONEC:188 195
CONEC:189 195
CONEC:190 195
CONEC:191 195
CONEC:192 195
CONEC:193 195
CONEC:-1 196
CONEC:0 196
CONEC:1 196
CONEC:2 196
CONEC:3 196
CONEC:4 196
CONEC:5 196
CONEC:6 196
CONEC:7 196
CONEC:8 196
CONEC:9 196
CONEC:10 196
CONEC:11 196
CONEC:12 196
CONEC:13 196
CONEC:14 196
CONEC:15 196
CONEC:16 196
CONEC:17 196
CONEC:18 196
CONEC:19 196
CONEC:20 196
CONEC:21 196
CONEC:22 196
CONEC:23 196
CONEC:24 196
CONEC:25 196
CONEC:26 196
CONEC:27 196
CONEC:28 196
CONEC:29 196
CONEC:30 196
CONEC:31 196
CONEC:32 196
CONEC:33 196
CONEC:34 196
CONEC:35 196
CONEC:36 196
CONEC:37 196
CONEC:38 196
CONEC:39 196
CONEC:40 196
CONEC:41 196
CONEC:42 196
CONEC:43 196
CONEC:44 196
CONEC:45 196
CONEC:46 196
CONEC:47 196
CONEC:48 196
CONEC:49 196
CONEC:50 196
CONEC:51 196
CONEC:52 196
CONEC:53 196
CONEC:54 196
CONEC:55 196
CONEC:56 196
CONEC:57 196
CONEC:58 196
CONEC:59 196
CONEC:60 196
CONEC:61 196
CONEC:62 196
CONEC:63 196
CONEC:64 196
CONEC:65 196
CONEC:66 196
CONEC:67 196
CONEC:68 196
CONEC:69 196
CONEC:70 196
CONEC:71 196
CONEC:72 196
CONEC:73 196
CONEC:74 196
CONEC:75 196
CONEC:76 196
CONEC:77 196
CONEC:78 196
CONEC:79 196
CONEC:80 196
CONEC:81 196
CONEC:82 196
CONEC:83 196
CONEC:84 196
CONEC:85 196
CONEC:86 196
CONEC:87 196
CONEC:88 196
CONEC:89 196
CONEC:90 196
CONEC:91 196
CONEC:92 196
CONEC:93 196
CONEC:94 196
CONEC:95 196
CONEC:96 196
CONEC:97 196
CONEC:98 196
CONEC:99 196
CONEC:100 196
CONEC:101 196
CONEC:102 196
CONEC:103 196
CONEC:104 196
CONEC:105 196
CONEC:106 196
CONEC:107 196
CONEC:108 196
CONEC:109 196
CONEC:110 196
CONEC:111 196
CONEC:112 196
CONEC:113 196
CONEC:114 196
CONEC:115 196
CONEC:116 196
CONEC:117 196
CONEC:118 196
CONEC:119 196
CONEC:120 196
CONEC:121 196
CONEC:122 196
CONEC:123 196
CONEC:124 196
CONEC:125 196
CONEC:126 196
CONEC:127 196
CONEC:128 196
CONEC:129 196
CONEC:130 196
CONEC:131 196
CONEC:132 196
CONEC:133 196
CONEC:134 196
CONEC:135 196
CONEC:136 196
CONEC:137 196
CONEC:138 196
CONEC:139 196
CONEC:140 196
CONEC:141 196
CONEC:142 196
CONEC:143 196
CONEC:144 196
CONEC:145 196
CONEC:146 196
CONEC:147 196
CONEC:148 196
CONEC:149 196
CONEC:150 196
CONEC:151 196
CONEC:152 196
CONEC:153 196
CONEC:154 196
CONEC:155 196
CONEC:156 196
CONEC:157 196
CONEC:158 196
CONEC:159 196
CONEC:160 196
CONEC:161 196
CONEC:162 196
CONEC:163 196
CONEC:164 196
CONEC:165 196
CONEC:166 196
CONEC:167 196
CONEC:168 196
CONEC:169 196
CONEC:170 196
CONEC:171 196
CONEC:172 196
CONEC:173 196
CONEC:174 196
CONEC:175 196
CONEC:176 196
CONEC:177 196
CONEC:178 196
CONEC:179 196
CONEC:180 196
CONEC:181 196
CONEC:182 196
CONEC:183 196
CONEC:184 196
CONEC:185 196
CONEC:186 196
CONEC:187 196
CONEC:188 196
CONEC:189 196
CONEC:190 196
CONEC:191 196
CONEC:192 196
CONEC:193 196
CONEC:-1 197
CONEC:0 197
CONEC:1 197
CONEC:2 197
CONEC:3 197
CONEC:4 197
CONEC:5 197
CONEC:6 197
CONEC:7 197
CONEC:8 197
CONEC:9 197
CONEC:10 197
CONEC:11 197
CONEC:12 197
CONEC:13 197
CONEC:14 197
CONEC:15 197
CONEC:16 197
CONEC:17 197
CONEC:18 197
CONEC:19 197
CONEC:20 197
CONEC:21 197
CONEC:22 197
CONEC:23 197
CONEC:24 197
CONEC:25 197
CONEC:26 197
CONEC:27 197
CONEC:28 197
CONEC:29 197
CONEC:30 197
CONEC:31 197
CONEC:32 197
CONEC:33 197
CONEC:34 197
CONEC:35 197
CONEC:36 197
CONEC:37 197
CONEC:38 197
CONEC:39 197
CONEC:40 197
CONEC:41 197
CONEC:42 197
CONEC:43 197
CONEC:44 197
CONEC:45 197
CONEC:46 197
CONEC:47 197
CONEC:48 197
CONEC:49 197
CONEC:50 197
CONEC:51 197
CONEC:52 197
CONEC:53 197
CONEC:54 197
CONEC:55 197
CONEC:56 197
CONEC:57 197
CONEC:58 197
CONEC:59 197
CONEC:60 197
CONEC:61 197
CONEC:62 197
CONEC:63 197
CONEC:64 197
CONEC:65 197
CONEC:66 197
CONEC:67 197
CONEC:68 197
CONEC:69 197
CONEC:70 197
CONEC:71 197
CONEC:72 197
CONEC:73 197
CONEC:74 197
CONEC:75 197
CONEC:76 197
CONEC:77 197
CONEC:78 197
CONEC:79 197
CONEC:80 197
CONEC:81 197
CONEC:82 197
CONEC:83 197
CONEC:84 197
CONEC:85 197
CONEC:86 197
CONEC:87 197
CONEC:88 197
CONEC:89 197
CONEC:90 197
CONEC:91 197
CONEC:92 197
CONEC:93 197
CONEC:94 197
CONEC:95 197
CONEC:96 197
CONEC:97 197
CONEC:98 197
CONEC:99 197
CONEC:100 197
CONEC:101 197
CONEC:102 197
CONEC:103 197
CONEC:104 197
CONEC:105 197
CONEC:106 197
CONEC:107 197
CONEC:108 197
CONEC:109 197
CONEC:110 197
CONEC:111 197
CONEC:112 197
CONEC:113 197
CONEC:114 197
CONEC:115 197
CONEC:116 197
CONEC:117 197
CONEC:118 197
CONEC:119 197
CONEC:120 197
CONEC:121 197
CONEC:122 197
CONEC:123 197
CONEC:124 197
CONEC:125 197
CONEC:126 197
CONEC:127 197
CONEC:128 197
CONEC:129 197
CONEC:130 197
CONEC:131 197
CONEC:132 197
CONEC:133 197
CONEC:134 197
CONEC:135 197
CONEC:136 197
CONEC:137 197
CONEC:138 197
CONEC:139 197
CONEC:140 197
CONEC:141 197
CONEC:142 197
CONEC:143 197
CONEC:144 197
CONEC:145 197
CONEC:146 197
CONEC:147 197
CONEC:148 197
CONEC:149 197
CONEC:150 197
CONEC:151 197
CONEC:152 197
CONEC:153 197
CONEC:154 197
CONEC:155 197
CONEC:156 197
CONEC:157 197
CONEC:158 197
CONEC:159 197
CONEC:160 197
CONEC:161 197
CONEC:162 197
CONEC:163 197
CONEC:164 197
CONEC:165 197
CONEC:166 197
CONEC:167 197
CONEC:168 197
CONEC:169 197
CONEC:170 197
CONEC:171 197
CONEC:172 197
CONEC:173 197
CONEC:174 197
CONEC:175 197
CONEC:176 197
CONEC:177 197
CONEC:178 197
CONEC:179 197
CONEC:180 197
CONEC:181 197
CONEC:182 197
CONEC:183 197
CONEC:184 197
CONEC:185 197
CONEC:186 197
CONEC:187 197
CONEC:188 197
CONEC:189 197
CONEC:190 197
CONEC:191 197
CONEC:192 197
CONEC:193 197
CONEC:-1 198
CONEC:0 198
CONEC:1 198
CONEC:2 198
CONEC:3 198
CONEC:4 198
CONEC:5 198
CONEC:6 198
CONEC:7 198
CONEC:8 198
CONEC:9 198
CONEC:10 198
CONEC:11 198
CONEC:12 198
CONEC:13 198
CONEC:14 198
CONEC:15 198
CONEC:16 198
CONEC:17 198
CONEC:18 198
CONEC:19 198
CONEC:20 198
CONEC:21 198
CONEC:22 198
CONEC:23 198
CONEC:24 198
CONEC:25 198
CONEC:26 198
CONEC:27 198
CONEC:28 198
CONEC:29 198
CONEC:30 198
CONEC:31 198
CONEC:32 198
CONEC:33 198
CONEC:34 198
CONEC:35 198
CONEC:36 198
CONEC:37 198
CONEC:38 198
CONEC:39 198
CONEC:40 198
CONEC:41 198
CONEC:42 198
CONEC:43 198
CONEC:44 198
CONEC:45 198
CONEC:46 198
CONEC:47 198
CONEC:48 198
CONEC:49 198
CONEC:50 198
CONEC:51 198
CONEC:52 198
CONEC:53 198
CONEC:54 198
CONEC:55 198
CONEC:56 198
CONEC:57 198
CONEC:58 198
CONEC:59 198
CONEC:60 198
CONEC:61 198
CONEC:62 198
CONEC:63 198
CONEC:64 198
CONEC:65 198
CONEC:66 198
CONEC:67 198
CONEC:68 198
CONEC:69 198
CONEC:70 198
CONEC:71 198
CONEC:72 198
CONEC:73 198
CONEC:74 198
CONEC:75 198
CONEC:76 198
CONEC:77 198
CONEC:78 198
CONEC:79 198
CONEC:80 198
CONEC:81 198
CONEC:82 198
CONEC:83 198
CONEC:84 198
CONEC:85 198
CONEC:86 198
CONEC:87 198
CONEC:88 198
CONEC:89 198
CONEC:90 198
CONEC:91 198
CONEC:92 198
CONEC:93 198
CONEC:94 198
CONEC:95 198
CONEC:96 198
CONEC:97 198
CONEC:98 198
CONEC:99 198
CONEC:100 198
CONEC:101 198
CONEC:102 198
CONEC:103 198
CONEC:104 198
CONEC:105 198
CONEC:106 198
CONEC:107 198
CONEC:108 198
CONEC:109 198
CONEC:110 198
CONEC:111 198
CONEC:112 198
CONEC:113 198
CONEC:114 198
CONEC:115 198
CONEC:116 198
CONEC:117 198
CONEC:118 198
CONEC:119 198
CONEC:120 198
CONEC:121 198
CONEC:122 198
CONEC:123 198
CONEC:124 198
CONEC:125 198
CONEC:126 198
CONEC:127 198
CONEC:128 198
CONEC:129 198
CONEC:130 198
CONEC:131 198
CONEC:132 198
CONEC:133 198
CONEC:134 198
CONEC:135 198
CONEC:136 198
CONEC:137 198
CONEC:138 198
CONEC:139 198
CONEC:140 198
CONEC:141 198
CONEC:142 198
CONEC:143 198
CONEC:144 198
CONEC:145 198
CONEC:146 198
CONEC:147 198
CONEC:148 198
CONEC:149 198
CONEC:150 198
CONEC:151 198
CONEC:152 198
CONEC:153 198
CONEC:154 198
CONEC:155 198
CONEC:156 198
CONEC:157 198
CONEC:158 198
CONEC:159 198
CONEC:160 198
CONEC:161 198
CONEC:162 198
CONEC:163 198
CONEC:164 198
CONEC:165 198
CONEC:166 198
CONEC:167 198
CONEC:168 198
CONEC:169 198
CONEC:170 198
CONEC:171 198
CONEC:172 198
CONEC:173 198
CONEC:174 198
CONEC:175 198
CONEC:176 198
CONEC:177 198
CONEC:178 198
CONEC:179 198
CONEC:180 198
CONEC:181 198
CONEC:182 198
CONEC:183 198
CONEC:184 198
CONEC:185 198
CONEC:186 198
CONEC:187 198
CONEC:188 198
CONEC:189 198
CONEC:190 198
CONEC:191 198
CONEC:192 198
CONEC:193 198
CONEC:-1 199
CONEC:194 199
CONEC:195 199
CONEC:196 199
CONEC:197 199
CONEC:198 199
CONEC:-1 200
CONEC:194 200
CONEC:195 200
CONEC:196 200
CONEC:197 200
CONEC:198 200
INNO:193
INNO:192
INNO:191
INNO:190
INNO:189
INNO:188
INNO:187
INNO:186
INNO:185
INNO:184
INNO:183
INNO:182
INNO:181
INNO:180
INNO:179
INNO:178
INNO:177
INNO:176
INNO:175
INNO:174
INNO:173
INNO:172
INNO:171
INNO:170
INNO:169
INNO:168
INNO:167
INNO:166
INNO:165
INNO:164
INNO:163
INNO:162
INNO:161
INNO:160
INNO:159
INNO:158
INNO:157
INNO:156
INNO:155
INNO:154
INNO:153
INNO:152
INNO:151
INNO:150
INNO:149
INNO:148
INNO:147
INNO:146
INNO:145
INNO:144
INNO:143
INNO:142
INNO:141
INNO:140
INNO:139
INNO:138
INNO:137
INNO:136
INNO:135
INNO:134
INNO:133
INNO:132
INNO:131
INNO:130
INNO:129
INNO:128
INNO:127
INNO:126
INNO:125
INNO:124
INNO:123
INNO:122
INNO:121
INNO:120
INNO:119
INNO:118
INNO:117
INNO:116
INNO:115
INNO:114
INNO:113
INNO:112
INNO:111
INNO:110
INNO:109
INNO:108
INNO:107
INNO:106
INNO:105
INNO:104
INNO:103
INNO:102
INNO:101
INNO:100
INNO:99
INNO:98
INNO:97
INNO:96
INNO:95
INNO:94
INNO:93
INNO:92
INNO:91
INNO:90
INNO:89
INNO:88
INNO:87
INNO:86
INNO:85
INNO:84
INNO:83
INNO:82
INNO:81
INNO:80
INNO:79
INNO:78
INNO:77
INNO:76
INNO:75
INNO:74
INNO:73
INNO:72
INNO:71
INNO:70
INNO:69
INNO:68
INNO:67
INNO:66
INNO:65
INNO:64
INNO:63
INNO:62
INNO:61
INNO:60
INNO:59
INNO:58
INNO:57
INNO:56
INNO:55
INNO:54
INNO:53
INNO:52
INNO:51
INNO:50
INNO:49
INNO:48
INNO:47
INNO:46
INNO:45
INNO:44
INNO:43
INNO:42
INNO:41
INNO:40
INNO:39
INNO:38
INNO:37
INNO:36
INNO:35
INNO:34
INNO:33
INNO:32
INNO:31
INNO:30
INNO:29
INNO:28
INNO:27
INNO:26
INNO:25
INNO:24
INNO:23
INNO:22
INNO:21
INNO:20
INNO:19
INNO:18
INNO:17
INNO:16
INNO:15
INNO:14
INNO:13
INNO:12
INNO:11
INNO:10
INNO:9
INNO:8
INNO:7
INNO:6
INNO:5
INNO:4
INNO:3
INNO:2
INNO:1
INNO:0
OUTNO:199
OUTNO:200
ENI:5.38226882582 0.241484336616
ENI:127.150807194 0.766520574414
ENI:1.40320899322 0.163933793932
ENI:35.4537218106 0.807282703632
ENI:18.1980503347 0.766361493713
ENI:0.978873541541 0.171645508924
ENI:1.13618672113 0.164133755398
ENI:232.857868984 0.737334549945
ENI:1.01550760678 0.829064171192
ENI:7.96015798273 0.759815993108
ENI:1.04104258875 0.831419138892
ENI:15.0311953954 0.23912023872
ENI:16.0928316429 0.207196926645
ENI:7.87162748529 0.805092286718
ENI:1.00776205529 0.169603659975
ENI:29.7436117741 0.85
ENI:19.9785139425 0.85
ENI:28.8832609962 0.15
ENI:23.0004311999 0.15
ENI:1.98457364132 0.165217591298
ENI:15.0955865543 0.85
ENI:3.71467609218 0.849818558507
ENI:0.856802826721 0.164406019442
ENI:0.865685170545 0.155232189189
ENI:29.917364185 0.85
ENI:10.133560029 0.85
ENI:14.1351117288 0.15
ENI:7.31925598975 0.15
ENI:89.3019569467 0.15
ENI:1.23602882731 0.15
ENI:1.88087769107 0.15
ENI:1.03473402993 0.815304690842
ENI:3.55487037455 0.714192567361
ENI:0.352903664862 0.849491040721
ENI:4.21662177209 0.156137054749
ENI:10.3257754269 0.16089043925
ENI:9.50565216998 0.720562491513
ENI:0.883121175299 0.15
ENI:0.594858105543 0.15
ENI:0.633844545449 0.775861322815
ENI:0.493141841955 0.85
ENI:4.72797790153 0.85
ENI:5.08227934244 0.159668596742
ENI:2.33944933305 0.15
ENI:20.6378879871 0.15
ENI:1.609775219 0.15
ENI:33.7643866113 0.85
ENI:0.924766439401 0.15
ENI:1.9500630951 0.15
ENI:1.06632921895 0.765416723433
ENI:2.68946480687 0.725362205351
ENI:0.150054120821 0.85
ENI:0.750751366805 0.15
ENI:2.47805797606 0.15
ENI:7.41468283073 0.693993575673
ENI:0.521671732495 0.15
ENI:52.0951041112 0.15
ENI:33.7690455308 0.15
ENI:4.69417402689 0.85
ENI:0.196779918935 0.85
ENI:0.679032318763 0.15
ENI:2.7249155894 0.740944369323
ENI:0.309617179042 0.85
ENI:0.668529343471 0.15
ENI:1.64833317257 0.246996413776
ENI:28.4363006586 0.334703335937
ENI:1.15055807097 0.85
ENI:2.35115672132 0.277363300137
ENI:2.9171910568 0.285838747635
ENI:0.372722134578 0.211890792482
ENI:2.04663582178 0.802495129318
ENI:5.93143605823 0.809873278673
ENI:9.32452220872 0.275516715583
ENI:1.39771495624 0.654788033668
ENI:0.425345514702 0.15
ENI:2.31522505508 0.85
ENI:5.54885896058 0.85
ENI:5.58311350758 0.329674411045
ENI:0.26400192911 0.85
ENI:1.31119355772 0.15
ENI:43.3125814521 0.392700518419
ENI:2.1912903912 0.85
ENI:2.75213055107 0.15
ENI:0.175 0.15
ENI:0.175 0.15
ENI:0.35 0.15
ENI:0.7 0.15
ENI:0.35 0.15
ENI:0.1 0.15
ENI:0.7 0.15
ENI:0.14 0.15
ENI:0.233333333333 0.15
ENI:0.04375 0.15
ENI:0.35 0.15
ENI:0.35 0.15
ENI:0.7 0.15
ENI:0.35 0.15
ENI:0.00853658536585 0.15
ENI:0.07 0.15
ENI:0.00843373493976 0.15
ENI:0.04375 0.15
ENI:0.0318181818182 0.15
ENI:0.116666666667 0.15
ENI:0.00636363636364 0.15
ENI:0.175 0.15
ENI:0.021875 0.15
ENI:0.025 0.15
ENI:0.0134615384615 0.15
ENI:0.175 0.15
ENI:0.1 0.15
ENI:0.07 0.15
ENI:0.07 0.15
ENI:0.07 0.15
ENI:0.116666666667 0.15
ENI:0.14 0.15
ENI:0.14 0.15
ENI:0.0102941176471 0.15
ENI:0.0466666666667 0.15
ENI:0.028 0.15
ENI:0.175 0.15
ENI:0.00875 0.15
ENI:0.0538461538462 0.15
ENI:0.0466666666667 0.15
ENI:0.116666666667 0.15
ENI:0.0777777777778 0.15
ENI:0.35 0.15
ENI:0.14 0.15
ENI:0.0875 0.15
ENI:0.0241379310345 0.15
ENI:0.0304347826087 0.15
ENI:0.00804597701149 0.15
ENI:0.1 0.15
ENI:0.14 0.15
ENI:0.0583333333333 0.15
ENI:0.14 0.15
ENI:0.35 0.15
ENI:0.233333333333 0.15
ENI:0.233333333333 0.15
ENI:0.0583333333333 0.15
ENI:0.0875 0.15
ENI:0.05 0.15
ENI:0.175 0.15
ENI:0.0233333333333 0.15
ENI:0.1 0.15
ENI:0.175 0.15
ENI:0.35 0.15
ENI:0.0194444444444 0.15
ENI:0.0388888888889 0.15
ENI:0.00714285714286 0.15
ENI:0.0225806451613 0.15
ENI:0.0368421052632 0.15
ENI:0.0636363636364 0.15
ENI:0.175 0.15
ENI:0.14 0.15
ENI:0.14 0.15
ENI:0.7 0.15
ENI:0.0875 0.15
ENI:0.14 0.15
ENI:0.35 0.15
ENI:0.116666666667 0.15
ENI:0.175 0.15
ENI:0.0538461538462 0.15
ENI:0.233333333333 0.15
ENI:0.175 0.15
ENI:0.07 0.15
ENI:0.0583333333333 0.15
ENI:0.0179487179487 0.15
ENI:0.05 0.15
ENI:0.116666666667 0.15
ENI:0.1 0.15
ENI:0.35 0.15
ENI:0.0318181818182 0.15
ENI:0.116666666667 0.15
ENI:0.175 0.15
ENI:0.116666666667 0.15
ENI:0.14 0.15
ENI:0.233333333333 0.15
ENI:0.35 0.15
ENI:0.35 0.15
ENI:0.7 0.15
ENI:0.0184210526316 0.15
ENI:0.14 0.15
ENI:0.0137254901961 0.15
ENI:0.14 0.15
ENI:0.0875 0.15
ENI:0.0291666666667 0.15
ENI:0.175 0.15
ENI:0.0636363636364 0.15
ENI:0.116666666667 0.15
ENI:0.0127272727273 0.15
ENI:0.116666666667 0.15
ENI:0.0777777777778 0.15
ENI:0.233333333333 0.15
ENI:0.0155555555556 0.15
DEO:1.42857142857 -0.214285714286
DEO:1.42857142857 -0.214285714286
