# Supplementary material for: AutoGrow4: an open-source genetic algorithm for de novo drug design and lead optimization
Source: J Cheminform. 2020 Apr 17;12:25. doi: 10.1186/s13321-020-00429-4 (PMC7165399; doi:10.1186/s13321-020-00429-4)
Supplement: Supplementary file 1 — Additional file 1. The Additional file includes detailed descriptions of the AutoGrow 3.1.3 and AutoGrow4 parameters used in the benchmark and PARP-1 runs. It also includes Figures S1, S2, and S3, referenced in the text. [file 13321_2020_429_MOESM1_ESM.zip › autogrow4-4.0.0/autogrow/docking/scoring/nn_score_exe/nnscore1/networks/top_24_networks/5.net]

WEIGHTS:-1.23440845791
WEIGHTS:-0.414217507
WEIGHTS:-0.913956820771
WEIGHTS:-0.476055164223
WEIGHTS:-0.486374420581
WEIGHTS:-0.611694688169
WEIGHTS:-0.686757462312
WEIGHTS:-0.423122782246
WEIGHTS:-0.609474902224
WEIGHTS:-0.575180406309
WEIGHTS:-0.50998483835
WEIGHTS:-0.549065421432
WEIGHTS:-0.3562582227
WEIGHTS:-0.46849687664
WEIGHTS:-0.739787922209
WEIGHTS:-0.373446270062
WEIGHTS:-0.35068715536
WEIGHTS:-0.539758780832
WEIGHTS:-0.542075679402
WEIGHTS:-0.472960771108
WEIGHTS:-0.839557030279
WEIGHTS:-0.668034416828
WEIGHTS:-0.329295745468
WEIGHTS:-0.632285672476
WEIGHTS:-0.641248703355
WEIGHTS:-0.734666389701
WEIGHTS:-0.405543756007
WEIGHTS:-0.454774227497
WEIGHTS:-0.406747403799
WEIGHTS:-0.523917636927
WEIGHTS:-0.896389975556
WEIGHTS:-0.545953724942
WEIGHTS:-0.492812682241
WEIGHTS:-0.609392550969
WEIGHTS:-0.473937941552
WEIGHTS:-0.444246349762
WEIGHTS:-0.499699745699
WEIGHTS:-0.599266000017
WEIGHTS:-0.668608160757
WEIGHTS:-0.563058551479
WEIGHTS:-0.378947179086
WEIGHTS:-0.379930498038
WEIGHTS:-0.320053396317
WEIGHTS:-0.71773697647
WEIGHTS:-0.662997351713
WEIGHTS:-0.539744286337
WEIGHTS:-0.315741636449
WEIGHTS:-0.890007976783
WEIGHTS:-0.598125642045
WEIGHTS:-0.480957005306
WEIGHTS:-0.490529018078
WEIGHTS:-0.596325324478
WEIGHTS:-0.49895624176
WEIGHTS:-0.40472730334
WEIGHTS:-0.636541746998
WEIGHTS:-0.469783566525
WEIGHTS:-0.61453491317
WEIGHTS:-0.398313697362
WEIGHTS:-0.568985133367
WEIGHTS:-0.639315260504
WEIGHTS:-0.576029178614
WEIGHTS:-0.792169413678
WEIGHTS:-0.578628569719
WEIGHTS:-0.622336865026
WEIGHTS:-0.522301504083
WEIGHTS:-0.498058622299
WEIGHTS:-0.893484467683
WEIGHTS:-0.432624385252
WEIGHTS:-0.621158617463
WEIGHTS:-0.388380527881
WEIGHTS:-0.721040027971
WEIGHTS:-0.528559433591
WEIGHTS:-0.408999920283
WEIGHTS:-0.675455000209
WEIGHTS:-0.628538229271
WEIGHTS:-0.595116989147
WEIGHTS:-0.366859966508
WEIGHTS:-0.721913393387
WEIGHTS:-0.977882212278
WEIGHTS:-0.615149818957
WEIGHTS:-0.456219598157
WEIGHTS:-0.591203437029
WEIGHTS:-0.473512630202
WEIGHTS:-0.450421793561
WEIGHTS:-0.652400406958
WEIGHTS:-0.607456361768
WEIGHTS:-0.644632478811
WEIGHTS:-0.911999067313
WEIGHTS:-0.443674182374
WEIGHTS:-0.905765492296
WEIGHTS:-0.491803419129
WEIGHTS:-0.873646727936
WEIGHTS:-0.630817835439
WEIGHTS:-0.439434179343
WEIGHTS:-0.58202132811
WEIGHTS:-1.09084367267
WEIGHTS:-0.372836933329
WEIGHTS:-0.707350906915
WEIGHTS:-0.664455441824
WEIGHTS:-0.368574840371
WEIGHTS:-0.491129153372
WEIGHTS:-0.522305557707
WEIGHTS:-0.0353945800512
WEIGHTS:-0.478619703951
WEIGHTS:-0.407968978549
WEIGHTS:-0.580898098735
WEIGHTS:-0.422651227641
WEIGHTS:-0.526222814804
WEIGHTS:-0.455149986355
WEIGHTS:-0.422463300633
WEIGHTS:-0.864458092794
WEIGHTS:-0.877182729692
WEIGHTS:-0.544357810689
WEIGHTS:-1.17943321466
WEIGHTS:-0.999713199908
WEIGHTS:-0.548139273308
WEIGHTS:-1.18200412436
WEIGHTS:-1.00332204735
WEIGHTS:-1.23818543768
WEIGHTS:-1.29346502049
WEIGHTS:-0.489003423852
WEIGHTS:-1.33796570992
WEIGHTS:-0.882018110976
WEIGHTS:-1.38842187975
WEIGHTS:-1.21706852928
WEIGHTS:-0.510813708314
WEIGHTS:-0.994729867862
WEIGHTS:-1.01058237805
WEIGHTS:-1.14767912813
WEIGHTS:-1.1397364577
WEIGHTS:-0.72240302422
WEIGHTS:-0.461221272837
WEIGHTS:-1.18471358156
WEIGHTS:-1.08088158275
WEIGHTS:-0.385979381363
WEIGHTS:-1.21662506027
WEIGHTS:-1.1413320914
WEIGHTS:-0.490383739087
WEIGHTS:-0.638135043333
WEIGHTS:-0.392924226348
WEIGHTS:-1.37158744729
WEIGHTS:-0.579141258749
WEIGHTS:-0.303422636381
WEIGHTS:-1.53064670605
WEIGHTS:-1.06415028793
WEIGHTS:-1.59064199785
WEIGHTS:-0.689725569452
WEIGHTS:-0.654451060165
WEIGHTS:-1.28764953724
WEIGHTS:-0.649969881459
WEIGHTS:-0.497275774144
WEIGHTS:-0.387891335593
WEIGHTS:-0.660455477869
WEIGHTS:-1.30451853075
WEIGHTS:-1.30789357044
WEIGHTS:-1.26446578258
WEIGHTS:-0.521989012991
WEIGHTS:-0.36190154584
WEIGHTS:-1.3554958078
WEIGHTS:-0.71677553829
WEIGHTS:-0.50819930399
WEIGHTS:-1.47813488611
WEIGHTS:-1.13633405659
WEIGHTS:-1.27166850201
WEIGHTS:-0.505765620685
WEIGHTS:-0.399526642178
WEIGHTS:-0.493101814386
WEIGHTS:-0.6622138574
WEIGHTS:-0.513549717753
WEIGHTS:-1.32026707398
WEIGHTS:-1.27379210666
WEIGHTS:-0.570332320012
WEIGHTS:-0.533203500155
WEIGHTS:-1.09193670933
WEIGHTS:-1.15693924088
WEIGHTS:-0.75265384253
WEIGHTS:-0.414538549969
WEIGHTS:-0.540940080579
WEIGHTS:-1.31361563083
WEIGHTS:-1.13373966018
WEIGHTS:-0.719952498046
WEIGHTS:-1.08785699846
WEIGHTS:-0.55964689796
WEIGHTS:-0.767873436404
WEIGHTS:-1.2095793366
WEIGHTS:-1.14468648742
WEIGHTS:-1.36099963529
WEIGHTS:-1.15744760582
WEIGHTS:-0.566635503355
WEIGHTS:-0.535705212914
WEIGHTS:-1.22746417267
WEIGHTS:-1.30023103371
WEIGHTS:-0.820380727992
WEIGHTS:-1.3541182682
WEIGHTS:-0.843333666388
WEIGHTS:-1.42857262138
WEIGHTS:-5.94771230698
WEIGHTS:1.57352067264
WEIGHTS:-1.39512011641
WEIGHTS:-2.54530647585
WEIGHTS:-2.93588682853
WEIGHTS:-1.8998435531
WEIGHTS:-5.68404481624
WEIGHTS:-0.538880697143
WEIGHTS:-4.70468466236
WEIGHTS:-1.37087833354
WEIGHTS:0.0435337228018
WEIGHTS:-4.81050730885
WEIGHTS:-0.21550016412
WEIGHTS:-3.56661410633
WEIGHTS:-2.77299475787
WEIGHTS:-0.732312574787
WEIGHTS:-0.0619111397103
WEIGHTS:-0.502117361465
WEIGHTS:-1.57296794171
WEIGHTS:0.820631478294
WEIGHTS:-0.857192036399
WEIGHTS:-2.12722060288
WEIGHTS:-4.50287545977
WEIGHTS:-0.860989430272
WEIGHTS:0.07826400145
WEIGHTS:-1.62717549975
WEIGHTS:-1.80873772501
WEIGHTS:-7.24792006343
WEIGHTS:-0.736038570557
WEIGHTS:0.576791585273
WEIGHTS:-0.599817986777
WEIGHTS:-0.52685624566
WEIGHTS:-0.427704633177
WEIGHTS:-0.022032741388
WEIGHTS:0.166749416041
WEIGHTS:0.044901591533
WEIGHTS:-0.653787283842
WEIGHTS:-0.787413986809
WEIGHTS:-0.370890595826
WEIGHTS:-0.394193951267
WEIGHTS:-0.407367587727
WEIGHTS:-1.4607113409
WEIGHTS:0.594524541796
WEIGHTS:-0.954948417655
WEIGHTS:-2.24865254893
WEIGHTS:-4.81473516253
WEIGHTS:0.91856637702
WEIGHTS:-4.06304602383
WEIGHTS:0.111569418078
WEIGHTS:-0.232928047801
WEIGHTS:-0.375176628571
WEIGHTS:-5.30872102112
WEIGHTS:-0.615819386304
WEIGHTS:-0.29828511221
WEIGHTS:-0.926632757408
WEIGHTS:-0.913479569593
WEIGHTS:-0.0462782533641
WEIGHTS:-0.265045311984
WEIGHTS:-0.242507769897
WEIGHTS:-0.720899888281
WEIGHTS:1.3081107829
WEIGHTS:-0.13126731321
WEIGHTS:-1.17820768281
WEIGHTS:-5.13766502018
WEIGHTS:-0.810946501913
WEIGHTS:0.0408849908602
WEIGHTS:-0.0508801340384
WEIGHTS:0.0937759090094
WEIGHTS:0.00432358693468
WEIGHTS:0.013050665605
WEIGHTS:-0.149640710998
WEIGHTS:-0.126100068454
WEIGHTS:-0.456366116739
WEIGHTS:-3.45498381897
WEIGHTS:-0.0990786308562
WEIGHTS:-0.880847192956
WEIGHTS:0.235457084968
WEIGHTS:2.47378404663
WEIGHTS:0.232894907264
WEIGHTS:-0.0299342024165
WEIGHTS:0.0199528735225
WEIGHTS:-0.187953534049
WEIGHTS:-0.53389532188
WEIGHTS:0.698374857158
WEIGHTS:-0.474937072564
WEIGHTS:0.01121044076
WEIGHTS:1.12605525335
WEIGHTS:-0.151938809481
WEIGHTS:2.7363459165
WEIGHTS:-0.266509188624
WEIGHTS:2.02072979978
WEIGHTS:-0.0763496244713
WEIGHTS:-0.54840417314
WEIGHTS:-0.23974388857
WEIGHTS:1.48673898166
WEIGHTS:0.00845611032386
WEIGHTS:0.976536006651
WEIGHTS:-0.419677148953
WEIGHTS:-2.10039373505
WEIGHTS:-0.517167346866
WEIGHTS:-2.08479774437
WEIGHTS:-9.18809989463
WEIGHTS:-1.64093127091
WEIGHTS:-0.345780212934
WEIGHTS:-0.17927527073
WEIGHTS:-0.412862518025
WEIGHTS:-0.164713680597
WEIGHTS:-0.904456811263
WEIGHTS:-0.671699508206
WEIGHTS:1.91905751065
WEIGHTS:2.41000441483
WEIGHTS:-1.94735742466
WEIGHTS:-0.958925834485
WEIGHTS:-0.634178648433
WEIGHTS:-0.412509615766
WEIGHTS:-0.578661218091
WEIGHTS:-0.181388183212
WEIGHTS:-0.549941897058
WEIGHTS:-0.026264089143
WEIGHTS:-3.80233039144
WEIGHTS:-0.578113458428
WEIGHTS:-0.464693588702
WEIGHTS:0.0619750406729
WEIGHTS:0.677637086048
WEIGHTS:-6.17560475319
WEIGHTS:-1.15393564557
WEIGHTS:-0.196635979635
WEIGHTS:-0.0214279617573
WEIGHTS:-0.50102038035
WEIGHTS:-0.738409022772
WEIGHTS:0.0108563588915
WEIGHTS:-1.52526947254
WEIGHTS:-1.06284761801
WEIGHTS:-0.97830700568
WEIGHTS:-0.514523629114
WEIGHTS:-1.31596506575
WEIGHTS:-0.188984028528
WEIGHTS:-0.311538496689
WEIGHTS:-1.40298411802
WEIGHTS:-1.02377440961
WEIGHTS:-1.09124050638
WEIGHTS:-1.92891881574
WEIGHTS:2.93061057009
WEIGHTS:-1.32115688761
WEIGHTS:2.55705360597
WEIGHTS:-0.0155371701097
WEIGHTS:-0.136787069315
WEIGHTS:-1.10602094295
WEIGHTS:-3.99022698328
WEIGHTS:-0.323991501781
WEIGHTS:-0.556863872185
WEIGHTS:-0.635736060774
WEIGHTS:-0.835057700028
WEIGHTS:-1.29404061778
WEIGHTS:-1.194230197
WEIGHTS:-0.207475419906
WEIGHTS:-0.689551496048
WEIGHTS:-1.45422931704
WEIGHTS:-0.160443984103
WEIGHTS:-0.785970110502
WEIGHTS:3.48101709015
WEIGHTS:-0.337640812521
WEIGHTS:0.247198469595
WEIGHTS:-0.0473538999506
WEIGHTS:0.0501519824999
WEIGHTS:-0.112219480821
WEIGHTS:0.374369000704
WEIGHTS:0.000600513265843
WEIGHTS:-1.52573441931
WEIGHTS:-1.00628240021
WEIGHTS:-4.93024234032
WEIGHTS:-0.335839125294
WEIGHTS:-0.644321246567
WEIGHTS:-1.24943206247
WEIGHTS:0.384962724422
WEIGHTS:0.175201027297
WEIGHTS:0.064607559916
WEIGHTS:-1.22976859951
WEIGHTS:-1.27115959676
WEIGHTS:-0.314551333795
WEIGHTS:-0.791006650266
WEIGHTS:-1.10496645783
WEIGHTS:-0.240255568677
WEIGHTS:-0.166847831757
WEIGHTS:-0.523188856833
WEIGHTS:-1.02565622284
WEIGHTS:-0.921170872866
WEIGHTS:0.505622486314
WEIGHTS:-0.148151060533
WEIGHTS:-0.868769471039
WEIGHTS:-1.17137122008
WEIGHTS:0.00341514584609
WEIGHTS:-1.06976892391
WEIGHTS:-0.162009370636
WEIGHTS:-1.97414503957
WEIGHTS:1.82398432569
WEIGHTS:-0.991016934094
WEIGHTS:0.207915415161
WEIGHTS:0.738336272379
WEIGHTS:0.477330319797
WEIGHTS:0.184303625531
WEIGHTS:1.72414178752
WEIGHTS:-0.068969692379
WEIGHTS:1.49658690147
WEIGHTS:0.267726990999
WEIGHTS:-0.430169224666
WEIGHTS:1.23931041177
WEIGHTS:-0.409595344074
WEIGHTS:0.91703688117
WEIGHTS:0.806444011088
WEIGHTS:0.0107904249444
WEIGHTS:-0.311512827815
WEIGHTS:-0.0936622999437
WEIGHTS:0.447639846263
WEIGHTS:-0.718373657743
WEIGHTS:0.0193689937344
WEIGHTS:0.330671957449
WEIGHTS:1.19036605477
WEIGHTS:-0.00139654884158
WEIGHTS:-0.385232377129
WEIGHTS:0.281013791446
WEIGHTS:0.280225332768
WEIGHTS:2.05119268791
WEIGHTS:-0.227714890654
WEIGHTS:-0.879919168071
WEIGHTS:-0.0500066512075
WEIGHTS:-0.0904146885409
WEIGHTS:-0.235901487414
WEIGHTS:-0.221780629372
WEIGHTS:-0.504558800229
WEIGHTS:-0.4454269186
WEIGHTS:-0.118617315244
WEIGHTS:-0.142066726051
WEIGHTS:-0.25291941752
WEIGHTS:-0.181096261379
WEIGHTS:-0.11286554489
WEIGHTS:0.192986567367
WEIGHTS:-0.428807646051
WEIGHTS:0.093976677436
WEIGHTS:0.609883810925
WEIGHTS:1.53838634965
WEIGHTS:-0.795506646353
WEIGHTS:0.932851536247
WEIGHTS:-0.234371524506
WEIGHTS:-0.275106688893
WEIGHTS:-0.102283744329
WEIGHTS:1.34454949421
WEIGHTS:-0.243614026901
WEIGHTS:-0.29152487682
WEIGHTS:-0.0460772870234
WEIGHTS:0.0607043400126
WEIGHTS:-0.25091396653
WEIGHTS:-0.169360277636
WEIGHTS:-0.455115505204
WEIGHTS:-0.0826532977898
WEIGHTS:-1.07566255651
WEIGHTS:-0.195327274238
WEIGHTS:0.0507047130613
WEIGHTS:1.48402830746
WEIGHTS:0.0659896434339
WEIGHTS:-0.729144183916
WEIGHTS:-0.397566444499
WEIGHTS:-0.498813536397
WEIGHTS:-0.198535962691
WEIGHTS:-0.476344619565
WEIGHTS:-0.199370444244
WEIGHTS:-0.492076635315
WEIGHTS:-0.199155924821
WEIGHTS:0.653200048157
WEIGHTS:-0.19418727959
WEIGHTS:-0.0101982821439
WEIGHTS:-0.34659487513
WEIGHTS:-1.53917142605
WEIGHTS:-0.456769162302
WEIGHTS:-0.447850903669
WEIGHTS:-0.30150657276
WEIGHTS:-0.285090883751
WEIGHTS:-0.331067189355
WEIGHTS:-0.679911407574
WEIGHTS:-0.203777662537
WEIGHTS:-0.335623779095
WEIGHTS:-1.14910868208
WEIGHTS:-0.165921215892
WEIGHTS:-1.69153618643
WEIGHTS:-0.313049332592
WEIGHTS:-1.29110863952
WEIGHTS:-0.409388395856
WEIGHTS:-0.198826851064
WEIGHTS:-0.17157350873
WEIGHTS:-1.27226667375
WEIGHTS:-0.326092940611
WEIGHTS:-0.784376512047
WEIGHTS:-0.0234877610387
WEIGHTS:0.398625175614
WEIGHTS:-0.0603225732484
WEIGHTS:0.492816340679
WEIGHTS:3.18632564043
WEIGHTS:0.303137033592
WEIGHTS:-0.104362530785
WEIGHTS:-0.420740754797
WEIGHTS:-0.187071262796
WEIGHTS:-0.104034791954
WEIGHTS:0.153357581841
WEIGHTS:-0.258779399206
WEIGHTS:-1.05935465478
WEIGHTS:-1.22136650822
WEIGHTS:0.552418933395
WEIGHTS:-1.61481933654
WEIGHTS:-0.725459307043
WEIGHTS:-0.317875511703
WEIGHTS:-2.03381239252
WEIGHTS:-0.918200783076
WEIGHTS:-1.87785715688
WEIGHTS:-1.97671297593
WEIGHTS:1.02057539933
WEIGHTS:-1.39895014366
WEIGHTS:-0.388118027047
WEIGHTS:-2.1246641785
WEIGHTS:-2.24492838551
WEIGHTS:1.88160043339
WEIGHTS:-0.306593772581
WEIGHTS:-0.581986086567
WEIGHTS:-2.05948418165
WEIGHTS:-0.770248486775
WEIGHTS:-0.294620524343
WEIGHTS:-0.30232074665
WEIGHTS:-1.47421880057
WEIGHTS:-1.5120659315
WEIGHTS:-0.149333692124
WEIGHTS:-1.94064975652
WEIGHTS:-1.65402106005
WEIGHTS:-0.218045097145
WEIGHTS:-0.327597288651
WEIGHTS:0.257156707487
WEIGHTS:-1.22754638591
WEIGHTS:-0.105347100427
WEIGHTS:0.404295975015
WEIGHTS:-3.26235969536
WEIGHTS:-1.04179549351
WEIGHTS:-2.8790390727
WEIGHTS:-0.250255060088
WEIGHTS:-0.363514794196
WEIGHTS:-1.50417117508
WEIGHTS:1.01815091761
WEIGHTS:-0.0331025991822
WEIGHTS:-0.2353315569
WEIGHTS:0.0712565598999
WEIGHTS:-1.79879274738
WEIGHTS:-1.46791371521
WEIGHTS:-1.32464043311
WEIGHTS:-0.229117144784
WEIGHTS:0.00581473769272
WEIGHTS:-1.01635366239
WEIGHTS:-0.308996650431
WEIGHTS:-0.195911429998
WEIGHTS:-3.64949455146
WEIGHTS:-1.57556326553
WEIGHTS:-1.88509508116
WEIGHTS:-0.165156010887
WEIGHTS:-0.45404772926
WEIGHTS:-0.28338242696
WEIGHTS:-0.533444666907
WEIGHTS:-0.246758213307
WEIGHTS:-1.42904859924
WEIGHTS:-1.80727478468
WEIGHTS:1.1255661687
WEIGHTS:-0.2032114752
WEIGHTS:-1.74470025063
WEIGHTS:-1.61915522941
WEIGHTS:-0.523120320273
WEIGHTS:-0.220401068486
WEIGHTS:-0.207205226317
WEIGHTS:-1.42144323011
WEIGHTS:-1.75022310713
WEIGHTS:-0.039255010767
WEIGHTS:-1.54463446062
WEIGHTS:-0.134916560255
WEIGHTS:-0.460561824411
WEIGHTS:-1.81416305332
WEIGHTS:-1.87863472884
WEIGHTS:-1.3647489747
WEIGHTS:-1.53913525579
WEIGHTS:-0.504638895794
WEIGHTS:-0.365122575608
WEIGHTS:-1.59023215045
WEIGHTS:-1.60846129954
WEIGHTS:-0.257199040562
WEIGHTS:-1.30305545343
WEIGHTS:-0.346202620283
WEIGHTS:1.3619276413
WEIGHTS:8.50124277985
WEIGHTS:25.3281268364
WEIGHTS:-17.4896857114
WEIGHTS:-29.5214873448
WEIGHTS:91.6840469181
WEIGHTS:35.6232130477
WEIGHTS:-7.06323661617
WEIGHTS:-100.0
WEIGHTS:65.199511005
WEIGHTS:-58.5803174083
WEIGHTS:11.402519284
WEIGHTS:-49.0272469913
WEIGHTS:5.52231864485
WEIGHTS:-50.4778907472
WEIGHTS:10.0516355376
WEIGHTS:-63.5357154229
WEIGHTS:-38.1054176211
WEIGHTS:31.382164689
WEIGHTS:-100.0
WEIGHTS:48.1612243817
WEIGHTS:-59.5529995117
WEIGHTS:-32.4940172883
WEIGHTS:-22.5544090316
WEIGHTS:-40.0831790077
WEIGHTS:-72.4608286672
WEIGHTS:-50.8030025347
WEIGHTS:58.2989968126
WEIGHTS:-65.8456563009
WEIGHTS:37.9552748529
WEIGHTS:-74.1649054166
WEIGHTS:-99.5238324491
WEIGHTS:-16.9263875391
WEIGHTS:-30.4380873282
WEIGHTS:32.8883879559
WEIGHTS:16.0889943807
WEIGHTS:42.5288577464
WEIGHTS:0.772121591803
WEIGHTS:-24.3648645484
WEIGHTS:-36.113968599
WEIGHTS:27.4728578976
WEIGHTS:-9.28290997126
WEIGHTS:-1.05140088155
WEIGHTS:-52.3050825146
WEIGHTS:100.0
WEIGHTS:25.948675072
WEIGHTS:2.62770738106
WEIGHTS:5.32553937842
WEIGHTS:5.80030249146
WEIGHTS:37.0598446384
WEIGHTS:-21.3019309442
WEIGHTS:-8.71812243919
WEIGHTS:-82.9177188286
WEIGHTS:-48.7695955653
WEIGHTS:100.0
WEIGHTS:-9.78299077866
WEIGHTS:-64.9532155763
WEIGHTS:-34.2496195017
WEIGHTS:-98.0553570935
WEIGHTS:16.2344398024
WEIGHTS:77.690180975
WEIGHTS:-54.6364433405
WEIGHTS:-48.8241011937
WEIGHTS:-10.3860283557
WEIGHTS:-17.6324943274
WEIGHTS:-35.5724814841
WEIGHTS:18.2569337379
WEIGHTS:-100.0
WEIGHTS:13.6309181115
WEIGHTS:-10.3901904884
WEIGHTS:48.108799857
WEIGHTS:-71.698623866
WEIGHTS:100.0
WEIGHTS:-0.374431598115
WEIGHTS:-3.16601585
WEIGHTS:-24.2237115301
WEIGHTS:30.1315042515
WEIGHTS:-56.6098189177
WEIGHTS:-59.4600698282
WEIGHTS:27.882257899
WEIGHTS:-23.4206611287
WEIGHTS:-49.277896082
WEIGHTS:-95.0628194383
WEIGHTS:-44.4346694973
WEIGHTS:-38.9960104635
WEIGHTS:100.0
WEIGHTS:13.6299540297
WEIGHTS:-11.4823303805
WEIGHTS:-88.1083257562
WEIGHTS:-34.2177123728
WEIGHTS:-4.65920916795
WEIGHTS:73.4180130317
WEIGHTS:95.5781357698
WEIGHTS:62.1579103994
WEIGHTS:-57.2165616333
WEIGHTS:-62.9469471535
WEIGHTS:-20.1856948393
WEIGHTS:-37.1762270178
WEIGHTS:-29.0656910335
WEIGHTS:-19.0909811125
WEIGHTS:-33.3003430373
WEIGHTS:-65.0945473538
WEIGHTS:-57.7996637244
WEIGHTS:-14.2027097986
WEIGHTS:-26.6675498508
WEIGHTS:-46.163502963
WEIGHTS:-53.7851965796
WEIGHTS:-90.4177216972
WEIGHTS:0.354996747085
WEIGHTS:-0.601551276126
WEIGHTS:22.6570540835
WEIGHTS:-89.6568954765
WEIGHTS:27.06934055
WEIGHTS:4.553575137
WEIGHTS:6.7424168961
WEIGHTS:61.29718994
WEIGHTS:1.78608484553
WEIGHTS:-100.0
WEIGHTS:-68.8064165781
WEIGHTS:-26.0034642807
WEIGHTS:36.3815135686
WEIGHTS:-16.3805124839
WEIGHTS:77.025304778
WEIGHTS:5.85383321983
WEIGHTS:16.8820728789
WEIGHTS:96.500553316
WEIGHTS:-22.6006269922
WEIGHTS:100.0
WEIGHTS:54.4455827177
WEIGHTS:18.8167012096
WEIGHTS:6.31511448465
WEIGHTS:32.9972511797
WEIGHTS:-0.962304434857
WEIGHTS:2.42331278723
WEIGHTS:64.9190707625
WEIGHTS:44.467041338
WEIGHTS:0.927243887839
WEIGHTS:100.0
WEIGHTS:-19.9931191713
WEIGHTS:100.0
WEIGHTS:-11.9046797605
WEIGHTS:-27.6555649872
WEIGHTS:-77.9226975923
WEIGHTS:53.2093660815
WEIGHTS:-34.0329491408
WEIGHTS:21.9593952068
WEIGHTS:32.8914981353
WEIGHTS:100.0
WEIGHTS:2.18369022648
WEIGHTS:94.606760356
WEIGHTS:20.8962475573
WEIGHTS:-6.2106172777
WEIGHTS:27.9979409691
WEIGHTS:-0.498019804278
WEIGHTS:-0.84793722551
WEIGHTS:1.46551202054
WEIGHTS:95.1085038105
WEIGHTS:-63.2024637641
WEIGHTS:-32.77198562
WEIGHTS:20.6226394903
WEIGHTS:1.55493691846
WEIGHTS:-6.8903880956
WEIGHTS:5.67450727257
WEIGHTS:8.22870900217
WEIGHTS:-100.0
WEIGHTS:5.33307247891
WEIGHTS:10.8888864208
WEIGHTS:-44.5901026155
WEIGHTS:51.2463117095
WEIGHTS:2.48458378536
WEIGHTS:2.22355489901
WEIGHTS:-22.1932133441
WEIGHTS:54.7690435046
WEIGHTS:-5.58683192711
WEIGHTS:3.29129556796
WEIGHTS:32.1853552678
WEIGHTS:9.42487501369
WEIGHTS:-12.5420073419
WEIGHTS:2.79315395023
WEIGHTS:2.60439415618
WEIGHTS:100.0
WEIGHTS:-13.7920284233
WEIGHTS:-29.8071372351
WEIGHTS:5.71539232709
WEIGHTS:7.72754446749
WEIGHTS:54.6758671083
WEIGHTS:31.9736593448
WEIGHTS:0.445157560661
WEIGHTS:-26.570076596
WEIGHTS:-10.3330453696
WEIGHTS:9.3331098192
WEIGHTS:1.93200660766
WEIGHTS:-11.0081268553
WEIGHTS:1.82516992939
WEIGHTS:58.29160793
WEIGHTS:0.781170754333
WEIGHTS:78.2755808927
WEIGHTS:-10.0742372962
WEIGHTS:100.0
WEIGHTS:-8.83169838623
WEIGHTS:10.7925872796
WEIGHTS:8.75008681195
WEIGHTS:6.10083811011
WEIGHTS:52.6610732202
WEIGHTS:69.4370426705
WEIGHTS:9.63527196862
WEIGHTS:-2.4129860269
WEIGHTS:90.2311214006
WEIGHTS:-10.9534821756
WEIGHTS:29.1753087067
WEIGHTS:11.7184004155
WEIGHTS:0.791822211698
WEIGHTS:-2.8589875356
WEIGHTS:61.7471328866
WEIGHTS:-33.1598493836
WEIGHTS:32.8106517941
WEIGHTS:-10.9512175688
WEIGHTS:32.9259951596
WEIGHTS:12.7249108444
WEIGHTS:-29.4574928313
WEIGHTS:-0.542802982026
WEIGHTS:29.7992058617
WEIGHTS:-100.0
WEIGHTS:9.88486026418
WEIGHTS:3.58754840412
WEIGHTS:-76.204900588
WEIGHTS:19.5598292508
WEIGHTS:26.8422754221
WEIGHTS:-34.4475058936
WEIGHTS:-14.8553014687
WEIGHTS:-3.35566003646
WEIGHTS:-9.88795638979
WEIGHTS:10.1490393892
WEIGHTS:-9.00725260655
WEIGHTS:-24.6898056032
WEIGHTS:6.07260329387
WEIGHTS:6.74479959615
WEIGHTS:-6.47848305176
WEIGHTS:-36.2919109444
WEIGHTS:-83.4469425118
WEIGHTS:34.157419631
WEIGHTS:-27.0410096406
WEIGHTS:12.8231307109
WEIGHTS:11.5134198002
WEIGHTS:-14.1395607888
WEIGHTS:-31.8038761768
WEIGHTS:27.7905060489
WEIGHTS:-21.2175280886
WEIGHTS:35.930692587
WEIGHTS:7.38624438691
WEIGHTS:51.5762971384
WEIGHTS:-14.1339058456
WEIGHTS:-23.6369653277
WEIGHTS:36.6167028892
WEIGHTS:-17.1318079556
WEIGHTS:4.74972645097
WEIGHTS:-8.65590329808
WEIGHTS:1.49641363863
WEIGHTS:4.55846043387
WEIGHTS:-46.1867347042
WEIGHTS:-2.78431638966
WEIGHTS:-25.3849263407
WEIGHTS:3.80286423384
WEIGHTS:-18.7513677864
WEIGHTS:1.83005419413
WEIGHTS:-1.26066306709
WEIGHTS:3.11442186658
WEIGHTS:38.6787694271
WEIGHTS:25.6762223057
WEIGHTS:-18.5029777346
WEIGHTS:18.1890302376
WEIGHTS:10.2359723449
WEIGHTS:-8.9967801304
WEIGHTS:-72.6139116824
WEIGHTS:19.2522230944
WEIGHTS:-1.67273219394
WEIGHTS:3.08160140683
WEIGHTS:18.7430436443
WEIGHTS:-30.024615249
WEIGHTS:-14.1182372069
WEIGHTS:-61.3936642877
WEIGHTS:-17.1394469683
WEIGHTS:-25.7297565368
WEIGHTS:-35.2507488357
WEIGHTS:-11.0956833352
WEIGHTS:13.1823086139
WEIGHTS:-61.8661351176
WEIGHTS:10.4760047702
WEIGHTS:2.03307035372
WEIGHTS:-6.79514535964
WEIGHTS:-21.6728252033
WEIGHTS:4.64667964184
WEIGHTS:-3.79032777842
WEIGHTS:-31.8276207795
WEIGHTS:7.41144568139
WEIGHTS:-22.2366764671
WEIGHTS:33.9040035683
WEIGHTS:100.0
WEIGHTS:21.7193381521
WEIGHTS:3.45233325889
WEIGHTS:-23.1930138296
WEIGHTS:-28.9792221815
WEIGHTS:23.7133041654
WEIGHTS:13.4118311688
WEIGHTS:23.6861799985
WEIGHTS:-25.710010449
WEIGHTS:-70.760078996
WEIGHTS:26.5751979124
WEIGHTS:1.06567759144
WEIGHTS:-3.90359604126
WEIGHTS:-27.857664134
WEIGHTS:-11.2964283105
WEIGHTS:-37.3613841272
WEIGHTS:4.56121345398
WEIGHTS:44.4174970453
WEIGHTS:-0.52477110584
WEIGHTS:-36.8238579592
WEIGHTS:8.77405606956
WEIGHTS:-2.17204774083
WEIGHTS:2.15871196948
WEIGHTS:32.0519690608
WEIGHTS:21.0356868015
WEIGHTS:40.2900981168
WEIGHTS:1.16212465762
WEIGHTS:-14.1469176035
WEIGHTS:10.637011378
WEIGHTS:-6.13386052221
WEIGHTS:2.75726992624
WEIGHTS:-0.215274082403
WEIGHTS:20.3695389263
WEIGHTS:2.282066246
WEIGHTS:3.13251392127
WEIGHTS:5.47718310908
WEIGHTS:7.43225518517
WEIGHTS:-38.3692744005
WEIGHTS:-9.96538168021
WEIGHTS:40.2304374469
WEIGHTS:99.9089184701
WEIGHTS:-25.3688192056
WEIGHTS:-3.82911534201
WEIGHTS:-3.06102194498
WEIGHTS:-14.8750264057
WEIGHTS:40.3620445293
WEIGHTS:0.00835121318807
WEIGHTS:36.6163866309
WEIGHTS:25.2777985404
WEIGHTS:14.819702658
WEIGHTS:-38.4445949503
WEIGHTS:5.39554856752
WEIGHTS:2.24173386841
WEIGHTS:1.56630485087
WEIGHTS:35.3318520108
WEIGHTS:20.3698413658
WEIGHTS:-16.5286047902
WEIGHTS:-40.4131220307
WEIGHTS:14.4433335572
WEIGHTS:8.02017718719
WEIGHTS:-4.66876027328
WEIGHTS:-2.76437884675
WEIGHTS:-52.4770778449
WEIGHTS:36.0080751825
WEIGHTS:3.95313972866
WEIGHTS:-20.6684226877
WEIGHTS:3.16321629666
WEIGHTS:-1.63643047945
WEIGHTS:0.198718243471
WEIGHTS:-44.4289283094
WEIGHTS:4.81565468697
WEIGHTS:1.29127124064
WEIGHTS:-4.46886834877
WEIGHTS:18.3422429078
WEIGHTS:-36.6522600205
WEIGHTS:-40.0055336566
WEIGHTS:3.08797200581
WEIGHTS:3.17348084617
WEIGHTS:33.5969075998
WEIGHTS:1.9284273179
WEIGHTS:-16.0878906627
WEIGHTS:11.0954458247
WEIGHTS:-14.863422513
WEIGHTS:4.96002216317
WEIGHTS:-27.913235099
WEIGHTS:1.04530535652
WEIGHTS:-12.2902827333
WEIGHTS:100.0
WEIGHTS:-4.21880080593
WEIGHTS:-6.33941656283
WEIGHTS:23.1290052294
WEIGHTS:1.51911414004
WEIGHTS:28.1348554935
WEIGHTS:-1.65738350075
WEIGHTS:-0.121037896541
WEIGHTS:3.49397776664
WEIGHTS:5.28171967318
WEIGHTS:-2.36541740933
WEIGHTS:3.03789506281
WEIGHTS:1.65811444746
WEIGHTS:0.186156529028
WEIGHTS:4.18113867541
WEIGHTS:-0.744856218964
WEIGHTS:2.36581148136
WEIGHTS:-3.03880148507
CONEC:-1 194
CONEC:0 194
CONEC:1 194
CONEC:2 194
CONEC:3 194
CONEC:4 194
CONEC:5 194
CONEC:6 194
CONEC:7 194
CONEC:8 194
CONEC:9 194
CONEC:10 194
CONEC:11 194
CONEC:12 194
CONEC:13 194
CONEC:14 194
CONEC:15 194
CONEC:16 194
CONEC:17 194
CONEC:18 194
CONEC:19 194
CONEC:20 194
CONEC:21 194
CONEC:22 194
CONEC:23 194
CONEC:24 194
CONEC:25 194
CONEC:26 194
CONEC:27 194
CONEC:28 194
CONEC:29 194
CONEC:30 194
CONEC:31 194
CONEC:32 194
CONEC:33 194
CONEC:34 194
CONEC:35 194
CONEC:36 194
CONEC:37 194
CONEC:38 194
CONEC:39 194
CONEC:40 194
CONEC:41 194
CONEC:42 194
CONEC:43 194
CONEC:44 194
CONEC:45 194
CONEC:46 194
CONEC:47 194
CONEC:48 194
CONEC:49 194
CONEC:50 194
CONEC:51 194
CONEC:52 194
CONEC:53 194
CONEC:54 194
CONEC:55 194
CONEC:56 194
CONEC:57 194
CONEC:58 194
CONEC:59 194
CONEC:60 194
CONEC:61 194
CONEC:62 194
CONEC:63 194
CONEC:64 194
CONEC:65 194
CONEC:66 194
CONEC:67 194
CONEC:68 194
CONEC:69 194
CONEC:70 194
CONEC:71 194
CONEC:72 194
CONEC:73 194
CONEC:74 194
CONEC:75 194
CONEC:76 194
CONEC:77 194
CONEC:78 194
CONEC:79 194
CONEC:80 194
CONEC:81 194
CONEC:82 194
CONEC:83 194
CONEC:84 194
CONEC:85 194
CONEC:86 194
CONEC:87 194
CONEC:88 194
CONEC:89 194
CONEC:90 194
CONEC:91 194
CONEC:92 194
CONEC:93 194
CONEC:94 194
CONEC:95 194
CONEC:96 194
CONEC:97 194
CONEC:98 194
CONEC:99 194
CONEC:100 194
CONEC:101 194
CONEC:102 194
CONEC:103 194
CONEC:104 194
CONEC:105 194
CONEC:106 194
CONEC:107 194
CONEC:108 194
CONEC:109 194
CONEC:110 194
CONEC:111 194
CONEC:112 194
CONEC:113 194
CONEC:114 194
CONEC:115 194
CONEC:116 194
CONEC:117 194
CONEC:118 194
CONEC:119 194
CONEC:120 194
CONEC:121 194
CONEC:122 194
CONEC:123 194
CONEC:124 194
CONEC:125 194
CONEC:126 194
CONEC:127 194
CONEC:128 194
CONEC:129 194
CONEC:130 194
CONEC:131 194
CONEC:132 194
CONEC:133 194
CONEC:134 194
CONEC:135 194
CONEC:136 194
CONEC:137 194
CONEC:138 194
CONEC:139 194
CONEC:140 194
CONEC:141 194
CONEC:142 194
CONEC:143 194
CONEC:144 194
CONEC:145 194
CONEC:146 194
CONEC:147 194
CONEC:148 194
CONEC:149 194
CONEC:150 194
CONEC:151 194
CONEC:152 194
CONEC:153 194
CONEC:154 194
CONEC:155 194
CONEC:156 194
CONEC:157 194
CONEC:158 194
CONEC:159 194
CONEC:160 194
CONEC:161 194
CONEC:162 194
CONEC:163 194
CONEC:164 194
CONEC:165 194
CONEC:166 194
CONEC:167 194
CONEC:168 194
CONEC:169 194
CONEC:170 194
CONEC:171 194
CONEC:172 194
CONEC:173 194
CONEC:174 194
CONEC:175 194
CONEC:176 194
CONEC:177 194
CONEC:178 194
CONEC:179 194
CONEC:180 194
CONEC:181 194
CONEC:182 194
CONEC:183 194
CONEC:184 194
CONEC:185 194
CONEC:186 194
CONEC:187 194
CONEC:188 194
CONEC:189 194
CONEC:190 194
CONEC:191 194
CONEC:192 194
CONEC:193 194
CONEC:-1 195
CONEC:0 195
CONEC:1 195
CONEC:2 195
CONEC:3 195
CONEC:4 195
CONEC:5 195
CONEC:6 195
CONEC:7 195
CONEC:8 195
CONEC:9 195
CONEC:10 195
CONEC:11 195
CONEC:12 195
CONEC:13 195
CONEC:14 195
CONEC:15 195
CONEC:16 195
CONEC:17 195
CONEC:18 195
CONEC:19 195
CONEC:20 195
CONEC:21 195
CONEC:22 195
CONEC:23 195
CONEC:24 195
CONEC:25 195
CONEC:26 195
CONEC:27 195
CONEC:28 195
CONEC:29 195
CONEC:30 195
CONEC:31 195
CONEC:32 195
CONEC:33 195
CONEC:34 195
CONEC:35 195
CONEC:36 195
CONEC:37 195
CONEC:38 195
CONEC:39 195
CONEC:40 195
CONEC:41 195
CONEC:42 195
CONEC:43 195
CONEC:44 195
CONEC:45 195
CONEC:46 195
CONEC:47 195
CONEC:48 195
CONEC:49 195
CONEC:50 195
CONEC:51 195
CONEC:52 195
CONEC:53 195
CONEC:54 195
CONEC:55 195
CONEC:56 195
CONEC:57 195
CONEC:58 195
CONEC:59 195
CONEC:60 195
CONEC:61 195
CONEC:62 195
CONEC:63 195
CONEC:64 195
CONEC:65 195
CONEC:66 195
CONEC:67 195
CONEC:68 195
CONEC:69 195
CONEC:70 195
CONEC:71 195
CONEC:72 195
CONEC:73 195
CONEC:74 195
CONEC:75 195
CONEC:76 195
CONEC:77 195
CONEC:78 195
CONEC:79 195
CONEC:80 195
CONEC:81 195
CONEC:82 195
CONEC:83 195
CONEC:84 195
CONEC:85 195
CONEC:86 195
CONEC:87 195
CONEC:88 195
CONEC:89 195
CONEC:90 195
CONEC:91 195
CONEC:92 195
CONEC:93 195
CONEC:94 195
CONEC:95 195
CONEC:96 195
CONEC:97 195
CONEC:98 195
CONEC:99 195
CONEC:100 195
CONEC:101 195
CONEC:102 195
CONEC:103 195
CONEC:104 195
CONEC:105 195
CONEC:106 195
CONEC:107 195
CONEC:108 195
CONEC:109 195
CONEC:110 195
CONEC:111 195
CONEC:112 195
CONEC:113 195
CONEC:114 195
CONEC:115 195
CONEC:116 195
CONEC:117 195
CONEC:118 195
CONEC:119 195
CONEC:120 195
CONEC:121 195
CONEC:122 195
CONEC:123 195
CONEC:124 195
CONEC:125 195
CONEC:126 195
CONEC:127 195
CONEC:128 195
CONEC:129 195
CONEC:130 195
CONEC:131 195
CONEC:132 195
CONEC:133 195
CONEC:134 195
CONEC:135 195
CONEC:136 195
CONEC:137 195
CONEC:138 195
CONEC:139 195
CONEC:140 195
CONEC:141 195
CONEC:142 195
CONEC:143 195
CONEC:144 195
CONEC:145 195
CONEC:146 195
CONEC:147 195
CONEC:148 195
CONEC:149 195
CONEC:150 195
CONEC:151 195
CONEC:152 195
CONEC:153 195
CONEC:154 195
CONEC:155 195
CONEC:156 195
CONEC:157 195
CONEC:158 195
CONEC:159 195
CONEC:160 195
CONEC:161 195
CONEC:162 195
CONEC:163 195
CONEC:164 195
CONEC:165 195
CONEC:166 195
CONEC:167 195
CONEC:168 195
CONEC:169 195
CONEC:170 195
CONEC:171 195
CONEC:172 195
CONEC:173 195
CONEC:174 195
CONEC:175 195
CONEC:176 195
CONEC:177 195
CONEC:178 195
CONEC:179 195
CONEC:180 195
CONEC:181 195
CONEC:182 195
CONEC:183 195
CONEC:184 195
CONEC:185 195
CONEC:186 195
CONEC:187 195
CONEC:188 195
CONEC:189 195
CONEC:190 195
CONEC:191 195
CONEC:192 195
CONEC:193 195
CONEC:-1 196
CONEC:0 196
CONEC:1 196
CONEC:2 196
CONEC:3 196
CONEC:4 196
CONEC:5 196
CONEC:6 196
CONEC:7 196
CONEC:8 196
CONEC:9 196
CONEC:10 196
CONEC:11 196
CONEC:12 196
CONEC:13 196
CONEC:14 196
CONEC:15 196
CONEC:16 196
CONEC:17 196
CONEC:18 196
CONEC:19 196
CONEC:20 196
CONEC:21 196
CONEC:22 196
CONEC:23 196
CONEC:24 196
CONEC:25 196
CONEC:26 196
CONEC:27 196
CONEC:28 196
CONEC:29 196
CONEC:30 196
CONEC:31 196
CONEC:32 196
CONEC:33 196
CONEC:34 196
CONEC:35 196
CONEC:36 196
CONEC:37 196
CONEC:38 196
CONEC:39 196
CONEC:40 196
CONEC:41 196
CONEC:42 196
CONEC:43 196
CONEC:44 196
CONEC:45 196
CONEC:46 196
CONEC:47 196
CONEC:48 196
CONEC:49 196
CONEC:50 196
CONEC:51 196
CONEC:52 196
CONEC:53 196
CONEC:54 196
CONEC:55 196
CONEC:56 196
CONEC:57 196
CONEC:58 196
CONEC:59 196
CONEC:60 196
CONEC:61 196
CONEC:62 196
CONEC:63 196
CONEC:64 196
CONEC:65 196
CONEC:66 196
CONEC:67 196
CONEC:68 196
CONEC:69 196
CONEC:70 196
CONEC:71 196
CONEC:72 196
CONEC:73 196
CONEC:74 196
CONEC:75 196
CONEC:76 196
CONEC:77 196
CONEC:78 196
CONEC:79 196
CONEC:80 196
CONEC:81 196
CONEC:82 196
CONEC:83 196
CONEC:84 196
CONEC:85 196
CONEC:86 196
CONEC:87 196
CONEC:88 196
CONEC:89 196
CONEC:90 196
CONEC:91 196
CONEC:92 196
CONEC:93 196
CONEC:94 196
CONEC:95 196
CONEC:96 196
CONEC:97 196
CONEC:98 196
CONEC:99 196
CONEC:100 196
CONEC:101 196
CONEC:102 196
CONEC:103 196
CONEC:104 196
CONEC:105 196
CONEC:106 196
CONEC:107 196
CONEC:108 196
CONEC:109 196
CONEC:110 196
CONEC:111 196
CONEC:112 196
CONEC:113 196
CONEC:114 196
CONEC:115 196
CONEC:116 196
CONEC:117 196
CONEC:118 196
CONEC:119 196
CONEC:120 196
CONEC:121 196
CONEC:122 196
CONEC:123 196
CONEC:124 196
CONEC:125 196
CONEC:126 196
CONEC:127 196
CONEC:128 196
CONEC:129 196
CONEC:130 196
CONEC:131 196
CONEC:132 196
CONEC:133 196
CONEC:134 196
CONEC:135 196
CONEC:136 196
CONEC:137 196
CONEC:138 196
CONEC:139 196
CONEC:140 196
CONEC:141 196
CONEC:142 196
CONEC:143 196
CONEC:144 196
CONEC:145 196
CONEC:146 196
CONEC:147 196
CONEC:148 196
CONEC:149 196
CONEC:150 196
CONEC:151 196
CONEC:152 196
CONEC:153 196
CONEC:154 196
CONEC:155 196
CONEC:156 196
CONEC:157 196
CONEC:158 196
CONEC:159 196
CONEC:160 196
CONEC:161 196
CONEC:162 196
CONEC:163 196
CONEC:164 196
CONEC:165 196
CONEC:166 196
CONEC:167 196
CONEC:168 196
CONEC:169 196
CONEC:170 196
CONEC:171 196
CONEC:172 196
CONEC:173 196
CONEC:174 196
CONEC:175 196
CONEC:176 196
CONEC:177 196
CONEC:178 196
CONEC:179 196
CONEC:180 196
CONEC:181 196
CONEC:182 196
CONEC:183 196
CONEC:184 196
CONEC:185 196
CONEC:186 196
CONEC:187 196
CONEC:188 196
CONEC:189 196
CONEC:190 196
CONEC:191 196
CONEC:192 196
CONEC:193 196
CONEC:-1 197
CONEC:0 197
CONEC:1 197
CONEC:2 197
CONEC:3 197
CONEC:4 197
CONEC:5 197
CONEC:6 197
CONEC:7 197
CONEC:8 197
CONEC:9 197
CONEC:10 197
CONEC:11 197
CONEC:12 197
CONEC:13 197
CONEC:14 197
CONEC:15 197
CONEC:16 197
CONEC:17 197
CONEC:18 197
CONEC:19 197
CONEC:20 197
CONEC:21 197
CONEC:22 197
CONEC:23 197
CONEC:24 197
CONEC:25 197
CONEC:26 197
CONEC:27 197
CONEC:28 197
CONEC:29 197
CONEC:30 197
CONEC:31 197
CONEC:32 197
CONEC:33 197
CONEC:34 197
CONEC:35 197
CONEC:36 197
CONEC:37 197
CONEC:38 197
CONEC:39 197
CONEC:40 197
CONEC:41 197
CONEC:42 197
CONEC:43 197
CONEC:44 197
CONEC:45 197
CONEC:46 197
CONEC:47 197
CONEC:48 197
CONEC:49 197
CONEC:50 197
CONEC:51 197
CONEC:52 197
CONEC:53 197
CONEC:54 197
CONEC:55 197
CONEC:56 197
CONEC:57 197
CONEC:58 197
CONEC:59 197
CONEC:60 197
CONEC:61 197
CONEC:62 197
CONEC:63 197
CONEC:64 197
CONEC:65 197
CONEC:66 197
CONEC:67 197
CONEC:68 197
CONEC:69 197
CONEC:70 197
CONEC:71 197
CONEC:72 197
CONEC:73 197
CONEC:74 197
CONEC:75 197
CONEC:76 197
CONEC:77 197
CONEC:78 197
CONEC:79 197
CONEC:80 197
CONEC:81 197
CONEC:82 197
CONEC:83 197
CONEC:84 197
CONEC:85 197
CONEC:86 197
CONEC:87 197
CONEC:88 197
CONEC:89 197
CONEC:90 197
CONEC:91 197
CONEC:92 197
CONEC:93 197
CONEC:94 197
CONEC:95 197
CONEC:96 197
CONEC:97 197
CONEC:98 197
CONEC:99 197
CONEC:100 197
CONEC:101 197
CONEC:102 197
CONEC:103 197
CONEC:104 197
CONEC:105 197
CONEC:106 197
CONEC:107 197
CONEC:108 197
CONEC:109 197
CONEC:110 197
CONEC:111 197
CONEC:112 197
CONEC:113 197
CONEC:114 197
CONEC:115 197
CONEC:116 197
CONEC:117 197
CONEC:118 197
CONEC:119 197
CONEC:120 197
CONEC:121 197
CONEC:122 197
CONEC:123 197
CONEC:124 197
CONEC:125 197
CONEC:126 197
CONEC:127 197
CONEC:128 197
CONEC:129 197
CONEC:130 197
CONEC:131 197
CONEC:132 197
CONEC:133 197
CONEC:134 197
CONEC:135 197
CONEC:136 197
CONEC:137 197
CONEC:138 197
CONEC:139 197
CONEC:140 197
CONEC:141 197
CONEC:142 197
CONEC:143 197
CONEC:144 197
CONEC:145 197
CONEC:146 197
CONEC:147 197
CONEC:148 197
CONEC:149 197
CONEC:150 197
CONEC:151 197
CONEC:152 197
CONEC:153 197
CONEC:154 197
CONEC:155 197
CONEC:156 197
CONEC:157 197
CONEC:158 197
CONEC:159 197
CONEC:160 197
CONEC:161 197
CONEC:162 197
CONEC:163 197
CONEC:164 197
CONEC:165 197
CONEC:166 197
CONEC:167 197
CONEC:168 197
CONEC:169 197
CONEC:170 197
CONEC:171 197
CONEC:172 197
CONEC:173 197
CONEC:174 197
CONEC:175 197
CONEC:176 197
CONEC:177 197
CONEC:178 197
CONEC:179 197
CONEC:180 197
CONEC:181 197
CONEC:182 197
CONEC:183 197
CONEC:184 197
CONEC:185 197
CONEC:186 197
CONEC:187 197
CONEC:188 197
CONEC:189 197
CONEC:190 197
CONEC:191 197
CONEC:192 197
CONEC:193 197
CONEC:-1 198
CONEC:0 198
CONEC:1 198
CONEC:2 198
CONEC:3 198
CONEC:4 198
CONEC:5 198
CONEC:6 198
CONEC:7 198
CONEC:8 198
CONEC:9 198
CONEC:10 198
CONEC:11 198
CONEC:12 198
CONEC:13 198
CONEC:14 198
CONEC:15 198
CONEC:16 198
CONEC:17 198
CONEC:18 198
CONEC:19 198
CONEC:20 198
CONEC:21 198
CONEC:22 198
CONEC:23 198
CONEC:24 198
CONEC:25 198
CONEC:26 198
CONEC:27 198
CONEC:28 198
CONEC:29 198
CONEC:30 198
CONEC:31 198
CONEC:32 198
CONEC:33 198
CONEC:34 198
CONEC:35 198
CONEC:36 198
CONEC:37 198
CONEC:38 198
CONEC:39 198
CONEC:40 198
CONEC:41 198
CONEC:42 198
CONEC:43 198
CONEC:44 198
CONEC:45 198
CONEC:46 198
CONEC:47 198
CONEC:48 198
CONEC:49 198
CONEC:50 198
CONEC:51 198
CONEC:52 198
CONEC:53 198
CONEC:54 198
CONEC:55 198
CONEC:56 198
CONEC:57 198
CONEC:58 198
CONEC:59 198
CONEC:60 198
CONEC:61 198
CONEC:62 198
CONEC:63 198
CONEC:64 198
CONEC:65 198
CONEC:66 198
CONEC:67 198
CONEC:68 198
CONEC:69 198
CONEC:70 198
CONEC:71 198
CONEC:72 198
CONEC:73 198
CONEC:74 198
CONEC:75 198
CONEC:76 198
CONEC:77 198
CONEC:78 198
CONEC:79 198
CONEC:80 198
CONEC:81 198
CONEC:82 198
CONEC:83 198
CONEC:84 198
CONEC:85 198
CONEC:86 198
CONEC:87 198
CONEC:88 198
CONEC:89 198
CONEC:90 198
CONEC:91 198
CONEC:92 198
CONEC:93 198
CONEC:94 198
CONEC:95 198
CONEC:96 198
CONEC:97 198
CONEC:98 198
CONEC:99 198
CONEC:100 198
CONEC:101 198
CONEC:102 198
CONEC:103 198
CONEC:104 198
CONEC:105 198
CONEC:106 198
CONEC:107 198
CONEC:108 198
CONEC:109 198
CONEC:110 198
CONEC:111 198
CONEC:112 198
CONEC:113 198
CONEC:114 198
CONEC:115 198
CONEC:116 198
CONEC:117 198
CONEC:118 198
CONEC:119 198
CONEC:120 198
CONEC:121 198
CONEC:122 198
CONEC:123 198
CONEC:124 198
CONEC:125 198
CONEC:126 198
CONEC:127 198
CONEC:128 198
CONEC:129 198
CONEC:130 198
CONEC:131 198
CONEC:132 198
CONEC:133 198
CONEC:134 198
CONEC:135 198
CONEC:136 198
CONEC:137 198
CONEC:138 198
CONEC:139 198
CONEC:140 198
CONEC:141 198
CONEC:142 198
CONEC:143 198
CONEC:144 198
CONEC:145 198
CONEC:146 198
CONEC:147 198
CONEC:148 198
CONEC:149 198
CONEC:150 198
CONEC:151 198
CONEC:152 198
CONEC:153 198
CONEC:154 198
CONEC:155 198
CONEC:156 198
CONEC:157 198
CONEC:158 198
CONEC:159 198
CONEC:160 198
CONEC:161 198
CONEC:162 198
CONEC:163 198
CONEC:164 198
CONEC:165 198
CONEC:166 198
CONEC:167 198
CONEC:168 198
CONEC:169 198
CONEC:170 198
CONEC:171 198
CONEC:172 198
CONEC:173 198
CONEC:174 198
CONEC:175 198
CONEC:176 198
CONEC:177 198
CONEC:178 198
CONEC:179 198
CONEC:180 198
CONEC:181 198
CONEC:182 198
CONEC:183 198
CONEC:184 198
CONEC:185 198
CONEC:186 198
CONEC:187 198
CONEC:188 198
CONEC:189 198
CONEC:190 198
CONEC:191 198
CONEC:192 198
CONEC:193 198
CONEC:-1 199
CONEC:194 199
CONEC:195 199
CONEC:196 199
CONEC:197 199
CONEC:198 199
CONEC:-1 200
CONEC:194 200
CONEC:195 200
CONEC:196 200
CONEC:197 200
CONEC:198 200
INNO:193
INNO:192
INNO:191
INNO:190
INNO:189
INNO:188
INNO:187
INNO:186
INNO:185
INNO:184
INNO:183
INNO:182
INNO:181
INNO:180
INNO:179
INNO:178
INNO:177
INNO:176
INNO:175
INNO:174
INNO:173
INNO:172
INNO:171
INNO:170
INNO:169
INNO:168
INNO:167
INNO:166
INNO:165
INNO:164
INNO:163
INNO:162
INNO:161
INNO:160
INNO:159
INNO:158
INNO:157
INNO:156
INNO:155
INNO:154
INNO:153
INNO:152
INNO:151
INNO:150
INNO:149
INNO:148
INNO:147
INNO:146
INNO:145
INNO:144
INNO:143
INNO:142
INNO:141
INNO:140
INNO:139
INNO:138
INNO:137
INNO:136
INNO:135
INNO:134
INNO:133
INNO:132
INNO:131
INNO:130
INNO:129
INNO:128
INNO:127
INNO:126
INNO:125
INNO:124
INNO:123
INNO:122
INNO:121
INNO:120
INNO:119
INNO:118
INNO:117
INNO:116
INNO:115
INNO:114
INNO:113
INNO:112
INNO:111
INNO:110
INNO:109
INNO:108
INNO:107
INNO:106
INNO:105
INNO:104
INNO:103
INNO:102
INNO:101
INNO:100
INNO:99
INNO:98
INNO:97
INNO:96
INNO:95
INNO:94
INNO:93
INNO:92
INNO:91
INNO:90
INNO:89
INNO:88
INNO:87
INNO:86
INNO:85
INNO:84
INNO:83
INNO:82
INNO:81
INNO:80
INNO:79
INNO:78
INNO:77
INNO:76
INNO:75
INNO:74
INNO:73
INNO:72
INNO:71
INNO:70
INNO:69
INNO:68
INNO:67
INNO:66
INNO:65
INNO:64
INNO:63
INNO:62
INNO:61
INNO:60
INNO:59
INNO:58
INNO:57
INNO:56
INNO:55
INNO:54
INNO:53
INNO:52
INNO:51
INNO:50
INNO:49
INNO:48
INNO:47
INNO:46
INNO:45
INNO:44
INNO:43
INNO:42
INNO:41
INNO:40
INNO:39
INNO:38
INNO:37
INNO:36
INNO:35
INNO:34
INNO:33
INNO:32
INNO:31
INNO:30
INNO:29
INNO:28
INNO:27
INNO:26
INNO:25
INNO:24
INNO:23
INNO:22
INNO:21
INNO:20
INNO:19
INNO:18
INNO:17
INNO:16
INNO:15
INNO:14
INNO:13
INNO:12
INNO:11
INNO:10
INNO:9
INNO:8
INNO:7
INNO:6
INNO:5
INNO:4
INNO:3
INNO:2
INNO:1
INNO:0
OUTNO:199
OUTNO:200
ENI:5.38226882582 0.241484336616
ENI:127.150807194 0.766520574414
ENI:1.40320899322 0.163933793932
ENI:35.4537218106 0.807282703632
ENI:18.1980503347 0.766361493713
ENI:0.978873541541 0.171645508924
ENI:1.13618672113 0.164133755398
ENI:232.857868984 0.737334549945
ENI:1.01550760678 0.829064171192
ENI:7.96015798273 0.759815993108
ENI:1.04104258875 0.831419138892
ENI:15.0311953954 0.23912023872
ENI:16.0928316429 0.207196926645
ENI:7.87162748529 0.805092286718
ENI:1.00776205529 0.169603659975
ENI:29.7436117741 0.85
ENI:19.9785139425 0.85
ENI:28.8832609962 0.15
ENI:23.0004311999 0.15
ENI:1.98457364132 0.165217591298
ENI:15.0955865543 0.85
ENI:3.71467609218 0.849818558507
ENI:0.856802826721 0.164406019442
ENI:0.865685170545 0.155232189189
ENI:29.917364185 0.85
ENI:10.133560029 0.85
ENI:14.1351117288 0.15
ENI:7.31925598975 0.15
ENI:89.3019569467 0.15
ENI:1.23602882731 0.15
ENI:1.88087769107 0.15
ENI:1.03473402993 0.815304690842
ENI:3.55487037455 0.714192567361
ENI:0.352903664862 0.849491040721
ENI:4.21662177209 0.156137054749
ENI:10.3257754269 0.16089043925
ENI:9.50565216998 0.720562491513
ENI:0.883121175299 0.15
ENI:0.594858105543 0.15
ENI:0.633844545449 0.775861322815
ENI:0.493141841955 0.85
ENI:4.72797790153 0.85
ENI:5.08227934244 0.159668596742
ENI:2.33944933305 0.15
ENI:20.6378879871 0.15
ENI:1.609775219 0.15
ENI:33.7643866113 0.85
ENI:0.924766439401 0.15
ENI:1.9500630951 0.15
ENI:1.06632921895 0.765416723433
ENI:2.68946480687 0.725362205351
ENI:0.150054120821 0.85
ENI:0.750751366805 0.15
ENI:2.47805797606 0.15
ENI:7.41468283073 0.693993575673
ENI:0.521671732495 0.15
ENI:52.0951041112 0.15
ENI:33.7690455308 0.15
ENI:4.69417402689 0.85
ENI:0.196779918935 0.85
ENI:0.679032318763 0.15
ENI:2.7249155894 0.740944369323
ENI:0.309617179042 0.85
ENI:0.668529343471 0.15
ENI:1.64833317257 0.246996413776
ENI:28.4363006586 0.334703335937
ENI:1.15055807097 0.85
ENI:2.35115672132 0.277363300137
ENI:2.9171910568 0.285838747635
ENI:0.372722134578 0.211890792482
ENI:2.04663582178 0.802495129318
ENI:5.93143605823 0.809873278673
ENI:9.32452220872 0.275516715583
ENI:1.39771495624 0.654788033668
ENI:0.425345514702 0.15
ENI:2.31522505508 0.85
ENI:5.54885896058 0.85
ENI:5.45514401382 0.325556127691
ENI:0.26400192911 0.85
ENI:1.31119355772 0.15
ENI:43.3125814521 0.392700518419
ENI:2.1912903912 0.85
ENI:2.75213055107 0.15
ENI:0.175 0.15
ENI:0.175 0.15
ENI:0.35 0.15
ENI:0.7 0.15
ENI:0.35 0.15
ENI:0.1 0.15
ENI:0.7 0.15
ENI:0.14 0.15
ENI:0.233333333333 0.15
ENI:0.04375 0.15
ENI:0.35 0.15
ENI:0.35 0.15
ENI:0.7 0.15
ENI:0.35 0.15
ENI:0.00853658536585 0.15
ENI:0.07 0.15
ENI:0.00843373493976 0.15
ENI:0.04375 0.15
ENI:0.0318181818182 0.15
ENI:0.116666666667 0.15
ENI:0.00636363636364 0.15
ENI:0.175 0.15
ENI:0.021875 0.15
ENI:0.025 0.15
ENI:0.0134615384615 0.15
ENI:0.175 0.15
ENI:0.1 0.15
ENI:0.07 0.15
ENI:0.07 0.15
ENI:0.07 0.15
ENI:0.116666666667 0.15
ENI:0.14 0.15
ENI:0.14 0.15
ENI:0.0102941176471 0.15
ENI:0.0466666666667 0.15
ENI:0.028 0.15
ENI:0.175 0.15
ENI:0.00875 0.15
ENI:0.0538461538462 0.15
ENI:0.0466666666667 0.15
ENI:0.116666666667 0.15
ENI:0.0777777777778 0.15
ENI:0.35 0.15
ENI:0.14 0.15
ENI:0.0875 0.15
ENI:0.0241379310345 0.15
ENI:0.0304347826087 0.15
ENI:0.00804597701149 0.15
ENI:0.1 0.15
ENI:0.14 0.15
ENI:0.0583333333333 0.15
ENI:0.14 0.15
ENI:0.35 0.15
ENI:0.233333333333 0.15
ENI:0.233333333333 0.15
ENI:0.0583333333333 0.15
ENI:0.0875 0.15
ENI:0.05 0.15
ENI:0.175 0.15
ENI:0.0233333333333 0.15
ENI:0.1 0.15
ENI:0.175 0.15
ENI:0.35 0.15
ENI:0.0194444444444 0.15
ENI:0.0388888888889 0.15
ENI:0.00714285714286 0.15
ENI:0.0225806451613 0.15
ENI:0.0368421052632 0.15
ENI:0.0636363636364 0.15
ENI:0.175 0.15
ENI:0.14 0.15
ENI:0.14 0.15
ENI:0.7 0.15
ENI:0.0875 0.15
ENI:0.14 0.15
ENI:0.35 0.15
ENI:0.116666666667 0.15
ENI:0.175 0.15
ENI:0.0538461538462 0.15
ENI:0.233333333333 0.15
ENI:0.175 0.15
ENI:0.07 0.15
ENI:0.0583333333333 0.15
ENI:0.0179487179487 0.15
ENI:0.05 0.15
ENI:0.116666666667 0.15
ENI:0.1 0.15
ENI:0.35 0.15
ENI:0.0318181818182 0.15
ENI:0.116666666667 0.15
ENI:0.175 0.15
ENI:0.116666666667 0.15
ENI:0.14 0.15
ENI:0.233333333333 0.15
ENI:0.35 0.15
ENI:0.35 0.15
ENI:0.7 0.15
ENI:0.0184210526316 0.15
ENI:0.14 0.15
ENI:0.0137254901961 0.15
ENI:0.14 0.15
ENI:0.0875 0.15
ENI:0.0291666666667 0.15
ENI:0.175 0.15
ENI:0.0636363636364 0.15
ENI:0.116666666667 0.15
ENI:0.0127272727273 0.15
ENI:0.116666666667 0.15
ENI:0.0777777777778 0.15
ENI:0.233333333333 0.15
ENI:0.0155555555556 0.15
DEO:1.42857142857 -0.214285714286
DEO:1.42857142857 -0.214285714286
