# Supplementary material for: AutoGrow4: an open-source genetic algorithm for de novo drug design and lead optimization
Source: J Cheminform. 2020 Apr 17;12:25. doi: 10.1186/s13321-020-00429-4 (PMC7165399; doi:10.1186/s13321-020-00429-4)
Supplement: Supplementary file 1 — Additional file 1. The Additional file includes detailed descriptions of the AutoGrow 3.1.3 and AutoGrow4 parameters used in the benchmark and PARP-1 runs. It also includes Figures S1, S2, and S3, referenced in the text. [file 13321_2020_429_MOESM1_ESM.zip › autogrow4-4.0.0/autogrow/docking/scoring/nn_score_exe/nnscore1/networks/top_24_networks/6.net]

WEIGHTS:3.99420981871
WEIGHTS:50.4309482892
WEIGHTS:20.3954862452
WEIGHTS:-39.6106832659
WEIGHTS:-100.0
WEIGHTS:100.0
WEIGHTS:19.3766258908
WEIGHTS:-15.7854639091
WEIGHTS:-99.9151731746
WEIGHTS:7.08995913
WEIGHTS:-74.8756972252
WEIGHTS:-37.8126103614
WEIGHTS:-68.4141505229
WEIGHTS:-8.22249279197
WEIGHTS:-36.0436339394
WEIGHTS:-46.0248055094
WEIGHTS:-25.4804310431
WEIGHTS:1.46471164083
WEIGHTS:49.9003307348
WEIGHTS:-83.678502581
WEIGHTS:21.4363734512
WEIGHTS:-32.0039140944
WEIGHTS:-10.2609684697
WEIGHTS:-19.8227859801
WEIGHTS:-16.2359531096
WEIGHTS:-41.7987616915
WEIGHTS:-22.3043875014
WEIGHTS:-53.5026764164
WEIGHTS:-23.4339188882
WEIGHTS:59.7581064716
WEIGHTS:-25.7618989449
WEIGHTS:-74.6007350521
WEIGHTS:-14.1560980321
WEIGHTS:-50.7358492449
WEIGHTS:-95.9478773231
WEIGHTS:82.7067218801
WEIGHTS:39.2982092406
WEIGHTS:-74.8524545814
WEIGHTS:-5.72212709192
WEIGHTS:-5.07960080775
WEIGHTS:17.9002383807
WEIGHTS:-2.86922778054
WEIGHTS:55.1338775036
WEIGHTS:1.53555337095
WEIGHTS:24.2330407124
WEIGHTS:-46.0914957388
WEIGHTS:9.51635069724
WEIGHTS:-9.81694244376
WEIGHTS:-6.60179718376
WEIGHTS:82.7576044383
WEIGHTS:31.2115016499
WEIGHTS:-10.8591127067
WEIGHTS:-62.134021881
WEIGHTS:-34.6422583628
WEIGHTS:37.7051226084
WEIGHTS:-32.7174003187
WEIGHTS:-64.7393450215
WEIGHTS:-55.8089662791
WEIGHTS:-59.8856213927
WEIGHTS:-30.3759495252
WEIGHTS:-36.2141846347
WEIGHTS:-53.9623326472
WEIGHTS:-27.251719485
WEIGHTS:56.7374445737
WEIGHTS:-9.98848803211
WEIGHTS:-11.6424000518
WEIGHTS:30.7351589108
WEIGHTS:-9.3740804704
WEIGHTS:-47.3076466622
WEIGHTS:-1.23511731523
WEIGHTS:100.0
WEIGHTS:16.7828031008
WEIGHTS:85.2577492474
WEIGHTS:3.60176850527
WEIGHTS:-57.8820286837
WEIGHTS:-31.2204483797
WEIGHTS:51.156757926
WEIGHTS:-29.5766775539
WEIGHTS:-57.8538443581
WEIGHTS:33.8706333962
WEIGHTS:-4.17566163484
WEIGHTS:-45.9984813211
WEIGHTS:1.00661114423
WEIGHTS:-11.2505154188
WEIGHTS:-24.3088278106
WEIGHTS:33.0615820665
WEIGHTS:-62.8999645292
WEIGHTS:25.1859114076
WEIGHTS:-57.0589437314
WEIGHTS:-19.435332306
WEIGHTS:-8.74049192056
WEIGHTS:12.6831877089
WEIGHTS:100.0
WEIGHTS:36.0770683024
WEIGHTS:-94.7398422247
WEIGHTS:-54.9717479762
WEIGHTS:-10.5773717491
WEIGHTS:-45.4230750838
WEIGHTS:-56.7441195227
WEIGHTS:-21.7270395743
WEIGHTS:43.936711079
WEIGHTS:34.4113959356
WEIGHTS:-41.6233518244
WEIGHTS:-5.45307569499
WEIGHTS:-33.5052308392
WEIGHTS:-31.4108897923
WEIGHTS:-22.6472314107
WEIGHTS:-55.8082815148
WEIGHTS:-6.39685168734
WEIGHTS:-26.2472285849
WEIGHTS:31.695788933
WEIGHTS:-50.2004444831
WEIGHTS:37.4222539397
WEIGHTS:6.72497295753
WEIGHTS:-10.5940002406
WEIGHTS:71.2303923989
WEIGHTS:-3.26263608005
WEIGHTS:-54.5329460325
WEIGHTS:-15.3489805799
WEIGHTS:3.28933667914
WEIGHTS:17.1178977155
WEIGHTS:13.1331323265
WEIGHTS:-32.7886778622
WEIGHTS:-4.76073729224
WEIGHTS:-83.2631049702
WEIGHTS:90.6125877109
WEIGHTS:-21.4847805385
WEIGHTS:60.6042544824
WEIGHTS:11.5558457237
WEIGHTS:26.3032525512
WEIGHTS:-22.3198051601
WEIGHTS:-34.3668978545
WEIGHTS:4.84700244326
WEIGHTS:5.42299240276
WEIGHTS:-87.7418654673
WEIGHTS:10.902336384
WEIGHTS:5.35462624155
WEIGHTS:77.8879442943
WEIGHTS:-22.7448137146
WEIGHTS:-97.0416510743
WEIGHTS:-49.6107072381
WEIGHTS:33.2547342534
WEIGHTS:-54.4448830787
WEIGHTS:100.0
WEIGHTS:9.41525877263
WEIGHTS:-23.1595729756
WEIGHTS:92.1468744248
WEIGHTS:19.8893615073
WEIGHTS:5.8907880914
WEIGHTS:68.3599599089
WEIGHTS:-17.4966350034
WEIGHTS:-1.87782920503
WEIGHTS:100.0
WEIGHTS:0.76084750802
WEIGHTS:2.25815125018
WEIGHTS:6.11289401627
WEIGHTS:81.9567043268
WEIGHTS:7.98891797787
WEIGHTS:-45.9126590244
WEIGHTS:-11.9727201835
WEIGHTS:-23.9820829797
WEIGHTS:-17.4635380668
WEIGHTS:-17.1465874113
WEIGHTS:59.2995328103
WEIGHTS:16.4013050512
WEIGHTS:22.0680385375
WEIGHTS:-10.7304791234
WEIGHTS:-95.4897391516
WEIGHTS:-19.9348523391
WEIGHTS:13.8984199517
WEIGHTS:6.06444130103
WEIGHTS:27.423088317
WEIGHTS:36.6030081586
WEIGHTS:18.3735417536
WEIGHTS:12.3483275634
WEIGHTS:22.4283941151
WEIGHTS:-39.8988681208
WEIGHTS:-15.0531530125
WEIGHTS:7.23714639672
WEIGHTS:5.9767273752
WEIGHTS:100.0
WEIGHTS:13.6742365783
WEIGHTS:100.0
WEIGHTS:57.4273535524
WEIGHTS:10.739996532
WEIGHTS:20.0642901839
WEIGHTS:54.665320551
WEIGHTS:3.82051116857
WEIGHTS:-100.0
WEIGHTS:42.2220906784
WEIGHTS:-5.09031344407
WEIGHTS:-16.2777760092
WEIGHTS:50.0337247628
WEIGHTS:5.68060864596
WEIGHTS:34.2468518154
WEIGHTS:1.0489096846
WEIGHTS:30.3301144921
WEIGHTS:-12.7483195864
WEIGHTS:0.229549715733
WEIGHTS:49.4066171654
WEIGHTS:0.0746688469809
WEIGHTS:-27.3347734572
WEIGHTS:31.5997102683
WEIGHTS:-2.07506109073
WEIGHTS:-8.90101214441
WEIGHTS:-6.78155354125
WEIGHTS:10.3583519019
WEIGHTS:-72.9962036211
WEIGHTS:9.47761559191
WEIGHTS:-30.5038919605
WEIGHTS:-4.55996322463
WEIGHTS:-17.5999897626
WEIGHTS:-12.8020678694
WEIGHTS:-15.3161523427
WEIGHTS:9.20363395778
WEIGHTS:-0.854241092849
WEIGHTS:1.26753714479
WEIGHTS:4.03322181447
WEIGHTS:9.26028868375
WEIGHTS:-4.29833389201
WEIGHTS:24.7598788721
WEIGHTS:-7.80537420885
WEIGHTS:-18.4278310119
WEIGHTS:1.40423291804
WEIGHTS:10.134075394
WEIGHTS:-55.6547959424
WEIGHTS:41.5044537996
WEIGHTS:-33.697564022
WEIGHTS:-100.0
WEIGHTS:-11.3378789688
WEIGHTS:-13.429369323
WEIGHTS:19.0540231702
WEIGHTS:-22.9452165755
WEIGHTS:-4.54958725079
WEIGHTS:-20.2640496939
WEIGHTS:-1.6158341337
WEIGHTS:1.80011826679
WEIGHTS:30.1601353309
WEIGHTS:-11.8497443945
WEIGHTS:-4.40683071169
WEIGHTS:-10.097503102
WEIGHTS:-72.6317566484
WEIGHTS:53.0114165454
WEIGHTS:-52.4917575063
WEIGHTS:-6.9111645421
WEIGHTS:18.233207009
WEIGHTS:0.453835788141
WEIGHTS:38.472807497
WEIGHTS:1.99889385352
WEIGHTS:2.48009196803
WEIGHTS:8.80280993802
WEIGHTS:9.13139364648
WEIGHTS:-0.927892810491
WEIGHTS:-1.15249695818
WEIGHTS:-0.885710932449
WEIGHTS:2.01291841704
WEIGHTS:-20.8724474406
WEIGHTS:2.93375159609
WEIGHTS:-22.4934336082
WEIGHTS:16.2942461197
WEIGHTS:39.0361372904
WEIGHTS:-29.6835711985
WEIGHTS:-1.20179760767
WEIGHTS:-18.0656066667
WEIGHTS:-12.2098967417
WEIGHTS:23.8019549219
WEIGHTS:-21.9105089245
WEIGHTS:41.3332174356
WEIGHTS:0.0429369626563
WEIGHTS:27.1759693912
WEIGHTS:1.08235329364
WEIGHTS:-16.5267305596
WEIGHTS:11.6957740481
WEIGHTS:-6.16901684212
WEIGHTS:-7.56387646774
WEIGHTS:-4.80678499554
WEIGHTS:-12.4596128466
WEIGHTS:-19.7463685277
WEIGHTS:-18.8439992813
WEIGHTS:0.19535182085
WEIGHTS:-2.36535414407
WEIGHTS:-24.9616969602
WEIGHTS:24.2537030356
WEIGHTS:5.85418915019
WEIGHTS:56.2647705531
WEIGHTS:-1.6450780364
WEIGHTS:-52.2656211138
WEIGHTS:-4.505166178
WEIGHTS:7.38910682856
WEIGHTS:-55.6459680656
WEIGHTS:-40.5161388989
WEIGHTS:-2.56685054688
WEIGHTS:-49.4643583302
WEIGHTS:-11.8245636819
WEIGHTS:1.68470741505
WEIGHTS:-18.8551556078
WEIGHTS:-17.3021323954
WEIGHTS:20.1343129693
WEIGHTS:13.334419011
WEIGHTS:-45.4336923677
WEIGHTS:-1.75513665142
WEIGHTS:6.22270938645
WEIGHTS:4.48739741148
WEIGHTS:-10.2175756585
WEIGHTS:-0.267088530488
WEIGHTS:-2.2006350451
WEIGHTS:-37.6500915476
WEIGHTS:-3.01346269287
WEIGHTS:1.45471818529
WEIGHTS:0.138976104051
WEIGHTS:-16.3856779033
WEIGHTS:-1.54859423203
WEIGHTS:-12.3383838377
WEIGHTS:1.38787450204
WEIGHTS:-1.5231654085
WEIGHTS:7.3737188278
WEIGHTS:0.465098462468
WEIGHTS:23.5140332703
WEIGHTS:1.47175777905
WEIGHTS:5.82001449752
WEIGHTS:-13.3089399846
WEIGHTS:1.08106894524
WEIGHTS:-7.5282673738
WEIGHTS:-1.46706317571
WEIGHTS:-5.14142064454
WEIGHTS:80.4171905296
WEIGHTS:-10.5615309302
WEIGHTS:1.44673780462
WEIGHTS:0.743585450637
WEIGHTS:26.109058867
WEIGHTS:1.186495961
WEIGHTS:0.960544960685
WEIGHTS:-10.0986588974
WEIGHTS:1.56176944207
WEIGHTS:-25.1502824272
WEIGHTS:-1.88592485111
WEIGHTS:-13.9697038174
WEIGHTS:25.1637178512
WEIGHTS:4.45883800179
WEIGHTS:1.00297624912
WEIGHTS:4.83981285783
WEIGHTS:-3.3129055821
WEIGHTS:11.4380160192
WEIGHTS:0.958919713823
WEIGHTS:11.2503140954
WEIGHTS:1.79644476555
WEIGHTS:-6.27199940204
WEIGHTS:13.1121137531
WEIGHTS:0.474838188424
WEIGHTS:0.752626820493
WEIGHTS:0.941320261069
WEIGHTS:4.15441080014
WEIGHTS:26.0013677865
WEIGHTS:-18.2063770445
WEIGHTS:11.335176252
WEIGHTS:13.6486049735
WEIGHTS:11.4373786206
WEIGHTS:24.2662322465
WEIGHTS:26.2405070782
WEIGHTS:-2.41131235556
WEIGHTS:-21.2224052221
WEIGHTS:-10.9544985746
WEIGHTS:4.47112944808
WEIGHTS:-39.6393760823
WEIGHTS:0.488197775002
WEIGHTS:1.00527526431
WEIGHTS:6.17960154085
WEIGHTS:0.841977155955
WEIGHTS:1.85524560314
WEIGHTS:-0.45514618898
WEIGHTS:52.2685627895
WEIGHTS:-7.43614880494
WEIGHTS:-3.16795239987
WEIGHTS:0.915429653788
WEIGHTS:1.05476162631
WEIGHTS:8.77113166348
WEIGHTS:3.42938605878
WEIGHTS:-2.18780194708
WEIGHTS:-3.94677757256
WEIGHTS:-1.25367088217
WEIGHTS:-2.33071282082
WEIGHTS:-7.38481323971
WEIGHTS:0.91383619466
WEIGHTS:-25.6021991138
WEIGHTS:2.49709280693
WEIGHTS:-0.665627796759
WEIGHTS:1.24711304134
WEIGHTS:22.7476169693
WEIGHTS:1.04843809414
WEIGHTS:-34.9727403597
WEIGHTS:-0.357555337838
WEIGHTS:0.565746308587
WEIGHTS:-1.25608739341
WEIGHTS:-0.597094386784
WEIGHTS:0.495971619742
WEIGHTS:0.288715402661
WEIGHTS:-0.326156018614
WEIGHTS:0.218451091939
WEIGHTS:-0.761097871482
WEIGHTS:0.471480307897
WEIGHTS:-0.453623355064
WEIGHTS:-1.02199186172
WEIGHTS:0.158992622754
WEIGHTS:-0.806309627568
WEIGHTS:-1.19384242263
WEIGHTS:-0.113827592693
WEIGHTS:-0.533325458017
WEIGHTS:-0.543882986187
WEIGHTS:-0.621800923027
WEIGHTS:-0.307749511634
WEIGHTS:-1.10149332558
WEIGHTS:-0.551973652841
WEIGHTS:0.393460313587
WEIGHTS:1.56688042831
WEIGHTS:-0.384829703905
WEIGHTS:-0.707112599416
WEIGHTS:-0.48011930561
WEIGHTS:0.424005161264
WEIGHTS:1.48689304008
WEIGHTS:-0.53967929352
WEIGHTS:-0.352438915837
WEIGHTS:-0.710154887686
WEIGHTS:-0.697736835977
WEIGHTS:-0.409884657972
WEIGHTS:-0.443114233733
WEIGHTS:-0.539713202084
WEIGHTS:-0.610672525292
WEIGHTS:-0.516917574814
WEIGHTS:-0.323065108454
WEIGHTS:-0.640319794546
WEIGHTS:-0.628275428225
WEIGHTS:-0.437257980761
WEIGHTS:-0.309651674453
WEIGHTS:-0.937571779992
WEIGHTS:-0.387460123065
WEIGHTS:0.229945485302
WEIGHTS:1.24519000357
WEIGHTS:-0.822577745446
WEIGHTS:0.615607759886
WEIGHTS:-0.416546993978
WEIGHTS:-0.616682243518
WEIGHTS:-0.723916469581
WEIGHTS:1.21328404194
WEIGHTS:-0.443944045832
WEIGHTS:-0.689381853844
WEIGHTS:-0.505076416509
WEIGHTS:-0.466537091116
WEIGHTS:-0.756310526023
WEIGHTS:-0.483957910209
WEIGHTS:-0.644332444262
WEIGHTS:-0.492284079267
WEIGHTS:-1.01900666885
WEIGHTS:-0.726608404245
WEIGHTS:-0.11149251946
WEIGHTS:0.862671957151
WEIGHTS:-0.528990145497
WEIGHTS:0.0856661504835
WEIGHTS:-0.639386582883
WEIGHTS:-0.601558078691
WEIGHTS:-0.663970682596
WEIGHTS:-0.868877369736
WEIGHTS:-0.805929969259
WEIGHTS:-0.724553825471
WEIGHTS:-0.590024678037
WEIGHTS:0.939772275239
WEIGHTS:-0.536023062793
WEIGHTS:-0.703538177218
WEIGHTS:-0.93580579464
WEIGHTS:-0.975037880963
WEIGHTS:-0.584141797323
WEIGHTS:-0.757464306189
WEIGHTS:-0.608513278791
WEIGHTS:-0.637195577863
WEIGHTS:-0.71321681191
WEIGHTS:-1.08849709447
WEIGHTS:-0.433303160607
WEIGHTS:-0.688215319348
WEIGHTS:-0.863993545311
WEIGHTS:-0.788112527699
WEIGHTS:-1.13010523094
WEIGHTS:-0.516431761222
WEIGHTS:-0.963440178738
WEIGHTS:-0.502575124971
WEIGHTS:-0.506383713936
WEIGHTS:-0.791944189347
WEIGHTS:-1.23035891354
WEIGHTS:-0.787877702526
WEIGHTS:-1.31540063807
WEIGHTS:-0.528002371036
WEIGHTS:-0.295413310132
WEIGHTS:-0.6407539593
WEIGHTS:-0.456620189899
WEIGHTS:1.56261102289
WEIGHTS:-0.437120959468
WEIGHTS:-0.391963389426
WEIGHTS:-0.512439003282
WEIGHTS:-0.221687069756
WEIGHTS:-0.620491045772
WEIGHTS:-0.579661076869
WEIGHTS:-0.592505567681
WEIGHTS:-0.85456527717
WEIGHTS:-1.11311703912
WEIGHTS:-0.342015840648
WEIGHTS:-0.409611134666
WEIGHTS:-0.542389153289
WEIGHTS:-0.480675106227
WEIGHTS:-0.543275169859
WEIGHTS:-0.881542122333
WEIGHTS:-0.428412399153
WEIGHTS:-0.819470956634
WEIGHTS:1.00243087815
WEIGHTS:-0.500759089588
WEIGHTS:-0.891719536501
WEIGHTS:-0.713740808025
WEIGHTS:-0.828922154313
WEIGHTS:1.04599232453
WEIGHTS:-0.515812400782
WEIGHTS:-0.459282722868
WEIGHTS:-0.632124517598
WEIGHTS:-0.565255102605
WEIGHTS:-0.626960119293
WEIGHTS:-0.653986345354
WEIGHTS:-0.651475537034
WEIGHTS:-0.409671048259
WEIGHTS:-0.380361227873
WEIGHTS:-0.493030862935
WEIGHTS:-0.641922633148
WEIGHTS:-0.723638519289
WEIGHTS:-0.4454588361
WEIGHTS:-0.333509279804
WEIGHTS:-0.624307433156
WEIGHTS:-0.439883740077
WEIGHTS:0.135073552763
WEIGHTS:-1.08782723156
WEIGHTS:-0.620134386769
WEIGHTS:-0.88023481258
WEIGHTS:-0.439318327226
WEIGHTS:-0.70150577446
WEIGHTS:-0.420432922724
WEIGHTS:0.951250372531
WEIGHTS:-0.521785147794
WEIGHTS:-0.764318051917
WEIGHTS:-0.412871300808
WEIGHTS:-0.659119496361
WEIGHTS:-0.383543621912
WEIGHTS:-0.664965903682
WEIGHTS:-0.720909293394
WEIGHTS:-0.562237908844
WEIGHTS:-0.371396168759
WEIGHTS:-0.731020448661
WEIGHTS:-0.166515007092
WEIGHTS:-1.13419194945
WEIGHTS:-0.421720719329
WEIGHTS:-0.616330230336
WEIGHTS:-0.461259753354
WEIGHTS:-0.578189951631
WEIGHTS:-0.623502723587
WEIGHTS:-0.834603651008
WEIGHTS:-0.751015998724
WEIGHTS:-0.326737609856
WEIGHTS:-0.440825568153
WEIGHTS:1.1082179032
WEIGHTS:-0.779653254292
WEIGHTS:-0.414444972648
WEIGHTS:-0.330711252377
WEIGHTS:-0.311965861241
WEIGHTS:-0.807113060559
WEIGHTS:-0.543870707034
WEIGHTS:-0.526230326205
WEIGHTS:-0.336817339605
WEIGHTS:-0.737917146001
WEIGHTS:-0.444845628996
WEIGHTS:-0.621724337805
WEIGHTS:-0.570166659404
WEIGHTS:-0.581547838074
WEIGHTS:-0.441665007643
WEIGHTS:-0.380559664476
WEIGHTS:-0.673417313203
WEIGHTS:-0.561308176653
WEIGHTS:-0.76046538482
WEIGHTS:-0.373545499251
WEIGHTS:-0.333372164791
WEIGHTS:-0.499999126595
WEIGHTS:-0.342778864767
WEIGHTS:-0.601911814679
WEIGHTS:0.594423354788
WEIGHTS:43.9031042638
WEIGHTS:-0.424091674939
WEIGHTS:-63.8847102061
WEIGHTS:-47.9872101693
WEIGHTS:22.0606638714
WEIGHTS:-18.9627645886
WEIGHTS:33.7558956318
WEIGHTS:45.2373010987
WEIGHTS:-54.9751849877
WEIGHTS:-8.5180263457
WEIGHTS:2.78331090766
WEIGHTS:-32.9098736768
WEIGHTS:29.8097952493
WEIGHTS:35.170227788
WEIGHTS:14.466757819
WEIGHTS:7.7888556128
WEIGHTS:3.71357036251
WEIGHTS:-16.1360563234
WEIGHTS:55.1511123983
WEIGHTS:-77.0559505588
WEIGHTS:-49.5290581079
WEIGHTS:33.6302981286
WEIGHTS:-31.5007804958
WEIGHTS:59.9066017953
WEIGHTS:43.1393352187
WEIGHTS:100.0
WEIGHTS:-62.9346087193
WEIGHTS:12.122806389
WEIGHTS:49.4150942134
WEIGHTS:34.8722987003
WEIGHTS:20.5370424561
WEIGHTS:30.202935916
WEIGHTS:20.5055933215
WEIGHTS:37.127876643
WEIGHTS:4.58864140605
WEIGHTS:-39.9182214948
WEIGHTS:51.0528407875
WEIGHTS:71.7451345319
WEIGHTS:46.691619108
WEIGHTS:-0.902192094345
WEIGHTS:9.5501129104
WEIGHTS:-21.0085874607
WEIGHTS:86.1792036093
WEIGHTS:71.3247796828
WEIGHTS:-100.0
WEIGHTS:34.0508093406
WEIGHTS:-21.7421336961
WEIGHTS:9.22587516167
WEIGHTS:-21.5987959576
WEIGHTS:2.66345228461
WEIGHTS:5.9278580428
WEIGHTS:-72.7323910224
WEIGHTS:-1.05197847734
WEIGHTS:-100.0
WEIGHTS:78.3576732139
WEIGHTS:58.6940207001
WEIGHTS:-38.4528825773
WEIGHTS:38.5251092428
WEIGHTS:-24.9514025493
WEIGHTS:-11.392691206
WEIGHTS:42.2600114858
WEIGHTS:100.0
WEIGHTS:1.09163877717
WEIGHTS:23.9318492898
WEIGHTS:2.17319546945
WEIGHTS:6.25548209522
WEIGHTS:32.0203681547
WEIGHTS:-25.4213521818
WEIGHTS:18.9727112854
WEIGHTS:-1.64214250273
WEIGHTS:-54.6713703977
WEIGHTS:-39.9647164581
WEIGHTS:18.4082738146
WEIGHTS:-43.9939405573
WEIGHTS:16.4165676691
WEIGHTS:-37.4651659449
WEIGHTS:-42.1754516511
WEIGHTS:21.8043068752
WEIGHTS:12.3043274046
WEIGHTS:17.0814587073
WEIGHTS:16.1848304893
WEIGHTS:29.9192423763
WEIGHTS:21.8990864449
WEIGHTS:-17.3574065839
WEIGHTS:-100.0
WEIGHTS:90.3953468681
WEIGHTS:9.76963754893
WEIGHTS:2.8030413902
WEIGHTS:-82.4044141688
WEIGHTS:-9.27160903223
WEIGHTS:52.5834373157
WEIGHTS:18.3696140241
WEIGHTS:-14.8626926694
WEIGHTS:-15.9094244036
WEIGHTS:25.031627916
WEIGHTS:17.7422581522
WEIGHTS:54.7148729281
WEIGHTS:31.4309309778
WEIGHTS:9.14802188074
WEIGHTS:45.1752741641
WEIGHTS:15.1899982111
WEIGHTS:30.0285011919
WEIGHTS:18.1051983729
WEIGHTS:4.14736049686
WEIGHTS:-37.7892957339
WEIGHTS:-24.7031285199
WEIGHTS:38.9402572261
WEIGHTS:17.1049417413
WEIGHTS:-23.5603961528
WEIGHTS:-9.37213600994
WEIGHTS:16.7887967221
WEIGHTS:11.7517106928
WEIGHTS:1.16175004939
WEIGHTS:-0.474083002225
WEIGHTS:-50.264631382
WEIGHTS:-4.04376028751
WEIGHTS:100.0
WEIGHTS:-9.44618527815
WEIGHTS:24.6051150674
WEIGHTS:-19.1224660412
WEIGHTS:-1.42981023575
WEIGHTS:-54.5051084179
WEIGHTS:-53.2931536337
WEIGHTS:-36.3883422325
WEIGHTS:-36.224710305
WEIGHTS:2.79424050859
WEIGHTS:-55.5719570168
WEIGHTS:0.171433734703
WEIGHTS:-7.87118378987
WEIGHTS:-15.7815539255
WEIGHTS:-74.8441876737
WEIGHTS:1.53912434139
WEIGHTS:2.10736303028
WEIGHTS:-100.0
WEIGHTS:5.50839579328
WEIGHTS:1.40472590882
WEIGHTS:-30.9251667647
WEIGHTS:11.3997588628
WEIGHTS:0.859962395693
WEIGHTS:-67.6069907756
WEIGHTS:-100.0
WEIGHTS:92.7151850878
WEIGHTS:-29.7423316863
WEIGHTS:17.5028218542
WEIGHTS:-32.6624467307
WEIGHTS:-15.9848499201
WEIGHTS:27.7629309375
WEIGHTS:0.891708127221
WEIGHTS:46.4798173699
WEIGHTS:-24.8983359522
WEIGHTS:-10.6745223545
WEIGHTS:86.5907484268
WEIGHTS:-0.264457153198
WEIGHTS:2.69244011919
WEIGHTS:0.632655855281
WEIGHTS:4.60382432525
WEIGHTS:-49.0976525649
WEIGHTS:0.689300590579
WEIGHTS:15.2747458321
WEIGHTS:-9.87662382182
WEIGHTS:-5.68581712535
WEIGHTS:20.0281664436
WEIGHTS:-6.4465638669
WEIGHTS:77.8733507209
WEIGHTS:-4.32652861465
WEIGHTS:-8.87222732791
WEIGHTS:33.5094065673
WEIGHTS:100.0
WEIGHTS:-1.17101451723
WEIGHTS:0.990598528472
WEIGHTS:34.0801212089
WEIGHTS:-3.85613409147
WEIGHTS:6.27217850111
WEIGHTS:2.39690622275
WEIGHTS:33.6024142112
WEIGHTS:8.85729489221
WEIGHTS:15.267795605
WEIGHTS:1.41524058184
WEIGHTS:1.11711950335
WEIGHTS:8.23087304997
WEIGHTS:20.3277941208
WEIGHTS:97.6961367397
WEIGHTS:-36.3714090323
WEIGHTS:-3.35021463487
WEIGHTS:16.3420981327
WEIGHTS:-20.4888076373
WEIGHTS:1.88414100865
WEIGHTS:-42.2196212833
WEIGHTS:-11.2556401376
WEIGHTS:-3.77457670593
WEIGHTS:-0.322730540246
WEIGHTS:52.7139647212
WEIGHTS:0.873143682966
WEIGHTS:2.41539556167
WEIGHTS:-2.18108723607
WEIGHTS:-65.774018712
WEIGHTS:9.58659062734
WEIGHTS:-70.9029673837
WEIGHTS:-25.8617447468
WEIGHTS:28.1783462264
WEIGHTS:-1.85904558464
WEIGHTS:-4.62010990579
WEIGHTS:-66.7744232093
WEIGHTS:-47.331907424
WEIGHTS:-29.2690019451
WEIGHTS:15.5040975723
WEIGHTS:-70.4687060661
WEIGHTS:19.4497153601
WEIGHTS:-28.4290145507
WEIGHTS:-25.8200443649
WEIGHTS:-25.6369634861
WEIGHTS:-21.6993337942
WEIGHTS:-1.27473933028
WEIGHTS:23.5213823614
WEIGHTS:-23.4671950772
WEIGHTS:-3.91353309341
WEIGHTS:20.4689692878
WEIGHTS:-13.8686289158
WEIGHTS:11.5508229518
WEIGHTS:-2.66072887409
WEIGHTS:-8.60299301663
WEIGHTS:-23.1652534055
WEIGHTS:6.00339631818
WEIGHTS:-31.6456147526
WEIGHTS:58.9900523996
WEIGHTS:34.6520304288
WEIGHTS:-29.684618707
WEIGHTS:29.8601439634
WEIGHTS:-23.4064413453
WEIGHTS:-26.057751563
WEIGHTS:-11.6490520615
WEIGHTS:-33.3864080845
WEIGHTS:13.4552082383
WEIGHTS:19.2821918285
WEIGHTS:-16.7743421911
WEIGHTS:-17.7341368853
WEIGHTS:-20.9752134346
WEIGHTS:37.3247700591
WEIGHTS:-23.3642713012
WEIGHTS:87.1142712581
WEIGHTS:5.40545542241
WEIGHTS:-12.3288676153
WEIGHTS:21.0406650358
WEIGHTS:-23.8576850538
WEIGHTS:3.18419665089
WEIGHTS:-39.2536725602
WEIGHTS:0.406437353815
WEIGHTS:-29.1042689832
WEIGHTS:-13.9186568994
WEIGHTS:-30.1325569088
WEIGHTS:28.1916411001
WEIGHTS:8.64037086491
WEIGHTS:-44.9890277214
WEIGHTS:3.34662843334
WEIGHTS:47.7946421992
WEIGHTS:9.6224392182
WEIGHTS:13.5939623234
WEIGHTS:-33.8860629182
WEIGHTS:14.8946834585
WEIGHTS:1.86080377718
WEIGHTS:15.0891090118
WEIGHTS:-10.2445202004
WEIGHTS:89.9660522311
WEIGHTS:6.44563757235
WEIGHTS:-20.9567817353
WEIGHTS:-54.6555804829
WEIGHTS:-52.8080604682
WEIGHTS:-37.173882268
WEIGHTS:46.110219056
WEIGHTS:-13.6762171669
WEIGHTS:15.8030562858
WEIGHTS:11.9522119525
WEIGHTS:65.269025505
WEIGHTS:-11.336028674
WEIGHTS:-15.3866878372
WEIGHTS:1.83936910777
WEIGHTS:-26.7267395577
WEIGHTS:69.6504516633
WEIGHTS:10.1619453982
WEIGHTS:35.3484389216
WEIGHTS:-7.61312567069
WEIGHTS:10.8300555933
WEIGHTS:29.1001489697
WEIGHTS:-13.1420559787
WEIGHTS:-26.4865688333
WEIGHTS:92.9783483952
WEIGHTS:8.44019202648
WEIGHTS:-7.38993653001
WEIGHTS:6.06953530989
WEIGHTS:25.0514412477
WEIGHTS:12.7105453237
WEIGHTS:20.4625790187
WEIGHTS:17.4290732945
WEIGHTS:-17.7984918456
WEIGHTS:-19.166442474
WEIGHTS:-18.8567276683
WEIGHTS:-100.0
WEIGHTS:-20.4570434123
WEIGHTS:-1.24944276456
WEIGHTS:5.3672464428
WEIGHTS:24.0609078809
WEIGHTS:-29.3568252534
WEIGHTS:-11.5833837025
WEIGHTS:-11.0832723642
WEIGHTS:17.9101402426
WEIGHTS:51.7808862121
WEIGHTS:-23.0010065179
WEIGHTS:-5.62161591916
WEIGHTS:69.1091489641
WEIGHTS:-7.11669945514
WEIGHTS:9.16572201894
WEIGHTS:21.8613997419
WEIGHTS:-3.31613256817
WEIGHTS:-1.19371797264
WEIGHTS:11.3204239459
WEIGHTS:3.77755747165
WEIGHTS:10.5393623055
WEIGHTS:-5.43716097908
WEIGHTS:-11.956510615
WEIGHTS:-59.2886810831
WEIGHTS:16.5821291957
WEIGHTS:-38.6280051135
WEIGHTS:-2.49291167852
WEIGHTS:14.1355748788
WEIGHTS:7.44553786701
WEIGHTS:-22.5187810964
WEIGHTS:-2.54294562828
WEIGHTS:-2.82886969685
WEIGHTS:24.307615724
WEIGHTS:5.87978675991
WEIGHTS:-9.17016266098
WEIGHTS:-15.8836229211
WEIGHTS:-19.0856242782
WEIGHTS:29.4026623042
WEIGHTS:29.9676079336
WEIGHTS:-30.3894406059
WEIGHTS:38.5887785035
WEIGHTS:32.2973567761
WEIGHTS:-0.330417806805
WEIGHTS:9.77203234766
WEIGHTS:-20.88945365
WEIGHTS:-25.3188568165
WEIGHTS:-1.81422475447
WEIGHTS:-24.7669561452
WEIGHTS:-27.3611402648
WEIGHTS:-18.6085886497
WEIGHTS:7.62817550297
WEIGHTS:-6.77962726893
WEIGHTS:-3.76259922272
WEIGHTS:-3.1467554819
WEIGHTS:-34.3957922617
WEIGHTS:-57.9881212228
WEIGHTS:9.96301227308
WEIGHTS:54.5521707005
WEIGHTS:-18.0755507027
WEIGHTS:-13.9614149979
WEIGHTS:26.0092008831
WEIGHTS:-4.54158258099
WEIGHTS:19.957278989
WEIGHTS:-69.7156990421
WEIGHTS:-3.24059910713
WEIGHTS:32.102497982
WEIGHTS:78.0378421543
WEIGHTS:13.2072505071
WEIGHTS:-2.33413229983
WEIGHTS:8.22150082313
WEIGHTS:10.7855203034
WEIGHTS:-1.71383583144
WEIGHTS:20.5867778478
WEIGHTS:-5.33165560171
WEIGHTS:36.1427726897
WEIGHTS:7.66239850778
WEIGHTS:-2.41503519473
WEIGHTS:-2.81183719645
WEIGHTS:-99.9760426724
WEIGHTS:-4.50236130951
WEIGHTS:-23.3810198857
WEIGHTS:23.6447765885
WEIGHTS:4.39611899546
WEIGHTS:8.34881714694
WEIGHTS:-13.9985489351
WEIGHTS:-3.01916151255
WEIGHTS:-8.84109804546
WEIGHTS:-44.4783790001
WEIGHTS:1.32700110154
WEIGHTS:20.4036604924
WEIGHTS:-13.3361986145
WEIGHTS:-4.41850616304
WEIGHTS:-14.5123785089
WEIGHTS:-1.77649853005
WEIGHTS:-2.57416891584
WEIGHTS:-100.0
WEIGHTS:-0.266750784797
WEIGHTS:3.36079010129
WEIGHTS:-3.24647088635
WEIGHTS:1.77770760571
WEIGHTS:2.57286944976
WEIGHTS:100.0
WEIGHTS:-0.446265428282
WEIGHTS:-3.3606677632
WEIGHTS:3.24750897042
CONEC:-1 194
CONEC:0 194
CONEC:1 194
CONEC:2 194
CONEC:3 194
CONEC:4 194
CONEC:5 194
CONEC:6 194
CONEC:7 194
CONEC:8 194
CONEC:9 194
CONEC:10 194
CONEC:11 194
CONEC:12 194
CONEC:13 194
CONEC:14 194
CONEC:15 194
CONEC:16 194
CONEC:17 194
CONEC:18 194
CONEC:19 194
CONEC:20 194
CONEC:21 194
CONEC:22 194
CONEC:23 194
CONEC:24 194
CONEC:25 194
CONEC:26 194
CONEC:27 194
CONEC:28 194
CONEC:29 194
CONEC:30 194
CONEC:31 194
CONEC:32 194
CONEC:33 194
CONEC:34 194
CONEC:35 194
CONEC:36 194
CONEC:37 194
CONEC:38 194
CONEC:39 194
CONEC:40 194
CONEC:41 194
CONEC:42 194
CONEC:43 194
CONEC:44 194
CONEC:45 194
CONEC:46 194
CONEC:47 194
CONEC:48 194
CONEC:49 194
CONEC:50 194
CONEC:51 194
CONEC:52 194
CONEC:53 194
CONEC:54 194
CONEC:55 194
CONEC:56 194
CONEC:57 194
CONEC:58 194
CONEC:59 194
CONEC:60 194
CONEC:61 194
CONEC:62 194
CONEC:63 194
CONEC:64 194
CONEC:65 194
CONEC:66 194
CONEC:67 194
CONEC:68 194
CONEC:69 194
CONEC:70 194
CONEC:71 194
CONEC:72 194
CONEC:73 194
CONEC:74 194
CONEC:75 194
CONEC:76 194
CONEC:77 194
CONEC:78 194
CONEC:79 194
CONEC:80 194
CONEC:81 194
CONEC:82 194
CONEC:83 194
CONEC:84 194
CONEC:85 194
CONEC:86 194
CONEC:87 194
CONEC:88 194
CONEC:89 194
CONEC:90 194
CONEC:91 194
CONEC:92 194
CONEC:93 194
CONEC:94 194
CONEC:95 194
CONEC:96 194
CONEC:97 194
CONEC:98 194
CONEC:99 194
CONEC:100 194
CONEC:101 194
CONEC:102 194
CONEC:103 194
CONEC:104 194
CONEC:105 194
CONEC:106 194
CONEC:107 194
CONEC:108 194
CONEC:109 194
CONEC:110 194
CONEC:111 194
CONEC:112 194
CONEC:113 194
CONEC:114 194
CONEC:115 194
CONEC:116 194
CONEC:117 194
CONEC:118 194
CONEC:119 194
CONEC:120 194
CONEC:121 194
CONEC:122 194
CONEC:123 194
CONEC:124 194
CONEC:125 194
CONEC:126 194
CONEC:127 194
CONEC:128 194
CONEC:129 194
CONEC:130 194
CONEC:131 194
CONEC:132 194
CONEC:133 194
CONEC:134 194
CONEC:135 194
CONEC:136 194
CONEC:137 194
CONEC:138 194
CONEC:139 194
CONEC:140 194
CONEC:141 194
CONEC:142 194
CONEC:143 194
CONEC:144 194
CONEC:145 194
CONEC:146 194
CONEC:147 194
CONEC:148 194
CONEC:149 194
CONEC:150 194
CONEC:151 194
CONEC:152 194
CONEC:153 194
CONEC:154 194
CONEC:155 194
CONEC:156 194
CONEC:157 194
CONEC:158 194
CONEC:159 194
CONEC:160 194
CONEC:161 194
CONEC:162 194
CONEC:163 194
CONEC:164 194
CONEC:165 194
CONEC:166 194
CONEC:167 194
CONEC:168 194
CONEC:169 194
CONEC:170 194
CONEC:171 194
CONEC:172 194
CONEC:173 194
CONEC:174 194
CONEC:175 194
CONEC:176 194
CONEC:177 194
CONEC:178 194
CONEC:179 194
CONEC:180 194
CONEC:181 194
CONEC:182 194
CONEC:183 194
CONEC:184 194
CONEC:185 194
CONEC:186 194
CONEC:187 194
CONEC:188 194
CONEC:189 194
CONEC:190 194
CONEC:191 194
CONEC:192 194
CONEC:193 194
CONEC:-1 195
CONEC:0 195
CONEC:1 195
CONEC:2 195
CONEC:3 195
CONEC:4 195
CONEC:5 195
CONEC:6 195
CONEC:7 195
CONEC:8 195
CONEC:9 195
CONEC:10 195
CONEC:11 195
CONEC:12 195
CONEC:13 195
CONEC:14 195
CONEC:15 195
CONEC:16 195
CONEC:17 195
CONEC:18 195
CONEC:19 195
CONEC:20 195
CONEC:21 195
CONEC:22 195
CONEC:23 195
CONEC:24 195
CONEC:25 195
CONEC:26 195
CONEC:27 195
CONEC:28 195
CONEC:29 195
CONEC:30 195
CONEC:31 195
CONEC:32 195
CONEC:33 195
CONEC:34 195
CONEC:35 195
CONEC:36 195
CONEC:37 195
CONEC:38 195
CONEC:39 195
CONEC:40 195
CONEC:41 195
CONEC:42 195
CONEC:43 195
CONEC:44 195
CONEC:45 195
CONEC:46 195
CONEC:47 195
CONEC:48 195
CONEC:49 195
CONEC:50 195
CONEC:51 195
CONEC:52 195
CONEC:53 195
CONEC:54 195
CONEC:55 195
CONEC:56 195
CONEC:57 195
CONEC:58 195
CONEC:59 195
CONEC:60 195
CONEC:61 195
CONEC:62 195
CONEC:63 195
CONEC:64 195
CONEC:65 195
CONEC:66 195
CONEC:67 195
CONEC:68 195
CONEC:69 195
CONEC:70 195
CONEC:71 195
CONEC:72 195
CONEC:73 195
CONEC:74 195
CONEC:75 195
CONEC:76 195
CONEC:77 195
CONEC:78 195
CONEC:79 195
CONEC:80 195
CONEC:81 195
CONEC:82 195
CONEC:83 195
CONEC:84 195
CONEC:85 195
CONEC:86 195
CONEC:87 195
CONEC:88 195
CONEC:89 195
CONEC:90 195
CONEC:91 195
CONEC:92 195
CONEC:93 195
CONEC:94 195
CONEC:95 195
CONEC:96 195
CONEC:97 195
CONEC:98 195
CONEC:99 195
CONEC:100 195
CONEC:101 195
CONEC:102 195
CONEC:103 195
CONEC:104 195
CONEC:105 195
CONEC:106 195
CONEC:107 195
CONEC:108 195
CONEC:109 195
CONEC:110 195
CONEC:111 195
CONEC:112 195
CONEC:113 195
CONEC:114 195
CONEC:115 195
CONEC:116 195
CONEC:117 195
CONEC:118 195
CONEC:119 195
CONEC:120 195
CONEC:121 195
CONEC:122 195
CONEC:123 195
CONEC:124 195
CONEC:125 195
CONEC:126 195
CONEC:127 195
CONEC:128 195
CONEC:129 195
CONEC:130 195
CONEC:131 195
CONEC:132 195
CONEC:133 195
CONEC:134 195
CONEC:135 195
CONEC:136 195
CONEC:137 195
CONEC:138 195
CONEC:139 195
CONEC:140 195
CONEC:141 195
CONEC:142 195
CONEC:143 195
CONEC:144 195
CONEC:145 195
CONEC:146 195
CONEC:147 195
CONEC:148 195
CONEC:149 195
CONEC:150 195
CONEC:151 195
CONEC:152 195
CONEC:153 195
CONEC:154 195
CONEC:155 195
CONEC:156 195
CONEC:157 195
CONEC:158 195
CONEC:159 195
CONEC:160 195
CONEC:161 195
CONEC:162 195
CONEC:163 195
CONEC:164 195
CONEC:165 195
CONEC:166 195
CONEC:167 195
CONEC:168 195
CONEC:169 195
CONEC:170 195
CONEC:171 195
CONEC:172 195
CONEC:173 195
CONEC:174 195
CONEC:175 195
CONEC:176 195
CONEC:177 195
CONEC:178 195
CONEC:179 195
CONEC:180 195
CONEC:181 195
CONEC:182 195
CONEC:183 195
CONEC:184 195
CONEC:185 195
CONEC:186 195
CONEC:187 195
CONEC:188 195
CONEC:189 195
CONEC:190 195
CONEC:191 195
CONEC:192 195
CONEC:193 195
CONEC:-1 196
CONEC:0 196
CONEC:1 196
CONEC:2 196
CONEC:3 196
CONEC:4 196
CONEC:5 196
CONEC:6 196
CONEC:7 196
CONEC:8 196
CONEC:9 196
CONEC:10 196
CONEC:11 196
CONEC:12 196
CONEC:13 196
CONEC:14 196
CONEC:15 196
CONEC:16 196
CONEC:17 196
CONEC:18 196
CONEC:19 196
CONEC:20 196
CONEC:21 196
CONEC:22 196
CONEC:23 196
CONEC:24 196
CONEC:25 196
CONEC:26 196
CONEC:27 196
CONEC:28 196
CONEC:29 196
CONEC:30 196
CONEC:31 196
CONEC:32 196
CONEC:33 196
CONEC:34 196
CONEC:35 196
CONEC:36 196
CONEC:37 196
CONEC:38 196
CONEC:39 196
CONEC:40 196
CONEC:41 196
CONEC:42 196
CONEC:43 196
CONEC:44 196
CONEC:45 196
CONEC:46 196
CONEC:47 196
CONEC:48 196
CONEC:49 196
CONEC:50 196
CONEC:51 196
CONEC:52 196
CONEC:53 196
CONEC:54 196
CONEC:55 196
CONEC:56 196
CONEC:57 196
CONEC:58 196
CONEC:59 196
CONEC:60 196
CONEC:61 196
CONEC:62 196
CONEC:63 196
CONEC:64 196
CONEC:65 196
CONEC:66 196
CONEC:67 196
CONEC:68 196
CONEC:69 196
CONEC:70 196
CONEC:71 196
CONEC:72 196
CONEC:73 196
CONEC:74 196
CONEC:75 196
CONEC:76 196
CONEC:77 196
CONEC:78 196
CONEC:79 196
CONEC:80 196
CONEC:81 196
CONEC:82 196
CONEC:83 196
CONEC:84 196
CONEC:85 196
CONEC:86 196
CONEC:87 196
CONEC:88 196
CONEC:89 196
CONEC:90 196
CONEC:91 196
CONEC:92 196
CONEC:93 196
CONEC:94 196
CONEC:95 196
CONEC:96 196
CONEC:97 196
CONEC:98 196
CONEC:99 196
CONEC:100 196
CONEC:101 196
CONEC:102 196
CONEC:103 196
CONEC:104 196
CONEC:105 196
CONEC:106 196
CONEC:107 196
CONEC:108 196
CONEC:109 196
CONEC:110 196
CONEC:111 196
CONEC:112 196
CONEC:113 196
CONEC:114 196
CONEC:115 196
CONEC:116 196
CONEC:117 196
CONEC:118 196
CONEC:119 196
CONEC:120 196
CONEC:121 196
CONEC:122 196
CONEC:123 196
CONEC:124 196
CONEC:125 196
CONEC:126 196
CONEC:127 196
CONEC:128 196
CONEC:129 196
CONEC:130 196
CONEC:131 196
CONEC:132 196
CONEC:133 196
CONEC:134 196
CONEC:135 196
CONEC:136 196
CONEC:137 196
CONEC:138 196
CONEC:139 196
CONEC:140 196
CONEC:141 196
CONEC:142 196
CONEC:143 196
CONEC:144 196
CONEC:145 196
CONEC:146 196
CONEC:147 196
CONEC:148 196
CONEC:149 196
CONEC:150 196
CONEC:151 196
CONEC:152 196
CONEC:153 196
CONEC:154 196
CONEC:155 196
CONEC:156 196
CONEC:157 196
CONEC:158 196
CONEC:159 196
CONEC:160 196
CONEC:161 196
CONEC:162 196
CONEC:163 196
CONEC:164 196
CONEC:165 196
CONEC:166 196
CONEC:167 196
CONEC:168 196
CONEC:169 196
CONEC:170 196
CONEC:171 196
CONEC:172 196
CONEC:173 196
CONEC:174 196
CONEC:175 196
CONEC:176 196
CONEC:177 196
CONEC:178 196
CONEC:179 196
CONEC:180 196
CONEC:181 196
CONEC:182 196
CONEC:183 196
CONEC:184 196
CONEC:185 196
CONEC:186 196
CONEC:187 196
CONEC:188 196
CONEC:189 196
CONEC:190 196
CONEC:191 196
CONEC:192 196
CONEC:193 196
CONEC:-1 197
CONEC:0 197
CONEC:1 197
CONEC:2 197
CONEC:3 197
CONEC:4 197
CONEC:5 197
CONEC:6 197
CONEC:7 197
CONEC:8 197
CONEC:9 197
CONEC:10 197
CONEC:11 197
CONEC:12 197
CONEC:13 197
CONEC:14 197
CONEC:15 197
CONEC:16 197
CONEC:17 197
CONEC:18 197
CONEC:19 197
CONEC:20 197
CONEC:21 197
CONEC:22 197
CONEC:23 197
CONEC:24 197
CONEC:25 197
CONEC:26 197
CONEC:27 197
CONEC:28 197
CONEC:29 197
CONEC:30 197
CONEC:31 197
CONEC:32 197
CONEC:33 197
CONEC:34 197
CONEC:35 197
CONEC:36 197
CONEC:37 197
CONEC:38 197
CONEC:39 197
CONEC:40 197
CONEC:41 197
CONEC:42 197
CONEC:43 197
CONEC:44 197
CONEC:45 197
CONEC:46 197
CONEC:47 197
CONEC:48 197
CONEC:49 197
CONEC:50 197
CONEC:51 197
CONEC:52 197
CONEC:53 197
CONEC:54 197
CONEC:55 197
CONEC:56 197
CONEC:57 197
CONEC:58 197
CONEC:59 197
CONEC:60 197
CONEC:61 197
CONEC:62 197
CONEC:63 197
CONEC:64 197
CONEC:65 197
CONEC:66 197
CONEC:67 197
CONEC:68 197
CONEC:69 197
CONEC:70 197
CONEC:71 197
CONEC:72 197
CONEC:73 197
CONEC:74 197
CONEC:75 197
CONEC:76 197
CONEC:77 197
CONEC:78 197
CONEC:79 197
CONEC:80 197
CONEC:81 197
CONEC:82 197
CONEC:83 197
CONEC:84 197
CONEC:85 197
CONEC:86 197
CONEC:87 197
CONEC:88 197
CONEC:89 197
CONEC:90 197
CONEC:91 197
CONEC:92 197
CONEC:93 197
CONEC:94 197
CONEC:95 197
CONEC:96 197
CONEC:97 197
CONEC:98 197
CONEC:99 197
CONEC:100 197
CONEC:101 197
CONEC:102 197
CONEC:103 197
CONEC:104 197
CONEC:105 197
CONEC:106 197
CONEC:107 197
CONEC:108 197
CONEC:109 197
CONEC:110 197
CONEC:111 197
CONEC:112 197
CONEC:113 197
CONEC:114 197
CONEC:115 197
CONEC:116 197
CONEC:117 197
CONEC:118 197
CONEC:119 197
CONEC:120 197
CONEC:121 197
CONEC:122 197
CONEC:123 197
CONEC:124 197
CONEC:125 197
CONEC:126 197
CONEC:127 197
CONEC:128 197
CONEC:129 197
CONEC:130 197
CONEC:131 197
CONEC:132 197
CONEC:133 197
CONEC:134 197
CONEC:135 197
CONEC:136 197
CONEC:137 197
CONEC:138 197
CONEC:139 197
CONEC:140 197
CONEC:141 197
CONEC:142 197
CONEC:143 197
CONEC:144 197
CONEC:145 197
CONEC:146 197
CONEC:147 197
CONEC:148 197
CONEC:149 197
CONEC:150 197
CONEC:151 197
CONEC:152 197
CONEC:153 197
CONEC:154 197
CONEC:155 197
CONEC:156 197
CONEC:157 197
CONEC:158 197
CONEC:159 197
CONEC:160 197
CONEC:161 197
CONEC:162 197
CONEC:163 197
CONEC:164 197
CONEC:165 197
CONEC:166 197
CONEC:167 197
CONEC:168 197
CONEC:169 197
CONEC:170 197
CONEC:171 197
CONEC:172 197
CONEC:173 197
CONEC:174 197
CONEC:175 197
CONEC:176 197
CONEC:177 197
CONEC:178 197
CONEC:179 197
CONEC:180 197
CONEC:181 197
CONEC:182 197
CONEC:183 197
CONEC:184 197
CONEC:185 197
CONEC:186 197
CONEC:187 197
CONEC:188 197
CONEC:189 197
CONEC:190 197
CONEC:191 197
CONEC:192 197
CONEC:193 197
CONEC:-1 198
CONEC:0 198
CONEC:1 198
CONEC:2 198
CONEC:3 198
CONEC:4 198
CONEC:5 198
CONEC:6 198
CONEC:7 198
CONEC:8 198
CONEC:9 198
CONEC:10 198
CONEC:11 198
CONEC:12 198
CONEC:13 198
CONEC:14 198
CONEC:15 198
CONEC:16 198
CONEC:17 198
CONEC:18 198
CONEC:19 198
CONEC:20 198
CONEC:21 198
CONEC:22 198
CONEC:23 198
CONEC:24 198
CONEC:25 198
CONEC:26 198
CONEC:27 198
CONEC:28 198
CONEC:29 198
CONEC:30 198
CONEC:31 198
CONEC:32 198
CONEC:33 198
CONEC:34 198
CONEC:35 198
CONEC:36 198
CONEC:37 198
CONEC:38 198
CONEC:39 198
CONEC:40 198
CONEC:41 198
CONEC:42 198
CONEC:43 198
CONEC:44 198
CONEC:45 198
CONEC:46 198
CONEC:47 198
CONEC:48 198
CONEC:49 198
CONEC:50 198
CONEC:51 198
CONEC:52 198
CONEC:53 198
CONEC:54 198
CONEC:55 198
CONEC:56 198
CONEC:57 198
CONEC:58 198
CONEC:59 198
CONEC:60 198
CONEC:61 198
CONEC:62 198
CONEC:63 198
CONEC:64 198
CONEC:65 198
CONEC:66 198
CONEC:67 198
CONEC:68 198
CONEC:69 198
CONEC:70 198
CONEC:71 198
CONEC:72 198
CONEC:73 198
CONEC:74 198
CONEC:75 198
CONEC:76 198
CONEC:77 198
CONEC:78 198
CONEC:79 198
CONEC:80 198
CONEC:81 198
CONEC:82 198
CONEC:83 198
CONEC:84 198
CONEC:85 198
CONEC:86 198
CONEC:87 198
CONEC:88 198
CONEC:89 198
CONEC:90 198
CONEC:91 198
CONEC:92 198
CONEC:93 198
CONEC:94 198
CONEC:95 198
CONEC:96 198
CONEC:97 198
CONEC:98 198
CONEC:99 198
CONEC:100 198
CONEC:101 198
CONEC:102 198
CONEC:103 198
CONEC:104 198
CONEC:105 198
CONEC:106 198
CONEC:107 198
CONEC:108 198
CONEC:109 198
CONEC:110 198
CONEC:111 198
CONEC:112 198
CONEC:113 198
CONEC:114 198
CONEC:115 198
CONEC:116 198
CONEC:117 198
CONEC:118 198
CONEC:119 198
CONEC:120 198
CONEC:121 198
CONEC:122 198
CONEC:123 198
CONEC:124 198
CONEC:125 198
CONEC:126 198
CONEC:127 198
CONEC:128 198
CONEC:129 198
CONEC:130 198
CONEC:131 198
CONEC:132 198
CONEC:133 198
CONEC:134 198
CONEC:135 198
CONEC:136 198
CONEC:137 198
CONEC:138 198
CONEC:139 198
CONEC:140 198
CONEC:141 198
CONEC:142 198
CONEC:143 198
CONEC:144 198
CONEC:145 198
CONEC:146 198
CONEC:147 198
CONEC:148 198
CONEC:149 198
CONEC:150 198
CONEC:151 198
CONEC:152 198
CONEC:153 198
CONEC:154 198
CONEC:155 198
CONEC:156 198
CONEC:157 198
CONEC:158 198
CONEC:159 198
CONEC:160 198
CONEC:161 198
CONEC:162 198
CONEC:163 198
CONEC:164 198
CONEC:165 198
CONEC:166 198
CONEC:167 198
CONEC:168 198
CONEC:169 198
CONEC:170 198
CONEC:171 198
CONEC:172 198
CONEC:173 198
CONEC:174 198
CONEC:175 198
CONEC:176 198
CONEC:177 198
CONEC:178 198
CONEC:179 198
CONEC:180 198
CONEC:181 198
CONEC:182 198
CONEC:183 198
CONEC:184 198
CONEC:185 198
CONEC:186 198
CONEC:187 198
CONEC:188 198
CONEC:189 198
CONEC:190 198
CONEC:191 198
CONEC:192 198
CONEC:193 198
CONEC:-1 199
CONEC:194 199
CONEC:195 199
CONEC:196 199
CONEC:197 199
CONEC:198 199
CONEC:-1 200
CONEC:194 200
CONEC:195 200
CONEC:196 200
CONEC:197 200
CONEC:198 200
INNO:193
INNO:192
INNO:191
INNO:190
INNO:189
INNO:188
INNO:187
INNO:186
INNO:185
INNO:184
INNO:183
INNO:182
INNO:181
INNO:180
INNO:179
INNO:178
INNO:177
INNO:176
INNO:175
INNO:174
INNO:173
INNO:172
INNO:171
INNO:170
INNO:169
INNO:168
INNO:167
INNO:166
INNO:165
INNO:164
INNO:163
INNO:162
INNO:161
INNO:160
INNO:159
INNO:158
INNO:157
INNO:156
INNO:155
INNO:154
INNO:153
INNO:152
INNO:151
INNO:150
INNO:149
INNO:148
INNO:147
INNO:146
INNO:145
INNO:144
INNO:143
INNO:142
INNO:141
INNO:140
INNO:139
INNO:138
INNO:137
INNO:136
INNO:135
INNO:134
INNO:133
INNO:132
INNO:131
INNO:130
INNO:129
INNO:128
INNO:127
INNO:126
INNO:125
INNO:124
INNO:123
INNO:122
INNO:121
INNO:120
INNO:119
INNO:118
INNO:117
INNO:116
INNO:115
INNO:114
INNO:113
INNO:112
INNO:111
INNO:110
INNO:109
INNO:108
INNO:107
INNO:106
INNO:105
INNO:104
INNO:103
INNO:102
INNO:101
INNO:100
INNO:99
INNO:98
INNO:97
INNO:96
INNO:95
INNO:94
INNO:93
INNO:92
INNO:91
INNO:90
INNO:89
INNO:88
INNO:87
INNO:86
INNO:85
INNO:84
INNO:83
INNO:82
INNO:81
INNO:80
INNO:79
INNO:78
INNO:77
INNO:76
INNO:75
INNO:74
INNO:73
INNO:72
INNO:71
INNO:70
INNO:69
INNO:68
INNO:67
INNO:66
INNO:65
INNO:64
INNO:63
INNO:62
INNO:61
INNO:60
INNO:59
INNO:58
INNO:57
INNO:56
INNO:55
INNO:54
INNO:53
INNO:52
INNO:51
INNO:50
INNO:49
INNO:48
INNO:47
INNO:46
INNO:45
INNO:44
INNO:43
INNO:42
INNO:41
INNO:40
INNO:39
INNO:38
INNO:37
INNO:36
INNO:35
INNO:34
INNO:33
INNO:32
INNO:31
INNO:30
INNO:29
INNO:28
INNO:27
INNO:26
INNO:25
INNO:24
INNO:23
INNO:22
INNO:21
INNO:20
INNO:19
INNO:18
INNO:17
INNO:16
INNO:15
INNO:14
INNO:13
INNO:12
INNO:11
INNO:10
INNO:9
INNO:8
INNO:7
INNO:6
INNO:5
INNO:4
INNO:3
INNO:2
INNO:1
INNO:0
OUTNO:199
OUTNO:200
ENI:5.38226882582 0.241484336616
ENI:127.150807194 0.766520574414
ENI:1.40320899322 0.163933793932
ENI:35.4537218106 0.807282703632
ENI:18.1980503347 0.766361493713
ENI:0.978873541541 0.171645508924
ENI:1.13618672113 0.164133755398
ENI:232.857868984 0.737334549945
ENI:1.01550760678 0.829064171192
ENI:7.96015798273 0.759815993108
ENI:1.04104258875 0.831419138892
ENI:15.0311953954 0.23912023872
ENI:16.0928316429 0.207196926645
ENI:7.87162748529 0.805092286718
ENI:1.00776205529 0.169603659975
ENI:29.7436117741 0.85
ENI:19.9785139425 0.85
ENI:28.8832609962 0.15
ENI:23.0004311999 0.15
ENI:1.98457364132 0.165217591298
ENI:15.0955865543 0.85
ENI:3.71467609218 0.849818558507
ENI:0.856802826721 0.164406019442
ENI:0.865685170545 0.155232189189
ENI:29.917364185 0.85
ENI:10.133560029 0.85
ENI:14.1351117288 0.15
ENI:7.31925598975 0.15
ENI:89.3019569467 0.15
ENI:1.23602882731 0.15
ENI:1.88087769107 0.15
ENI:1.03473402993 0.815304690842
ENI:3.55487037455 0.714192567361
ENI:0.352903664862 0.849491040721
ENI:4.21662177209 0.156137054749
ENI:9.49786027371 0.160017249654
ENI:9.50565216998 0.720562491513
ENI:0.883121175299 0.15
ENI:0.626440814803 0.15
ENI:0.633844545449 0.775861322815
ENI:0.581472555652 0.85
ENI:4.72797790153 0.85
ENI:5.08227934244 0.159668596742
ENI:2.33944933305 0.15
ENI:20.6378879871 0.15
ENI:1.609775219 0.15
ENI:33.7643866113 0.85
ENI:0.924766439401 0.15
ENI:1.9500630951 0.15
ENI:1.06632921895 0.765416723433
ENI:2.68946480687 0.725362205351
ENI:0.150054120821 0.85
ENI:0.750751366805 0.15
ENI:2.47805797606 0.15
ENI:7.41468283073 0.693993575673
ENI:0.521671732495 0.15
ENI:52.0951041112 0.15
ENI:33.7690455308 0.15
ENI:4.69417402689 0.85
ENI:0.196779918935 0.85
ENI:0.679032318763 0.15
ENI:2.7249155894 0.740944369323
ENI:0.309617179042 0.85
ENI:0.668529343471 0.15
ENI:1.64833317257 0.246996413776
ENI:28.4363006586 0.334703335937
ENI:1.15055807097 0.85
ENI:2.35115672132 0.277363300137
ENI:2.9171910568 0.285838747635
ENI:0.372722134578 0.211890792482
ENI:2.04663582178 0.802495129318
ENI:5.93143605823 0.809873278673
ENI:9.32452220872 0.275516715583
ENI:1.39771495624 0.654788033668
ENI:0.425345514702 0.15
ENI:2.31522505508 0.85
ENI:5.54885896058 0.85
ENI:5.45514401382 0.325556127691
ENI:0.26400192911 0.85
ENI:1.31119355772 0.15
ENI:43.3125814521 0.392700518419
ENI:2.1912903912 0.85
ENI:2.75213055107 0.15
ENI:0.175 0.15
ENI:0.175 0.15
ENI:0.35 0.15
ENI:0.7 0.15
ENI:0.35 0.15
ENI:0.1 0.15
ENI:0.7 0.15
ENI:0.14 0.15
ENI:0.233333333333 0.15
ENI:0.04375 0.15
ENI:0.35 0.15
ENI:0.35 0.15
ENI:0.7 0.15
ENI:0.35 0.15
ENI:0.00853658536585 0.15
ENI:0.07 0.15
ENI:0.00843373493976 0.15
ENI:0.04375 0.15
ENI:0.0318181818182 0.15
ENI:0.116666666667 0.15
ENI:0.00636363636364 0.15
ENI:0.175 0.15
ENI:0.021875 0.15
ENI:0.025 0.15
ENI:0.0134615384615 0.15
ENI:0.175 0.15
ENI:0.1 0.15
ENI:0.07 0.15
ENI:0.07 0.15
ENI:0.07 0.15
ENI:0.116666666667 0.15
ENI:0.14 0.15
ENI:0.14 0.15
ENI:0.0102941176471 0.15
ENI:0.0466666666667 0.15
ENI:0.028 0.15
ENI:0.175 0.15
ENI:0.00875 0.15
ENI:0.0538461538462 0.15
ENI:0.0466666666667 0.15
ENI:0.116666666667 0.15
ENI:0.0777777777778 0.15
ENI:0.35 0.15
ENI:0.14 0.15
ENI:0.0875 0.15
ENI:0.0241379310345 0.15
ENI:0.0304347826087 0.15
ENI:0.00804597701149 0.15
ENI:0.116666666667 0.15
ENI:0.14 0.15
ENI:0.0583333333333 0.15
ENI:0.14 0.15
ENI:0.35 0.15
ENI:0.233333333333 0.15
ENI:0.35 0.15
ENI:0.0583333333333 0.15
ENI:0.0875 0.15
ENI:0.05 0.15
ENI:0.175 0.15
ENI:0.0233333333333 0.15
ENI:0.1 0.15
ENI:0.175 0.15
ENI:0.35 0.15
ENI:0.0194444444444 0.15
ENI:0.0388888888889 0.15
ENI:0.00714285714286 0.15
ENI:0.0225806451613 0.15
ENI:0.0368421052632 0.15
ENI:0.0636363636364 0.15
ENI:0.175 0.15
ENI:0.14 0.15
ENI:0.14 0.15
ENI:0.7 0.15
ENI:0.0875 0.15
ENI:0.14 0.15
ENI:0.35 0.15
ENI:0.116666666667 0.15
ENI:0.175 0.15
ENI:0.0538461538462 0.15
ENI:0.233333333333 0.15
ENI:0.175 0.15
ENI:0.07 0.15
ENI:0.0583333333333 0.15
ENI:0.0179487179487 0.15
ENI:0.05 0.15
ENI:0.116666666667 0.15
ENI:0.1 0.15
ENI:0.35 0.15
ENI:0.0318181818182 0.15
ENI:0.116666666667 0.15
ENI:0.175 0.15
ENI:0.116666666667 0.15
ENI:0.14 0.15
ENI:0.233333333333 0.15
ENI:0.35 0.15
ENI:0.35 0.15
ENI:0.7 0.15
ENI:0.0184210526316 0.15
ENI:0.14 0.15
ENI:0.0137254901961 0.15
ENI:0.14 0.15
ENI:0.0875 0.15
ENI:0.0291666666667 0.15
ENI:0.175 0.15
ENI:0.0636363636364 0.15
ENI:0.116666666667 0.15
ENI:0.0127272727273 0.15
ENI:0.116666666667 0.15
ENI:0.0777777777778 0.15
ENI:0.233333333333 0.15
ENI:0.0155555555556 0.15
DEO:1.42857142857 -0.214285714286
DEO:1.42857142857 -0.214285714286
