# Supplementary material for: AutoGrow4: an open-source genetic algorithm for de novo drug design and lead optimization
Source: J Cheminform. 2020 Apr 17;12:25. doi: 10.1186/s13321-020-00429-4 (PMC7165399; doi:10.1186/s13321-020-00429-4)
Supplement: Supplementary file 1 — Additional file 1. The Additional file includes detailed descriptions of the AutoGrow 3.1.3 and AutoGrow4 parameters used in the benchmark and PARP-1 runs. It also includes Figures S1, S2, and S3, referenced in the text. [file 13321_2020_429_MOESM1_ESM.zip › autogrow4-4.0.0/autogrow/docking/scoring/nn_score_exe/nnscore1/networks/top_24_networks/7.net]

WEIGHTS:-7.57624054535
WEIGHTS:-19.028304969
WEIGHTS:-19.2828583947
WEIGHTS:11.3293732134
WEIGHTS:30.5923935819
WEIGHTS:-78.0545001418
WEIGHTS:-18.4529743104
WEIGHTS:5.3845275863
WEIGHTS:77.5201619374
WEIGHTS:-29.8283325249
WEIGHTS:72.0326085347
WEIGHTS:-15.2829843963
WEIGHTS:38.2618373205
WEIGHTS:-3.44554728177
WEIGHTS:33.9017048682
WEIGHTS:-10.2237274323
WEIGHTS:66.8242268597
WEIGHTS:32.7163289289
WEIGHTS:-17.7846547474
WEIGHTS:100.0
WEIGHTS:-51.6092703836
WEIGHTS:22.9362320843
WEIGHTS:45.8908632824
WEIGHTS:-5.34840480121
WEIGHTS:21.2357907736
WEIGHTS:46.8635117466
WEIGHTS:20.5950101571
WEIGHTS:-19.4695445311
WEIGHTS:92.0878957112
WEIGHTS:-73.0752609713
WEIGHTS:-2.7339849026
WEIGHTS:97.664000848
WEIGHTS:18.151779738
WEIGHTS:8.18565289549
WEIGHTS:48.2781445391
WEIGHTS:-84.9362451474
WEIGHTS:-40.6863386639
WEIGHTS:50.3115134447
WEIGHTS:-5.11116726402
WEIGHTS:18.5737251784
WEIGHTS:-23.9919482175
WEIGHTS:-7.18105877177
WEIGHTS:-35.6931258093
WEIGHTS:-6.69117407222
WEIGHTS:-54.6041773456
WEIGHTS:-96.941101207
WEIGHTS:-12.5494155729
WEIGHTS:28.7965227317
WEIGHTS:-11.8062803569
WEIGHTS:-11.9932784697
WEIGHTS:21.960231555
WEIGHTS:-1.72568201461
WEIGHTS:40.2678716524
WEIGHTS:-73.4117755977
WEIGHTS:-99.9849491778
WEIGHTS:38.042131277
WEIGHTS:18.1741597603
WEIGHTS:-3.15694843961
WEIGHTS:75.7246425124
WEIGHTS:-1.08240855948
WEIGHTS:-97.3127191707
WEIGHTS:96.1862523093
WEIGHTS:12.1261935224
WEIGHTS:3.7473848734
WEIGHTS:15.2896303183
WEIGHTS:32.2961019853
WEIGHTS:-27.3897379604
WEIGHTS:41.3014696917
WEIGHTS:-33.2805090417
WEIGHTS:10.172217783
WEIGHTS:-74.7202064975
WEIGHTS:7.82944054839
WEIGHTS:-62.6608946319
WEIGHTS:-16.7573808488
WEIGHTS:31.3436649975
WEIGHTS:19.9360831883
WEIGHTS:-52.9493250752
WEIGHTS:64.1912348033
WEIGHTS:36.5986622575
WEIGHTS:-27.4768618636
WEIGHTS:97.2226225643
WEIGHTS:-52.5134742476
WEIGHTS:99.3393290482
WEIGHTS:42.42535268
WEIGHTS:12.6673861241
WEIGHTS:-73.6317733455
WEIGHTS:-17.0893890489
WEIGHTS:9.51740787812
WEIGHTS:76.4967433793
WEIGHTS:11.4895277692
WEIGHTS:-1.29284105768
WEIGHTS:-35.100636008
WEIGHTS:-88.6158688721
WEIGHTS:-40.9388023153
WEIGHTS:68.8373459801
WEIGHTS:50.0327281813
WEIGHTS:3.89999638306
WEIGHTS:27.8643785556
WEIGHTS:-7.13587855371
WEIGHTS:-10.1205875475
WEIGHTS:18.8669067733
WEIGHTS:30.1144744704
WEIGHTS:26.589837514
WEIGHTS:13.8362781403
WEIGHTS:-2.65904218972
WEIGHTS:41.1038718703
WEIGHTS:39.4282466449
WEIGHTS:37.765947029
WEIGHTS:5.74365522475
WEIGHTS:11.8702634056
WEIGHTS:-3.31683819257
WEIGHTS:49.1380412139
WEIGHTS:-20.3385372616
WEIGHTS:-10.688893326
WEIGHTS:-16.2628372565
WEIGHTS:-26.248665909
WEIGHTS:-11.3868825494
WEIGHTS:100.0
WEIGHTS:12.3459010931
WEIGHTS:25.354664995
WEIGHTS:-9.14925101792
WEIGHTS:-16.469992434
WEIGHTS:-25.8663692771
WEIGHTS:-16.0482732501
WEIGHTS:-17.5710804686
WEIGHTS:-100.0
WEIGHTS:59.5369875651
WEIGHTS:-25.5476928206
WEIGHTS:-18.5892298212
WEIGHTS:-23.9671338796
WEIGHTS:-0.542969174312
WEIGHTS:34.139924757
WEIGHTS:-7.00495072314
WEIGHTS:-9.33602345406
WEIGHTS:-49.7917899154
WEIGHTS:-15.744751566
WEIGHTS:-10.6934040555
WEIGHTS:-57.6571011299
WEIGHTS:7.76526350266
WEIGHTS:-11.2089485951
WEIGHTS:16.8182582575
WEIGHTS:33.2591580698
WEIGHTS:88.9866665551
WEIGHTS:-57.2542834347
WEIGHTS:34.4702101538
WEIGHTS:-15.4196077798
WEIGHTS:-13.4578551562
WEIGHTS:-37.3703103973
WEIGHTS:-9.8338289897
WEIGHTS:-40.7787505007
WEIGHTS:94.9736423946
WEIGHTS:14.9483668276
WEIGHTS:-34.2590360001
WEIGHTS:-2.30539602118
WEIGHTS:-6.21472403903
WEIGHTS:-4.39140750731
WEIGHTS:-24.8618662173
WEIGHTS:72.9723954592
WEIGHTS:80.3316162274
WEIGHTS:2.52130582957
WEIGHTS:-3.18430701264
WEIGHTS:9.37909527981
WEIGHTS:11.5645490148
WEIGHTS:-36.5526823103
WEIGHTS:18.6338882225
WEIGHTS:3.14168808518
WEIGHTS:-20.9470701938
WEIGHTS:58.4590940059
WEIGHTS:-1.2609913351
WEIGHTS:-23.9784903267
WEIGHTS:-9.92168670143
WEIGHTS:-19.4428046919
WEIGHTS:-44.36108653
WEIGHTS:-0.222641839402
WEIGHTS:-3.36646884206
WEIGHTS:-21.3728435012
WEIGHTS:-63.3122479907
WEIGHTS:-73.8127016132
WEIGHTS:0.647479360686
WEIGHTS:-12.499072088
WEIGHTS:-100.0
WEIGHTS:12.7934121761
WEIGHTS:100.0
WEIGHTS:39.097310557
WEIGHTS:-7.10312592538
WEIGHTS:10.0260900102
WEIGHTS:-27.7097865989
WEIGHTS:-7.88344271212
WEIGHTS:26.7703422353
WEIGHTS:21.1220978811
WEIGHTS:-6.33952113471
WEIGHTS:13.3889836504
WEIGHTS:8.39525765735
WEIGHTS:36.3814627991
WEIGHTS:-22.4768891316
WEIGHTS:-2.00305701894
WEIGHTS:-0.443204124621
WEIGHTS:-0.530670430839
WEIGHTS:-0.199482131773
WEIGHTS:-0.376664296092
WEIGHTS:-0.403684706521
WEIGHTS:-0.478782321313
WEIGHTS:-0.440160419386
WEIGHTS:-0.286394218648
WEIGHTS:-0.454445340188
WEIGHTS:-0.159921290941
WEIGHTS:-0.456786861217
WEIGHTS:-0.427910202291
WEIGHTS:-0.328938289902
WEIGHTS:-0.426445342602
WEIGHTS:-0.260818344827
WEIGHTS:-0.188278337272
WEIGHTS:-0.219525156181
WEIGHTS:-0.170740493474
WEIGHTS:-0.413248803975
WEIGHTS:-0.482241596592
WEIGHTS:-0.178669709179
WEIGHTS:-0.329969945132
WEIGHTS:-0.341954885113
WEIGHTS:-0.405011656219
WEIGHTS:-0.248680648023
WEIGHTS:-0.205916811799
WEIGHTS:-0.150514828174
WEIGHTS:-0.497123120018
WEIGHTS:-0.282620322295
WEIGHTS:-0.382526613898
WEIGHTS:-0.471410959598
WEIGHTS:-0.37824472673
WEIGHTS:-0.358427702319
WEIGHTS:-0.496988704354
WEIGHTS:-0.220089576132
WEIGHTS:-0.216281238181
WEIGHTS:-0.283320900213
WEIGHTS:-0.301818921769
WEIGHTS:-0.241563445575
WEIGHTS:-0.401405469689
WEIGHTS:-0.369876010504
WEIGHTS:-0.213637529868
WEIGHTS:-0.346054119125
WEIGHTS:-0.340896027959
WEIGHTS:-0.318526283885
WEIGHTS:-0.183043364307
WEIGHTS:-0.598894814797
WEIGHTS:-0.30445097227
WEIGHTS:-0.304001954265
WEIGHTS:-0.381979051399
WEIGHTS:-0.187479353978
WEIGHTS:-0.485602787295
WEIGHTS:-0.406702397238
WEIGHTS:-0.202303284033
WEIGHTS:-0.251916963102
WEIGHTS:-0.137738350441
WEIGHTS:-0.361230252236
WEIGHTS:-0.147468914103
WEIGHTS:-0.16231686445
WEIGHTS:-0.414163797409
WEIGHTS:-0.574905078146
WEIGHTS:-0.294337577617
WEIGHTS:-0.469976182137
WEIGHTS:-0.367891123313
WEIGHTS:-0.218007231057
WEIGHTS:-0.81750025869
WEIGHTS:-0.275716437088
WEIGHTS:-0.337677267876
WEIGHTS:-0.324229143226
WEIGHTS:-0.212533322087
WEIGHTS:-0.319694221004
WEIGHTS:-0.380589205227
WEIGHTS:-0.479413623499
WEIGHTS:-0.576320531555
WEIGHTS:-0.289860058969
WEIGHTS:-0.230533325482
WEIGHTS:-0.307950773686
WEIGHTS:-0.51533364932
WEIGHTS:-0.183274161192
WEIGHTS:-0.376733541125
WEIGHTS:-0.317154037062
WEIGHTS:-0.459714355584
WEIGHTS:-0.433541210798
WEIGHTS:-0.26171900889
WEIGHTS:-0.252655144446
WEIGHTS:-0.172119017358
WEIGHTS:-0.599582100101
WEIGHTS:-0.245394797763
WEIGHTS:-0.535345880743
WEIGHTS:-0.322203731392
WEIGHTS:-0.486074634343
WEIGHTS:-0.458177606282
WEIGHTS:-0.352383655412
WEIGHTS:-0.299592507118
WEIGHTS:-0.506630167715
WEIGHTS:-0.177786392686
WEIGHTS:-0.294570922988
WEIGHTS:-0.309120610816
WEIGHTS:-0.0948675608338
WEIGHTS:-0.232243958779
WEIGHTS:-0.342247190873
WEIGHTS:-0.138345650798
WEIGHTS:-0.202784751897
WEIGHTS:-0.504532996074
WEIGHTS:-0.440530883326
WEIGHTS:-0.504468250938
WEIGHTS:-0.316330337586
WEIGHTS:-0.24122310653
WEIGHTS:-0.224334126196
WEIGHTS:-0.57232836939
WEIGHTS:-0.597150284313
WEIGHTS:-0.290701870108
WEIGHTS:-1.82390093419
WEIGHTS:-0.989052877742
WEIGHTS:-0.33279620083
WEIGHTS:-1.76889680973
WEIGHTS:-0.766516473449
WEIGHTS:-1.78710029983
WEIGHTS:-1.90840743212
WEIGHTS:-0.262566584065
WEIGHTS:-1.42502286774
WEIGHTS:-0.500001848071
WEIGHTS:-1.72943090115
WEIGHTS:-1.58681326018
WEIGHTS:-0.613141993509
WEIGHTS:-0.695940603812
WEIGHTS:-0.697182192855
WEIGHTS:-1.8342568227
WEIGHTS:-0.898125095923
WEIGHTS:-0.520024748377
WEIGHTS:-0.273549296285
WEIGHTS:-1.6185716894
WEIGHTS:-1.58911199099
WEIGHTS:-0.366389620825
WEIGHTS:-1.70359750431
WEIGHTS:-1.73971821723
WEIGHTS:-0.289699645022
WEIGHTS:-0.275350527355
WEIGHTS:-0.402811154341
WEIGHTS:-1.56257161491
WEIGHTS:-0.370457898166
WEIGHTS:-0.142826092082
WEIGHTS:-1.75126264071
WEIGHTS:-1.27608941787
WEIGHTS:-1.58585822617
WEIGHTS:-0.175133395487
WEIGHTS:-0.155945218551
WEIGHTS:-1.86428602829
WEIGHTS:-0.41277170456
WEIGHTS:-0.42253553076
WEIGHTS:-0.307959459116
WEIGHTS:-0.307624123907
WEIGHTS:-1.89453055015
WEIGHTS:-1.58967812937
WEIGHTS:-1.51640105106
WEIGHTS:-0.340055633986
WEIGHTS:-0.38923537105
WEIGHTS:-1.47122047979
WEIGHTS:-0.36578205618
WEIGHTS:-0.495807972186
WEIGHTS:-1.70272001355
WEIGHTS:-1.5166609215
WEIGHTS:-1.50000333188
WEIGHTS:-0.424595340198
WEIGHTS:-0.423175548529
WEIGHTS:-0.21785240216
WEIGHTS:-0.260640972475
WEIGHTS:-0.290614886967
WEIGHTS:-1.69788176946
WEIGHTS:-1.88244334132
WEIGHTS:-0.263874052491
WEIGHTS:-0.219974990608
WEIGHTS:-1.8567038986
WEIGHTS:-1.72093418806
WEIGHTS:-0.651659167146
WEIGHTS:-0.492028707822
WEIGHTS:-0.473602347222
WEIGHTS:-1.79892283349
WEIGHTS:-1.73274435499
WEIGHTS:-0.469625058864
WEIGHTS:-1.53474832283
WEIGHTS:-0.499630519005
WEIGHTS:-0.619744825677
WEIGHTS:-1.66107866715
WEIGHTS:-1.44218836747
WEIGHTS:-1.67489969083
WEIGHTS:-1.54593218379
WEIGHTS:-0.544082207805
WEIGHTS:-0.494218917048
WEIGHTS:-1.74797734384
WEIGHTS:-1.63495676054
WEIGHTS:-0.554946190911
WEIGHTS:-1.48823736215
WEIGHTS:-0.500098074424
WEIGHTS:4.56079420254
WEIGHTS:100.0
WEIGHTS:5.97604494524
WEIGHTS:82.353017252
WEIGHTS:-69.7182683052
WEIGHTS:-27.1501060982
WEIGHTS:-8.23639405367
WEIGHTS:30.2869278095
WEIGHTS:40.3272449874
WEIGHTS:-15.1541981347
WEIGHTS:99.1773418785
WEIGHTS:-16.1083847817
WEIGHTS:95.9769585291
WEIGHTS:6.96716562492
WEIGHTS:18.0170216018
WEIGHTS:10.8302306904
WEIGHTS:17.2551537563
WEIGHTS:8.60930660017
WEIGHTS:62.4494481265
WEIGHTS:-43.8325502564
WEIGHTS:-38.6664609624
WEIGHTS:-0.957513535343
WEIGHTS:22.6844321109
WEIGHTS:-14.076850073
WEIGHTS:17.1532576887
WEIGHTS:6.88142526874
WEIGHTS:13.3079422405
WEIGHTS:-12.7332178635
WEIGHTS:-31.4173135938
WEIGHTS:61.4522227701
WEIGHTS:-54.6518730739
WEIGHTS:-5.46615347351
WEIGHTS:17.1096710291
WEIGHTS:-59.0878533985
WEIGHTS:30.6704442556
WEIGHTS:23.6912398142
WEIGHTS:31.1633363068
WEIGHTS:44.6627768668
WEIGHTS:18.3628777332
WEIGHTS:-18.9302536366
WEIGHTS:32.1207100799
WEIGHTS:31.3343813522
WEIGHTS:7.06191313022
WEIGHTS:39.5734132479
WEIGHTS:-96.6042627491
WEIGHTS:-4.78767211637
WEIGHTS:-10.6249942275
WEIGHTS:-22.0904254752
WEIGHTS:-23.5640395347
WEIGHTS:10.8794512373
WEIGHTS:41.3414369058
WEIGHTS:34.8006671664
WEIGHTS:10.5479980178
WEIGHTS:20.5133128634
WEIGHTS:-29.0381346451
WEIGHTS:-6.0304307673
WEIGHTS:9.22894188431
WEIGHTS:35.4493431311
WEIGHTS:-23.9275519602
WEIGHTS:37.2177567141
WEIGHTS:35.466853133
WEIGHTS:-24.5301075218
WEIGHTS:23.8210528091
WEIGHTS:-17.2230717307
WEIGHTS:-55.1021043463
WEIGHTS:12.0276577372
WEIGHTS:-27.5768197827
WEIGHTS:-6.58042873721
WEIGHTS:-1.60811034479
WEIGHTS:7.01314749722
WEIGHTS:-17.8388892356
WEIGHTS:3.9500373199
WEIGHTS:35.6642166796
WEIGHTS:33.994741966
WEIGHTS:-65.3841878259
WEIGHTS:5.2887775955
WEIGHTS:-78.7713553898
WEIGHTS:-34.8995267954
WEIGHTS:-93.9888383533
WEIGHTS:-6.56148313074
WEIGHTS:12.7092159632
WEIGHTS:-11.7613950269
WEIGHTS:1.145720917
WEIGHTS:-87.5428090873
WEIGHTS:-12.6627955289
WEIGHTS:-60.0260007015
WEIGHTS:-19.3470755096
WEIGHTS:-20.9896889545
WEIGHTS:-51.4454738734
WEIGHTS:1.09256111782
WEIGHTS:36.3713015453
WEIGHTS:-100.0
WEIGHTS:-30.1823741918
WEIGHTS:-10.4535069853
WEIGHTS:-0.54762185425
WEIGHTS:-59.193393895
WEIGHTS:28.923327674
WEIGHTS:-14.4644350547
WEIGHTS:-5.32555998256
WEIGHTS:32.3771260952
WEIGHTS:30.2392097464
WEIGHTS:25.6707437254
WEIGHTS:100.0
WEIGHTS:27.4450303382
WEIGHTS:2.90232617059
WEIGHTS:-49.0551214038
WEIGHTS:-35.9528120165
WEIGHTS:74.5193673564
WEIGHTS:41.4196201169
WEIGHTS:-13.5311904715
WEIGHTS:-37.7977340297
WEIGHTS:-35.5854585556
WEIGHTS:31.2516489529
WEIGHTS:2.45471560061
WEIGHTS:-26.3843695225
WEIGHTS:-29.6082961579
WEIGHTS:2.96787097831
WEIGHTS:4.65547589218
WEIGHTS:0.0145676493988
WEIGHTS:16.5790487538
WEIGHTS:-33.1081064311
WEIGHTS:-13.564479071
WEIGHTS:-33.3225770831
WEIGHTS:-9.67252640957
WEIGHTS:20.7166371776
WEIGHTS:87.6677185982
WEIGHTS:-14.8556146444
WEIGHTS:-40.0582863837
WEIGHTS:7.78795247269
WEIGHTS:-24.6811226033
WEIGHTS:-5.9323428547
WEIGHTS:31.0317203594
WEIGHTS:5.42313340585
WEIGHTS:6.20411608082
WEIGHTS:45.9610240572
WEIGHTS:6.61542218138
WEIGHTS:7.68073925653
WEIGHTS:31.7137920734
WEIGHTS:31.3966319084
WEIGHTS:-53.559305531
WEIGHTS:13.4435937898
WEIGHTS:100.0
WEIGHTS:90.5321596724
WEIGHTS:-64.3993271218
WEIGHTS:-16.7172746139
WEIGHTS:-48.2916969478
WEIGHTS:10.973293639
WEIGHTS:39.1079594546
WEIGHTS:5.15874093854
WEIGHTS:13.0049388552
WEIGHTS:9.06760611856
WEIGHTS:33.1985504163
WEIGHTS:18.8351881927
WEIGHTS:7.23405127679
WEIGHTS:8.2461993998
WEIGHTS:6.48887738175
WEIGHTS:46.7048259202
WEIGHTS:31.5398147213
WEIGHTS:-13.2243457815
WEIGHTS:-66.3745511417
WEIGHTS:100.0
WEIGHTS:7.00006707562
WEIGHTS:-31.3313919221
WEIGHTS:22.9205944754
WEIGHTS:-0.538412622488
WEIGHTS:-32.8617315865
WEIGHTS:1.79045831687
WEIGHTS:-7.0265870091
WEIGHTS:1.8594507598
WEIGHTS:2.13422740421
WEIGHTS:5.15684821869
WEIGHTS:96.4592932532
WEIGHTS:2.61787045747
WEIGHTS:4.68829437201
WEIGHTS:-26.6104564773
WEIGHTS:9.38202354038
WEIGHTS:20.0448273758
WEIGHTS:9.55905223331
WEIGHTS:5.60300876384
WEIGHTS:5.48884088326
WEIGHTS:69.4215789372
WEIGHTS:-0.718175951657
WEIGHTS:-17.5795292335
WEIGHTS:7.40862014626
WEIGHTS:-4.56799709083
WEIGHTS:-27.3997136986
WEIGHTS:-14.1840920306
WEIGHTS:5.51988913523
WEIGHTS:-29.5879091929
WEIGHTS:56.0470454064
WEIGHTS:-20.1901849581
WEIGHTS:-1.57093046209
WEIGHTS:43.5762813653
WEIGHTS:6.2086427904
WEIGHTS:19.7745140296
WEIGHTS:0.197678834369
WEIGHTS:-9.70763020918
WEIGHTS:24.3823426851
WEIGHTS:-70.6284079479
WEIGHTS:-80.1942659712
WEIGHTS:10.5989915013
WEIGHTS:-17.2477161329
WEIGHTS:17.9401468997
WEIGHTS:-57.6980160835
WEIGHTS:-100.0
WEIGHTS:-31.6437157394
WEIGHTS:-2.83781257984
WEIGHTS:-100.0
WEIGHTS:10.0434088511
WEIGHTS:-32.0120854819
WEIGHTS:20.2885217009
WEIGHTS:-25.4063924965
WEIGHTS:3.35425623265
WEIGHTS:-24.8912932857
WEIGHTS:6.16085391281
WEIGHTS:-31.9221123825
WEIGHTS:31.5473665177
WEIGHTS:40.1823728747
WEIGHTS:5.89208390875
WEIGHTS:3.40186303586
WEIGHTS:-12.0153182128
WEIGHTS:37.5471246668
WEIGHTS:87.0250018341
WEIGHTS:-13.3173966503
WEIGHTS:-24.2828016225
WEIGHTS:25.0130939535
WEIGHTS:-55.697672382
WEIGHTS:-1.92430600488
WEIGHTS:25.4747364847
WEIGHTS:-45.3750973413
WEIGHTS:43.1912274959
WEIGHTS:8.66458042323
WEIGHTS:-64.1215019616
WEIGHTS:45.7660642511
WEIGHTS:7.17036960617
WEIGHTS:20.017479877
WEIGHTS:-1.61372170707
WEIGHTS:-12.0634383344
WEIGHTS:10.8831960294
WEIGHTS:39.6398924786
WEIGHTS:-53.3399110366
WEIGHTS:30.8293968349
WEIGHTS:23.283776021
WEIGHTS:-35.1552183003
WEIGHTS:62.2732514319
WEIGHTS:26.0370298006
WEIGHTS:-22.7778609472
WEIGHTS:73.6961885057
WEIGHTS:-46.1253931737
WEIGHTS:-100.0
WEIGHTS:-40.8696948158
WEIGHTS:14.8647886079
WEIGHTS:23.8823631943
WEIGHTS:-55.2236666098
WEIGHTS:21.6417965287
WEIGHTS:27.7469804935
WEIGHTS:-9.13577286062
WEIGHTS:-11.3302993156
WEIGHTS:-12.0398534559
WEIGHTS:-3.2037936433
WEIGHTS:-0.65269430148
WEIGHTS:33.1332457646
WEIGHTS:-27.8859515803
WEIGHTS:88.5472409311
WEIGHTS:24.6066378989
WEIGHTS:-55.3590705795
WEIGHTS:-42.9468321435
WEIGHTS:3.63316584828
WEIGHTS:-12.5911314384
WEIGHTS:8.94331469514
WEIGHTS:-27.383702969
WEIGHTS:-22.215130189
WEIGHTS:1.14974321136
WEIGHTS:53.2500249665
WEIGHTS:25.1091537473
WEIGHTS:-18.9817024332
WEIGHTS:-27.1739012091
WEIGHTS:1.65522133624
WEIGHTS:31.9784647211
WEIGHTS:-3.92563056075
WEIGHTS:13.8013319259
WEIGHTS:-9.46887362564
WEIGHTS:14.8823857211
WEIGHTS:24.101523928
WEIGHTS:7.96065788166
WEIGHTS:-9.76539273297
WEIGHTS:11.8837499595
WEIGHTS:-37.455833903
WEIGHTS:5.4175154809
WEIGHTS:11.0617109128
WEIGHTS:15.037470137
WEIGHTS:-0.66909783208
WEIGHTS:1.21989883556
WEIGHTS:11.531411051
WEIGHTS:-12.2875849775
WEIGHTS:24.5524951824
WEIGHTS:-33.039808383
WEIGHTS:-81.3061728574
WEIGHTS:-2.26095071946
WEIGHTS:-16.7884459282
WEIGHTS:10.6823525123
WEIGHTS:46.0296715628
WEIGHTS:-13.7205572296
WEIGHTS:-21.0165178824
WEIGHTS:-29.9764766638
WEIGHTS:10.2744520609
WEIGHTS:62.0428291937
WEIGHTS:-45.6264044349
WEIGHTS:1.67907562621
WEIGHTS:1.35214204337
WEIGHTS:36.6432420593
WEIGHTS:18.442740582
WEIGHTS:30.6314810295
WEIGHTS:-17.784004363
WEIGHTS:-34.6144772139
WEIGHTS:-40.1867232529
WEIGHTS:-14.9336623357
WEIGHTS:12.5350920409
WEIGHTS:5.55271161594
WEIGHTS:-11.9934892349
WEIGHTS:-9.15395319922
WEIGHTS:10.8343284542
WEIGHTS:-43.2003193643
WEIGHTS:3.60959461132
WEIGHTS:-1.48920916962
WEIGHTS:-29.913489348
WEIGHTS:-1.79617230686
WEIGHTS:-2.49172765466
WEIGHTS:0.0571583121979
WEIGHTS:-78.1155633161
WEIGHTS:4.39931032762
WEIGHTS:-0.155313604332
WEIGHTS:35.3449087045
WEIGHTS:-2.59185016889
WEIGHTS:47.0291135258
WEIGHTS:30.9528555496
WEIGHTS:-36.8014836424
WEIGHTS:-73.7409256704
WEIGHTS:28.5470574787
WEIGHTS:17.9845402647
WEIGHTS:-30.5796851179
WEIGHTS:49.2744430924
WEIGHTS:-30.7602471898
WEIGHTS:0.830136224126
WEIGHTS:-72.4983472577
WEIGHTS:-27.3763754188
WEIGHTS:46.4320091697
WEIGHTS:76.3376074774
WEIGHTS:-13.9355376364
WEIGHTS:-3.6151406126
WEIGHTS:1.54427579824
WEIGHTS:-35.94582931
WEIGHTS:-27.9192685993
WEIGHTS:11.968547903
WEIGHTS:56.4510920887
WEIGHTS:63.90294362
WEIGHTS:-4.44412442633
WEIGHTS:-10.574860548
WEIGHTS:36.0542234607
WEIGHTS:35.1887118532
WEIGHTS:-100.0
WEIGHTS:-32.2218246968
WEIGHTS:57.2511281127
WEIGHTS:53.374798483
WEIGHTS:6.23645958859
WEIGHTS:0.411491583997
WEIGHTS:49.5946703982
WEIGHTS:9.79459763028
WEIGHTS:23.8506493038
WEIGHTS:5.60542354733
WEIGHTS:21.267471314
WEIGHTS:-0.874675492904
WEIGHTS:4.12173246351
WEIGHTS:3.91188555603
WEIGHTS:3.28630543665
WEIGHTS:1.40074579625
WEIGHTS:9.7637312423
WEIGHTS:-15.2017885377
WEIGHTS:63.2124538795
WEIGHTS:-7.23546759069
WEIGHTS:8.11323427271
WEIGHTS:-5.48065325352
WEIGHTS:-0.127173474758
WEIGHTS:-1.76036611994
WEIGHTS:-62.4668254836
WEIGHTS:3.07860604647
WEIGHTS:17.3327710012
WEIGHTS:-2.65613662975
WEIGHTS:-8.79871025285
WEIGHTS:-27.1850470353
WEIGHTS:-0.548607711544
WEIGHTS:-4.94893552908
WEIGHTS:-0.822502266077
WEIGHTS:-2.7522327134
WEIGHTS:-2.4794500644
WEIGHTS:-2.95765504438
WEIGHTS:-2.70415978458
WEIGHTS:-4.65843841018
WEIGHTS:-1.97489415291
WEIGHTS:-4.20953088197
WEIGHTS:-2.61668823933
WEIGHTS:-1.78238819863
WEIGHTS:-4.25228728311
WEIGHTS:-2.00228327528
WEIGHTS:-3.41496036903
WEIGHTS:-4.24050108967
WEIGHTS:-2.18864844997
WEIGHTS:-1.61463446601
WEIGHTS:-2.09627484476
WEIGHTS:-2.84276515665
WEIGHTS:-1.16980709506
WEIGHTS:-2.67470889941
WEIGHTS:-2.36588804397
WEIGHTS:-3.19141054505
WEIGHTS:-2.46142895949
WEIGHTS:-1.64432125441
WEIGHTS:-3.11155025163
WEIGHTS:-1.95095379633
WEIGHTS:-4.8612881683
WEIGHTS:-2.14761357187
WEIGHTS:-0.983813002535
WEIGHTS:-2.34909898615
WEIGHTS:-2.11455234619
WEIGHTS:-1.78025400212
WEIGHTS:-1.51673695414
WEIGHTS:-1.19106014722
WEIGHTS:-1.85642793363
WEIGHTS:-2.14874694569
WEIGHTS:-2.20778876212
WEIGHTS:-2.19501043997
WEIGHTS:-2.12760480989
WEIGHTS:-1.96246471434
WEIGHTS:-2.80864824845
WEIGHTS:-1.42249668754
WEIGHTS:-2.43709732776
WEIGHTS:-2.34786255993
WEIGHTS:-3.80315074653
WEIGHTS:-0.889738016611
WEIGHTS:-3.82077458624
WEIGHTS:-1.36059377049
WEIGHTS:-1.94858202931
WEIGHTS:-2.11289181073
WEIGHTS:-4.11778070298
WEIGHTS:-2.04901253621
WEIGHTS:-2.05346258844
WEIGHTS:-2.50174056293
WEIGHTS:-2.36333271279
WEIGHTS:-1.81535229516
WEIGHTS:-1.77749649106
WEIGHTS:-1.88303490511
WEIGHTS:-2.36508554789
WEIGHTS:-1.16196685816
WEIGHTS:-1.87404501503
WEIGHTS:-1.80673701185
WEIGHTS:-3.60175495816
WEIGHTS:-2.0586230274
WEIGHTS:-1.06475962047
WEIGHTS:-1.7027769631
WEIGHTS:-1.690357247
WEIGHTS:-2.00932969459
WEIGHTS:-1.63769713952
WEIGHTS:-1.72860635182
WEIGHTS:-1.62572483137
WEIGHTS:-2.00023453593
WEIGHTS:-2.71632717
WEIGHTS:-1.95743543848
WEIGHTS:-2.50719856977
WEIGHTS:-1.80023066495
WEIGHTS:-0.0615501318958
WEIGHTS:-1.8812942523
WEIGHTS:-1.94243108527
WEIGHTS:-1.64811819882
WEIGHTS:-1.94187853327
WEIGHTS:-1.89710818703
WEIGHTS:-1.40699040577
WEIGHTS:-2.07165581841
WEIGHTS:-1.81903033879
WEIGHTS:-0.929675200045
WEIGHTS:-2.16968999566
WEIGHTS:0.105094639705
WEIGHTS:-2.1431714207
WEIGHTS:0.0206743404261
WEIGHTS:-1.80109868913
WEIGHTS:-2.00530246973
WEIGHTS:-2.00226934336
WEIGHTS:-0.552174536625
WEIGHTS:-1.88085181982
WEIGHTS:-1.3908270077
WEIGHTS:-2.22691921266
WEIGHTS:-3.44961625125
WEIGHTS:-2.27899737845
WEIGHTS:-3.38152230025
WEIGHTS:-7.02012573689
WEIGHTS:-2.87557490963
WEIGHTS:-2.13416357343
WEIGHTS:-1.89085801254
WEIGHTS:-1.79899495412
WEIGHTS:-1.85820130778
WEIGHTS:-2.42385605033
WEIGHTS:-2.28661645234
WEIGHTS:-0.597480649061
WEIGHTS:0.00669358925688
WEIGHTS:-3.27991116898
WEIGHTS:-0.794371455785
WEIGHTS:-1.19709477762
WEIGHTS:-1.82255106811
WEIGHTS:-0.4685990929
WEIGHTS:-1.23144614769
WEIGHTS:-0.52527717402
WEIGHTS:-0.50793689799
WEIGHTS:-2.93736795091
WEIGHTS:-0.604368020534
WEIGHTS:-1.40090510795
WEIGHTS:-0.571648713591
WEIGHTS:-0.513344125525
WEIGHTS:-3.96514622171
WEIGHTS:-1.75969188872
WEIGHTS:-1.23417827973
WEIGHTS:-0.680389142025
WEIGHTS:-1.42981314888
WEIGHTS:-1.55596798097
WEIGHTS:-1.57916822597
WEIGHTS:-0.689623141488
WEIGHTS:-0.756605883025
WEIGHTS:-2.09795742667
WEIGHTS:-0.581360327359
WEIGHTS:-0.680373398229
WEIGHTS:-1.99994311391
WEIGHTS:-1.87723474102
WEIGHTS:-2.89660739443
WEIGHTS:-0.920176241493
WEIGHTS:-2.48079810983
WEIGHTS:-2.33447647515
WEIGHTS:-0.149294461631
WEIGHTS:-0.763946498879
WEIGHTS:-0.231553012382
WEIGHTS:-1.42256314859
WEIGHTS:-1.98148027709
WEIGHTS:-0.741675472966
WEIGHTS:-3.30221689302
WEIGHTS:-1.95342189115
WEIGHTS:-1.9247273377
WEIGHTS:-2.21460138224
WEIGHTS:-0.55322901422
WEIGHTS:-0.816024010369
WEIGHTS:-0.754330843376
WEIGHTS:-1.80716472277
WEIGHTS:-2.17693077236
WEIGHTS:-0.721946973491
WEIGHTS:-1.7290941861
WEIGHTS:-1.91500608805
WEIGHTS:0.00472856279451
WEIGHTS:-0.534745594858
WEIGHTS:-0.609301149616
WEIGHTS:-2.0034765946
WEIGHTS:-1.79261907045
WEIGHTS:-1.8962427333
WEIGHTS:-1.66889658128
WEIGHTS:-1.97449481865
WEIGHTS:-0.70270314459
WEIGHTS:-0.825753414588
WEIGHTS:-3.65291407594
WEIGHTS:-1.71621236846
WEIGHTS:-0.448728216112
WEIGHTS:-0.597902212423
WEIGHTS:-0.958916824461
WEIGHTS:-1.82532068094
WEIGHTS:-1.80426836087
WEIGHTS:-0.569159489143
WEIGHTS:-0.65512129574
WEIGHTS:-1.8572508337
WEIGHTS:-0.599130761685
WEIGHTS:-2.09985690917
WEIGHTS:-1.41634085523
WEIGHTS:-0.575410316159
WEIGHTS:-0.657304017082
WEIGHTS:-0.563770705712
WEIGHTS:-0.765857721659
WEIGHTS:-1.1647386089
WEIGHTS:-1.9780985053
WEIGHTS:-0.841835522131
WEIGHTS:-0.79647933044
WEIGHTS:-1.54239409423
WEIGHTS:-0.700839677635
WEIGHTS:-1.5998300252
WEIGHTS:-2.61379250786
WEIGHTS:2.09751019015
WEIGHTS:1.8941095966
WEIGHTS:1.95400563727
WEIGHTS:-1.48926032461
WEIGHTS:0.179546384438
WEIGHTS:2.61118872465
WEIGHTS:-2.09737528175
WEIGHTS:0.251905713239
WEIGHTS:-1.95194688659
WEIGHTS:1.49135197142
WEIGHTS:0.549150634122
CONEC:-1 194
CONEC:0 194
CONEC:1 194
CONEC:2 194
CONEC:3 194
CONEC:4 194
CONEC:5 194
CONEC:6 194
CONEC:7 194
CONEC:8 194
CONEC:9 194
CONEC:10 194
CONEC:11 194
CONEC:12 194
CONEC:13 194
CONEC:14 194
CONEC:15 194
CONEC:16 194
CONEC:17 194
CONEC:18 194
CONEC:19 194
CONEC:20 194
CONEC:21 194
CONEC:22 194
CONEC:23 194
CONEC:24 194
CONEC:25 194
CONEC:26 194
CONEC:27 194
CONEC:28 194
CONEC:29 194
CONEC:30 194
CONEC:31 194
CONEC:32 194
CONEC:33 194
CONEC:34 194
CONEC:35 194
CONEC:36 194
CONEC:37 194
CONEC:38 194
CONEC:39 194
CONEC:40 194
CONEC:41 194
CONEC:42 194
CONEC:43 194
CONEC:44 194
CONEC:45 194
CONEC:46 194
CONEC:47 194
CONEC:48 194
CONEC:49 194
CONEC:50 194
CONEC:51 194
CONEC:52 194
CONEC:53 194
CONEC:54 194
CONEC:55 194
CONEC:56 194
CONEC:57 194
CONEC:58 194
CONEC:59 194
CONEC:60 194
CONEC:61 194
CONEC:62 194
CONEC:63 194
CONEC:64 194
CONEC:65 194
CONEC:66 194
CONEC:67 194
CONEC:68 194
CONEC:69 194
CONEC:70 194
CONEC:71 194
CONEC:72 194
CONEC:73 194
CONEC:74 194
CONEC:75 194
CONEC:76 194
CONEC:77 194
CONEC:78 194
CONEC:79 194
CONEC:80 194
CONEC:81 194
CONEC:82 194
CONEC:83 194
CONEC:84 194
CONEC:85 194
CONEC:86 194
CONEC:87 194
CONEC:88 194
CONEC:89 194
CONEC:90 194
CONEC:91 194
CONEC:92 194
CONEC:93 194
CONEC:94 194
CONEC:95 194
CONEC:96 194
CONEC:97 194
CONEC:98 194
CONEC:99 194
CONEC:100 194
CONEC:101 194
CONEC:102 194
CONEC:103 194
CONEC:104 194
CONEC:105 194
CONEC:106 194
CONEC:107 194
CONEC:108 194
CONEC:109 194
CONEC:110 194
CONEC:111 194
CONEC:112 194
CONEC:113 194
CONEC:114 194
CONEC:115 194
CONEC:116 194
CONEC:117 194
CONEC:118 194
CONEC:119 194
CONEC:120 194
CONEC:121 194
CONEC:122 194
CONEC:123 194
CONEC:124 194
CONEC:125 194
CONEC:126 194
CONEC:127 194
CONEC:128 194
CONEC:129 194
CONEC:130 194
CONEC:131 194
CONEC:132 194
CONEC:133 194
CONEC:134 194
CONEC:135 194
CONEC:136 194
CONEC:137 194
CONEC:138 194
CONEC:139 194
CONEC:140 194
CONEC:141 194
CONEC:142 194
CONEC:143 194
CONEC:144 194
CONEC:145 194
CONEC:146 194
CONEC:147 194
CONEC:148 194
CONEC:149 194
CONEC:150 194
CONEC:151 194
CONEC:152 194
CONEC:153 194
CONEC:154 194
CONEC:155 194
CONEC:156 194
CONEC:157 194
CONEC:158 194
CONEC:159 194
CONEC:160 194
CONEC:161 194
CONEC:162 194
CONEC:163 194
CONEC:164 194
CONEC:165 194
CONEC:166 194
CONEC:167 194
CONEC:168 194
CONEC:169 194
CONEC:170 194
CONEC:171 194
CONEC:172 194
CONEC:173 194
CONEC:174 194
CONEC:175 194
CONEC:176 194
CONEC:177 194
CONEC:178 194
CONEC:179 194
CONEC:180 194
CONEC:181 194
CONEC:182 194
CONEC:183 194
CONEC:184 194
CONEC:185 194
CONEC:186 194
CONEC:187 194
CONEC:188 194
CONEC:189 194
CONEC:190 194
CONEC:191 194
CONEC:192 194
CONEC:193 194
CONEC:-1 195
CONEC:0 195
CONEC:1 195
CONEC:2 195
CONEC:3 195
CONEC:4 195
CONEC:5 195
CONEC:6 195
CONEC:7 195
CONEC:8 195
CONEC:9 195
CONEC:10 195
CONEC:11 195
CONEC:12 195
CONEC:13 195
CONEC:14 195
CONEC:15 195
CONEC:16 195
CONEC:17 195
CONEC:18 195
CONEC:19 195
CONEC:20 195
CONEC:21 195
CONEC:22 195
CONEC:23 195
CONEC:24 195
CONEC:25 195
CONEC:26 195
CONEC:27 195
CONEC:28 195
CONEC:29 195
CONEC:30 195
CONEC:31 195
CONEC:32 195
CONEC:33 195
CONEC:34 195
CONEC:35 195
CONEC:36 195
CONEC:37 195
CONEC:38 195
CONEC:39 195
CONEC:40 195
CONEC:41 195
CONEC:42 195
CONEC:43 195
CONEC:44 195
CONEC:45 195
CONEC:46 195
CONEC:47 195
CONEC:48 195
CONEC:49 195
CONEC:50 195
CONEC:51 195
CONEC:52 195
CONEC:53 195
CONEC:54 195
CONEC:55 195
CONEC:56 195
CONEC:57 195
CONEC:58 195
CONEC:59 195
CONEC:60 195
CONEC:61 195
CONEC:62 195
CONEC:63 195
CONEC:64 195
CONEC:65 195
CONEC:66 195
CONEC:67 195
CONEC:68 195
CONEC:69 195
CONEC:70 195
CONEC:71 195
CONEC:72 195
CONEC:73 195
CONEC:74 195
CONEC:75 195
CONEC:76 195
CONEC:77 195
CONEC:78 195
CONEC:79 195
CONEC:80 195
CONEC:81 195
CONEC:82 195
CONEC:83 195
CONEC:84 195
CONEC:85 195
CONEC:86 195
CONEC:87 195
CONEC:88 195
CONEC:89 195
CONEC:90 195
CONEC:91 195
CONEC:92 195
CONEC:93 195
CONEC:94 195
CONEC:95 195
CONEC:96 195
CONEC:97 195
CONEC:98 195
CONEC:99 195
CONEC:100 195
CONEC:101 195
CONEC:102 195
CONEC:103 195
CONEC:104 195
CONEC:105 195
CONEC:106 195
CONEC:107 195
CONEC:108 195
CONEC:109 195
CONEC:110 195
CONEC:111 195
CONEC:112 195
CONEC:113 195
CONEC:114 195
CONEC:115 195
CONEC:116 195
CONEC:117 195
CONEC:118 195
CONEC:119 195
CONEC:120 195
CONEC:121 195
CONEC:122 195
CONEC:123 195
CONEC:124 195
CONEC:125 195
CONEC:126 195
CONEC:127 195
CONEC:128 195
CONEC:129 195
CONEC:130 195
CONEC:131 195
CONEC:132 195
CONEC:133 195
CONEC:134 195
CONEC:135 195
CONEC:136 195
CONEC:137 195
CONEC:138 195
CONEC:139 195
CONEC:140 195
CONEC:141 195
CONEC:142 195
CONEC:143 195
CONEC:144 195
CONEC:145 195
CONEC:146 195
CONEC:147 195
CONEC:148 195
CONEC:149 195
CONEC:150 195
CONEC:151 195
CONEC:152 195
CONEC:153 195
CONEC:154 195
CONEC:155 195
CONEC:156 195
CONEC:157 195
CONEC:158 195
CONEC:159 195
CONEC:160 195
CONEC:161 195
CONEC:162 195
CONEC:163 195
CONEC:164 195
CONEC:165 195
CONEC:166 195
CONEC:167 195
CONEC:168 195
CONEC:169 195
CONEC:170 195
CONEC:171 195
CONEC:172 195
CONEC:173 195
CONEC:174 195
CONEC:175 195
CONEC:176 195
CONEC:177 195
CONEC:178 195
CONEC:179 195
CONEC:180 195
CONEC:181 195
CONEC:182 195
CONEC:183 195
CONEC:184 195
CONEC:185 195
CONEC:186 195
CONEC:187 195
CONEC:188 195
CONEC:189 195
CONEC:190 195
CONEC:191 195
CONEC:192 195
CONEC:193 195
CONEC:-1 196
CONEC:0 196
CONEC:1 196
CONEC:2 196
CONEC:3 196
CONEC:4 196
CONEC:5 196
CONEC:6 196
CONEC:7 196
CONEC:8 196
CONEC:9 196
CONEC:10 196
CONEC:11 196
CONEC:12 196
CONEC:13 196
CONEC:14 196
CONEC:15 196
CONEC:16 196
CONEC:17 196
CONEC:18 196
CONEC:19 196
CONEC:20 196
CONEC:21 196
CONEC:22 196
CONEC:23 196
CONEC:24 196
CONEC:25 196
CONEC:26 196
CONEC:27 196
CONEC:28 196
CONEC:29 196
CONEC:30 196
CONEC:31 196
CONEC:32 196
CONEC:33 196
CONEC:34 196
CONEC:35 196
CONEC:36 196
CONEC:37 196
CONEC:38 196
CONEC:39 196
CONEC:40 196
CONEC:41 196
CONEC:42 196
CONEC:43 196
CONEC:44 196
CONEC:45 196
CONEC:46 196
CONEC:47 196
CONEC:48 196
CONEC:49 196
CONEC:50 196
CONEC:51 196
CONEC:52 196
CONEC:53 196
CONEC:54 196
CONEC:55 196
CONEC:56 196
CONEC:57 196
CONEC:58 196
CONEC:59 196
CONEC:60 196
CONEC:61 196
CONEC:62 196
CONEC:63 196
CONEC:64 196
CONEC:65 196
CONEC:66 196
CONEC:67 196
CONEC:68 196
CONEC:69 196
CONEC:70 196
CONEC:71 196
CONEC:72 196
CONEC:73 196
CONEC:74 196
CONEC:75 196
CONEC:76 196
CONEC:77 196
CONEC:78 196
CONEC:79 196
CONEC:80 196
CONEC:81 196
CONEC:82 196
CONEC:83 196
CONEC:84 196
CONEC:85 196
CONEC:86 196
CONEC:87 196
CONEC:88 196
CONEC:89 196
CONEC:90 196
CONEC:91 196
CONEC:92 196
CONEC:93 196
CONEC:94 196
CONEC:95 196
CONEC:96 196
CONEC:97 196
CONEC:98 196
CONEC:99 196
CONEC:100 196
CONEC:101 196
CONEC:102 196
CONEC:103 196
CONEC:104 196
CONEC:105 196
CONEC:106 196
CONEC:107 196
CONEC:108 196
CONEC:109 196
CONEC:110 196
CONEC:111 196
CONEC:112 196
CONEC:113 196
CONEC:114 196
CONEC:115 196
CONEC:116 196
CONEC:117 196
CONEC:118 196
CONEC:119 196
CONEC:120 196
CONEC:121 196
CONEC:122 196
CONEC:123 196
CONEC:124 196
CONEC:125 196
CONEC:126 196
CONEC:127 196
CONEC:128 196
CONEC:129 196
CONEC:130 196
CONEC:131 196
CONEC:132 196
CONEC:133 196
CONEC:134 196
CONEC:135 196
CONEC:136 196
CONEC:137 196
CONEC:138 196
CONEC:139 196
CONEC:140 196
CONEC:141 196
CONEC:142 196
CONEC:143 196
CONEC:144 196
CONEC:145 196
CONEC:146 196
CONEC:147 196
CONEC:148 196
CONEC:149 196
CONEC:150 196
CONEC:151 196
CONEC:152 196
CONEC:153 196
CONEC:154 196
CONEC:155 196
CONEC:156 196
CONEC:157 196
CONEC:158 196
CONEC:159 196
CONEC:160 196
CONEC:161 196
CONEC:162 196
CONEC:163 196
CONEC:164 196
CONEC:165 196
CONEC:166 196
CONEC:167 196
CONEC:168 196
CONEC:169 196
CONEC:170 196
CONEC:171 196
CONEC:172 196
CONEC:173 196
CONEC:174 196
CONEC:175 196
CONEC:176 196
CONEC:177 196
CONEC:178 196
CONEC:179 196
CONEC:180 196
CONEC:181 196
CONEC:182 196
CONEC:183 196
CONEC:184 196
CONEC:185 196
CONEC:186 196
CONEC:187 196
CONEC:188 196
CONEC:189 196
CONEC:190 196
CONEC:191 196
CONEC:192 196
CONEC:193 196
CONEC:-1 197
CONEC:0 197
CONEC:1 197
CONEC:2 197
CONEC:3 197
CONEC:4 197
CONEC:5 197
CONEC:6 197
CONEC:7 197
CONEC:8 197
CONEC:9 197
CONEC:10 197
CONEC:11 197
CONEC:12 197
CONEC:13 197
CONEC:14 197
CONEC:15 197
CONEC:16 197
CONEC:17 197
CONEC:18 197
CONEC:19 197
CONEC:20 197
CONEC:21 197
CONEC:22 197
CONEC:23 197
CONEC:24 197
CONEC:25 197
CONEC:26 197
CONEC:27 197
CONEC:28 197
CONEC:29 197
CONEC:30 197
CONEC:31 197
CONEC:32 197
CONEC:33 197
CONEC:34 197
CONEC:35 197
CONEC:36 197
CONEC:37 197
CONEC:38 197
CONEC:39 197
CONEC:40 197
CONEC:41 197
CONEC:42 197
CONEC:43 197
CONEC:44 197
CONEC:45 197
CONEC:46 197
CONEC:47 197
CONEC:48 197
CONEC:49 197
CONEC:50 197
CONEC:51 197
CONEC:52 197
CONEC:53 197
CONEC:54 197
CONEC:55 197
CONEC:56 197
CONEC:57 197
CONEC:58 197
CONEC:59 197
CONEC:60 197
CONEC:61 197
CONEC:62 197
CONEC:63 197
CONEC:64 197
CONEC:65 197
CONEC:66 197
CONEC:67 197
CONEC:68 197
CONEC:69 197
CONEC:70 197
CONEC:71 197
CONEC:72 197
CONEC:73 197
CONEC:74 197
CONEC:75 197
CONEC:76 197
CONEC:77 197
CONEC:78 197
CONEC:79 197
CONEC:80 197
CONEC:81 197
CONEC:82 197
CONEC:83 197
CONEC:84 197
CONEC:85 197
CONEC:86 197
CONEC:87 197
CONEC:88 197
CONEC:89 197
CONEC:90 197
CONEC:91 197
CONEC:92 197
CONEC:93 197
CONEC:94 197
CONEC:95 197
CONEC:96 197
CONEC:97 197
CONEC:98 197
CONEC:99 197
CONEC:100 197
CONEC:101 197
CONEC:102 197
CONEC:103 197
CONEC:104 197
CONEC:105 197
CONEC:106 197
CONEC:107 197
CONEC:108 197
CONEC:109 197
CONEC:110 197
CONEC:111 197
CONEC:112 197
CONEC:113 197
CONEC:114 197
CONEC:115 197
CONEC:116 197
CONEC:117 197
CONEC:118 197
CONEC:119 197
CONEC:120 197
CONEC:121 197
CONEC:122 197
CONEC:123 197
CONEC:124 197
CONEC:125 197
CONEC:126 197
CONEC:127 197
CONEC:128 197
CONEC:129 197
CONEC:130 197
CONEC:131 197
CONEC:132 197
CONEC:133 197
CONEC:134 197
CONEC:135 197
CONEC:136 197
CONEC:137 197
CONEC:138 197
CONEC:139 197
CONEC:140 197
CONEC:141 197
CONEC:142 197
CONEC:143 197
CONEC:144 197
CONEC:145 197
CONEC:146 197
CONEC:147 197
CONEC:148 197
CONEC:149 197
CONEC:150 197
CONEC:151 197
CONEC:152 197
CONEC:153 197
CONEC:154 197
CONEC:155 197
CONEC:156 197
CONEC:157 197
CONEC:158 197
CONEC:159 197
CONEC:160 197
CONEC:161 197
CONEC:162 197
CONEC:163 197
CONEC:164 197
CONEC:165 197
CONEC:166 197
CONEC:167 197
CONEC:168 197
CONEC:169 197
CONEC:170 197
CONEC:171 197
CONEC:172 197
CONEC:173 197
CONEC:174 197
CONEC:175 197
CONEC:176 197
CONEC:177 197
CONEC:178 197
CONEC:179 197
CONEC:180 197
CONEC:181 197
CONEC:182 197
CONEC:183 197
CONEC:184 197
CONEC:185 197
CONEC:186 197
CONEC:187 197
CONEC:188 197
CONEC:189 197
CONEC:190 197
CONEC:191 197
CONEC:192 197
CONEC:193 197
CONEC:-1 198
CONEC:0 198
CONEC:1 198
CONEC:2 198
CONEC:3 198
CONEC:4 198
CONEC:5 198
CONEC:6 198
CONEC:7 198
CONEC:8 198
CONEC:9 198
CONEC:10 198
CONEC:11 198
CONEC:12 198
CONEC:13 198
CONEC:14 198
CONEC:15 198
CONEC:16 198
CONEC:17 198
CONEC:18 198
CONEC:19 198
CONEC:20 198
CONEC:21 198
CONEC:22 198
CONEC:23 198
CONEC:24 198
CONEC:25 198
CONEC:26 198
CONEC:27 198
CONEC:28 198
CONEC:29 198
CONEC:30 198
CONEC:31 198
CONEC:32 198
CONEC:33 198
CONEC:34 198
CONEC:35 198
CONEC:36 198
CONEC:37 198
CONEC:38 198
CONEC:39 198
CONEC:40 198
CONEC:41 198
CONEC:42 198
CONEC:43 198
CONEC:44 198
CONEC:45 198
CONEC:46 198
CONEC:47 198
CONEC:48 198
CONEC:49 198
CONEC:50 198
CONEC:51 198
CONEC:52 198
CONEC:53 198
CONEC:54 198
CONEC:55 198
CONEC:56 198
CONEC:57 198
CONEC:58 198
CONEC:59 198
CONEC:60 198
CONEC:61 198
CONEC:62 198
CONEC:63 198
CONEC:64 198
CONEC:65 198
CONEC:66 198
CONEC:67 198
CONEC:68 198
CONEC:69 198
CONEC:70 198
CONEC:71 198
CONEC:72 198
CONEC:73 198
CONEC:74 198
CONEC:75 198
CONEC:76 198
CONEC:77 198
CONEC:78 198
CONEC:79 198
CONEC:80 198
CONEC:81 198
CONEC:82 198
CONEC:83 198
CONEC:84 198
CONEC:85 198
CONEC:86 198
CONEC:87 198
CONEC:88 198
CONEC:89 198
CONEC:90 198
CONEC:91 198
CONEC:92 198
CONEC:93 198
CONEC:94 198
CONEC:95 198
CONEC:96 198
CONEC:97 198
CONEC:98 198
CONEC:99 198
CONEC:100 198
CONEC:101 198
CONEC:102 198
CONEC:103 198
CONEC:104 198
CONEC:105 198
CONEC:106 198
CONEC:107 198
CONEC:108 198
CONEC:109 198
CONEC:110 198
CONEC:111 198
CONEC:112 198
CONEC:113 198
CONEC:114 198
CONEC:115 198
CONEC:116 198
CONEC:117 198
CONEC:118 198
CONEC:119 198
CONEC:120 198
CONEC:121 198
CONEC:122 198
CONEC:123 198
CONEC:124 198
CONEC:125 198
CONEC:126 198
CONEC:127 198
CONEC:128 198
CONEC:129 198
CONEC:130 198
CONEC:131 198
CONEC:132 198
CONEC:133 198
CONEC:134 198
CONEC:135 198
CONEC:136 198
CONEC:137 198
CONEC:138 198
CONEC:139 198
CONEC:140 198
CONEC:141 198
CONEC:142 198
CONEC:143 198
CONEC:144 198
CONEC:145 198
CONEC:146 198
CONEC:147 198
CONEC:148 198
CONEC:149 198
CONEC:150 198
CONEC:151 198
CONEC:152 198
CONEC:153 198
CONEC:154 198
CONEC:155 198
CONEC:156 198
CONEC:157 198
CONEC:158 198
CONEC:159 198
CONEC:160 198
CONEC:161 198
CONEC:162 198
CONEC:163 198
CONEC:164 198
CONEC:165 198
CONEC:166 198
CONEC:167 198
CONEC:168 198
CONEC:169 198
CONEC:170 198
CONEC:171 198
CONEC:172 198
CONEC:173 198
CONEC:174 198
CONEC:175 198
CONEC:176 198
CONEC:177 198
CONEC:178 198
CONEC:179 198
CONEC:180 198
CONEC:181 198
CONEC:182 198
CONEC:183 198
CONEC:184 198
CONEC:185 198
CONEC:186 198
CONEC:187 198
CONEC:188 198
CONEC:189 198
CONEC:190 198
CONEC:191 198
CONEC:192 198
CONEC:193 198
CONEC:-1 199
CONEC:194 199
CONEC:195 199
CONEC:196 199
CONEC:197 199
CONEC:198 199
CONEC:-1 200
CONEC:194 200
CONEC:195 200
CONEC:196 200
CONEC:197 200
CONEC:198 200
INNO:193
INNO:192
INNO:191
INNO:190
INNO:189
INNO:188
INNO:187
INNO:186
INNO:185
INNO:184
INNO:183
INNO:182
INNO:181
INNO:180
INNO:179
INNO:178
INNO:177
INNO:176
INNO:175
INNO:174
INNO:173
INNO:172
INNO:171
INNO:170
INNO:169
INNO:168
INNO:167
INNO:166
INNO:165
INNO:164
INNO:163
INNO:162
INNO:161
INNO:160
INNO:159
INNO:158
INNO:157
INNO:156
INNO:155
INNO:154
INNO:153
INNO:152
INNO:151
INNO:150
INNO:149
INNO:148
INNO:147
INNO:146
INNO:145
INNO:144
INNO:143
INNO:142
INNO:141
INNO:140
INNO:139
INNO:138
INNO:137
INNO:136
INNO:135
INNO:134
INNO:133
INNO:132
INNO:131
INNO:130
INNO:129
INNO:128
INNO:127
INNO:126
INNO:125
INNO:124
INNO:123
INNO:122
INNO:121
INNO:120
INNO:119
INNO:118
INNO:117
INNO:116
INNO:115
INNO:114
INNO:113
INNO:112
INNO:111
INNO:110
INNO:109
INNO:108
INNO:107
INNO:106
INNO:105
INNO:104
INNO:103
INNO:102
INNO:101
INNO:100
INNO:99
INNO:98
INNO:97
INNO:96
INNO:95
INNO:94
INNO:93
INNO:92
INNO:91
INNO:90
INNO:89
INNO:88
INNO:87
INNO:86
INNO:85
INNO:84
INNO:83
INNO:82
INNO:81
INNO:80
INNO:79
INNO:78
INNO:77
INNO:76
INNO:75
INNO:74
INNO:73
INNO:72
INNO:71
INNO:70
INNO:69
INNO:68
INNO:67
INNO:66
INNO:65
INNO:64
INNO:63
INNO:62
INNO:61
INNO:60
INNO:59
INNO:58
INNO:57
INNO:56
INNO:55
INNO:54
INNO:53
INNO:52
INNO:51
INNO:50
INNO:49
INNO:48
INNO:47
INNO:46
INNO:45
INNO:44
INNO:43
INNO:42
INNO:41
INNO:40
INNO:39
INNO:38
INNO:37
INNO:36
INNO:35
INNO:34
INNO:33
INNO:32
INNO:31
INNO:30
INNO:29
INNO:28
INNO:27
INNO:26
INNO:25
INNO:24
INNO:23
INNO:22
INNO:21
INNO:20
INNO:19
INNO:18
INNO:17
INNO:16
INNO:15
INNO:14
INNO:13
INNO:12
INNO:11
INNO:10
INNO:9
INNO:8
INNO:7
INNO:6
INNO:5
INNO:4
INNO:3
INNO:2
INNO:1
INNO:0
OUTNO:199
OUTNO:200
ENI:5.38226882582 0.241484336616
ENI:127.150807194 0.766520574414
ENI:1.40320899322 0.163933793932
ENI:35.4537218106 0.807282703632
ENI:18.1980503347 0.766361493713
ENI:0.978873541541 0.171645508924
ENI:1.13618672113 0.164133755398
ENI:266.395744573 0.821926722636
ENI:1.01550760678 0.829064171192
ENI:7.96015798273 0.759815993108
ENI:1.04104258875 0.831419138892
ENI:15.0311953954 0.23912023872
ENI:16.0928316429 0.207196926645
ENI:7.87162748529 0.805092286718
ENI:1.00776205529 0.169603659975
ENI:29.7436117741 0.85
ENI:19.9785139425 0.85
ENI:28.8832609962 0.15
ENI:23.0004311999 0.15
ENI:1.98457364132 0.165217591298
ENI:15.0955865543 0.85
ENI:3.71467609218 0.849818558507
ENI:0.856802826721 0.164406019442
ENI:0.865685170545 0.155232189189
ENI:33.8314197149 0.85
ENI:12.0223100549 0.85
ENI:14.1351117288 0.15
ENI:7.31925598975 0.15
ENI:89.3019569467 0.15
ENI:1.23602882731 0.15
ENI:1.88087769107 0.15
ENI:1.03473402993 0.815304690842
ENI:3.55487037455 0.714192567361
ENI:0.352903664862 0.849491040721
ENI:4.21662177209 0.156137054749
ENI:9.49786027371 0.160017249654
ENI:9.50565216998 0.720562491513
ENI:0.883121175299 0.15
ENI:0.594858105543 0.15
ENI:0.633844545449 0.775861322815
ENI:0.493141841955 0.85
ENI:4.72797790153 0.85
ENI:5.08227934244 0.159668596742
ENI:2.33944933305 0.15
ENI:20.6378879871 0.15
ENI:1.64040885901 0.15
ENI:51.271197547 0.85
ENI:0.924766439401 0.15
ENI:1.9500630951 0.15
ENI:1.06632921895 0.765416723433
ENI:2.68946480687 0.725362205351
ENI:0.150054120821 0.85
ENI:0.750751366805 0.15
ENI:2.47805797606 0.15
ENI:7.41468283073 0.693993575673
ENI:0.521671732495 0.15
ENI:81.2055940677 0.15
ENI:33.7690455308 0.15
ENI:4.69417402689 0.85
ENI:0.196779918935 0.85
ENI:0.679032318763 0.15
ENI:2.7249155894 0.740944369323
ENI:0.309617179042 0.85
ENI:0.668529343471 0.15
ENI:1.64833317257 0.246996413776
ENI:29.0069220302 0.338409713646
ENI:1.15055807097 0.85
ENI:2.35115672132 0.277363300137
ENI:2.9171910568 0.285838747635
ENI:0.372722134578 0.211890792482
ENI:2.04663582178 0.802495129318
ENI:5.93143605823 0.809873278673
ENI:9.32452220872 0.275516715583
ENI:1.39771495624 0.654788033668
ENI:0.425345514702 0.15
ENI:2.31522505508 0.85
ENI:5.54885896058 0.85
ENI:5.45514401382 0.325556127691
ENI:0.26400192911 0.85
ENI:1.31119355772 0.15
ENI:43.3125814521 0.392700518419
ENI:2.1912903912 0.85
ENI:2.75213055107 0.15
ENI:0.175 0.15
ENI:0.175 0.15
ENI:0.35 0.15
ENI:0.7 0.15
ENI:0.35 0.15
ENI:0.1 0.15
ENI:0.7 0.15
ENI:0.233333333333 0.15
ENI:0.233333333333 0.15
ENI:0.04375 0.15
ENI:0.35 0.15
ENI:0.35 0.15
ENI:0.7 0.15
ENI:0.35 0.15
ENI:0.00853658536585 0.15
ENI:0.07 0.15
ENI:0.00843373493976 0.15
ENI:0.04375 0.15
ENI:0.0318181818182 0.15
ENI:0.116666666667 0.15
ENI:0.00636363636364 0.15
ENI:0.175 0.15
ENI:0.021875 0.15
ENI:0.025 0.15
ENI:0.0134615384615 0.15
ENI:0.175 0.15
ENI:0.1 0.15
ENI:0.07 0.15
ENI:0.07 0.15
ENI:0.07 0.15
ENI:0.116666666667 0.15
ENI:0.14 0.15
ENI:0.14 0.15
ENI:0.0102941176471 0.15
ENI:0.0466666666667 0.15
ENI:0.028 0.15
ENI:0.175 0.15
ENI:0.00875 0.15
ENI:0.0538461538462 0.15
ENI:0.0636363636364 0.15
ENI:0.116666666667 0.15
ENI:0.0777777777778 0.15
ENI:0.35 0.15
ENI:0.14 0.15
ENI:0.0875 0.15
ENI:0.0241379310345 0.15
ENI:0.0304347826087 0.15
ENI:0.00804597701149 0.15
ENI:0.1 0.15
ENI:0.14 0.15
ENI:0.0583333333333 0.15
ENI:0.14 0.15
ENI:0.35 0.15
ENI:0.233333333333 0.15
ENI:0.233333333333 0.15
ENI:0.0583333333333 0.15
ENI:0.0875 0.15
ENI:0.05 0.15
ENI:0.175 0.15
ENI:0.0233333333333 0.15
ENI:0.14 0.15
ENI:0.175 0.15
ENI:0.35 0.15
ENI:0.0194444444444 0.15
ENI:0.0388888888889 0.15
ENI:0.00714285714286 0.15
ENI:0.0225806451613 0.15
ENI:0.0368421052632 0.15
ENI:0.0636363636364 0.15
ENI:0.175 0.15
ENI:0.233333333333 0.15
ENI:0.14 0.15
ENI:0.7 0.15
ENI:0.0875 0.15
ENI:0.14 0.15
ENI:0.35 0.15
ENI:0.116666666667 0.15
ENI:0.175 0.15
ENI:0.0538461538462 0.15
ENI:0.233333333333 0.15
ENI:0.175 0.15
ENI:0.07 0.15
ENI:0.0583333333333 0.15
ENI:0.0179487179487 0.15
ENI:0.05 0.15
ENI:0.116666666667 0.15
ENI:0.1 0.15
ENI:0.35 0.15
ENI:0.0318181818182 0.15
ENI:0.116666666667 0.15
ENI:0.175 0.15
ENI:0.116666666667 0.15
ENI:0.14 0.15
ENI:0.233333333333 0.15
ENI:0.35 0.15
ENI:0.35 0.15
ENI:0.7 0.15
ENI:0.0184210526316 0.15
ENI:0.14 0.15
ENI:0.0137254901961 0.15
ENI:0.14 0.15
ENI:0.0875 0.15
ENI:0.0291666666667 0.15
ENI:0.175 0.15
ENI:0.0636363636364 0.15
ENI:0.116666666667 0.15
ENI:0.0127272727273 0.15
ENI:0.116666666667 0.15
ENI:0.0777777777778 0.15
ENI:0.233333333333 0.15
ENI:0.0155555555556 0.15
DEO:1.42857142857 -0.214285714286
DEO:1.42857142857 -0.214285714286
