# Supplementary material for: AutoGrow4: an open-source genetic algorithm for de novo drug design and lead optimization
Source: J Cheminform. 2020 Apr 17;12:25. doi: 10.1186/s13321-020-00429-4 (PMC7165399; doi:10.1186/s13321-020-00429-4)
Supplement: Supplementary file 1 — Additional file 1. The Additional file includes detailed descriptions of the AutoGrow 3.1.3 and AutoGrow4 parameters used in the benchmark and PARP-1 runs. It also includes Figures S1, S2, and S3, referenced in the text. [file 13321_2020_429_MOESM1_ESM.zip › autogrow4-4.0.0/autogrow/docking/scoring/nn_score_exe/nnscore1/networks/top_24_networks/8.net]

WEIGHTS:1.50034650942
WEIGHTS:-46.5184934447
WEIGHTS:8.5422908859
WEIGHTS:-100.0
WEIGHTS:30.4424749589
WEIGHTS:92.3933247317
WEIGHTS:-15.7206826452
WEIGHTS:-33.3328647624
WEIGHTS:-92.5281581608
WEIGHTS:-32.7161424268
WEIGHTS:-66.1088388711
WEIGHTS:-19.2607602419
WEIGHTS:-46.795537352
WEIGHTS:-29.8683065863
WEIGHTS:-26.3586720577
WEIGHTS:-17.1367938459
WEIGHTS:-44.8297733467
WEIGHTS:-18.1277910066
WEIGHTS:-11.5845236457
WEIGHTS:-98.238438152
WEIGHTS:0.551901859631
WEIGHTS:-19.152027763
WEIGHTS:39.8752515184
WEIGHTS:52.28622268
WEIGHTS:-74.9263295409
WEIGHTS:-4.81468371306
WEIGHTS:-72.2790490098
WEIGHTS:88.4163995538
WEIGHTS:-9.18851080987
WEIGHTS:100.0
WEIGHTS:100.0
WEIGHTS:-100.0
WEIGHTS:-50.8768677571
WEIGHTS:57.4290687191
WEIGHTS:-9.51564519981
WEIGHTS:21.0967123392
WEIGHTS:11.2603402682
WEIGHTS:7.70904315019
WEIGHTS:-66.0111313193
WEIGHTS:-24.2316935394
WEIGHTS:10.302614496
WEIGHTS:3.74701719444
WEIGHTS:64.6326516175
WEIGHTS:14.7614547629
WEIGHTS:100.0
WEIGHTS:-66.7808348985
WEIGHTS:49.6701908227
WEIGHTS:8.60181019337
WEIGHTS:-68.6834587538
WEIGHTS:7.42093094811
WEIGHTS:12.8828950158
WEIGHTS:-27.5484685081
WEIGHTS:-21.6132159122
WEIGHTS:-10.3714555652
WEIGHTS:100.0
WEIGHTS:-75.5286093371
WEIGHTS:-11.729983632
WEIGHTS:37.2117555546
WEIGHTS:-73.8078690895
WEIGHTS:39.3249687919
WEIGHTS:-27.5608678538
WEIGHTS:-29.8659586704
WEIGHTS:35.2868084585
WEIGHTS:-19.0105065157
WEIGHTS:-37.6671884832
WEIGHTS:-100.0
WEIGHTS:33.1145335431
WEIGHTS:-94.6023434625
WEIGHTS:-8.32448862897
WEIGHTS:28.6000732061
WEIGHTS:21.7792834833
WEIGHTS:-62.3879602243
WEIGHTS:-4.71048757692
WEIGHTS:-26.754467397
WEIGHTS:2.00819187327
WEIGHTS:-39.6990959057
WEIGHTS:56.5392805095
WEIGHTS:-38.4987491573
WEIGHTS:27.4561879244
WEIGHTS:-5.5101625065
WEIGHTS:49.6892098596
WEIGHTS:7.75819258685
WEIGHTS:-88.4159163828
WEIGHTS:49.5354487725
WEIGHTS:-17.3878031011
WEIGHTS:22.0369915515
WEIGHTS:-40.2842130711
WEIGHTS:64.7760530719
WEIGHTS:-17.9090189397
WEIGHTS:-26.3399682276
WEIGHTS:-20.1517778182
WEIGHTS:25.1654951163
WEIGHTS:34.5555231014
WEIGHTS:-3.16486902109
WEIGHTS:-70.456604301
WEIGHTS:-23.8686638727
WEIGHTS:4.28191156059
WEIGHTS:-5.04677783913
WEIGHTS:-23.6882111473
WEIGHTS:-8.63849751145
WEIGHTS:-77.7211941722
WEIGHTS:-20.6481200344
WEIGHTS:-77.5582556476
WEIGHTS:9.10383433059
WEIGHTS:-44.9640876189
WEIGHTS:-43.4578849404
WEIGHTS:3.4485802725
WEIGHTS:-43.5575983775
WEIGHTS:-46.4458725674
WEIGHTS:-6.24391700141
WEIGHTS:14.9970208193
WEIGHTS:100.0
WEIGHTS:-8.69777308871
WEIGHTS:2.77625100637
WEIGHTS:30.813681861
WEIGHTS:-12.3131338197
WEIGHTS:16.8738676853
WEIGHTS:-53.130227233
WEIGHTS:6.17240970321
WEIGHTS:58.7888235331
WEIGHTS:-45.0964503314
WEIGHTS:0.0149773518708
WEIGHTS:53.161120558
WEIGHTS:55.5567042337
WEIGHTS:-51.7907875751
WEIGHTS:14.2380122973
WEIGHTS:11.641374803
WEIGHTS:-25.6367284731
WEIGHTS:12.8163058495
WEIGHTS:3.10800468272
WEIGHTS:-65.6980793098
WEIGHTS:77.9682898166
WEIGHTS:0.130097833117
WEIGHTS:1.96452662839
WEIGHTS:0.229164973375
WEIGHTS:11.3205622517
WEIGHTS:1.44200161386
WEIGHTS:21.1535281401
WEIGHTS:-0.0810050677771
WEIGHTS:4.87801294654
WEIGHTS:2.33356827281
WEIGHTS:-26.7846728487
WEIGHTS:37.0740130494
WEIGHTS:69.6913739315
WEIGHTS:-60.9821073073
WEIGHTS:17.5982142927
WEIGHTS:8.050808565
WEIGHTS:14.5979653262
WEIGHTS:2.39419905263
WEIGHTS:59.4643584391
WEIGHTS:10.4656267876
WEIGHTS:-58.0602689518
WEIGHTS:94.1189198098
WEIGHTS:-4.49101674527
WEIGHTS:-0.175623904808
WEIGHTS:1.90974649361
WEIGHTS:-57.1626192964
WEIGHTS:72.5707738256
WEIGHTS:-0.523728909594
WEIGHTS:25.5002626202
WEIGHTS:-100.0
WEIGHTS:-38.4637931486
WEIGHTS:-22.6004856219
WEIGHTS:17.6064716794
WEIGHTS:-20.5670623273
WEIGHTS:22.0230360735
WEIGHTS:18.5217918243
WEIGHTS:22.7472419559
WEIGHTS:72.4347025404
WEIGHTS:-4.39767917445
WEIGHTS:2.15076111805
WEIGHTS:10.0922304005
WEIGHTS:57.0220871955
WEIGHTS:19.4505197567
WEIGHTS:13.1277161748
WEIGHTS:70.0426283733
WEIGHTS:54.1332935866
WEIGHTS:20.1799404703
WEIGHTS:1.1207358889
WEIGHTS:8.10092608716
WEIGHTS:59.7554246305
WEIGHTS:-27.2185942432
WEIGHTS:-36.8582121799
WEIGHTS:50.3642104537
WEIGHTS:-1.12390741594
WEIGHTS:8.7226652151
WEIGHTS:-3.2556072297
WEIGHTS:1.87624145071
WEIGHTS:-10.1074551573
WEIGHTS:-47.0723105773
WEIGHTS:-9.85995664073
WEIGHTS:-0.825502714875
WEIGHTS:-7.09029335465
WEIGHTS:6.77307816439
WEIGHTS:-16.601526856
WEIGHTS:-3.72619867734
WEIGHTS:-33.2060300401
WEIGHTS:-1.5734829165
WEIGHTS:100.0
WEIGHTS:10.4206184255
WEIGHTS:-100.0
WEIGHTS:-17.6386271005
WEIGHTS:-0.10859750331
WEIGHTS:31.6164053911
WEIGHTS:-63.525785954
WEIGHTS:-2.0539774213
WEIGHTS:43.9501262894
WEIGHTS:18.2380348398
WEIGHTS:-4.16850504245
WEIGHTS:84.7674614396
WEIGHTS:-4.03190105892
WEIGHTS:-17.2301297444
WEIGHTS:53.2705093458
WEIGHTS:-61.2249295767
WEIGHTS:68.690559645
WEIGHTS:-26.8123848882
WEIGHTS:-42.7373995492
WEIGHTS:-0.0580060275234
WEIGHTS:-18.0696086965
WEIGHTS:47.6886591557
WEIGHTS:-34.2124165526
WEIGHTS:16.0296857368
WEIGHTS:1.61567703021
WEIGHTS:-11.8852395137
WEIGHTS:-26.7221469546
WEIGHTS:81.3607442311
WEIGHTS:-5.38517592244
WEIGHTS:73.1168947139
WEIGHTS:92.2324365363
WEIGHTS:27.3433674781
WEIGHTS:-80.7562100489
WEIGHTS:-39.7410361733
WEIGHTS:56.648293329
WEIGHTS:-20.3441261806
WEIGHTS:40.1368052356
WEIGHTS:-11.9202556254
WEIGHTS:-0.617454792541
WEIGHTS:-28.9867143418
WEIGHTS:11.735553059
WEIGHTS:1.13918376106
WEIGHTS:-89.3985838085
WEIGHTS:76.1342567753
WEIGHTS:-31.7871050215
WEIGHTS:22.6616585816
WEIGHTS:-58.8484496146
WEIGHTS:33.3042318822
WEIGHTS:1.56868132322
WEIGHTS:44.5183871358
WEIGHTS:9.74045673579
WEIGHTS:-100.0
WEIGHTS:44.0610872531
WEIGHTS:39.8471747737
WEIGHTS:3.42956655287
WEIGHTS:48.4235626181
WEIGHTS:10.8459815447
WEIGHTS:4.38187349304
WEIGHTS:40.4706045259
WEIGHTS:27.0335581266
WEIGHTS:-1.77391912205
WEIGHTS:54.6001571633
WEIGHTS:-51.4617732533
WEIGHTS:20.7350766862
WEIGHTS:7.36881950076
WEIGHTS:-19.0920568319
WEIGHTS:36.7801653049
WEIGHTS:-69.2466336871
WEIGHTS:78.3591822405
WEIGHTS:-97.3393570715
WEIGHTS:-1.37409005197
WEIGHTS:-58.1106264278
WEIGHTS:-4.04182667534
WEIGHTS:-42.7438891487
WEIGHTS:-40.5346110008
WEIGHTS:56.4169749628
WEIGHTS:-18.1481398376
WEIGHTS:-4.12356014848
WEIGHTS:14.328809694
WEIGHTS:50.0815937924
WEIGHTS:-9.21813982654
WEIGHTS:39.9905461026
WEIGHTS:-100.0
WEIGHTS:83.9935396971
WEIGHTS:4.51422866321
WEIGHTS:-13.359590973
WEIGHTS:-65.9153373717
WEIGHTS:-37.1643313584
WEIGHTS:35.4657825313
WEIGHTS:-31.1656632812
WEIGHTS:-34.8630905707
WEIGHTS:82.2458832074
WEIGHTS:57.9405424264
WEIGHTS:-11.26000397
WEIGHTS:100.0
WEIGHTS:23.9747873275
WEIGHTS:-11.3160432897
WEIGHTS:-7.89111726506
WEIGHTS:3.09819518714
WEIGHTS:32.5306223096
WEIGHTS:59.6078600508
WEIGHTS:27.0680145676
WEIGHTS:44.745690763
WEIGHTS:38.8460595495
WEIGHTS:-1.09513232157
WEIGHTS:-12.3196741534
WEIGHTS:8.27489300456
WEIGHTS:-22.8534837895
WEIGHTS:-10.640202395
WEIGHTS:-9.19461322326
WEIGHTS:-2.7252414422
WEIGHTS:-17.9537101601
WEIGHTS:-1.87357956921
WEIGHTS:-9.14087096974
WEIGHTS:47.456764581
WEIGHTS:-10.6445885836
WEIGHTS:8.69778710007
WEIGHTS:-20.1368733742
WEIGHTS:-15.1949412723
WEIGHTS:51.1745357663
WEIGHTS:-7.1368432223
WEIGHTS:-17.8601718927
WEIGHTS:-21.764378208
WEIGHTS:62.8482309488
WEIGHTS:-100.0
WEIGHTS:-5.09335518814
WEIGHTS:-23.5377974586
WEIGHTS:-40.7894818664
WEIGHTS:40.2625301487
WEIGHTS:-8.21545440365
WEIGHTS:-4.5662046824
WEIGHTS:-9.58871478311
WEIGHTS:-8.97524574369
WEIGHTS:-5.03832382161
WEIGHTS:-54.3924094978
WEIGHTS:10.7325650415
WEIGHTS:-21.9366724
WEIGHTS:4.83235694031
WEIGHTS:45.323377128
WEIGHTS:100.0
WEIGHTS:-46.9348033723
WEIGHTS:28.638576447
WEIGHTS:-16.688846085
WEIGHTS:-35.9227722777
WEIGHTS:-100.0
WEIGHTS:-4.9756267426
WEIGHTS:-91.8785101782
WEIGHTS:-7.41945617802
WEIGHTS:24.703944959
WEIGHTS:100.0
WEIGHTS:-0.189680304094
WEIGHTS:-3.87142752753
WEIGHTS:-6.57762735565
WEIGHTS:5.44619299996
WEIGHTS:-40.4801266439
WEIGHTS:15.2190891061
WEIGHTS:-18.8165868004
WEIGHTS:-6.87332209809
WEIGHTS:24.0901685766
WEIGHTS:-5.65432258249
WEIGHTS:9.98093655319
WEIGHTS:22.05099929
WEIGHTS:40.7356753275
WEIGHTS:40.5016207302
WEIGHTS:17.939775184
WEIGHTS:-11.8522380401
WEIGHTS:-1.29889523246
WEIGHTS:-4.95011499322
WEIGHTS:72.0358418537
WEIGHTS:-49.9306695648
WEIGHTS:59.153888348
WEIGHTS:8.65422973629
WEIGHTS:-30.4943784206
WEIGHTS:-12.4224573687
WEIGHTS:-13.736944938
WEIGHTS:-4.97387279982
WEIGHTS:-5.02765345196
WEIGHTS:-29.5255121139
WEIGHTS:28.7237705224
WEIGHTS:50.7443463964
WEIGHTS:-52.0190799465
WEIGHTS:12.0932735902
WEIGHTS:-18.6761367522
WEIGHTS:-42.7604594993
WEIGHTS:-3.86721061437
WEIGHTS:13.0490906164
WEIGHTS:-33.7537327815
WEIGHTS:5.75127559879
WEIGHTS:-7.81979405852
WEIGHTS:12.2560548552
WEIGHTS:-5.13488589058
WEIGHTS:-5.58481975778
WEIGHTS:1.49400120456
WEIGHTS:-14.3224542313
WEIGHTS:1.82525800481
WEIGHTS:9.50091168886
WEIGHTS:13.6719484036
WEIGHTS:-20.8922045347
WEIGHTS:3.95921263915
WEIGHTS:85.4737052646
WEIGHTS:-17.4109568012
WEIGHTS:-6.83368045999
WEIGHTS:-31.6842185656
WEIGHTS:10.1556611499
WEIGHTS:-34.2495827904
WEIGHTS:1.8669753134
WEIGHTS:-43.6838487168
WEIGHTS:-33.4889292852
WEIGHTS:-15.0981299751
WEIGHTS:47.3191319343
WEIGHTS:0.0648716166782
WEIGHTS:22.6787334615
WEIGHTS:-5.97507923948
WEIGHTS:64.1895995944
WEIGHTS:-36.9506303554
WEIGHTS:-73.5225428177
WEIGHTS:14.1414005758
WEIGHTS:-23.8661689649
WEIGHTS:-1.73334433774
WEIGHTS:-19.7421827822
WEIGHTS:2.98542241457
WEIGHTS:39.3264923687
WEIGHTS:-31.5333768475
WEIGHTS:-48.5827815364
WEIGHTS:-12.894889748
WEIGHTS:-25.0949303638
WEIGHTS:5.57728021074
WEIGHTS:7.82843973899
WEIGHTS:9.38434918828
WEIGHTS:-27.1725783333
WEIGHTS:100.0
WEIGHTS:4.31311082284
WEIGHTS:0.778131000976
WEIGHTS:7.55101371318
WEIGHTS:-16.5417996658
WEIGHTS:-47.9696602815
WEIGHTS:41.3198317407
WEIGHTS:-26.3765918223
WEIGHTS:63.4851439817
WEIGHTS:-18.9597444099
WEIGHTS:26.9261861758
WEIGHTS:7.23154569871
WEIGHTS:-37.845237806
WEIGHTS:2.8324314206
WEIGHTS:-20.8625810353
WEIGHTS:-2.0367470428
WEIGHTS:-34.5313351767
WEIGHTS:10.1842959165
WEIGHTS:0.371810044509
WEIGHTS:11.7388748032
WEIGHTS:-19.052194862
WEIGHTS:71.6148607388
WEIGHTS:14.1007981035
WEIGHTS:41.159914303
WEIGHTS:-55.9713416992
WEIGHTS:-21.7043533978
WEIGHTS:-100.0
WEIGHTS:28.8961539632
WEIGHTS:21.0489335671
WEIGHTS:12.6888393178
WEIGHTS:48.758000752
WEIGHTS:-30.3100664661
WEIGHTS:-99.982127727
WEIGHTS:-36.3842345737
WEIGHTS:63.0329161665
WEIGHTS:-1.31592019409
WEIGHTS:-20.8880236396
WEIGHTS:-17.9041249682
WEIGHTS:-43.7300380734
WEIGHTS:40.749951535
WEIGHTS:-96.6594507267
WEIGHTS:-34.0502686217
WEIGHTS:-8.9851034474
WEIGHTS:-24.6108541061
WEIGHTS:18.740360052
WEIGHTS:-69.7843339774
WEIGHTS:38.9055839063
WEIGHTS:-33.926805638
WEIGHTS:2.12702318462
WEIGHTS:-21.1205673525
WEIGHTS:-55.5709825546
WEIGHTS:-70.1027959265
WEIGHTS:-0.0958411725103
WEIGHTS:-45.7678169448
WEIGHTS:3.64029116461
WEIGHTS:32.3854236486
WEIGHTS:32.7108095499
WEIGHTS:39.9754834187
WEIGHTS:-21.6981933801
WEIGHTS:66.0822682391
WEIGHTS:27.9933758509
WEIGHTS:-57.004933247
WEIGHTS:-37.6251180452
WEIGHTS:39.5308273651
WEIGHTS:-100.0
WEIGHTS:-19.7088998349
WEIGHTS:-58.4985031559
WEIGHTS:-29.0852931402
WEIGHTS:66.5639476964
WEIGHTS:1.26335521458
WEIGHTS:-9.73263549259
WEIGHTS:7.62958119002
WEIGHTS:-49.7427846102
WEIGHTS:-16.3869094064
WEIGHTS:10.9355808669
WEIGHTS:10.0829031075
WEIGHTS:26.1376151963
WEIGHTS:-0.780539561281
WEIGHTS:-5.28619782469
WEIGHTS:3.3396736613
WEIGHTS:-6.07807993281
WEIGHTS:1.82734823611
WEIGHTS:-14.981806876
WEIGHTS:-13.2664325205
WEIGHTS:-8.45017252581
WEIGHTS:1.88881038905
WEIGHTS:2.74779874015
WEIGHTS:14.674240225
WEIGHTS:-78.3192454805
WEIGHTS:-20.7006375236
WEIGHTS:3.42982524656
WEIGHTS:1.15162630644
WEIGHTS:70.2981986533
WEIGHTS:5.80772689714
WEIGHTS:1.61088942671
WEIGHTS:1.77832228049
WEIGHTS:-45.1524184401
WEIGHTS:-24.3739207613
WEIGHTS:4.48053062987
WEIGHTS:1.65781231652
WEIGHTS:6.76075361427
WEIGHTS:-57.1286320656
WEIGHTS:-7.3456661521
WEIGHTS:100.0
WEIGHTS:-23.5286477342
WEIGHTS:25.5909950637
WEIGHTS:24.5409537191
WEIGHTS:-31.4448438119
WEIGHTS:7.49693088477
WEIGHTS:66.8149551792
WEIGHTS:1.81412882885
WEIGHTS:-42.4784717745
WEIGHTS:0.0480848410245
WEIGHTS:-36.4959838099
WEIGHTS:12.5201498646
WEIGHTS:1.61473382822
WEIGHTS:4.85720343376
WEIGHTS:2.0497540925
WEIGHTS:-56.1069281758
WEIGHTS:45.2068668831
WEIGHTS:-0.0139682759739
WEIGHTS:54.5778481311
WEIGHTS:-8.45065857381
WEIGHTS:41.1966476939
WEIGHTS:0.524504087296
WEIGHTS:-13.1126864834
WEIGHTS:15.7814051522
WEIGHTS:-41.1876582874
WEIGHTS:-36.2353567392
WEIGHTS:55.6338282683
WEIGHTS:-3.51396012022
WEIGHTS:14.2036899943
WEIGHTS:1.60028518684
WEIGHTS:-58.0462235005
WEIGHTS:8.7809325307
WEIGHTS:4.6571321844
WEIGHTS:15.7030985991
WEIGHTS:-79.6434900707
WEIGHTS:-34.1271827423
WEIGHTS:-0.344552404953
WEIGHTS:2.24568236803
WEIGHTS:2.71961242433
WEIGHTS:-14.4736021763
WEIGHTS:22.9486670147
WEIGHTS:-2.99994184035
WEIGHTS:5.90832311711
WEIGHTS:23.9487187809
WEIGHTS:-2.1823306887
WEIGHTS:2.38522663257
WEIGHTS:1.82027409991
WEIGHTS:31.0349867153
WEIGHTS:-3.97416892707
WEIGHTS:2.68363771974
WEIGHTS:15.4314548899
WEIGHTS:-12.1564770617
WEIGHTS:0.724151208322
WEIGHTS:36.8624668648
WEIGHTS:-3.9087048548
WEIGHTS:-100.0
WEIGHTS:-5.99521749894
WEIGHTS:-50.3628384255
WEIGHTS:-97.9957546263
WEIGHTS:67.9303311737
WEIGHTS:10.1416610252
WEIGHTS:-35.9205003015
WEIGHTS:-32.1431063612
WEIGHTS:60.103930032
WEIGHTS:-43.9542198172
WEIGHTS:36.0022516511
WEIGHTS:-70.273654444
WEIGHTS:13.439895191
WEIGHTS:-29.7499853195
WEIGHTS:-23.7369980504
WEIGHTS:-38.9700986169
WEIGHTS:-1.30378072723
WEIGHTS:23.0803944154
WEIGHTS:30.271099068
WEIGHTS:49.1985676396
WEIGHTS:-27.2088909837
WEIGHTS:17.5792241719
WEIGHTS:50.8057013376
WEIGHTS:-19.8244097129
WEIGHTS:11.0540982872
WEIGHTS:2.56147488453
WEIGHTS:54.2781132521
WEIGHTS:-31.4908096127
WEIGHTS:-62.980307398
WEIGHTS:44.7581123067
WEIGHTS:-65.6239230279
WEIGHTS:-31.1013669399
WEIGHTS:54.0355612664
WEIGHTS:-28.5100108622
WEIGHTS:-28.6603282225
WEIGHTS:-18.7071877439
WEIGHTS:-25.2516474481
WEIGHTS:-23.1834191151
WEIGHTS:-22.7093448381
WEIGHTS:6.1483853414
WEIGHTS:-25.0752248185
WEIGHTS:-10.7378459154
WEIGHTS:-4.76040742145
WEIGHTS:-52.1303991367
WEIGHTS:81.640427137
WEIGHTS:-46.5189629466
WEIGHTS:21.3586942034
WEIGHTS:17.5880326878
WEIGHTS:-30.5895605274
WEIGHTS:-30.2145839189
WEIGHTS:-25.8229323491
WEIGHTS:-27.1039064283
WEIGHTS:-70.6249246947
WEIGHTS:-47.760979535
WEIGHTS:-64.9691276846
WEIGHTS:100.0
WEIGHTS:4.00670212589
WEIGHTS:-24.5623532116
WEIGHTS:-44.3240768534
WEIGHTS:49.7760718188
WEIGHTS:-11.8695321375
WEIGHTS:-16.7459620387
WEIGHTS:0.268144425098
WEIGHTS:7.33593965979
WEIGHTS:-24.4031729338
WEIGHTS:17.4032708914
WEIGHTS:8.8466157921
WEIGHTS:-3.81021645249
WEIGHTS:-4.24821581811
WEIGHTS:-21.9368550345
WEIGHTS:-0.29049959733
WEIGHTS:-33.003886796
WEIGHTS:-19.4998342227
WEIGHTS:73.5246287701
WEIGHTS:-5.686273015
WEIGHTS:-9.53597877893
WEIGHTS:-28.5686288937
WEIGHTS:86.2976701042
WEIGHTS:16.4424023389
WEIGHTS:-16.3652183952
WEIGHTS:39.8011997322
WEIGHTS:-18.8175286907
WEIGHTS:87.2797445419
WEIGHTS:-5.27728260296
WEIGHTS:72.9974080449
WEIGHTS:89.4174056706
WEIGHTS:34.9837608698
WEIGHTS:37.4939088487
WEIGHTS:3.89612393161
WEIGHTS:-3.81409148263
WEIGHTS:75.7255026621
WEIGHTS:-1.80856337087
WEIGHTS:-19.157679979
WEIGHTS:-11.673604213
WEIGHTS:56.3928635415
WEIGHTS:-10.6569122018
WEIGHTS:11.5444170973
WEIGHTS:41.8132156874
WEIGHTS:-19.0293771634
WEIGHTS:57.9398577152
WEIGHTS:27.2616036158
WEIGHTS:-100.0
WEIGHTS:-13.5737557414
WEIGHTS:15.8838720739
WEIGHTS:-30.7778813909
WEIGHTS:23.4651561149
WEIGHTS:-40.2171081601
WEIGHTS:-60.2548765532
WEIGHTS:-24.4681498494
WEIGHTS:47.0199054713
WEIGHTS:34.9137755531
WEIGHTS:-34.3000615112
WEIGHTS:-7.38445636716
WEIGHTS:-15.9897081905
WEIGHTS:-30.5901580663
WEIGHTS:13.0740191751
WEIGHTS:-41.2224863027
WEIGHTS:-6.9276020039
WEIGHTS:-9.20977545544
WEIGHTS:30.4152328161
WEIGHTS:4.44021009482
WEIGHTS:-1.83024953264
WEIGHTS:-13.3970444019
WEIGHTS:-8.27938764025
WEIGHTS:10.1679026674
WEIGHTS:12.4157333362
WEIGHTS:16.0570328429
WEIGHTS:-2.0073164414
WEIGHTS:54.474373839
WEIGHTS:-46.5474260117
WEIGHTS:-27.8374573792
WEIGHTS:-4.20945751549
WEIGHTS:-4.89019575915
WEIGHTS:-26.1344860616
WEIGHTS:-6.14486719267
WEIGHTS:-4.59885646764
WEIGHTS:28.1641309346
WEIGHTS:-26.2285728232
WEIGHTS:-27.8335333753
WEIGHTS:-13.5579624963
WEIGHTS:-27.9489715273
WEIGHTS:-13.8121054855
WEIGHTS:99.8887140503
WEIGHTS:-0.369909488509
WEIGHTS:13.7239291432
WEIGHTS:-30.6538268835
WEIGHTS:-32.2366598302
WEIGHTS:-4.2222870429
WEIGHTS:-19.5286693702
WEIGHTS:99.6559112396
WEIGHTS:0.538523564699
WEIGHTS:-16.8562525932
WEIGHTS:-18.648955025
WEIGHTS:-5.63191360256
WEIGHTS:-4.26025612137
WEIGHTS:-46.5050366255
WEIGHTS:-57.2402583723
WEIGHTS:-33.1822023802
WEIGHTS:61.7749945083
WEIGHTS:-88.7418965796
WEIGHTS:9.85863410595
WEIGHTS:-0.371606333484
WEIGHTS:-27.04647103
WEIGHTS:-11.4079892345
WEIGHTS:46.230567569
WEIGHTS:19.130988586
WEIGHTS:50.4726344498
WEIGHTS:36.412304993
WEIGHTS:-6.96201578382
WEIGHTS:-4.63398046931
WEIGHTS:-49.9910639193
WEIGHTS:-1.86978714046
WEIGHTS:-7.68826139637
WEIGHTS:22.0523575605
WEIGHTS:16.2715407723
WEIGHTS:14.0464216992
WEIGHTS:-2.03166916749
WEIGHTS:-6.15386987034
WEIGHTS:-4.60893528883
WEIGHTS:-33.8480118577
WEIGHTS:19.7485732151
WEIGHTS:-35.0500776876
WEIGHTS:-30.2945725282
WEIGHTS:32.7128125362
WEIGHTS:-11.2780539047
WEIGHTS:50.4147778759
WEIGHTS:-5.89431528641
WEIGHTS:69.0169615356
WEIGHTS:-45.1765067042
WEIGHTS:21.9934616192
WEIGHTS:16.3941699711
WEIGHTS:-41.6411592108
WEIGHTS:-5.65952480887
WEIGHTS:-10.9474278231
WEIGHTS:1.75529231546
WEIGHTS:-11.6515019855
WEIGHTS:46.5125446147
WEIGHTS:48.7326337784
WEIGHTS:-34.265498418
WEIGHTS:-17.1966114937
WEIGHTS:12.0302295911
WEIGHTS:20.5439889202
WEIGHTS:-91.9683393072
WEIGHTS:-100.0
WEIGHTS:-53.4486883323
WEIGHTS:44.2823100327
WEIGHTS:-96.0448597783
WEIGHTS:28.765089107
WEIGHTS:-18.8728048393
WEIGHTS:-16.273459236
WEIGHTS:-25.0794391957
WEIGHTS:-30.4802768089
WEIGHTS:53.9734397567
WEIGHTS:0.334062397105
WEIGHTS:-65.748312089
WEIGHTS:-2.2315827904
WEIGHTS:-27.5084927
WEIGHTS:-69.1648628469
WEIGHTS:1.59670263199
WEIGHTS:-54.4753206158
WEIGHTS:-67.3376098624
WEIGHTS:44.5778839267
WEIGHTS:-63.3848784359
WEIGHTS:18.1859741899
WEIGHTS:44.4011644563
WEIGHTS:-100.0
WEIGHTS:-15.8870443888
WEIGHTS:76.6535443077
WEIGHTS:-100.0
WEIGHTS:53.5432677473
WEIGHTS:-4.13160131228
WEIGHTS:12.933659589
WEIGHTS:-40.3547051917
WEIGHTS:-0.67080989012
WEIGHTS:18.471396713
WEIGHTS:7.73667558542
WEIGHTS:24.765006761
WEIGHTS:38.0713206602
WEIGHTS:100.0
WEIGHTS:49.1149029308
WEIGHTS:66.2934504393
WEIGHTS:-62.9731233094
WEIGHTS:22.3349377947
WEIGHTS:-54.6426589613
WEIGHTS:5.09790919889
WEIGHTS:-13.0561743712
WEIGHTS:-17.0317161625
WEIGHTS:-30.6937359403
WEIGHTS:100.0
WEIGHTS:-41.5276949017
WEIGHTS:-91.6727747534
WEIGHTS:-34.8825693238
WEIGHTS:-31.1643637846
WEIGHTS:-48.2169161869
WEIGHTS:-30.4518843875
WEIGHTS:-79.8829515524
WEIGHTS:-83.6659805706
WEIGHTS:-24.217991847
WEIGHTS:81.4650484193
WEIGHTS:-33.193725131
WEIGHTS:27.6701215929
WEIGHTS:10.1779979978
WEIGHTS:-79.8838283289
WEIGHTS:-20.7869994589
WEIGHTS:90.3685319832
WEIGHTS:56.491869142
WEIGHTS:-67.8265531463
WEIGHTS:-6.19594063246
WEIGHTS:-37.0548251531
WEIGHTS:-33.9127100618
WEIGHTS:30.1620857966
WEIGHTS:-60.9617088551
WEIGHTS:-33.3513100452
WEIGHTS:57.6796139921
WEIGHTS:-20.7368882978
WEIGHTS:-77.1345297204
WEIGHTS:-42.4402462495
WEIGHTS:-96.8043471752
WEIGHTS:-57.2914936193
WEIGHTS:49.7063514425
WEIGHTS:13.91024546
WEIGHTS:-5.68984198556
WEIGHTS:-96.4597097703
WEIGHTS:2.30498767098
WEIGHTS:-40.856632074
WEIGHTS:12.6686289045
WEIGHTS:50.4712716879
WEIGHTS:32.5002978533
WEIGHTS:-90.6085162467
WEIGHTS:-72.1536274856
WEIGHTS:-24.866137955
WEIGHTS:-42.8065668002
WEIGHTS:-24.0995536141
WEIGHTS:4.8546520426
WEIGHTS:-66.9903249785
WEIGHTS:-24.662264577
WEIGHTS:-12.2365156139
WEIGHTS:-38.4221702756
WEIGHTS:-100.0
WEIGHTS:45.8229327653
WEIGHTS:8.5244867392
WEIGHTS:-20.1654993314
WEIGHTS:-9.99916881607
WEIGHTS:37.8163567332
WEIGHTS:-72.9477840374
WEIGHTS:-27.9509933389
WEIGHTS:-8.7403614561
WEIGHTS:3.14541370592
WEIGHTS:0.630056050135
WEIGHTS:34.5232154881
WEIGHTS:0.455501524523
WEIGHTS:67.76776457
WEIGHTS:0.776924036542
WEIGHTS:5.71861987112
WEIGHTS:14.59912765
WEIGHTS:-3.39727291295
WEIGHTS:12.7374219067
WEIGHTS:11.918265339
WEIGHTS:-9.78185722767
WEIGHTS:33.4677526036
WEIGHTS:6.75112108589
WEIGHTS:-10.7078729853
WEIGHTS:24.9880199301
WEIGHTS:46.8475420067
WEIGHTS:-78.5408024857
WEIGHTS:71.181673788
WEIGHTS:-3.92131545986
WEIGHTS:3.46173798543
WEIGHTS:100.0
WEIGHTS:13.692836658
WEIGHTS:-0.322073681326
WEIGHTS:28.354866532
WEIGHTS:4.33823569592
WEIGHTS:-34.7877822649
WEIGHTS:1.76449673257
WEIGHTS:-18.8535670963
WEIGHTS:-100.0
WEIGHTS:34.089778953
WEIGHTS:-6.62984404522
WEIGHTS:19.8334471072
WEIGHTS:-39.7029626042
WEIGHTS:36.1147425391
WEIGHTS:3.03212686933
WEIGHTS:-9.73484974964
WEIGHTS:-17.4403123398
WEIGHTS:-19.2522197872
WEIGHTS:100.0
WEIGHTS:-2.55188765823
WEIGHTS:2.52867927762
WEIGHTS:2.28151136669
WEIGHTS:-26.7620426494
WEIGHTS:-27.1100467329
WEIGHTS:-43.542688362
WEIGHTS:75.2499897602
WEIGHTS:34.4580599843
WEIGHTS:44.2993504567
WEIGHTS:-13.4852977483
WEIGHTS:57.6783699323
WEIGHTS:-9.78226487825
WEIGHTS:4.08092884194
WEIGHTS:-10.7821488488
WEIGHTS:-39.0777284309
WEIGHTS:-100.0
WEIGHTS:1.93705023315
WEIGHTS:2.74069939036
WEIGHTS:78.2185205375
WEIGHTS:20.0230682752
WEIGHTS:4.75870801019
WEIGHTS:5.26031254242
WEIGHTS:32.8065154531
WEIGHTS:7.04442816331
WEIGHTS:-0.340362546908
WEIGHTS:4.53594624658
WEIGHTS:2.25972046071
WEIGHTS:78.9428870809
WEIGHTS:-16.2338255759
WEIGHTS:-10.9659711601
WEIGHTS:-4.22672772095
WEIGHTS:11.5109091573
WEIGHTS:-2.83432889636
WEIGHTS:34.2827514557
WEIGHTS:2.31952537129
WEIGHTS:-29.9334785374
WEIGHTS:4.04732655431
WEIGHTS:10.2698003737
WEIGHTS:16.2827822569
WEIGHTS:26.6448448968
WEIGHTS:1.45181100296
WEIGHTS:17.3594558727
WEIGHTS:-0.482404721327
WEIGHTS:-0.829261868325
WEIGHTS:2.22929205144
WEIGHTS:-3.3698076908
WEIGHTS:-2.75777363713
WEIGHTS:-2.30907627879
WEIGHTS:0.485349743858
WEIGHTS:0.824066158801
WEIGHTS:-2.23039629375
WEIGHTS:3.36691330577
WEIGHTS:2.75777566428
WEIGHTS:2.31384232359
CONEC:-1 194
CONEC:0 194
CONEC:1 194
CONEC:2 194
CONEC:3 194
CONEC:4 194
CONEC:5 194
CONEC:6 194
CONEC:7 194
CONEC:8 194
CONEC:9 194
CONEC:10 194
CONEC:11 194
CONEC:12 194
CONEC:13 194
CONEC:14 194
CONEC:15 194
CONEC:16 194
CONEC:17 194
CONEC:18 194
CONEC:19 194
CONEC:20 194
CONEC:21 194
CONEC:22 194
CONEC:23 194
CONEC:24 194
CONEC:25 194
CONEC:26 194
CONEC:27 194
CONEC:28 194
CONEC:29 194
CONEC:30 194
CONEC:31 194
CONEC:32 194
CONEC:33 194
CONEC:34 194
CONEC:35 194
CONEC:36 194
CONEC:37 194
CONEC:38 194
CONEC:39 194
CONEC:40 194
CONEC:41 194
CONEC:42 194
CONEC:43 194
CONEC:44 194
CONEC:45 194
CONEC:46 194
CONEC:47 194
CONEC:48 194
CONEC:49 194
CONEC:50 194
CONEC:51 194
CONEC:52 194
CONEC:53 194
CONEC:54 194
CONEC:55 194
CONEC:56 194
CONEC:57 194
CONEC:58 194
CONEC:59 194
CONEC:60 194
CONEC:61 194
CONEC:62 194
CONEC:63 194
CONEC:64 194
CONEC:65 194
CONEC:66 194
CONEC:67 194
CONEC:68 194
CONEC:69 194
CONEC:70 194
CONEC:71 194
CONEC:72 194
CONEC:73 194
CONEC:74 194
CONEC:75 194
CONEC:76 194
CONEC:77 194
CONEC:78 194
CONEC:79 194
CONEC:80 194
CONEC:81 194
CONEC:82 194
CONEC:83 194
CONEC:84 194
CONEC:85 194
CONEC:86 194
CONEC:87 194
CONEC:88 194
CONEC:89 194
CONEC:90 194
CONEC:91 194
CONEC:92 194
CONEC:93 194
CONEC:94 194
CONEC:95 194
CONEC:96 194
CONEC:97 194
CONEC:98 194
CONEC:99 194
CONEC:100 194
CONEC:101 194
CONEC:102 194
CONEC:103 194
CONEC:104 194
CONEC:105 194
CONEC:106 194
CONEC:107 194
CONEC:108 194
CONEC:109 194
CONEC:110 194
CONEC:111 194
CONEC:112 194
CONEC:113 194
CONEC:114 194
CONEC:115 194
CONEC:116 194
CONEC:117 194
CONEC:118 194
CONEC:119 194
CONEC:120 194
CONEC:121 194
CONEC:122 194
CONEC:123 194
CONEC:124 194
CONEC:125 194
CONEC:126 194
CONEC:127 194
CONEC:128 194
CONEC:129 194
CONEC:130 194
CONEC:131 194
CONEC:132 194
CONEC:133 194
CONEC:134 194
CONEC:135 194
CONEC:136 194
CONEC:137 194
CONEC:138 194
CONEC:139 194
CONEC:140 194
CONEC:141 194
CONEC:142 194
CONEC:143 194
CONEC:144 194
CONEC:145 194
CONEC:146 194
CONEC:147 194
CONEC:148 194
CONEC:149 194
CONEC:150 194
CONEC:151 194
CONEC:152 194
CONEC:153 194
CONEC:154 194
CONEC:155 194
CONEC:156 194
CONEC:157 194
CONEC:158 194
CONEC:159 194
CONEC:160 194
CONEC:161 194
CONEC:162 194
CONEC:163 194
CONEC:164 194
CONEC:165 194
CONEC:166 194
CONEC:167 194
CONEC:168 194
CONEC:169 194
CONEC:170 194
CONEC:171 194
CONEC:172 194
CONEC:173 194
CONEC:174 194
CONEC:175 194
CONEC:176 194
CONEC:177 194
CONEC:178 194
CONEC:179 194
CONEC:180 194
CONEC:181 194
CONEC:182 194
CONEC:183 194
CONEC:184 194
CONEC:185 194
CONEC:186 194
CONEC:187 194
CONEC:188 194
CONEC:189 194
CONEC:190 194
CONEC:191 194
CONEC:192 194
CONEC:193 194
CONEC:-1 195
CONEC:0 195
CONEC:1 195
CONEC:2 195
CONEC:3 195
CONEC:4 195
CONEC:5 195
CONEC:6 195
CONEC:7 195
CONEC:8 195
CONEC:9 195
CONEC:10 195
CONEC:11 195
CONEC:12 195
CONEC:13 195
CONEC:14 195
CONEC:15 195
CONEC:16 195
CONEC:17 195
CONEC:18 195
CONEC:19 195
CONEC:20 195
CONEC:21 195
CONEC:22 195
CONEC:23 195
CONEC:24 195
CONEC:25 195
CONEC:26 195
CONEC:27 195
CONEC:28 195
CONEC:29 195
CONEC:30 195
CONEC:31 195
CONEC:32 195
CONEC:33 195
CONEC:34 195
CONEC:35 195
CONEC:36 195
CONEC:37 195
CONEC:38 195
CONEC:39 195
CONEC:40 195
CONEC:41 195
CONEC:42 195
CONEC:43 195
CONEC:44 195
CONEC:45 195
CONEC:46 195
CONEC:47 195
CONEC:48 195
CONEC:49 195
CONEC:50 195
CONEC:51 195
CONEC:52 195
CONEC:53 195
CONEC:54 195
CONEC:55 195
CONEC:56 195
CONEC:57 195
CONEC:58 195
CONEC:59 195
CONEC:60 195
CONEC:61 195
CONEC:62 195
CONEC:63 195
CONEC:64 195
CONEC:65 195
CONEC:66 195
CONEC:67 195
CONEC:68 195
CONEC:69 195
CONEC:70 195
CONEC:71 195
CONEC:72 195
CONEC:73 195
CONEC:74 195
CONEC:75 195
CONEC:76 195
CONEC:77 195
CONEC:78 195
CONEC:79 195
CONEC:80 195
CONEC:81 195
CONEC:82 195
CONEC:83 195
CONEC:84 195
CONEC:85 195
CONEC:86 195
CONEC:87 195
CONEC:88 195
CONEC:89 195
CONEC:90 195
CONEC:91 195
CONEC:92 195
CONEC:93 195
CONEC:94 195
CONEC:95 195
CONEC:96 195
CONEC:97 195
CONEC:98 195
CONEC:99 195
CONEC:100 195
CONEC:101 195
CONEC:102 195
CONEC:103 195
CONEC:104 195
CONEC:105 195
CONEC:106 195
CONEC:107 195
CONEC:108 195
CONEC:109 195
CONEC:110 195
CONEC:111 195
CONEC:112 195
CONEC:113 195
CONEC:114 195
CONEC:115 195
CONEC:116 195
CONEC:117 195
CONEC:118 195
CONEC:119 195
CONEC:120 195
CONEC:121 195
CONEC:122 195
CONEC:123 195
CONEC:124 195
CONEC:125 195
CONEC:126 195
CONEC:127 195
CONEC:128 195
CONEC:129 195
CONEC:130 195
CONEC:131 195
CONEC:132 195
CONEC:133 195
CONEC:134 195
CONEC:135 195
CONEC:136 195
CONEC:137 195
CONEC:138 195
CONEC:139 195
CONEC:140 195
CONEC:141 195
CONEC:142 195
CONEC:143 195
CONEC:144 195
CONEC:145 195
CONEC:146 195
CONEC:147 195
CONEC:148 195
CONEC:149 195
CONEC:150 195
CONEC:151 195
CONEC:152 195
CONEC:153 195
CONEC:154 195
CONEC:155 195
CONEC:156 195
CONEC:157 195
CONEC:158 195
CONEC:159 195
CONEC:160 195
CONEC:161 195
CONEC:162 195
CONEC:163 195
CONEC:164 195
CONEC:165 195
CONEC:166 195
CONEC:167 195
CONEC:168 195
CONEC:169 195
CONEC:170 195
CONEC:171 195
CONEC:172 195
CONEC:173 195
CONEC:174 195
CONEC:175 195
CONEC:176 195
CONEC:177 195
CONEC:178 195
CONEC:179 195
CONEC:180 195
CONEC:181 195
CONEC:182 195
CONEC:183 195
CONEC:184 195
CONEC:185 195
CONEC:186 195
CONEC:187 195
CONEC:188 195
CONEC:189 195
CONEC:190 195
CONEC:191 195
CONEC:192 195
CONEC:193 195
CONEC:-1 196
CONEC:0 196
CONEC:1 196
CONEC:2 196
CONEC:3 196
CONEC:4 196
CONEC:5 196
CONEC:6 196
CONEC:7 196
CONEC:8 196
CONEC:9 196
CONEC:10 196
CONEC:11 196
CONEC:12 196
CONEC:13 196
CONEC:14 196
CONEC:15 196
CONEC:16 196
CONEC:17 196
CONEC:18 196
CONEC:19 196
CONEC:20 196
CONEC:21 196
CONEC:22 196
CONEC:23 196
CONEC:24 196
CONEC:25 196
CONEC:26 196
CONEC:27 196
CONEC:28 196
CONEC:29 196
CONEC:30 196
CONEC:31 196
CONEC:32 196
CONEC:33 196
CONEC:34 196
CONEC:35 196
CONEC:36 196
CONEC:37 196
CONEC:38 196
CONEC:39 196
CONEC:40 196
CONEC:41 196
CONEC:42 196
CONEC:43 196
CONEC:44 196
CONEC:45 196
CONEC:46 196
CONEC:47 196
CONEC:48 196
CONEC:49 196
CONEC:50 196
CONEC:51 196
CONEC:52 196
CONEC:53 196
CONEC:54 196
CONEC:55 196
CONEC:56 196
CONEC:57 196
CONEC:58 196
CONEC:59 196
CONEC:60 196
CONEC:61 196
CONEC:62 196
CONEC:63 196
CONEC:64 196
CONEC:65 196
CONEC:66 196
CONEC:67 196
CONEC:68 196
CONEC:69 196
CONEC:70 196
CONEC:71 196
CONEC:72 196
CONEC:73 196
CONEC:74 196
CONEC:75 196
CONEC:76 196
CONEC:77 196
CONEC:78 196
CONEC:79 196
CONEC:80 196
CONEC:81 196
CONEC:82 196
CONEC:83 196
CONEC:84 196
CONEC:85 196
CONEC:86 196
CONEC:87 196
CONEC:88 196
CONEC:89 196
CONEC:90 196
CONEC:91 196
CONEC:92 196
CONEC:93 196
CONEC:94 196
CONEC:95 196
CONEC:96 196
CONEC:97 196
CONEC:98 196
CONEC:99 196
CONEC:100 196
CONEC:101 196
CONEC:102 196
CONEC:103 196
CONEC:104 196
CONEC:105 196
CONEC:106 196
CONEC:107 196
CONEC:108 196
CONEC:109 196
CONEC:110 196
CONEC:111 196
CONEC:112 196
CONEC:113 196
CONEC:114 196
CONEC:115 196
CONEC:116 196
CONEC:117 196
CONEC:118 196
CONEC:119 196
CONEC:120 196
CONEC:121 196
CONEC:122 196
CONEC:123 196
CONEC:124 196
CONEC:125 196
CONEC:126 196
CONEC:127 196
CONEC:128 196
CONEC:129 196
CONEC:130 196
CONEC:131 196
CONEC:132 196
CONEC:133 196
CONEC:134 196
CONEC:135 196
CONEC:136 196
CONEC:137 196
CONEC:138 196
CONEC:139 196
CONEC:140 196
CONEC:141 196
CONEC:142 196
CONEC:143 196
CONEC:144 196
CONEC:145 196
CONEC:146 196
CONEC:147 196
CONEC:148 196
CONEC:149 196
CONEC:150 196
CONEC:151 196
CONEC:152 196
CONEC:153 196
CONEC:154 196
CONEC:155 196
CONEC:156 196
CONEC:157 196
CONEC:158 196
CONEC:159 196
CONEC:160 196
CONEC:161 196
CONEC:162 196
CONEC:163 196
CONEC:164 196
CONEC:165 196
CONEC:166 196
CONEC:167 196
CONEC:168 196
CONEC:169 196
CONEC:170 196
CONEC:171 196
CONEC:172 196
CONEC:173 196
CONEC:174 196
CONEC:175 196
CONEC:176 196
CONEC:177 196
CONEC:178 196
CONEC:179 196
CONEC:180 196
CONEC:181 196
CONEC:182 196
CONEC:183 196
CONEC:184 196
CONEC:185 196
CONEC:186 196
CONEC:187 196
CONEC:188 196
CONEC:189 196
CONEC:190 196
CONEC:191 196
CONEC:192 196
CONEC:193 196
CONEC:-1 197
CONEC:0 197
CONEC:1 197
CONEC:2 197
CONEC:3 197
CONEC:4 197
CONEC:5 197
CONEC:6 197
CONEC:7 197
CONEC:8 197
CONEC:9 197
CONEC:10 197
CONEC:11 197
CONEC:12 197
CONEC:13 197
CONEC:14 197
CONEC:15 197
CONEC:16 197
CONEC:17 197
CONEC:18 197
CONEC:19 197
CONEC:20 197
CONEC:21 197
CONEC:22 197
CONEC:23 197
CONEC:24 197
CONEC:25 197
CONEC:26 197
CONEC:27 197
CONEC:28 197
CONEC:29 197
CONEC:30 197
CONEC:31 197
CONEC:32 197
CONEC:33 197
CONEC:34 197
CONEC:35 197
CONEC:36 197
CONEC:37 197
CONEC:38 197
CONEC:39 197
CONEC:40 197
CONEC:41 197
CONEC:42 197
CONEC:43 197
CONEC:44 197
CONEC:45 197
CONEC:46 197
CONEC:47 197
CONEC:48 197
CONEC:49 197
CONEC:50 197
CONEC:51 197
CONEC:52 197
CONEC:53 197
CONEC:54 197
CONEC:55 197
CONEC:56 197
CONEC:57 197
CONEC:58 197
CONEC:59 197
CONEC:60 197
CONEC:61 197
CONEC:62 197
CONEC:63 197
CONEC:64 197
CONEC:65 197
CONEC:66 197
CONEC:67 197
CONEC:68 197
CONEC:69 197
CONEC:70 197
CONEC:71 197
CONEC:72 197
CONEC:73 197
CONEC:74 197
CONEC:75 197
CONEC:76 197
CONEC:77 197
CONEC:78 197
CONEC:79 197
CONEC:80 197
CONEC:81 197
CONEC:82 197
CONEC:83 197
CONEC:84 197
CONEC:85 197
CONEC:86 197
CONEC:87 197
CONEC:88 197
CONEC:89 197
CONEC:90 197
CONEC:91 197
CONEC:92 197
CONEC:93 197
CONEC:94 197
CONEC:95 197
CONEC:96 197
CONEC:97 197
CONEC:98 197
CONEC:99 197
CONEC:100 197
CONEC:101 197
CONEC:102 197
CONEC:103 197
CONEC:104 197
CONEC:105 197
CONEC:106 197
CONEC:107 197
CONEC:108 197
CONEC:109 197
CONEC:110 197
CONEC:111 197
CONEC:112 197
CONEC:113 197
CONEC:114 197
CONEC:115 197
CONEC:116 197
CONEC:117 197
CONEC:118 197
CONEC:119 197
CONEC:120 197
CONEC:121 197
CONEC:122 197
CONEC:123 197
CONEC:124 197
CONEC:125 197
CONEC:126 197
CONEC:127 197
CONEC:128 197
CONEC:129 197
CONEC:130 197
CONEC:131 197
CONEC:132 197
CONEC:133 197
CONEC:134 197
CONEC:135 197
CONEC:136 197
CONEC:137 197
CONEC:138 197
CONEC:139 197
CONEC:140 197
CONEC:141 197
CONEC:142 197
CONEC:143 197
CONEC:144 197
CONEC:145 197
CONEC:146 197
CONEC:147 197
CONEC:148 197
CONEC:149 197
CONEC:150 197
CONEC:151 197
CONEC:152 197
CONEC:153 197
CONEC:154 197
CONEC:155 197
CONEC:156 197
CONEC:157 197
CONEC:158 197
CONEC:159 197
CONEC:160 197
CONEC:161 197
CONEC:162 197
CONEC:163 197
CONEC:164 197
CONEC:165 197
CONEC:166 197
CONEC:167 197
CONEC:168 197
CONEC:169 197
CONEC:170 197
CONEC:171 197
CONEC:172 197
CONEC:173 197
CONEC:174 197
CONEC:175 197
CONEC:176 197
CONEC:177 197
CONEC:178 197
CONEC:179 197
CONEC:180 197
CONEC:181 197
CONEC:182 197
CONEC:183 197
CONEC:184 197
CONEC:185 197
CONEC:186 197
CONEC:187 197
CONEC:188 197
CONEC:189 197
CONEC:190 197
CONEC:191 197
CONEC:192 197
CONEC:193 197
CONEC:-1 198
CONEC:0 198
CONEC:1 198
CONEC:2 198
CONEC:3 198
CONEC:4 198
CONEC:5 198
CONEC:6 198
CONEC:7 198
CONEC:8 198
CONEC:9 198
CONEC:10 198
CONEC:11 198
CONEC:12 198
CONEC:13 198
CONEC:14 198
CONEC:15 198
CONEC:16 198
CONEC:17 198
CONEC:18 198
CONEC:19 198
CONEC:20 198
CONEC:21 198
CONEC:22 198
CONEC:23 198
CONEC:24 198
CONEC:25 198
CONEC:26 198
CONEC:27 198
CONEC:28 198
CONEC:29 198
CONEC:30 198
CONEC:31 198
CONEC:32 198
CONEC:33 198
CONEC:34 198
CONEC:35 198
CONEC:36 198
CONEC:37 198
CONEC:38 198
CONEC:39 198
CONEC:40 198
CONEC:41 198
CONEC:42 198
CONEC:43 198
CONEC:44 198
CONEC:45 198
CONEC:46 198
CONEC:47 198
CONEC:48 198
CONEC:49 198
CONEC:50 198
CONEC:51 198
CONEC:52 198
CONEC:53 198
CONEC:54 198
CONEC:55 198
CONEC:56 198
CONEC:57 198
CONEC:58 198
CONEC:59 198
CONEC:60 198
CONEC:61 198
CONEC:62 198
CONEC:63 198
CONEC:64 198
CONEC:65 198
CONEC:66 198
CONEC:67 198
CONEC:68 198
CONEC:69 198
CONEC:70 198
CONEC:71 198
CONEC:72 198
CONEC:73 198
CONEC:74 198
CONEC:75 198
CONEC:76 198
CONEC:77 198
CONEC:78 198
CONEC:79 198
CONEC:80 198
CONEC:81 198
CONEC:82 198
CONEC:83 198
CONEC:84 198
CONEC:85 198
CONEC:86 198
CONEC:87 198
CONEC:88 198
CONEC:89 198
CONEC:90 198
CONEC:91 198
CONEC:92 198
CONEC:93 198
CONEC:94 198
CONEC:95 198
CONEC:96 198
CONEC:97 198
CONEC:98 198
CONEC:99 198
CONEC:100 198
CONEC:101 198
CONEC:102 198
CONEC:103 198
CONEC:104 198
CONEC:105 198
CONEC:106 198
CONEC:107 198
CONEC:108 198
CONEC:109 198
CONEC:110 198
CONEC:111 198
CONEC:112 198
CONEC:113 198
CONEC:114 198
CONEC:115 198
CONEC:116 198
CONEC:117 198
CONEC:118 198
CONEC:119 198
CONEC:120 198
CONEC:121 198
CONEC:122 198
CONEC:123 198
CONEC:124 198
CONEC:125 198
CONEC:126 198
CONEC:127 198
CONEC:128 198
CONEC:129 198
CONEC:130 198
CONEC:131 198
CONEC:132 198
CONEC:133 198
CONEC:134 198
CONEC:135 198
CONEC:136 198
CONEC:137 198
CONEC:138 198
CONEC:139 198
CONEC:140 198
CONEC:141 198
CONEC:142 198
CONEC:143 198
CONEC:144 198
CONEC:145 198
CONEC:146 198
CONEC:147 198
CONEC:148 198
CONEC:149 198
CONEC:150 198
CONEC:151 198
CONEC:152 198
CONEC:153 198
CONEC:154 198
CONEC:155 198
CONEC:156 198
CONEC:157 198
CONEC:158 198
CONEC:159 198
CONEC:160 198
CONEC:161 198
CONEC:162 198
CONEC:163 198
CONEC:164 198
CONEC:165 198
CONEC:166 198
CONEC:167 198
CONEC:168 198
CONEC:169 198
CONEC:170 198
CONEC:171 198
CONEC:172 198
CONEC:173 198
CONEC:174 198
CONEC:175 198
CONEC:176 198
CONEC:177 198
CONEC:178 198
CONEC:179 198
CONEC:180 198
CONEC:181 198
CONEC:182 198
CONEC:183 198
CONEC:184 198
CONEC:185 198
CONEC:186 198
CONEC:187 198
CONEC:188 198
CONEC:189 198
CONEC:190 198
CONEC:191 198
CONEC:192 198
CONEC:193 198
CONEC:-1 199
CONEC:194 199
CONEC:195 199
CONEC:196 199
CONEC:197 199
CONEC:198 199
CONEC:-1 200
CONEC:194 200
CONEC:195 200
CONEC:196 200
CONEC:197 200
CONEC:198 200
INNO:193
INNO:192
INNO:191
INNO:190
INNO:189
INNO:188
INNO:187
INNO:186
INNO:185
INNO:184
INNO:183
INNO:182
INNO:181
INNO:180
INNO:179
INNO:178
INNO:177
INNO:176
INNO:175
INNO:174
INNO:173
INNO:172
INNO:171
INNO:170
INNO:169
INNO:168
INNO:167
INNO:166
INNO:165
INNO:164
INNO:163
INNO:162
INNO:161
INNO:160
INNO:159
INNO:158
INNO:157
INNO:156
INNO:155
INNO:154
INNO:153
INNO:152
INNO:151
INNO:150
INNO:149
INNO:148
INNO:147
INNO:146
INNO:145
INNO:144
INNO:143
INNO:142
INNO:141
INNO:140
INNO:139
INNO:138
INNO:137
INNO:136
INNO:135
INNO:134
INNO:133
INNO:132
INNO:131
INNO:130
INNO:129
INNO:128
INNO:127
INNO:126
INNO:125
INNO:124
INNO:123
INNO:122
INNO:121
INNO:120
INNO:119
INNO:118
INNO:117
INNO:116
INNO:115
INNO:114
INNO:113
INNO:112
INNO:111
INNO:110
INNO:109
INNO:108
INNO:107
INNO:106
INNO:105
INNO:104
INNO:103
INNO:102
INNO:101
INNO:100
INNO:99
INNO:98
INNO:97
INNO:96
INNO:95
INNO:94
INNO:93
INNO:92
INNO:91
INNO:90
INNO:89
INNO:88
INNO:87
INNO:86
INNO:85
INNO:84
INNO:83
INNO:82
INNO:81
INNO:80
INNO:79
INNO:78
INNO:77
INNO:76
INNO:75
INNO:74
INNO:73
INNO:72
INNO:71
INNO:70
INNO:69
INNO:68
INNO:67
INNO:66
INNO:65
INNO:64
INNO:63
INNO:62
INNO:61
INNO:60
INNO:59
INNO:58
INNO:57
INNO:56
INNO:55
INNO:54
INNO:53
INNO:52
INNO:51
INNO:50
INNO:49
INNO:48
INNO:47
INNO:46
INNO:45
INNO:44
INNO:43
INNO:42
INNO:41
INNO:40
INNO:39
INNO:38
INNO:37
INNO:36
INNO:35
INNO:34
INNO:33
INNO:32
INNO:31
INNO:30
INNO:29
INNO:28
INNO:27
INNO:26
INNO:25
INNO:24
INNO:23
INNO:22
INNO:21
INNO:20
INNO:19
INNO:18
INNO:17
INNO:16
INNO:15
INNO:14
INNO:13
INNO:12
INNO:11
INNO:10
INNO:9
INNO:8
INNO:7
INNO:6
INNO:5
INNO:4
INNO:3
INNO:2
INNO:1
INNO:0
OUTNO:199
OUTNO:200
ENI:5.38226882582 0.241484336616
ENI:127.150807194 0.766520574414
ENI:1.40320899322 0.163933793932
ENI:35.4537218106 0.807282703632
ENI:18.1980503347 0.766361493713
ENI:0.978873541541 0.171645508924
ENI:1.13618672113 0.164133755398
ENI:232.857868984 0.737334549945
ENI:1.01550760678 0.829064171192
ENI:7.96015798273 0.759815993108
ENI:1.04104258875 0.831419138892
ENI:15.0311953954 0.23912023872
ENI:16.0928316429 0.207196926645
ENI:7.87162748529 0.805092286718
ENI:1.00776205529 0.169603659975
ENI:29.7436117741 0.85
ENI:19.9785139425 0.85
ENI:28.8832609962 0.15
ENI:23.0004311999 0.15
ENI:1.98457364132 0.165217591298
ENI:15.0955865543 0.85
ENI:3.71467609218 0.849818558507
ENI:0.856802826721 0.164406019442
ENI:0.865685170545 0.155232189189
ENI:29.917364185 0.85
ENI:10.133560029 0.85
ENI:14.1351117288 0.15
ENI:7.31925598975 0.15
ENI:89.3019569467 0.15
ENI:1.23602882731 0.15
ENI:1.88087769107 0.15
ENI:1.03473402993 0.815304690842
ENI:3.55487037455 0.714192567361
ENI:0.352903664862 0.849491040721
ENI:4.21662177209 0.156137054749
ENI:9.49786027371 0.160017249654
ENI:9.50565216998 0.720562491513
ENI:0.883121175299 0.15
ENI:0.594858105543 0.15
ENI:0.633844545449 0.775861322815
ENI:0.493141841955 0.85
ENI:4.72797790153 0.85
ENI:5.08227934244 0.159668596742
ENI:2.33944933305 0.15
ENI:31.0652042538 0.15
ENI:1.609775219 0.15
ENI:33.7643866113 0.85
ENI:0.924766439401 0.15
ENI:1.9500630951 0.15
ENI:1.06632921895 0.765416723433
ENI:2.68946480687 0.725362205351
ENI:0.150054120821 0.85
ENI:0.750751366805 0.15
ENI:2.47805797606 0.15
ENI:7.41468283073 0.693993575673
ENI:0.521671732495 0.15
ENI:52.0951041112 0.15
ENI:33.7690455308 0.15
ENI:4.69417402689 0.85
ENI:0.196779918935 0.85
ENI:0.679032318763 0.15
ENI:2.7249155894 0.740944369323
ENI:0.309617179042 0.85
ENI:0.9311158816 0.15
ENI:1.64833317257 0.246996413776
ENI:28.4363006586 0.334703335937
ENI:1.15055807097 0.85
ENI:2.35115672132 0.277363300137
ENI:2.9171910568 0.285838747635
ENI:0.372722134578 0.211890792482
ENI:2.04663582178 0.802495129318
ENI:5.93143605823 0.809873278673
ENI:9.32452220872 0.275516715583
ENI:1.39771495624 0.654788033668
ENI:0.425345514702 0.15
ENI:2.31522505508 0.85
ENI:5.54885896058 0.85
ENI:5.45514401382 0.325556127691
ENI:0.26400192911 0.85
ENI:1.31119355772 0.15
ENI:43.3125814521 0.392700518419
ENI:2.1912903912 0.85
ENI:2.75213055107 0.15
ENI:0.175 0.15
ENI:0.175 0.15
ENI:0.35 0.15
ENI:0.7 0.15
ENI:0.35 0.15
ENI:0.1 0.15
ENI:0.7 0.15
ENI:0.14 0.15
ENI:0.233333333333 0.15
ENI:0.04375 0.15
ENI:0.35 0.15
ENI:0.35 0.15
ENI:0.7 0.15
ENI:0.35 0.15
ENI:0.00853658536585 0.15
ENI:0.07 0.15
ENI:0.00972222222222 0.15
ENI:0.04375 0.15
ENI:0.0318181818182 0.15
ENI:0.116666666667 0.15
ENI:0.00636363636364 0.15
ENI:0.175 0.15
ENI:0.021875 0.15
ENI:0.025 0.15
ENI:0.0134615384615 0.15
ENI:0.175 0.15
ENI:0.1 0.15
ENI:0.07 0.15
ENI:0.07 0.15
ENI:0.07 0.15
ENI:0.116666666667 0.15
ENI:0.14 0.15
ENI:0.14 0.15
ENI:0.0102941176471 0.15
ENI:0.0466666666667 0.15
ENI:0.028 0.15
ENI:0.175 0.15
ENI:0.00875 0.15
ENI:0.0538461538462 0.15
ENI:0.0466666666667 0.15
ENI:0.116666666667 0.15
ENI:0.0777777777778 0.15
ENI:0.35 0.15
ENI:0.14 0.15
ENI:0.0875 0.15
ENI:0.0241379310345 0.15
ENI:0.0318181818182 0.15
ENI:0.00804597701149 0.15
ENI:0.1 0.15
ENI:0.14 0.15
ENI:0.0583333333333 0.15
ENI:0.14 0.15
ENI:0.35 0.15
ENI:0.233333333333 0.15
ENI:0.233333333333 0.15
ENI:0.0583333333333 0.15
ENI:0.0875 0.15
ENI:0.05 0.15
ENI:0.35 0.15
ENI:0.0233333333333 0.15
ENI:0.1 0.15
ENI:0.175 0.15
ENI:0.35 0.15
ENI:0.0194444444444 0.15
ENI:0.0388888888889 0.15
ENI:0.00714285714286 0.15
ENI:0.0225806451613 0.15
ENI:0.0368421052632 0.15
ENI:0.0636363636364 0.15
ENI:0.175 0.15
ENI:0.14 0.15
ENI:0.14 0.15
ENI:0.7 0.15
ENI:0.0875 0.15
ENI:0.14 0.15
ENI:0.35 0.15
ENI:0.116666666667 0.15
ENI:0.233333333333 0.15
ENI:0.0538461538462 0.15
ENI:0.233333333333 0.15
ENI:0.175 0.15
ENI:0.07 0.15
ENI:0.0583333333333 0.15
ENI:0.0179487179487 0.15
ENI:0.05 0.15
ENI:0.116666666667 0.15
ENI:0.1 0.15
ENI:0.35 0.15
ENI:0.0318181818182 0.15
ENI:0.116666666667 0.15
ENI:0.175 0.15
ENI:0.116666666667 0.15
ENI:0.14 0.15
ENI:0.233333333333 0.15
ENI:0.35 0.15
ENI:0.35 0.15
ENI:0.7 0.15
ENI:0.0184210526316 0.15
ENI:0.14 0.15
ENI:0.0137254901961 0.15
ENI:0.14 0.15
ENI:0.116666666667 0.15
ENI:0.0291666666667 0.15
ENI:0.175 0.15
ENI:0.0636363636364 0.15
ENI:0.116666666667 0.15
ENI:0.0127272727273 0.15
ENI:0.116666666667 0.15
ENI:0.0777777777778 0.15
ENI:0.233333333333 0.15
ENI:0.0155555555556 0.15
DEO:1.42857142857 -0.214285714286
DEO:1.42857142857 -0.214285714286
