# Supplementary material for: AutoGrow4: an open-source genetic algorithm for de novo drug design and lead optimization
Source: J Cheminform. 2020 Apr 17;12:25. doi: 10.1186/s13321-020-00429-4 (PMC7165399; doi:10.1186/s13321-020-00429-4)
Supplement: Supplementary file 1 — Additional file 1. The Additional file includes detailed descriptions of the AutoGrow 3.1.3 and AutoGrow4 parameters used in the benchmark and PARP-1 runs. It also includes Figures S1, S2, and S3, referenced in the text. [file 13321_2020_429_MOESM1_ESM.zip › autogrow4-4.0.0/autogrow/docking/scoring/nn_score_exe/nnscore1/networks/top_24_networks/9.net]

WEIGHTS:0.3443968495
WEIGHTS:-5.19451004874
WEIGHTS:-3.80016910734
WEIGHTS:16.3411379414
WEIGHTS:1.68166687938
WEIGHTS:3.47640582575
WEIGHTS:-2.20361076842
WEIGHTS:9.32691424368
WEIGHTS:3.82408536238
WEIGHTS:2.58276834279
WEIGHTS:-11.8143509316
WEIGHTS:-3.19343921935
WEIGHTS:2.22625367641
WEIGHTS:-7.56583523864
WEIGHTS:-6.92991088687
WEIGHTS:13.8117345132
WEIGHTS:4.53513652479
WEIGHTS:3.65127463127
WEIGHTS:6.81060694208
WEIGHTS:-1.03969083872
WEIGHTS:2.82682060341
WEIGHTS:-1.09509680941
WEIGHTS:-9.32597606778
WEIGHTS:-2.84012543922
WEIGHTS:-0.278731025711
WEIGHTS:-11.2879957853
WEIGHTS:-8.45090620155
WEIGHTS:-0.996186426245
WEIGHTS:0.273541366683
WEIGHTS:0.0388839250995
WEIGHTS:1.20186021871
WEIGHTS:9.30108975021
WEIGHTS:7.21318948588
WEIGHTS:13.8949916137
WEIGHTS:-34.8998331208
WEIGHTS:-6.81239211171
WEIGHTS:9.30595646692
WEIGHTS:-9.42719712255
WEIGHTS:12.4958105754
WEIGHTS:-5.21066177184
WEIGHTS:-3.06413911158
WEIGHTS:0.839791109941
WEIGHTS:0.547982508615
WEIGHTS:-6.14294899046
WEIGHTS:-1.99334235503
WEIGHTS:19.2223480021
WEIGHTS:-4.22937329451
WEIGHTS:-4.67818774328
WEIGHTS:-11.0365378028
WEIGHTS:11.4897977684
WEIGHTS:-10.2936481801
WEIGHTS:-1.5361076883
WEIGHTS:-0.250358448125
WEIGHTS:5.53110680982
WEIGHTS:18.0088513958
WEIGHTS:5.70211021707
WEIGHTS:-16.6255928627
WEIGHTS:-3.18065027515
WEIGHTS:-3.30269758604
WEIGHTS:-10.6256928036
WEIGHTS:4.90204222397
WEIGHTS:6.49441490564
WEIGHTS:-3.08953477405
WEIGHTS:1.73773928994
WEIGHTS:0.847843254604
WEIGHTS:3.64640627108
WEIGHTS:-10.3847838273
WEIGHTS:-4.20370274298
WEIGHTS:-18.4921480443
WEIGHTS:10.7445618797
WEIGHTS:-12.04476976
WEIGHTS:-4.47060569112
WEIGHTS:4.69734811339
WEIGHTS:2.0613195528
WEIGHTS:-2.92198776167
WEIGHTS:1.23530777538
WEIGHTS:9.15762599167
WEIGHTS:2.79447908941
WEIGHTS:6.50522753099
WEIGHTS:-1.31301846623
WEIGHTS:-12.1256548975
WEIGHTS:-4.76220129337
WEIGHTS:19.3951758092
WEIGHTS:-4.42085105049
WEIGHTS:6.82896927751
WEIGHTS:5.21057359793
WEIGHTS:-4.53899173066
WEIGHTS:-1.6367485086
WEIGHTS:-7.54002275831
WEIGHTS:-3.29768789621
WEIGHTS:10.0855662919
WEIGHTS:3.73200242755
WEIGHTS:2.98686334398
WEIGHTS:18.1296414955
WEIGHTS:-3.72547807632
WEIGHTS:7.42196056734
WEIGHTS:3.29537061067
WEIGHTS:1.39792349643
WEIGHTS:-8.48311234255
WEIGHTS:-6.77988320758
WEIGHTS:18.5228727086
WEIGHTS:-6.41547932867
WEIGHTS:8.29841379982
WEIGHTS:-7.11513939812
WEIGHTS:1.52314122743
WEIGHTS:-17.4710022088
WEIGHTS:-8.20524062932
WEIGHTS:-20.1905205862
WEIGHTS:1.84990430663
WEIGHTS:-0.525234800067
WEIGHTS:-4.8587504019
WEIGHTS:-8.92206524584
WEIGHTS:5.34279499847
WEIGHTS:0.800015522551
WEIGHTS:9.58285296029
WEIGHTS:1.93597548299
WEIGHTS:1.62770875851
WEIGHTS:-9.4010395399
WEIGHTS:-4.47433525314
WEIGHTS:-5.86764026249
WEIGHTS:12.4651949748
WEIGHTS:3.03318893057
WEIGHTS:7.3738937302
WEIGHTS:-0.812098432584
WEIGHTS:8.51425922631
WEIGHTS:-3.16104015013
WEIGHTS:-2.29036430758
WEIGHTS:-5.26884558946
WEIGHTS:0.24101920992
WEIGHTS:-1.6762659212
WEIGHTS:4.83236955367
WEIGHTS:48.1251554475
WEIGHTS:2.24587212153
WEIGHTS:0.364218402362
WEIGHTS:21.8039554499
WEIGHTS:-0.469128063807
WEIGHTS:0.287568928156
WEIGHTS:3.68891146142
WEIGHTS:-3.19240163504
WEIGHTS:4.24222032509
WEIGHTS:-6.13010525962
WEIGHTS:3.86801998205
WEIGHTS:-9.98404498708
WEIGHTS:6.76084043566
WEIGHTS:-1.71183507381
WEIGHTS:-10.1084043949
WEIGHTS:8.12116908392
WEIGHTS:13.5265764619
WEIGHTS:0.425604487353
WEIGHTS:10.6355928712
WEIGHTS:-2.6068775008
WEIGHTS:9.77520015099
WEIGHTS:-10.3799565432
WEIGHTS:2.05265389667
WEIGHTS:-7.24042554446
WEIGHTS:-3.56663754377
WEIGHTS:18.3245559194
WEIGHTS:-0.318356337183
WEIGHTS:0.652773473016
WEIGHTS:3.14788704916
WEIGHTS:1.26278591741
WEIGHTS:-3.36650911879
WEIGHTS:1.1968698226
WEIGHTS:-5.7241360254
WEIGHTS:-11.8906104748
WEIGHTS:10.8321979795
WEIGHTS:-2.99698292443
WEIGHTS:1.00382135328
WEIGHTS:14.8852652597
WEIGHTS:0.83518141161
WEIGHTS:0.612008609151
WEIGHTS:1.76410487938
WEIGHTS:3.78613366491
WEIGHTS:-1.00253666242
WEIGHTS:3.06268353948
WEIGHTS:-9.64828424559
WEIGHTS:-12.3844155522
WEIGHTS:-2.50546955229
WEIGHTS:0.625341477873
WEIGHTS:0.216182466689
WEIGHTS:3.5589075066
WEIGHTS:0.902319712037
WEIGHTS:0.576851613543
WEIGHTS:7.04233434958
WEIGHTS:-1.25643260153
WEIGHTS:-6.6498663404
WEIGHTS:2.41449492901
WEIGHTS:0.559889680651
WEIGHTS:-3.25815875415
WEIGHTS:9.50237315755
WEIGHTS:-4.10347795159
WEIGHTS:-1.21004352301
WEIGHTS:6.32602429116
WEIGHTS:0.112215032395
WEIGHTS:2.41200638698
WEIGHTS:3.80306594231
WEIGHTS:98.0682838525
WEIGHTS:-3.57077577813
WEIGHTS:62.1074784135
WEIGHTS:-13.2206188031
WEIGHTS:-32.8417544231
WEIGHTS:-9.02791492689
WEIGHTS:10.9186989849
WEIGHTS:30.5535064145
WEIGHTS:-0.715171656781
WEIGHTS:53.3253519804
WEIGHTS:-11.3130593592
WEIGHTS:45.521281302
WEIGHTS:-35.557536222
WEIGHTS:8.14865315061
WEIGHTS:17.3868031663
WEIGHTS:7.12974297648
WEIGHTS:-46.948406807
WEIGHTS:21.3778281329
WEIGHTS:-25.1855634289
WEIGHTS:-2.93979798316
WEIGHTS:22.550225657
WEIGHTS:26.2204306101
WEIGHTS:-11.1328572404
WEIGHTS:17.6046182218
WEIGHTS:-0.918643140646
WEIGHTS:3.78854668696
WEIGHTS:-9.42796759371
WEIGHTS:79.7354661717
WEIGHTS:33.281502954
WEIGHTS:-51.3788159534
WEIGHTS:67.7642860623
WEIGHTS:36.1801817539
WEIGHTS:-18.719756048
WEIGHTS:24.0030355514
WEIGHTS:22.4202896706
WEIGHTS:20.6610641438
WEIGHTS:41.5314040173
WEIGHTS:-4.27419369697
WEIGHTS:-54.7029466706
WEIGHTS:22.1040303337
WEIGHTS:23.2759111169
WEIGHTS:61.8887235058
WEIGHTS:9.89316452324
WEIGHTS:22.5795127811
WEIGHTS:-84.0337329512
WEIGHTS:-44.4427228711
WEIGHTS:13.0759143142
WEIGHTS:-34.3694433431
WEIGHTS:18.1958248259
WEIGHTS:19.2786500099
WEIGHTS:25.5709006986
WEIGHTS:16.380364768
WEIGHTS:37.8615012918
WEIGHTS:10.7478617635
WEIGHTS:-34.2706089887
WEIGHTS:10.3024308995
WEIGHTS:30.0100702524
WEIGHTS:36.1076330394
WEIGHTS:12.6775022771
WEIGHTS:-66.0649208829
WEIGHTS:-21.1982400021
WEIGHTS:9.28358799369
WEIGHTS:-15.3478155573
WEIGHTS:-56.2380727614
WEIGHTS:2.25605277477
WEIGHTS:-19.5348367088
WEIGHTS:-6.21519446606
WEIGHTS:14.5291136426
WEIGHTS:8.08279892213
WEIGHTS:2.68876262159
WEIGHTS:-18.5605316536
WEIGHTS:26.7157367756
WEIGHTS:24.2499235797
WEIGHTS:-69.1849048499
WEIGHTS:-3.3820418527
WEIGHTS:-59.1381560501
WEIGHTS:-5.0886853976
WEIGHTS:-49.0161654573
WEIGHTS:-28.9750608923
WEIGHTS:17.4960744812
WEIGHTS:14.7476270795
WEIGHTS:16.5185042245
WEIGHTS:-100.0
WEIGHTS:-13.5295581643
WEIGHTS:-58.6604935626
WEIGHTS:-21.3984950733
WEIGHTS:-27.4369070811
WEIGHTS:-38.9922511806
WEIGHTS:27.6104940242
WEIGHTS:26.3515289206
WEIGHTS:-100.0
WEIGHTS:2.20492855484
WEIGHTS:37.5897279909
WEIGHTS:-25.2786176768
WEIGHTS:-32.2118083653
WEIGHTS:7.42621089498
WEIGHTS:-31.8204194415
WEIGHTS:-25.0236594733
WEIGHTS:20.7959790481
WEIGHTS:24.0189192227
WEIGHTS:-17.4759186913
WEIGHTS:100.0
WEIGHTS:12.4017252456
WEIGHTS:-13.9560321479
WEIGHTS:-13.352360815
WEIGHTS:-0.140427099461
WEIGHTS:3.79117084825
WEIGHTS:28.8139216088
WEIGHTS:-30.1414049261
WEIGHTS:-39.6942761677
WEIGHTS:-29.733126264
WEIGHTS:7.94457196218
WEIGHTS:-10.1807351807
WEIGHTS:65.5919668867
WEIGHTS:-58.7256296437
WEIGHTS:-7.53188369518
WEIGHTS:-15.2100120325
WEIGHTS:4.4141712405
WEIGHTS:-6.3358364116
WEIGHTS:-52.0060533131
WEIGHTS:-2.04132867939
WEIGHTS:-4.03504116422
WEIGHTS:0.0915761681015
WEIGHTS:23.4247612621
WEIGHTS:-28.2458949685
WEIGHTS:20.2879462142
WEIGHTS:0.00552643845413
WEIGHTS:-1.10508611197
WEIGHTS:-62.0548451478
WEIGHTS:9.99388467576
WEIGHTS:23.9595898078
WEIGHTS:4.47422847277
WEIGHTS:5.07077051895
WEIGHTS:44.4798606338
WEIGHTS:3.47503422867
WEIGHTS:6.97148945311
WEIGHTS:21.0630970855
WEIGHTS:23.7830326644
WEIGHTS:-30.8022671555
WEIGHTS:18.4030292465
WEIGHTS:68.4509532121
WEIGHTS:-2.29892862929
WEIGHTS:-100.0
WEIGHTS:-1.645315657
WEIGHTS:-66.1243295513
WEIGHTS:18.4660727388
WEIGHTS:12.7872545711
WEIGHTS:4.12119209107
WEIGHTS:-7.55505513104
WEIGHTS:-9.45788987121
WEIGHTS:37.3665032974
WEIGHTS:11.5575880192
WEIGHTS:4.41039040796
WEIGHTS:5.83630305161
WEIGHTS:4.83807288367
WEIGHTS:11.2937309591
WEIGHTS:57.4738213199
WEIGHTS:3.64746989622
WEIGHTS:-52.346288452
WEIGHTS:100.0
WEIGHTS:-20.397182729
WEIGHTS:10.2397972623
WEIGHTS:51.3544883056
WEIGHTS:5.02088459264
WEIGHTS:40.2621643112
WEIGHTS:-18.2265844802
WEIGHTS:-17.5231925391
WEIGHTS:3.14932290594
WEIGHTS:-2.71272899036
WEIGHTS:4.08095274651
WEIGHTS:60.6565464301
WEIGHTS:6.77875288338
WEIGHTS:7.19754693168
WEIGHTS:0.470497560103
WEIGHTS:-1.90818750198
WEIGHTS:25.2845067197
WEIGHTS:-20.2665827991
WEIGHTS:4.71948442209
WEIGHTS:6.07252526192
WEIGHTS:33.3369027295
WEIGHTS:-3.41675683135
WEIGHTS:-9.16755410459
WEIGHTS:26.0774627421
WEIGHTS:-15.7396757319
WEIGHTS:-3.49186239984
WEIGHTS:34.9223421909
WEIGHTS:4.78312724974
WEIGHTS:-78.6484937416
WEIGHTS:13.0536012097
WEIGHTS:1.72436327175
WEIGHTS:-36.4116025455
WEIGHTS:44.0341635912
WEIGHTS:7.73200604993
WEIGHTS:52.3588399562
WEIGHTS:-0.365757788249
WEIGHTS:-7.52312014192
WEIGHTS:-14.4174356346
WEIGHTS:-78.1106620612
WEIGHTS:-73.5673486714
WEIGHTS:100.0
WEIGHTS:-0.333649892885
WEIGHTS:-80.0613216363
WEIGHTS:-64.2340654825
WEIGHTS:18.6446861444
WEIGHTS:51.6702224768
WEIGHTS:-45.891619577
WEIGHTS:-61.9816737022
WEIGHTS:-23.3427340983
WEIGHTS:12.3401498322
WEIGHTS:-47.8597603877
WEIGHTS:-60.9731025604
WEIGHTS:-50.6127855318
WEIGHTS:-0.649059720325
WEIGHTS:12.6832305375
WEIGHTS:22.8713858829
WEIGHTS:8.74516831292
WEIGHTS:59.3339921773
WEIGHTS:10.1505588936
WEIGHTS:27.992690892
WEIGHTS:53.2290229135
WEIGHTS:30.6883579708
WEIGHTS:89.3096955524
WEIGHTS:10.6683719755
WEIGHTS:-17.0962597351
WEIGHTS:27.3144040287
WEIGHTS:-28.7498790446
WEIGHTS:-53.9348620656
WEIGHTS:-100.0
WEIGHTS:-47.2974416951
WEIGHTS:10.5728436029
WEIGHTS:4.79688672799
WEIGHTS:-56.326749824
WEIGHTS:-38.2224641983
WEIGHTS:-89.9549709791
WEIGHTS:1.68136390432
WEIGHTS:-1.5297616267
WEIGHTS:-39.4845091554
WEIGHTS:57.1062101751
WEIGHTS:65.4846567644
WEIGHTS:-97.7150453337
WEIGHTS:-33.9759838636
WEIGHTS:73.1108901309
WEIGHTS:50.5581319323
WEIGHTS:21.8054199423
WEIGHTS:31.1594983689
WEIGHTS:-2.07207276077
WEIGHTS:5.89073085813
WEIGHTS:24.1814175001
WEIGHTS:-25.9551399878
WEIGHTS:4.25410345468
WEIGHTS:3.37578715723
WEIGHTS:2.26748463276
WEIGHTS:-4.56044898691
WEIGHTS:16.4269114663
WEIGHTS:-82.1282803629
WEIGHTS:-48.5243551069
WEIGHTS:-22.6302694956
WEIGHTS:30.4364521274
WEIGHTS:5.14765902655
WEIGHTS:-16.0874932102
WEIGHTS:42.4838723415
WEIGHTS:-18.6409466028
WEIGHTS:42.9323931943
WEIGHTS:-14.0945416869
WEIGHTS:61.6596260753
WEIGHTS:-4.07584604923
WEIGHTS:2.87353783946
WEIGHTS:3.16246621658
WEIGHTS:31.4167363702
WEIGHTS:12.5128006984
WEIGHTS:-89.9833739237
WEIGHTS:2.93133038981
WEIGHTS:-13.5187399039
WEIGHTS:14.8108702664
WEIGHTS:13.3442956124
WEIGHTS:31.7369628298
WEIGHTS:-42.0868019076
WEIGHTS:-11.0090585238
WEIGHTS:-56.6654631597
WEIGHTS:22.9916406216
WEIGHTS:-33.197258742
WEIGHTS:43.0883702124
WEIGHTS:-8.00952288632
WEIGHTS:29.4274038905
WEIGHTS:-50.0680242422
WEIGHTS:-21.2377300935
WEIGHTS:30.1700284043
WEIGHTS:-17.1033776109
WEIGHTS:-33.5822197153
WEIGHTS:-49.3446493762
WEIGHTS:27.0614709063
WEIGHTS:10.6744439978
WEIGHTS:-25.7423355977
WEIGHTS:-4.43105490688
WEIGHTS:4.93459196444
WEIGHTS:3.49330190647
WEIGHTS:-66.9000035873
WEIGHTS:20.921421137
WEIGHTS:-38.0102040418
WEIGHTS:37.5995667393
WEIGHTS:71.8103982906
WEIGHTS:3.50149876184
WEIGHTS:15.1441432307
WEIGHTS:2.78420753364
WEIGHTS:65.5998977769
WEIGHTS:100.0
WEIGHTS:-32.5809858187
WEIGHTS:1.14957623698
WEIGHTS:-3.74537832112
WEIGHTS:-8.54204809855
WEIGHTS:-3.88176384686
WEIGHTS:-25.0730219181
WEIGHTS:-19.9747753312
WEIGHTS:-5.45447684459
WEIGHTS:-83.8418638564
WEIGHTS:-2.25943637672
WEIGHTS:-53.7344474323
WEIGHTS:24.9794554257
WEIGHTS:-38.6022341526
WEIGHTS:42.2074657485
WEIGHTS:13.0131018919
WEIGHTS:-44.8688158311
WEIGHTS:2.54992628125
WEIGHTS:29.0190545114
WEIGHTS:-49.0648062713
WEIGHTS:-11.3768744387
WEIGHTS:-1.80972190466
WEIGHTS:-0.811754416131
WEIGHTS:-65.9892641396
WEIGHTS:4.27491014212
WEIGHTS:0.868906894196
WEIGHTS:3.08608756303
WEIGHTS:-0.237028714742
WEIGHTS:-5.3756358786
WEIGHTS:46.7083802064
WEIGHTS:-83.0476976469
WEIGHTS:-43.0837458784
WEIGHTS:21.8427755777
WEIGHTS:4.07595213573
WEIGHTS:22.7559104295
WEIGHTS:18.6038567015
WEIGHTS:16.7638808869
WEIGHTS:-0.398195387105
WEIGHTS:-26.3707853464
WEIGHTS:-5.232776526
WEIGHTS:-15.7883355085
WEIGHTS:30.6509227324
WEIGHTS:-1.75687194187
WEIGHTS:-1.21071424636
WEIGHTS:-1.34918008185
WEIGHTS:6.38424995338
WEIGHTS:-47.7375196323
WEIGHTS:-42.8327251418
WEIGHTS:47.5695827978
WEIGHTS:22.9677358192
WEIGHTS:49.7913378857
WEIGHTS:-1.91269320656
WEIGHTS:45.2214607664
WEIGHTS:51.6811225217
WEIGHTS:-43.4438348998
WEIGHTS:11.2867905685
WEIGHTS:100.0
WEIGHTS:-81.5298499287
WEIGHTS:2.06629271342
WEIGHTS:-0.252849792303
WEIGHTS:-32.7778628948
WEIGHTS:24.3771624495
WEIGHTS:-12.1618399048
WEIGHTS:9.53550360681
WEIGHTS:90.2999457268
WEIGHTS:22.260314092
WEIGHTS:34.2368693808
WEIGHTS:-1.81186017971
WEIGHTS:-2.10413634621
WEIGHTS:20.5615174023
WEIGHTS:-23.2134016796
WEIGHTS:-41.0162531233
WEIGHTS:11.9009538463
WEIGHTS:-16.4402490309
WEIGHTS:21.8634032929
WEIGHTS:55.4559854384
WEIGHTS:-0.569519674664
WEIGHTS:-23.3802180373
WEIGHTS:-2.05156286897
WEIGHTS:9.97820293911
WEIGHTS:-2.45850492751
WEIGHTS:-5.51462496183
WEIGHTS:-2.13927310724
WEIGHTS:21.3031475498
WEIGHTS:-0.404988076442
WEIGHTS:36.3450317215
WEIGHTS:29.8258671466
WEIGHTS:-4.36915101806
WEIGHTS:-17.9517977728
WEIGHTS:-30.4879414947
WEIGHTS:-5.73350460386
WEIGHTS:23.0195748298
WEIGHTS:-29.0306934149
WEIGHTS:-87.5974375755
WEIGHTS:-87.0268056495
WEIGHTS:-3.84053049254
WEIGHTS:-100.0
WEIGHTS:22.4515607922
WEIGHTS:-0.131613867065
WEIGHTS:-10.2160640739
WEIGHTS:-16.5752995635
WEIGHTS:-33.5015739062
WEIGHTS:-22.3940300361
WEIGHTS:35.7597716018
WEIGHTS:-37.103662796
WEIGHTS:-21.4974133957
WEIGHTS:3.13004751158
WEIGHTS:-44.5304749496
WEIGHTS:7.88464662745
WEIGHTS:-7.08172931232
WEIGHTS:30.6360084178
WEIGHTS:33.4667943177
WEIGHTS:-8.72937169199
WEIGHTS:15.0756065419
WEIGHTS:-15.6647443693
WEIGHTS:-38.6789516435
WEIGHTS:-17.9314737139
WEIGHTS:-0.67455312791
WEIGHTS:12.3405082067
WEIGHTS:-16.5535009072
WEIGHTS:-2.35723499233
WEIGHTS:-44.2054369727
WEIGHTS:74.3164795932
WEIGHTS:4.93205653646
WEIGHTS:-3.37867258361
WEIGHTS:1.98009628743
WEIGHTS:17.3766009387
WEIGHTS:32.5487891549
WEIGHTS:39.3843736313
WEIGHTS:-66.301641958
WEIGHTS:37.2207850585
WEIGHTS:12.3971275156
WEIGHTS:-1.6559585508
WEIGHTS:-2.53109711672
WEIGHTS:13.5682894119
WEIGHTS:-11.330568643
WEIGHTS:-9.63639096684
WEIGHTS:-48.4676325205
WEIGHTS:-71.0398259146
WEIGHTS:25.5169097413
WEIGHTS:17.5395127296
WEIGHTS:11.696116969
WEIGHTS:-5.94630221728
WEIGHTS:4.90676779035
WEIGHTS:-31.8059119643
WEIGHTS:8.06734579046
WEIGHTS:18.7255520723
WEIGHTS:26.0248301989
WEIGHTS:10.2810583288
WEIGHTS:-29.3606814105
WEIGHTS:56.2206897102
WEIGHTS:-36.2002061947
WEIGHTS:74.1541308759
WEIGHTS:-27.6242480034
WEIGHTS:-30.8690422929
WEIGHTS:4.16907621218
WEIGHTS:56.1327680633
WEIGHTS:-0.617256310567
WEIGHTS:24.2589221699
WEIGHTS:-69.4083892016
WEIGHTS:21.9565552864
WEIGHTS:28.6608000392
WEIGHTS:25.915327405
WEIGHTS:17.8690517862
WEIGHTS:-3.54190882769
WEIGHTS:37.0366062712
WEIGHTS:-16.0477092755
WEIGHTS:-27.4340972611
WEIGHTS:-22.6463548616
WEIGHTS:-73.4659661883
WEIGHTS:38.2615107274
WEIGHTS:-0.292931884915
WEIGHTS:-2.85214757553
WEIGHTS:2.75504007905
WEIGHTS:-35.0693794083
WEIGHTS:-1.40144044443
WEIGHTS:-68.60408011
WEIGHTS:-20.0514015127
WEIGHTS:39.7850444598
WEIGHTS:4.98244971872
WEIGHTS:-13.5951201841
WEIGHTS:-2.3925923722
WEIGHTS:12.5483639408
WEIGHTS:-16.7915906311
WEIGHTS:24.3849341394
WEIGHTS:32.3360621077
WEIGHTS:-24.1891121944
WEIGHTS:12.685453385
WEIGHTS:5.54972722932
WEIGHTS:24.4976003294
WEIGHTS:51.0840450664
WEIGHTS:-9.69815583785
WEIGHTS:-8.35817326039
WEIGHTS:-88.9619819153
WEIGHTS:30.2785474811
WEIGHTS:34.0203805219
WEIGHTS:-14.0846566386
WEIGHTS:-0.610868179573
WEIGHTS:11.6169049013
WEIGHTS:-23.7539401068
WEIGHTS:6.5807235691
WEIGHTS:47.3433804544
WEIGHTS:-8.8497375811
WEIGHTS:-5.19739585121
WEIGHTS:8.86865273507
WEIGHTS:-0.395070946675
WEIGHTS:-10.4845985846
WEIGHTS:0.13575137408
WEIGHTS:1.26979262039
WEIGHTS:-28.6232834513
WEIGHTS:-0.159359930591
WEIGHTS:22.2439018505
WEIGHTS:5.9778858221
WEIGHTS:-2.35326849494
WEIGHTS:4.42719043398
WEIGHTS:38.1936465581
WEIGHTS:-2.56457068989
WEIGHTS:-0.81607262429
WEIGHTS:-55.3796982872
WEIGHTS:1.07605350826
WEIGHTS:-1.30428537587
WEIGHTS:1.20657342216
WEIGHTS:9.17428988146
WEIGHTS:-29.5853285744
WEIGHTS:25.6062081198
WEIGHTS:-77.8252523777
WEIGHTS:12.4310198885
WEIGHTS:8.95828868362
WEIGHTS:10.2054025895
WEIGHTS:-11.9728666445
WEIGHTS:-2.78058030829
WEIGHTS:-16.4488691972
WEIGHTS:-0.267861169596
WEIGHTS:-22.9626219942
WEIGHTS:-47.7557638661
WEIGHTS:-49.5015796291
WEIGHTS:71.6189875196
WEIGHTS:-1.66317097179
WEIGHTS:-1.21475493966
WEIGHTS:-0.821979271889
WEIGHTS:-14.9868514705
WEIGHTS:-4.90678867629
WEIGHTS:21.6890058274
WEIGHTS:25.1467250963
WEIGHTS:22.3429336212
WEIGHTS:1.64106006653
WEIGHTS:-11.5798602975
WEIGHTS:35.0626024069
WEIGHTS:21.8981481331
WEIGHTS:-100.0
WEIGHTS:-5.50464963656
WEIGHTS:42.0558934223
WEIGHTS:-56.9876017686
WEIGHTS:-2.1456452147
WEIGHTS:-0.629632308891
WEIGHTS:1.02124864637
WEIGHTS:12.5038307819
WEIGHTS:3.52384214006
WEIGHTS:13.5550835542
WEIGHTS:25.7521016634
WEIGHTS:4.0862832839
WEIGHTS:1.05018863202
WEIGHTS:-1.50885484616
WEIGHTS:1.5583722262
WEIGHTS:4.63517134609
WEIGHTS:9.37657473476
WEIGHTS:-14.8753707659
WEIGHTS:-30.4117888889
WEIGHTS:-1.01026190383
WEIGHTS:29.8533386134
WEIGHTS:-10.521264871
WEIGHTS:-0.66100132159
WEIGHTS:-15.8892607961
WEIGHTS:-22.5604698931
WEIGHTS:-2.53360982852
WEIGHTS:10.2078722811
WEIGHTS:-39.0891240322
WEIGHTS:-6.49397310673
WEIGHTS:8.14377071458
WEIGHTS:5.02481899296
WEIGHTS:38.6033596685
WEIGHTS:26.5690298218
WEIGHTS:-77.8862248393
WEIGHTS:-7.3553577937
WEIGHTS:28.8278324125
WEIGHTS:25.6290111151
WEIGHTS:-14.6593135623
WEIGHTS:-25.6752538023
WEIGHTS:13.4243610194
WEIGHTS:4.50763362937
WEIGHTS:28.873305462
WEIGHTS:-8.51250180763
WEIGHTS:5.58820326143
WEIGHTS:-16.3011859467
WEIGHTS:-21.5734369463
WEIGHTS:-38.7791359688
WEIGHTS:-31.7043848151
WEIGHTS:-12.7624408753
WEIGHTS:-73.3217949469
WEIGHTS:-5.37259669283
WEIGHTS:-22.5380343682
WEIGHTS:0.558535654205
WEIGHTS:-3.26056028465
WEIGHTS:3.51258149364
WEIGHTS:8.27289590019
WEIGHTS:-22.1558005418
WEIGHTS:-1.63487466509
WEIGHTS:1.09260931323
WEIGHTS:17.0443766486
WEIGHTS:0.732595730801
WEIGHTS:-12.6524933227
WEIGHTS:-3.39047028019
WEIGHTS:-29.516765318
WEIGHTS:36.9089532151
WEIGHTS:30.5969236334
WEIGHTS:37.4138816637
WEIGHTS:-85.1546375063
WEIGHTS:-75.0323972587
WEIGHTS:-4.14306405097
WEIGHTS:12.7459645354
WEIGHTS:0.579221160388
WEIGHTS:28.6432032325
WEIGHTS:-7.87741952829
WEIGHTS:80.6464166468
WEIGHTS:-28.7121713231
WEIGHTS:9.39005206882
WEIGHTS:1.71964532812
WEIGHTS:-31.256066467
WEIGHTS:-11.856487887
WEIGHTS:6.27496211125
WEIGHTS:-19.1833653714
WEIGHTS:-7.33620358384
WEIGHTS:-3.39194392861
WEIGHTS:-59.081983889
WEIGHTS:-15.5110175749
WEIGHTS:22.335347391
WEIGHTS:0.987503369921
WEIGHTS:-33.9728757402
WEIGHTS:35.1434140688
WEIGHTS:58.6018167729
WEIGHTS:-72.075239321
WEIGHTS:-27.6492753447
WEIGHTS:-25.9038991721
WEIGHTS:-27.9250007348
WEIGHTS:-40.7223384372
WEIGHTS:27.9979894461
WEIGHTS:28.798624209
WEIGHTS:-1.258080567
WEIGHTS:-9.69048562106
WEIGHTS:14.4625172866
WEIGHTS:-60.7541637171
WEIGHTS:4.19716705508
WEIGHTS:16.0505252349
WEIGHTS:-25.8990814123
WEIGHTS:-17.0828797129
WEIGHTS:35.591356823
WEIGHTS:-2.29662731987
WEIGHTS:-72.0081342494
WEIGHTS:11.2789527473
WEIGHTS:-3.38296866262
WEIGHTS:-58.7179821703
WEIGHTS:-39.703787789
WEIGHTS:-82.3968180924
WEIGHTS:-2.16549116179
WEIGHTS:34.3466589134
WEIGHTS:5.93816583704
WEIGHTS:5.42626211403
WEIGHTS:39.941519971
WEIGHTS:7.46317076137
WEIGHTS:-7.37547647793
WEIGHTS:-19.3599367865
WEIGHTS:67.2748628686
WEIGHTS:-34.7977595752
WEIGHTS:-32.0880401601
WEIGHTS:-49.1141353734
WEIGHTS:13.9097199073
WEIGHTS:-48.9121141674
WEIGHTS:13.2221178595
WEIGHTS:19.0461891471
WEIGHTS:-48.4372715301
WEIGHTS:1.73988197109
WEIGHTS:-43.2522324069
WEIGHTS:10.9006791524
WEIGHTS:-28.0868009308
WEIGHTS:34.1951605298
WEIGHTS:-10.0786873861
WEIGHTS:-11.5658830716
WEIGHTS:-10.1883906025
WEIGHTS:12.111956116
WEIGHTS:-14.7097179642
WEIGHTS:-20.4449701781
WEIGHTS:-3.5306368192
WEIGHTS:6.03914370311
WEIGHTS:4.97282082249
WEIGHTS:7.7486128774
WEIGHTS:-9.08362582712
WEIGHTS:7.25934871962
WEIGHTS:-5.24700609988
WEIGHTS:11.5649468637
WEIGHTS:8.85586218439
WEIGHTS:23.4911574921
WEIGHTS:8.00932445756
WEIGHTS:4.52367448466
WEIGHTS:-25.9370923127
WEIGHTS:30.5751702939
WEIGHTS:-4.30458990871
WEIGHTS:43.2957350234
WEIGHTS:-1.32790236754
WEIGHTS:-24.3725115137
WEIGHTS:-0.868492611965
WEIGHTS:37.3818315271
WEIGHTS:5.53255397637
WEIGHTS:6.58012955585
WEIGHTS:100.0
WEIGHTS:-15.4556060753
WEIGHTS:6.06488680487
WEIGHTS:33.4466358077
WEIGHTS:-16.6205105088
WEIGHTS:13.9727757433
WEIGHTS:-5.11941179817
WEIGHTS:23.9407039926
WEIGHTS:19.8732327683
WEIGHTS:15.2687613379
WEIGHTS:-9.01874795609
WEIGHTS:-3.54035790074
WEIGHTS:-6.84083212772
WEIGHTS:-12.2460827944
WEIGHTS:7.4630661422
WEIGHTS:-9.16639553878
WEIGHTS:-23.7352358987
WEIGHTS:28.2642960415
WEIGHTS:-5.06132241344
WEIGHTS:2.88567314508
WEIGHTS:6.31102566761
WEIGHTS:6.43296925236
WEIGHTS:0.85025900276
WEIGHTS:15.9757915205
WEIGHTS:-19.4187994763
WEIGHTS:-9.49084353584
WEIGHTS:-6.96151245118
WEIGHTS:-17.4770867927
WEIGHTS:-14.4955034076
WEIGHTS:13.9314096947
WEIGHTS:16.2306285621
WEIGHTS:26.0571777976
WEIGHTS:-20.6867425211
WEIGHTS:-33.4114866941
WEIGHTS:74.5771492426
WEIGHTS:4.69969383948
WEIGHTS:7.50363712592
WEIGHTS:17.9355338356
WEIGHTS:-4.03540791126
WEIGHTS:9.22085681627
WEIGHTS:14.3139990866
WEIGHTS:16.8833463145
WEIGHTS:16.5617785599
WEIGHTS:-4.38643865716
WEIGHTS:8.80615371284
WEIGHTS:7.61175604615
WEIGHTS:71.8722585514
WEIGHTS:-1.01428988424
WEIGHTS:-43.1050408688
WEIGHTS:-35.3530029257
WEIGHTS:13.8035273946
WEIGHTS:26.2814566532
WEIGHTS:6.31327963566
WEIGHTS:6.76729040799
WEIGHTS:5.98042780099
WEIGHTS:-71.972692235
WEIGHTS:2.49063674871
WEIGHTS:2.87352875514
WEIGHTS:-26.9840489242
WEIGHTS:6.17203928045
WEIGHTS:-4.11044776209
WEIGHTS:3.36536576297
WEIGHTS:-5.18501170694
WEIGHTS:3.16418753743
WEIGHTS:-2.95321084034
WEIGHTS:-2.15566002708
WEIGHTS:-2.82367512594
WEIGHTS:-3.37452945126
WEIGHTS:5.18975539972
WEIGHTS:-3.15711779441
WEIGHTS:2.95431616443
WEIGHTS:2.15884933125
WEIGHTS:2.82264975212
CONEC:-1 194
CONEC:0 194
CONEC:1 194
CONEC:2 194
CONEC:3 194
CONEC:4 194
CONEC:5 194
CONEC:6 194
CONEC:7 194
CONEC:8 194
CONEC:9 194
CONEC:10 194
CONEC:11 194
CONEC:12 194
CONEC:13 194
CONEC:14 194
CONEC:15 194
CONEC:16 194
CONEC:17 194
CONEC:18 194
CONEC:19 194
CONEC:20 194
CONEC:21 194
CONEC:22 194
CONEC:23 194
CONEC:24 194
CONEC:25 194
CONEC:26 194
CONEC:27 194
CONEC:28 194
CONEC:29 194
CONEC:30 194
CONEC:31 194
CONEC:32 194
CONEC:33 194
CONEC:34 194
CONEC:35 194
CONEC:36 194
CONEC:37 194
CONEC:38 194
CONEC:39 194
CONEC:40 194
CONEC:41 194
CONEC:42 194
CONEC:43 194
CONEC:44 194
CONEC:45 194
CONEC:46 194
CONEC:47 194
CONEC:48 194
CONEC:49 194
CONEC:50 194
CONEC:51 194
CONEC:52 194
CONEC:53 194
CONEC:54 194
CONEC:55 194
CONEC:56 194
CONEC:57 194
CONEC:58 194
CONEC:59 194
CONEC:60 194
CONEC:61 194
CONEC:62 194
CONEC:63 194
CONEC:64 194
CONEC:65 194
CONEC:66 194
CONEC:67 194
CONEC:68 194
CONEC:69 194
CONEC:70 194
CONEC:71 194
CONEC:72 194
CONEC:73 194
CONEC:74 194
CONEC:75 194
CONEC:76 194
CONEC:77 194
CONEC:78 194
CONEC:79 194
CONEC:80 194
CONEC:81 194
CONEC:82 194
CONEC:83 194
CONEC:84 194
CONEC:85 194
CONEC:86 194
CONEC:87 194
CONEC:88 194
CONEC:89 194
CONEC:90 194
CONEC:91 194
CONEC:92 194
CONEC:93 194
CONEC:94 194
CONEC:95 194
CONEC:96 194
CONEC:97 194
CONEC:98 194
CONEC:99 194
CONEC:100 194
CONEC:101 194
CONEC:102 194
CONEC:103 194
CONEC:104 194
CONEC:105 194
CONEC:106 194
CONEC:107 194
CONEC:108 194
CONEC:109 194
CONEC:110 194
CONEC:111 194
CONEC:112 194
CONEC:113 194
CONEC:114 194
CONEC:115 194
CONEC:116 194
CONEC:117 194
CONEC:118 194
CONEC:119 194
CONEC:120 194
CONEC:121 194
CONEC:122 194
CONEC:123 194
CONEC:124 194
CONEC:125 194
CONEC:126 194
CONEC:127 194
CONEC:128 194
CONEC:129 194
CONEC:130 194
CONEC:131 194
CONEC:132 194
CONEC:133 194
CONEC:134 194
CONEC:135 194
CONEC:136 194
CONEC:137 194
CONEC:138 194
CONEC:139 194
CONEC:140 194
CONEC:141 194
CONEC:142 194
CONEC:143 194
CONEC:144 194
CONEC:145 194
CONEC:146 194
CONEC:147 194
CONEC:148 194
CONEC:149 194
CONEC:150 194
CONEC:151 194
CONEC:152 194
CONEC:153 194
CONEC:154 194
CONEC:155 194
CONEC:156 194
CONEC:157 194
CONEC:158 194
CONEC:159 194
CONEC:160 194
CONEC:161 194
CONEC:162 194
CONEC:163 194
CONEC:164 194
CONEC:165 194
CONEC:166 194
CONEC:167 194
CONEC:168 194
CONEC:169 194
CONEC:170 194
CONEC:171 194
CONEC:172 194
CONEC:173 194
CONEC:174 194
CONEC:175 194
CONEC:176 194
CONEC:177 194
CONEC:178 194
CONEC:179 194
CONEC:180 194
CONEC:181 194
CONEC:182 194
CONEC:183 194
CONEC:184 194
CONEC:185 194
CONEC:186 194
CONEC:187 194
CONEC:188 194
CONEC:189 194
CONEC:190 194
CONEC:191 194
CONEC:192 194
CONEC:193 194
CONEC:-1 195
CONEC:0 195
CONEC:1 195
CONEC:2 195
CONEC:3 195
CONEC:4 195
CONEC:5 195
CONEC:6 195
CONEC:7 195
CONEC:8 195
CONEC:9 195
CONEC:10 195
CONEC:11 195
CONEC:12 195
CONEC:13 195
CONEC:14 195
CONEC:15 195
CONEC:16 195
CONEC:17 195
CONEC:18 195
CONEC:19 195
CONEC:20 195
CONEC:21 195
CONEC:22 195
CONEC:23 195
CONEC:24 195
CONEC:25 195
CONEC:26 195
CONEC:27 195
CONEC:28 195
CONEC:29 195
CONEC:30 195
CONEC:31 195
CONEC:32 195
CONEC:33 195
CONEC:34 195
CONEC:35 195
CONEC:36 195
CONEC:37 195
CONEC:38 195
CONEC:39 195
CONEC:40 195
CONEC:41 195
CONEC:42 195
CONEC:43 195
CONEC:44 195
CONEC:45 195
CONEC:46 195
CONEC:47 195
CONEC:48 195
CONEC:49 195
CONEC:50 195
CONEC:51 195
CONEC:52 195
CONEC:53 195
CONEC:54 195
CONEC:55 195
CONEC:56 195
CONEC:57 195
CONEC:58 195
CONEC:59 195
CONEC:60 195
CONEC:61 195
CONEC:62 195
CONEC:63 195
CONEC:64 195
CONEC:65 195
CONEC:66 195
CONEC:67 195
CONEC:68 195
CONEC:69 195
CONEC:70 195
CONEC:71 195
CONEC:72 195
CONEC:73 195
CONEC:74 195
CONEC:75 195
CONEC:76 195
CONEC:77 195
CONEC:78 195
CONEC:79 195
CONEC:80 195
CONEC:81 195
CONEC:82 195
CONEC:83 195
CONEC:84 195
CONEC:85 195
CONEC:86 195
CONEC:87 195
CONEC:88 195
CONEC:89 195
CONEC:90 195
CONEC:91 195
CONEC:92 195
CONEC:93 195
CONEC:94 195
CONEC:95 195
CONEC:96 195
CONEC:97 195
CONEC:98 195
CONEC:99 195
CONEC:100 195
CONEC:101 195
CONEC:102 195
CONEC:103 195
CONEC:104 195
CONEC:105 195
CONEC:106 195
CONEC:107 195
CONEC:108 195
CONEC:109 195
CONEC:110 195
CONEC:111 195
CONEC:112 195
CONEC:113 195
CONEC:114 195
CONEC:115 195
CONEC:116 195
CONEC:117 195
CONEC:118 195
CONEC:119 195
CONEC:120 195
CONEC:121 195
CONEC:122 195
CONEC:123 195
CONEC:124 195
CONEC:125 195
CONEC:126 195
CONEC:127 195
CONEC:128 195
CONEC:129 195
CONEC:130 195
CONEC:131 195
CONEC:132 195
CONEC:133 195
CONEC:134 195
CONEC:135 195
CONEC:136 195
CONEC:137 195
CONEC:138 195
CONEC:139 195
CONEC:140 195
CONEC:141 195
CONEC:142 195
CONEC:143 195
CONEC:144 195
CONEC:145 195
CONEC:146 195
CONEC:147 195
CONEC:148 195
CONEC:149 195
CONEC:150 195
CONEC:151 195
CONEC:152 195
CONEC:153 195
CONEC:154 195
CONEC:155 195
CONEC:156 195
CONEC:157 195
CONEC:158 195
CONEC:159 195
CONEC:160 195
CONEC:161 195
CONEC:162 195
CONEC:163 195
CONEC:164 195
CONEC:165 195
CONEC:166 195
CONEC:167 195
CONEC:168 195
CONEC:169 195
CONEC:170 195
CONEC:171 195
CONEC:172 195
CONEC:173 195
CONEC:174 195
CONEC:175 195
CONEC:176 195
CONEC:177 195
CONEC:178 195
CONEC:179 195
CONEC:180 195
CONEC:181 195
CONEC:182 195
CONEC:183 195
CONEC:184 195
CONEC:185 195
CONEC:186 195
CONEC:187 195
CONEC:188 195
CONEC:189 195
CONEC:190 195
CONEC:191 195
CONEC:192 195
CONEC:193 195
CONEC:-1 196
CONEC:0 196
CONEC:1 196
CONEC:2 196
CONEC:3 196
CONEC:4 196
CONEC:5 196
CONEC:6 196
CONEC:7 196
CONEC:8 196
CONEC:9 196
CONEC:10 196
CONEC:11 196
CONEC:12 196
CONEC:13 196
CONEC:14 196
CONEC:15 196
CONEC:16 196
CONEC:17 196
CONEC:18 196
CONEC:19 196
CONEC:20 196
CONEC:21 196
CONEC:22 196
CONEC:23 196
CONEC:24 196
CONEC:25 196
CONEC:26 196
CONEC:27 196
CONEC:28 196
CONEC:29 196
CONEC:30 196
CONEC:31 196
CONEC:32 196
CONEC:33 196
CONEC:34 196
CONEC:35 196
CONEC:36 196
CONEC:37 196
CONEC:38 196
CONEC:39 196
CONEC:40 196
CONEC:41 196
CONEC:42 196
CONEC:43 196
CONEC:44 196
CONEC:45 196
CONEC:46 196
CONEC:47 196
CONEC:48 196
CONEC:49 196
CONEC:50 196
CONEC:51 196
CONEC:52 196
CONEC:53 196
CONEC:54 196
CONEC:55 196
CONEC:56 196
CONEC:57 196
CONEC:58 196
CONEC:59 196
CONEC:60 196
CONEC:61 196
CONEC:62 196
CONEC:63 196
CONEC:64 196
CONEC:65 196
CONEC:66 196
CONEC:67 196
CONEC:68 196
CONEC:69 196
CONEC:70 196
CONEC:71 196
CONEC:72 196
CONEC:73 196
CONEC:74 196
CONEC:75 196
CONEC:76 196
CONEC:77 196
CONEC:78 196
CONEC:79 196
CONEC:80 196
CONEC:81 196
CONEC:82 196
CONEC:83 196
CONEC:84 196
CONEC:85 196
CONEC:86 196
CONEC:87 196
CONEC:88 196
CONEC:89 196
CONEC:90 196
CONEC:91 196
CONEC:92 196
CONEC:93 196
CONEC:94 196
CONEC:95 196
CONEC:96 196
CONEC:97 196
CONEC:98 196
CONEC:99 196
CONEC:100 196
CONEC:101 196
CONEC:102 196
CONEC:103 196
CONEC:104 196
CONEC:105 196
CONEC:106 196
CONEC:107 196
CONEC:108 196
CONEC:109 196
CONEC:110 196
CONEC:111 196
CONEC:112 196
CONEC:113 196
CONEC:114 196
CONEC:115 196
CONEC:116 196
CONEC:117 196
CONEC:118 196
CONEC:119 196
CONEC:120 196
CONEC:121 196
CONEC:122 196
CONEC:123 196
CONEC:124 196
CONEC:125 196
CONEC:126 196
CONEC:127 196
CONEC:128 196
CONEC:129 196
CONEC:130 196
CONEC:131 196
CONEC:132 196
CONEC:133 196
CONEC:134 196
CONEC:135 196
CONEC:136 196
CONEC:137 196
CONEC:138 196
CONEC:139 196
CONEC:140 196
CONEC:141 196
CONEC:142 196
CONEC:143 196
CONEC:144 196
CONEC:145 196
CONEC:146 196
CONEC:147 196
CONEC:148 196
CONEC:149 196
CONEC:150 196
CONEC:151 196
CONEC:152 196
CONEC:153 196
CONEC:154 196
CONEC:155 196
CONEC:156 196
CONEC:157 196
CONEC:158 196
CONEC:159 196
CONEC:160 196
CONEC:161 196
CONEC:162 196
CONEC:163 196
CONEC:164 196
CONEC:165 196
CONEC:166 196
CONEC:167 196
CONEC:168 196
CONEC:169 196
CONEC:170 196
CONEC:171 196
CONEC:172 196
CONEC:173 196
CONEC:174 196
CONEC:175 196
CONEC:176 196
CONEC:177 196
CONEC:178 196
CONEC:179 196
CONEC:180 196
CONEC:181 196
CONEC:182 196
CONEC:183 196
CONEC:184 196
CONEC:185 196
CONEC:186 196
CONEC:187 196
CONEC:188 196
CONEC:189 196
CONEC:190 196
CONEC:191 196
CONEC:192 196
CONEC:193 196
CONEC:-1 197
CONEC:0 197
CONEC:1 197
CONEC:2 197
CONEC:3 197
CONEC:4 197
CONEC:5 197
CONEC:6 197
CONEC:7 197
CONEC:8 197
CONEC:9 197
CONEC:10 197
CONEC:11 197
CONEC:12 197
CONEC:13 197
CONEC:14 197
CONEC:15 197
CONEC:16 197
CONEC:17 197
CONEC:18 197
CONEC:19 197
CONEC:20 197
CONEC:21 197
CONEC:22 197
CONEC:23 197
CONEC:24 197
CONEC:25 197
CONEC:26 197
CONEC:27 197
CONEC:28 197
CONEC:29 197
CONEC:30 197
CONEC:31 197
CONEC:32 197
CONEC:33 197
CONEC:34 197
CONEC:35 197
CONEC:36 197
CONEC:37 197
CONEC:38 197
CONEC:39 197
CONEC:40 197
CONEC:41 197
CONEC:42 197
CONEC:43 197
CONEC:44 197
CONEC:45 197
CONEC:46 197
CONEC:47 197
CONEC:48 197
CONEC:49 197
CONEC:50 197
CONEC:51 197
CONEC:52 197
CONEC:53 197
CONEC:54 197
CONEC:55 197
CONEC:56 197
CONEC:57 197
CONEC:58 197
CONEC:59 197
CONEC:60 197
CONEC:61 197
CONEC:62 197
CONEC:63 197
CONEC:64 197
CONEC:65 197
CONEC:66 197
CONEC:67 197
CONEC:68 197
CONEC:69 197
CONEC:70 197
CONEC:71 197
CONEC:72 197
CONEC:73 197
CONEC:74 197
CONEC:75 197
CONEC:76 197
CONEC:77 197
CONEC:78 197
CONEC:79 197
CONEC:80 197
CONEC:81 197
CONEC:82 197
CONEC:83 197
CONEC:84 197
CONEC:85 197
CONEC:86 197
CONEC:87 197
CONEC:88 197
CONEC:89 197
CONEC:90 197
CONEC:91 197
CONEC:92 197
CONEC:93 197
CONEC:94 197
CONEC:95 197
CONEC:96 197
CONEC:97 197
CONEC:98 197
CONEC:99 197
CONEC:100 197
CONEC:101 197
CONEC:102 197
CONEC:103 197
CONEC:104 197
CONEC:105 197
CONEC:106 197
CONEC:107 197
CONEC:108 197
CONEC:109 197
CONEC:110 197
CONEC:111 197
CONEC:112 197
CONEC:113 197
CONEC:114 197
CONEC:115 197
CONEC:116 197
CONEC:117 197
CONEC:118 197
CONEC:119 197
CONEC:120 197
CONEC:121 197
CONEC:122 197
CONEC:123 197
CONEC:124 197
CONEC:125 197
CONEC:126 197
CONEC:127 197
CONEC:128 197
CONEC:129 197
CONEC:130 197
CONEC:131 197
CONEC:132 197
CONEC:133 197
CONEC:134 197
CONEC:135 197
CONEC:136 197
CONEC:137 197
CONEC:138 197
CONEC:139 197
CONEC:140 197
CONEC:141 197
CONEC:142 197
CONEC:143 197
CONEC:144 197
CONEC:145 197
CONEC:146 197
CONEC:147 197
CONEC:148 197
CONEC:149 197
CONEC:150 197
CONEC:151 197
CONEC:152 197
CONEC:153 197
CONEC:154 197
CONEC:155 197
CONEC:156 197
CONEC:157 197
CONEC:158 197
CONEC:159 197
CONEC:160 197
CONEC:161 197
CONEC:162 197
CONEC:163 197
CONEC:164 197
CONEC:165 197
CONEC:166 197
CONEC:167 197
CONEC:168 197
CONEC:169 197
CONEC:170 197
CONEC:171 197
CONEC:172 197
CONEC:173 197
CONEC:174 197
CONEC:175 197
CONEC:176 197
CONEC:177 197
CONEC:178 197
CONEC:179 197
CONEC:180 197
CONEC:181 197
CONEC:182 197
CONEC:183 197
CONEC:184 197
CONEC:185 197
CONEC:186 197
CONEC:187 197
CONEC:188 197
CONEC:189 197
CONEC:190 197
CONEC:191 197
CONEC:192 197
CONEC:193 197
CONEC:-1 198
CONEC:0 198
CONEC:1 198
CONEC:2 198
CONEC:3 198
CONEC:4 198
CONEC:5 198
CONEC:6 198
CONEC:7 198
CONEC:8 198
CONEC:9 198
CONEC:10 198
CONEC:11 198
CONEC:12 198
CONEC:13 198
CONEC:14 198
CONEC:15 198
CONEC:16 198
CONEC:17 198
CONEC:18 198
CONEC:19 198
CONEC:20 198
CONEC:21 198
CONEC:22 198
CONEC:23 198
CONEC:24 198
CONEC:25 198
CONEC:26 198
CONEC:27 198
CONEC:28 198
CONEC:29 198
CONEC:30 198
CONEC:31 198
CONEC:32 198
CONEC:33 198
CONEC:34 198
CONEC:35 198
CONEC:36 198
CONEC:37 198
CONEC:38 198
CONEC:39 198
CONEC:40 198
CONEC:41 198
CONEC:42 198
CONEC:43 198
CONEC:44 198
CONEC:45 198
CONEC:46 198
CONEC:47 198
CONEC:48 198
CONEC:49 198
CONEC:50 198
CONEC:51 198
CONEC:52 198
CONEC:53 198
CONEC:54 198
CONEC:55 198
CONEC:56 198
CONEC:57 198
CONEC:58 198
CONEC:59 198
CONEC:60 198
CONEC:61 198
CONEC:62 198
CONEC:63 198
CONEC:64 198
CONEC:65 198
CONEC:66 198
CONEC:67 198
CONEC:68 198
CONEC:69 198
CONEC:70 198
CONEC:71 198
CONEC:72 198
CONEC:73 198
CONEC:74 198
CONEC:75 198
CONEC:76 198
CONEC:77 198
CONEC:78 198
CONEC:79 198
CONEC:80 198
CONEC:81 198
CONEC:82 198
CONEC:83 198
CONEC:84 198
CONEC:85 198
CONEC:86 198
CONEC:87 198
CONEC:88 198
CONEC:89 198
CONEC:90 198
CONEC:91 198
CONEC:92 198
CONEC:93 198
CONEC:94 198
CONEC:95 198
CONEC:96 198
CONEC:97 198
CONEC:98 198
CONEC:99 198
CONEC:100 198
CONEC:101 198
CONEC:102 198
CONEC:103 198
CONEC:104 198
CONEC:105 198
CONEC:106 198
CONEC:107 198
CONEC:108 198
CONEC:109 198
CONEC:110 198
CONEC:111 198
CONEC:112 198
CONEC:113 198
CONEC:114 198
CONEC:115 198
CONEC:116 198
CONEC:117 198
CONEC:118 198
CONEC:119 198
CONEC:120 198
CONEC:121 198
CONEC:122 198
CONEC:123 198
CONEC:124 198
CONEC:125 198
CONEC:126 198
CONEC:127 198
CONEC:128 198
CONEC:129 198
CONEC:130 198
CONEC:131 198
CONEC:132 198
CONEC:133 198
CONEC:134 198
CONEC:135 198
CONEC:136 198
CONEC:137 198
CONEC:138 198
CONEC:139 198
CONEC:140 198
CONEC:141 198
CONEC:142 198
CONEC:143 198
CONEC:144 198
CONEC:145 198
CONEC:146 198
CONEC:147 198
CONEC:148 198
CONEC:149 198
CONEC:150 198
CONEC:151 198
CONEC:152 198
CONEC:153 198
CONEC:154 198
CONEC:155 198
CONEC:156 198
CONEC:157 198
CONEC:158 198
CONEC:159 198
CONEC:160 198
CONEC:161 198
CONEC:162 198
CONEC:163 198
CONEC:164 198
CONEC:165 198
CONEC:166 198
CONEC:167 198
CONEC:168 198
CONEC:169 198
CONEC:170 198
CONEC:171 198
CONEC:172 198
CONEC:173 198
CONEC:174 198
CONEC:175 198
CONEC:176 198
CONEC:177 198
CONEC:178 198
CONEC:179 198
CONEC:180 198
CONEC:181 198
CONEC:182 198
CONEC:183 198
CONEC:184 198
CONEC:185 198
CONEC:186 198
CONEC:187 198
CONEC:188 198
CONEC:189 198
CONEC:190 198
CONEC:191 198
CONEC:192 198
CONEC:193 198
CONEC:-1 199
CONEC:194 199
CONEC:195 199
CONEC:196 199
CONEC:197 199
CONEC:198 199
CONEC:-1 200
CONEC:194 200
CONEC:195 200
CONEC:196 200
CONEC:197 200
CONEC:198 200
INNO:193
INNO:192
INNO:191
INNO:190
INNO:189
INNO:188
INNO:187
INNO:186
INNO:185
INNO:184
INNO:183
INNO:182
INNO:181
INNO:180
INNO:179
INNO:178
INNO:177
INNO:176
INNO:175
INNO:174
INNO:173
INNO:172
INNO:171
INNO:170
INNO:169
INNO:168
INNO:167
INNO:166
INNO:165
INNO:164
INNO:163
INNO:162
INNO:161
INNO:160
INNO:159
INNO:158
INNO:157
INNO:156
INNO:155
INNO:154
INNO:153
INNO:152
INNO:151
INNO:150
INNO:149
INNO:148
INNO:147
INNO:146
INNO:145
INNO:144
INNO:143
INNO:142
INNO:141
INNO:140
INNO:139
INNO:138
INNO:137
INNO:136
INNO:135
INNO:134
INNO:133
INNO:132
INNO:131
INNO:130
INNO:129
INNO:128
INNO:127
INNO:126
INNO:125
INNO:124
INNO:123
INNO:122
INNO:121
INNO:120
INNO:119
INNO:118
INNO:117
INNO:116
INNO:115
INNO:114
INNO:113
INNO:112
INNO:111
INNO:110
INNO:109
INNO:108
INNO:107
INNO:106
INNO:105
INNO:104
INNO:103
INNO:102
INNO:101
INNO:100
INNO:99
INNO:98
INNO:97
INNO:96
INNO:95
INNO:94
INNO:93
INNO:92
INNO:91
INNO:90
INNO:89
INNO:88
INNO:87
INNO:86
INNO:85
INNO:84
INNO:83
INNO:82
INNO:81
INNO:80
INNO:79
INNO:78
INNO:77
INNO:76
INNO:75
INNO:74
INNO:73
INNO:72
INNO:71
INNO:70
INNO:69
INNO:68
INNO:67
INNO:66
INNO:65
INNO:64
INNO:63
INNO:62
INNO:61
INNO:60
INNO:59
INNO:58
INNO:57
INNO:56
INNO:55
INNO:54
INNO:53
INNO:52
INNO:51
INNO:50
INNO:49
INNO:48
INNO:47
INNO:46
INNO:45
INNO:44
INNO:43
INNO:42
INNO:41
INNO:40
INNO:39
INNO:38
INNO:37
INNO:36
INNO:35
INNO:34
INNO:33
INNO:32
INNO:31
INNO:30
INNO:29
INNO:28
INNO:27
INNO:26
INNO:25
INNO:24
INNO:23
INNO:22
INNO:21
INNO:20
INNO:19
INNO:18
INNO:17
INNO:16
INNO:15
INNO:14
INNO:13
INNO:12
INNO:11
INNO:10
INNO:9
INNO:8
INNO:7
INNO:6
INNO:5
INNO:4
INNO:3
INNO:2
INNO:1
INNO:0
OUTNO:199
OUTNO:200
ENI:5.38226882582 0.241484336616
ENI:127.150807194 0.766520574414
ENI:1.40320899322 0.163933793932
ENI:35.4537218106 0.807282703632
ENI:18.1980503347 0.766361493713
ENI:0.978873541541 0.171645508924
ENI:1.13618672113 0.164133755398
ENI:232.857868984 0.737334549945
ENI:1.01550760678 0.829064171192
ENI:7.96015798273 0.759815993108
ENI:1.04104258875 0.831419138892
ENI:15.0311953954 0.23912023872
ENI:16.0928316429 0.207196926645
ENI:7.87162748529 0.805092286718
ENI:1.00776205529 0.169603659975
ENI:29.7436117741 0.85
ENI:41.0087553655 0.85
ENI:28.8832609962 0.15
ENI:23.0004311999 0.15
ENI:2.40530548371 0.168443737755
ENI:15.0955865543 0.85
ENI:3.71467609218 0.849818558507
ENI:0.856802826721 0.164406019442
ENI:0.865685170545 0.155232189189
ENI:29.917364185 0.85
ENI:10.133560029 0.85
ENI:14.1351117288 0.15
ENI:8.36944407881 0.15
ENI:89.3019569467 0.15
ENI:1.38318757519 0.15
ENI:1.88087769107 0.15
ENI:1.03473402993 0.815304690842
ENI:3.55487037455 0.714192567361
ENI:0.352903664862 0.849491040721
ENI:4.21662177209 0.156137054749
ENI:9.49786027371 0.160017249654
ENI:9.50565216998 0.720562491513
ENI:0.883121175299 0.15
ENI:0.594858105543 0.15
ENI:0.633844545449 0.775861322815
ENI:0.493141841955 0.85
ENI:4.72797790153 0.85
ENI:5.08227934244 0.159668596742
ENI:2.33944933305 0.15
ENI:20.6378879871 0.15
ENI:1.609775219 0.15
ENI:33.7643866113 0.85
ENI:0.924766439401 0.15
ENI:1.9500630951 0.15
ENI:1.06632921895 0.765416723433
ENI:2.68946480687 0.725362205351
ENI:0.150054120821 0.85
ENI:0.750751366805 0.15
ENI:2.47805797606 0.15
ENI:7.41468283073 0.693993575673
ENI:0.521671732495 0.15
ENI:52.0951041112 0.15
ENI:33.7690455308 0.15
ENI:4.69417402689 0.85
ENI:0.196779918935 0.85
ENI:0.679032318763 0.15
ENI:2.7249155894 0.740944369323
ENI:0.309617179042 0.85
ENI:0.668529343471 0.15
ENI:1.64833317257 0.246996413776
ENI:28.4363006586 0.334703335937
ENI:1.15055807097 0.85
ENI:2.35115672132 0.277363300137
ENI:2.9171910568 0.285838747635
ENI:0.372722134578 0.211890792482
ENI:2.04663582178 0.802495129318
ENI:5.93143605823 0.809873278673
ENI:9.32452220872 0.275516715583
ENI:1.39771495624 0.654788033668
ENI:0.425345514702 0.15
ENI:2.31522505508 0.85
ENI:5.54885896058 0.85
ENI:5.45514401382 0.325556127691
ENI:0.26400192911 0.85
ENI:1.31119355772 0.15
ENI:43.3125814521 0.392700518419
ENI:2.1912903912 0.85
ENI:2.75213055107 0.15
ENI:0.175 0.15
ENI:0.175 0.15
ENI:0.35 0.15
ENI:0.7 0.15
ENI:0.35 0.15
ENI:0.1 0.15
ENI:0.7 0.15
ENI:0.14 0.15
ENI:0.233333333333 0.15
ENI:0.04375 0.15
ENI:0.35 0.15
ENI:0.35 0.15
ENI:0.7 0.15
ENI:0.35 0.15
ENI:0.00853658536585 0.15
ENI:0.07 0.15
ENI:0.00843373493976 0.15
ENI:0.04375 0.15
ENI:0.0318181818182 0.15
ENI:0.116666666667 0.15
ENI:0.00636363636364 0.15
ENI:0.175 0.15
ENI:0.021875 0.15
ENI:0.025 0.15
ENI:0.0134615384615 0.15
ENI:0.175 0.15
ENI:0.1 0.15
ENI:0.07 0.15
ENI:0.07 0.15
ENI:0.07 0.15
ENI:0.116666666667 0.15
ENI:0.14 0.15
ENI:0.14 0.15
ENI:0.0102941176471 0.15
ENI:0.0466666666667 0.15
ENI:0.028 0.15
ENI:0.175 0.15
ENI:0.00875 0.15
ENI:0.0538461538462 0.15
ENI:0.0466666666667 0.15
ENI:0.116666666667 0.15
ENI:0.1 0.15
ENI:0.35 0.15
ENI:0.175 0.15
ENI:0.0875 0.15
ENI:0.0241379310345 0.15
ENI:0.0304347826087 0.15
ENI:0.00804597701149 0.15
ENI:0.1 0.15
ENI:0.14 0.15
ENI:0.0583333333333 0.15
ENI:0.14 0.15
ENI:0.35 0.15
ENI:0.233333333333 0.15
ENI:0.233333333333 0.15
ENI:0.0583333333333 0.15
ENI:0.0875 0.15
ENI:0.05 0.15
ENI:0.175 0.15
ENI:0.0233333333333 0.15
ENI:0.1 0.15
ENI:0.175 0.15
ENI:0.35 0.15
ENI:0.0194444444444 0.15
ENI:0.0388888888889 0.15
ENI:0.00714285714286 0.15
ENI:0.0225806451613 0.15
ENI:0.0368421052632 0.15
ENI:0.0636363636364 0.15
ENI:0.175 0.15
ENI:0.14 0.15
ENI:0.14 0.15
ENI:0.7 0.15
ENI:0.0875 0.15
ENI:0.14 0.15
ENI:0.35 0.15
ENI:0.116666666667 0.15
ENI:0.175 0.15
ENI:0.0538461538462 0.15
ENI:0.233333333333 0.15
ENI:0.175 0.15
ENI:0.07 0.15
ENI:0.0583333333333 0.15
ENI:0.0179487179487 0.15
ENI:0.05 0.15
ENI:0.116666666667 0.15
ENI:0.1 0.15
ENI:0.35 0.15
ENI:0.0318181818182 0.15
ENI:0.116666666667 0.15
ENI:0.175 0.15
ENI:0.116666666667 0.15
ENI:0.14 0.15
ENI:0.233333333333 0.15
ENI:0.35 0.15
ENI:0.35 0.15
ENI:0.7 0.15
ENI:0.0184210526316 0.15
ENI:0.233333333333 0.15
ENI:0.0137254901961 0.15
ENI:0.14 0.15
ENI:0.0875 0.15
ENI:0.0291666666667 0.15
ENI:0.175 0.15
ENI:0.0636363636364 0.15
ENI:0.116666666667 0.15
ENI:0.0127272727273 0.15
ENI:0.116666666667 0.15
ENI:0.0777777777778 0.15
ENI:0.233333333333 0.15
ENI:0.0155555555556 0.15
DEO:1.42857142857 -0.214285714286
DEO:1.42857142857 -0.214285714286
