# Supplementary material for: AutoGrow4: an open-source genetic algorithm for de novo drug design and lead optimization
Source: J Cheminform. 2020 Apr 17;12:25. doi: 10.1186/s13321-020-00429-4 (PMC7165399; doi:10.1186/s13321-020-00429-4)
Supplement: Supplementary file 1 — Additional file 1. The Additional file includes detailed descriptions of the AutoGrow 3.1.3 and AutoGrow4 parameters used in the benchmark and PARP-1 runs. It also includes Figures S1, S2, and S3, referenced in the text. [file 13321_2020_429_MOESM1_ESM.zip › autogrow4-4.0.0/autogrow/docking/scoring/scoring_classes/parent_scoring_class.py]

"""
This script holds the parent class for scoring/rescoring.
This is used as the basis for all scoring/rescoring classes.
"""
import __future__

class ParentScoring(object):
    """
    This is a script containing all of the scoring functions.
    """

    def get_name(self):
        """
        Returns the current class name.

        Returns:
        :returns: str self.__class__.__name__: the current class name.
        """
        return self.__class__.__name__

    def run_scoring(self, input_string):
        """
        run_scoring is needs to be implemented in each class.

        Inputs:
        :param str input_string:  A string to raise an exception
        """

        raise NotImplementedError("run_scoring() not implemented")
