# Supplementary material for: AutoGrow4: an open-source genetic algorithm for de novo drug design and lead optimization
Source: J Cheminform. 2020 Apr 17;12:25. doi: 10.1186/s13321-020-00429-4 (PMC7165399; doi:10.1186/s13321-020-00429-4)
Supplement: Supplementary file 1 — Additional file 1. The Additional file includes detailed descriptions of the AutoGrow 3.1.3 and AutoGrow4 parameters used in the benchmark and PARP-1 runs. It also includes Figures S1, S2, and S3, referenced in the text. [file 13321_2020_429_MOESM1_ESM.zip › autogrow4-4.0.0/autogrow/operators/convert_files/conversion_to_3d.py]

"""
Run file type conversions from .smi to .sdf to .pdb
"""
import __future__

import glob
import sys
import os
from os.path import basename

import rdkit
import rdkit.Chem as Chem
from func_timeout import func_timeout

# Disable the unnecessary RDKit warnings
rdkit.RDLogger.DisableLog("rdApp.*")

# Some pathing to allow for importing Gypsum Functions
CURRENT_DIR = os.path.dirname(os.path.dirname(os.path.realpath(__file__)))
GYPSUM_DIR = str(CURRENT_DIR) + os.sep + "convert_files" + os.sep + "gypsum_dl"
GYPSUM_GYPSUM_DIR = (
    str(CURRENT_DIR)
    + os.sep
    + "convert_files"
    + os.sep
    + "gypsum_dl"
    + os.sep
    + "gypsum_dl"
)
sys.path.extend([GYPSUM_DIR, CURRENT_DIR, GYPSUM_GYPSUM_DIR])

import autogrow.operators.convert_files.gypsum_dl.gypsum_dl.MolObjectHandling as MOH
from autogrow.operators.convert_files.gypsum_dl.gypsum_dl.Start import prepare_molecules


class StdoutRedirection:
    """Standard output redirection context manager

    Class taken from
    https://stackoverflow.com/questions/4110891/how-to-redirect-the-output-of-print-to-a-txt-file
    """

    def __init__(self, path):
        """
        Inputs:
        :param str path: the path
        """
        self._path = path

    def __enter__(self):
        """
        This will return the class self object
        and flush the print statements.

        Returns:
        :returns: self self: class self object
        """
        sys.stdout.flush()
        sys.stdout = open(self._path, mode="w")
        sys.stdout.flush()
        return self

    def __exit__(self, exc_type, exc_val, exc_tb):
        """
        Exit the output piping

        Inputs:
        :param obj exc_type: exc_type
        :param obj exc_val: exc_val
        :param obj exc_tb: exc_tb
        """
        sys.stdout.flush()
        sys.stdout.close()
        sys.stdout = sys.__stdout__


def convert_to_3d(vars, smi_file, smile_file_directory):
    """
    This function converts SMILES from 1D to 3D using gypsum Gypsum converts
    SMILES in an .smi file to 3D .sdf files Then rdkit converts the sdfs to
    PDB files.

    Inputs:
    :param dict vars: User variables which will govern how the programs runs
    :param str smi_file: the file name of the .smi file
    :param srt smile_file_directory: the directory path which contains the
        .smi file
    """

    print("CONVERTING SMILES TO SDF")
    # convert smiles in an .SMI file to sdfs using gypsum
    gypsum_output_folder_path = convert_smi_to_sdfs_with_gypsum(
        vars, smi_file, smile_file_directory
    )
    print("CONVERTING SMILES TO SDF COMPLETED")

    print("CONVERTING SDF TO PDB")
    # convert sdf files to PDBs using rdkit
    convert_sdf_to_pdbs(vars, smile_file_directory, gypsum_output_folder_path)
    print("CONVERTING SDF TO PDB COMPLETED")


def convert_smi_to_sdfs_with_gypsum(vars, gen_smiles_file, smile_file_directory):
    """
    Convert a file of SMILES to a set of 3d .sdf files using Gypsum. This does
    so by making a set of .json files for running Gypsum for every ligand in
    the .smi file.

    This will print out the list of ligands which failed to convert to 3D.

    Inputs:
    :param dict vars: User variables which will govern how the programs runs
    :param str gen_smiles_file: the file name of the .smi file to be converted
        to 3D sdf's
    :param srt smile_file_directory: the directory path which contains the
        .smi file

    Returns:
    :returns: str gypsum_output_folder_path: a path to the folder with all of
        the 3D sdf's created by gypsum.
    """

    max_variants_per_compound = vars["max_variants_per_compound"]
    gypsum_thoroughness = vars["gypsum_thoroughness"]
    min_ph = vars["min_ph"]
    max_ph = vars["max_ph"]
    pka_precision = vars["pka_precision"]
    gypsum_timeout_limit = vars["gypsum_timeout_limit"]

    # Make a new folder to put gypsum .smi's and json. Name folder
    # gypsum_submission_files.
    folder_path = "{}gypsum_submission_files{}".format(smile_file_directory, os.sep)
    if os.path.exists(folder_path) is False:
        os.makedirs(folder_path)

    # Make Output for Gypsum folder (where .sdf's go)
    gypsum_output_folder_path = "{}3D_SDFs{}".format(smile_file_directory, os.sep)
    if os.path.exists(gypsum_output_folder_path) is False:
        os.makedirs(gypsum_output_folder_path)

    # Make a folder to put the log files into within the 3D_SDFs folder
    gypsum_log_path = "{}log{}".format(gypsum_output_folder_path, os.sep)
    if os.path.exists(gypsum_log_path) is False:
        os.makedirs(gypsum_log_path)

    # Make All of the json files to submit to gypsum
    list_of_gypsum_params = make_smi_and_gyspum_params(
        gen_smiles_file,
        folder_path,
        gypsum_output_folder_path,
        max_variants_per_compound,
        gypsum_thoroughness,
        min_ph,
        max_ph,
        pka_precision,
    )

    # create a the job_inputs to run gypsum in multithread
    job_input = tuple(
        [
            tuple(
                [
                    gypsum_log_path,
                    gypsum_params,
                    gypsum_timeout_limit,
                ]
            )
            for gypsum_params in list_of_gypsum_params
        ]
    )


    sys.stdout.flush()
    failed_to_convert = vars["parallelizer"].run(
        job_input, run_gypsum_multiprocessing
    )
    sys.stdout.flush()


    lig_failed_to_convert = [x for x in failed_to_convert if x is not None]
    lig_failed_to_convert = list(set(lig_failed_to_convert))
    if len(lig_failed_to_convert) > 0:
        print("The Following ligands Failed to convert in Gypsum")
        print("Likely due to a Timeout")
        print(lig_failed_to_convert)
    sys.stdout.flush()
    return gypsum_output_folder_path


def make_smi_and_gyspum_params(gen_smiles_file, folder_path,
                               gypsum_output_folder_path, max_variance,
                               gypsum_thoroughness, min_ph, max_ph,
                               pka_precision):
    """
    Make an individual .smi file and parameter dictionary to submit to Gypsum
    for every ligand in the generation_*_to_convert.smi file.

    The .smi file for each ligand will be noted within the dictionary as
    "source".

    Inputs:
    :param str gen_smiles_file: the file name of the .smi file to be converted
        to 3D sdf's
    :param srt folder_path: the directory path which will contain the inputs
        and outputs from Gypsum
    :param str gypsum_output_folder_path: a path to the folder with all of the
        3D sdf's created by gypsum.
    :param int max_variance: User variable for how many conformers per ligand
        should be made by Gypsum
    :param int gypsum_thoroughness: User variable for How widely Gypsum-DL
        will search for low-energy conformers. Larger values increase run times
        but can produce better results
    :param float min_ph: User variable for Minimum pH to consider by
        Dimorphite-DL
    :param float max_ph: User variable for Maximum pH to consider by
        Dimorphite-DL
    :param float pka_precision: User variable for Size of pH substructure
        ranges by Dimorphite-DL

    Returns:
    :returns: list list_of_gypsum_params: a list of dictionaries. Each
        dictionary contains the Gypsum-DL parameters to convert a single
        ligand from SMILES to 3D .sdf
    """
    list_of_gypsum_params = []

    with open(gen_smiles_file) as smiles_file:
        for line in smiles_file:
            if line == "\n":
                continue
            line = line.replace("\n", "")
            line = line.replace("    ", "\t")
            parts = line.split("\t")  # split line into parts separated by 4-spaces
            if len(parts) == 0 or len(parts) == 1:
                print(parts)
            smile = parts[0]
            # ligand_name example
            # (Gen_30_Cross_639427+Gen_31_Cross_717928)Gen_34_Cross_709666 But
            # bash doesn't like + or () for file names so we will abridge
            # lig_name_short name for above example becomes
            # Gen_34_Cross_709666 if ligand is from the source files we wont
            # split the name

            ligand_name = parts[1]
            if len(ligand_name.split(")")) == 2:
                lig_name_short = ligand_name.split(")")[1]
            elif len(ligand_name.split(")")) == 1:
                lig_name_short = ligand_name
            else:
                printout = "Ligand name failed to abridge. Smiles may be \
                            named in improper format please separate with _ \
                            or camelcase. Our formatting is: \
                            (Gen_2_Cross_631+Gen_3_Cross_744)Gen_4_Cross_702 \
                            which reads as Gen_34_Cross_702 (aka ligand 702) \
                            was produced by crossover using ligands: \
                            Gen_2_Cross_631 and Gen_3_Cross_744. \
                            This will abridge to Gen_4_Cross_702 for saving \
                            files.\nThe failed ligand name was \
                            {}".format(ligand_name)

                print(printout)
                raise Exception(printout)

            smi_line = "{}\t{}".format(smile, lig_name_short)

            smi_path = "{}{}.smi".format(folder_path, lig_name_short)

            # make .smi file
            with open(smi_path, "w") as smi_file:
                smi_file.write(smi_line)

            # Make .json file
            gypsum_params = {
                "source": smi_path,
                "output_folder": gypsum_output_folder_path,
                "num_processors": 1,
                "job_manager": "serial",
                "use_durrant_lab_filters": True,
                "max_variants_per_compound": max_variance,
                "thoroughness": gypsum_thoroughness,
                "separate_output_files": True,
                "add_pdb_output": False,
                "add_html_output": False,
                "min_ph": min_ph,
                "max_ph": max_ph,
                "pka_precision": pka_precision,
                "skip_optimize_geometry": False,
                "skip_alternate_ring_conformations": False,
                "skip_adding_hydrogen": False,
                "skip_making_tautomers": False,
                "skip_enumerate_chiral_mol": False,
                "skip_enumerate_double_bonds": False,
                "let_tautomers_change_chirality": False,
                "2d_output_only": False,
                "cache_prerun": False,
                "test": False,
            }

            list_of_gypsum_params.append(gypsum_params)

    return list_of_gypsum_params


def run_gypsum_multiprocessing(gypsum_log_path, gypsum_params,
                               gypsum_timeout_limit):
    """
    This converts the a single ligand from a SMILE to a 3D SDF using Gypsum.
    This is used within a multithread.

    This uses a Try statement and a bash script to be able to create a timeout
    to prevent stalling or very long conversions.

    Inputs:
    :param str gypsum_log_path: a path to the folder to place the log files
        produced when running gypsum.
    :param dict gypsum_params: dictionary of params to be feed to Gypsum-DL to
        convert to 3D sdf for a single ligand
    :param int gypsum_timeout_limit: this is taken from
        vars["gypsum_timeout_limit"]. It determines the maximum amount of time to
        run Gypsum per ligand

    Returns:
    :returns: str lig_id: the name of the ligand if it failed or None if it
        successfully converted to 3D sdf.
    """
    current_dir = os.path.dirname(os.path.dirname(os.path.realpath(__file__)))
    gypsum_dir = (
        str(current_dir) + os.sep + "convert_files" + os.sep + "gypsum_dl" + os.sep
    )
    gypsum_gypsum_dir = str(gypsum_dir) + os.sep + "gypsum_dl" + os.sep
    sys.path.extend([current_dir, gypsum_dir, gypsum_gypsum_dir])


    lig_id = gypsum_params["source"].split(os.sep)[-1].replace(".smi", "")
    log_file = "{}{}_log.txt".format(gypsum_log_path, lig_id)

    try:
        with StdoutRedirection(log_file):
            func_timeout(gypsum_timeout_limit, prepare_molecules, args=(gypsum_params,))

        sys.stdout.flush()
    except:
        # This Ligand Timed out
        return lig_id

    # Check if it worked if it failed return lig_id if it works return None
    did_gypsum_complete = check_gypsum_log_did_complete(log_file)
    if did_gypsum_complete in [None, False]:
        # Failed to convert
        return lig_id

    return None


def check_gypsum_log_did_complete(log_file_path):
    """
    This function checks a log_file_path to see if the last line reads
    "TIMEOUT". If it does then gypsum timed out before converting a .smi. If
    it timedout return False. If it completed return True

    Inputs:
    :param str log_file_path: the path to the log from converting a ligand
        with Gypsum.

    Returns:
    :returns: bool bol:  Returns True if the conversion worked (or if it was a
        blank .smi with no name or SMILES). Returns False if it timedout. Returns
        None if it failed to convert due to errors with the SMILES string, .json,
        or .smi.

        -examples would be
                1) if the SMILE was invalid chemically
                2) There was SMILE name but no SMILE string
                3) The SMILES wasn't a SMILE but rather a different data type
                    ie None, False, non-chemical string...
    """

    if os.path.exists(log_file_path) is False:
        return False

    sys.stdout.flush()
    with open(log_file_path) as log:
        data = log.readlines()
    if len(data) == 0:
        # For whatever reason it didn't write to the file.
        return None

    lastline = data[-1]
    lastline = lastline.replace("\n", "")
    lastline = lastline.replace("\t", "")
    lastline = lastline.replace(" ", "")

    if str(lastline) == "TIMEOUT":
        return False
    if str(lastline) == "FAILED ERRORS WITH THE LIGAND":
        return None
    # passes
    return True


def convert_sdf_to_pdbs(vars, gen_folder_path, sdfs_folder_path):
    """
    It will find any .sdf files within the folder_path and convert them to
    .pdb types using rdkit.Chem. It also makes a subfolder to store the pdb
    files if one doesn't already exist in the folder_path.

    Inputs:
    :param dict vars: User variables which will govern how the programs runs
    :param str gen_folder_path: Path of the folder for the current generation
    :param str sdfs_folder_path: Path of the folder with all of the 3D .sdf
        files to convert
    """

    files = []

    if os.path.isdir(sdfs_folder_path):
        # so it's a directory, go through the directory and find all the sdf files
        if sdfs_folder_path[-1:] != os.sep:
            sdfs_folder_path = (
                sdfs_folder_path + os.sep
            )  # so add a / to the end of the directory

        files.extend(glob.glob(sdfs_folder_path + "*.sdf"))
        files.extend(glob.glob(sdfs_folder_path + "*.SDF"))
    files = list(set(files))
    if len(files) == 0:
        printout = "\nThere are no sdf's to convert to PDB's. There may be an issue with Gypsum.\n"
        print(printout)
        raise Exception(printout)

    # create a new subfolder if one doesn't already exist. folder will be with
    # the generation and will be titled PDBs pdb_subfolder_path will become
    # the the output folder
    pdb_subfolder_path = gen_folder_path + "PDBs" + os.sep
    if not os.path.isdir(pdb_subfolder_path):
        os.makedirs(pdb_subfolder_path)

    job_inputs = []
    for file_path in files:
        if "params" in file_path:
            continue
        job_inputs.append(tuple([pdb_subfolder_path, file_path]))
    job_inputs = tuple(job_inputs)

    # Convert sdf files to pdbs in multithread
    vars["parallelizer"].run(job_inputs, convert_single_sdf_to_pdb)


def convert_single_sdf_to_pdb(pdb_subfolder_path, sdf_file_path):
    """
    This will convert a given .sdf into separate .pdb files.

    Inputs:
    :param str pdb_subfolder_path: Path of the folder to place all created pdb
        files
    :param str sdf_file_path: Path of the sdf_file_path to convert to pdb
        files
    """

    if os.path.exists(sdf_file_path) is True:

        file_basename = basename(sdf_file_path)
        file_basename = file_basename.split("__input1")[0]

        file_output_name = "{}{}_".format(pdb_subfolder_path, file_basename)

        try:
            mols = Chem.SDMolSupplier(
                sdf_file_path, sanitize=False, removeHs=False, strictParsing=False
            )
        except:
            mols = None
        try:
            mols_no_hydrogen = Chem.SDMolSupplier(
                sdf_file_path, sanitize=True, removeHs=True, strictParsing=False
            )
        except:
            mols_no_hydrogen = [None for x in range(0, len(mols))]

        if mols is None:
            pass
        elif len(mols) == 0:
            pass
        else:
            # if len(mols)==0 gypsum output a blank file by accident
            # if mols is None rdkit couldn't import the sdf
            if len(mols) != 0:
                counter = 0
                for i in range(0, len(mols)):
                    mol = mols[i]
                    # Extra precaution to prevent None's within a set of good
                    # mols
                    if mol is None:
                        continue

                    mol = MOH.check_sanitization(mol)
                    # Filter out any which failed
                    if mol is None:
                        continue

                    # pdb_name indexed to 1
                    pdb_name = "{}_{}.pdb".format(file_output_name, counter + 1)
                    if mol is not None:  # For extra precaution...
                        Chem.MolToPDBFile(mol, pdb_name, flavor=32)
                        # Add header to PDB file with SMILES containing
                        # protanation and stereochem

                        no_hydrogen_smiles = mols_no_hydrogen[i]
                        if no_hydrogen_smiles is None:
                            no_hydrogen_smiles = Chem.MolToSmiles(mol)

                        if no_hydrogen_smiles is None:
                            print("SMILES was None for: ", pdb_name)
                            printout = "REMARK Final SMILES string: {}\n".format("None")
                        elif type(no_hydrogen_smiles) == str:
                            printout = "REMARK Final SMILES string: {}\n".format(
                                no_hydrogen_smiles
                            )
                        elif type(no_hydrogen_smiles) == type(Chem.MolFromSmiles("C")):
                            printout = "REMARK Final SMILES string: {}\n".format(
                                Chem.MolToSmiles(no_hydrogen_smiles)
                            )

                        with open(pdb_name) as f:
                            printout = printout + f.read()
                        with open(pdb_name, "w") as f:
                            f.write(printout)
                        printout = ""

                    counter = counter + 1
            else:
                pass
