# Supplementary material for: AutoGrow4: an open-source genetic algorithm for de novo drug design and lead optimization
Source: J Cheminform. 2020 Apr 17;12:25. doi: 10.1186/s13321-020-00429-4 (PMC7165399; doi:10.1186/s13321-020-00429-4)
Supplement: Supplementary file 1 — Additional file 1. The Additional file includes detailed descriptions of the AutoGrow 3.1.3 and AutoGrow4 parameters used in the benchmark and PARP-1 runs. It also includes Figures S1, S2, and S3, referenced in the text. [file 13321_2020_429_MOESM1_ESM.zip › autogrow4-4.0.0/autogrow/operators/convert_files/gypsum_dl/examples/Pitt_CRC/mpi_gypsum_dl.sh]

#!/usr/bin/env bash
#SBATCH --job-name=gypsum_dl_mpi
#SBATCH --output=crc_mpi_gypsum_dl_out.txt
#SBATCH --time=0:07:00
#SBATCH --nodes=12
#SBATCH --ntasks-per-node=12
#SBATCH --cluster=mpi
#SBATCH --partition=opa

## Define the environment
module purge
module load gcc/8.2.0
module load python/anaconda3.7-2018.12_westpa

## Run the process
mpirun -n 1 python -m mpi4py run_gypsum_dl.py -c
mpirun -n $SLURM_NTASKS python -m mpi4py run_gypsum_dl.py -j mpi_sample_molecules.json > test_mpi_gypsum_dl_output.txt
