# Supplementary material for: AutoGrow4: an open-source genetic algorithm for de novo drug design and lead optimization
Source: J Cheminform. 2020 Apr 17;12:25. doi: 10.1186/s13321-020-00429-4 (PMC7165399; doi:10.1186/s13321-020-00429-4)
Supplement: Supplementary file 1 — Additional file 1. The Additional file includes detailed descriptions of the AutoGrow 3.1.3 and AutoGrow4 parameters used in the benchmark and PARP-1 runs. It also includes Figures S1, S2, and S3, referenced in the text. [file 13321_2020_429_MOESM1_ESM.zip › autogrow4-4.0.0/autogrow/operators/convert_files/gypsum_dl/examples/Pitt_CRC/smp_gypsum_dl.sh]

#!/usr/bin/env bash
#SBATCH --job-name=gypsum_dl_smp
#SBATCH --output=gypsum_dl_smp_out.txt
#SBATCH --time=0:03:00
#SBATCH --nodes=1
#SBATCH --ntasks=4
#SBATCH --cluster=smp
#SBATCH --partition=high-mem

## Define the environment
module purge
module load gcc/8.2.0
module load python/anaconda3.7-2018.12_westpa

## Run the process
python run_gypsum_dl.py -j smp_sample_molecules.json > test_smp_gypsum_dl_output.txt
