# Supplementary material for: AutoGrow4: an open-source genetic algorithm for de novo drug design and lead optimization
Source: J Cheminform. 2020 Apr 17;12:25. doi: 10.1186/s13321-020-00429-4 (PMC7165399; doi:10.1186/s13321-020-00429-4)
Supplement: Supplementary file 1 — Additional file 1. The Additional file includes detailed descriptions of the AutoGrow 3.1.3 and AutoGrow4 parameters used in the benchmark and PARP-1 runs. It also includes Figures S1, S2, and S3, referenced in the text. [file 13321_2020_429_MOESM1_ESM.zip › autogrow4-4.0.0/autogrow/operators/convert_files/gypsum_dl/examples/sample_molecules.json]

{
    "source": "examples/sample_molecules.smi",
    "separate_output_files": true,
    "job_manager": "multiprocessing",
    "output_folder": "./gypsum_dl_test_output/",
    "add_pdb_output": true,
    "max_variants_per_compound": 10,
    "thoroughness": 2,
    "num_processors": 4,
    "min_ph": 4,
    "max_ph": 10,
    "pka_precision": 1
}
