# Supplementary material for: AutoGrow4: an open-source genetic algorithm for de novo drug design and lead optimization
Source: J Cheminform. 2020 Apr 17;12:25. doi: 10.1186/s13321-020-00429-4 (PMC7165399; doi:10.1186/s13321-020-00429-4)
Supplement: Supplementary file 1 — Additional file 1. The Additional file includes detailed descriptions of the AutoGrow 3.1.3 and AutoGrow4 parameters used in the benchmark and PARP-1 runs. It also includes Figures S1, S2, and S3, referenced in the text. [file 13321_2020_429_MOESM1_ESM.zip › autogrow4-4.0.0/autogrow/operators/convert_files/gypsum_dl/examples/sample_molecules.smi]

c1ccccc1O.[Na]                       salt_and_ionization
CCC=O                                tautomer_and_cis_trans
ClC(C[C@@](Cl)(C)F)(F)C(C(C)C)=O     two_chiral_one_unspecified_and_tautomer
FC(C(I)=C(CC(I)(Cl)C)CC)=C(Cl)C      two_double_bonds_one_chiral_center
CC(CC)=C(C/C(I)=C(C)/F)Cl            two_double_bonds_one_unspecified
CC([C@@H]1CC[C@H](C(C)(C)C)CC1)(C)C  non_aromatic_ring
