# Supplementary material for: AutoGrow4: an open-source genetic algorithm for de novo drug design and lead optimization
Source: J Cheminform. 2020 Apr 17;12:25. doi: 10.1186/s13321-020-00429-4 (PMC7165399; doi:10.1186/s13321-020-00429-4)
Supplement: Supplementary file 1 — Additional file 1. The Additional file includes detailed descriptions of the AutoGrow 3.1.3 and AutoGrow4 parameters used in the benchmark and PARP-1 runs. It also includes Figures S1, S2, and S3, referenced in the text. [file 13321_2020_429_MOESM1_ESM.zip › autogrow4-4.0.0/autogrow/operators/convert_files/gypsum_dl/gypsum_dl/ChemUtils.py]

# Copyright 2018 Jacob D. Durrant
#
# Licensed under the Apache License, Version 2.0 (the "License");
# you may not use this file except in compliance with the License.
# You may obtain a copy of the License at
#
#     http://www.apache.org/licenses/LICENSE-2.0
#
# Unless required by applicable law or agreed to in writing, software
# distributed under the License is distributed on an "AS IS" BASIS,
# WITHOUT WARRANTIES OR CONDITIONS OF ANY KIND, either express or implied.
# See the License for the specific language governing permissions and
# limitations under the License.

"""
The module includes definitions to manipulate the molecules.
"""

import __future__

import gypsum_dl.Utils as Utils

try:
    from rdkit import Chem
    from rdkit.Chem import AllChem
except:
    Utils.exception("You need to install rdkit and its dependencies.")

def pick_lowest_enrgy_mols(mol_lst, num, thoroughness):
    """Pick molecules with low energies. If necessary, the definition also
       makes a conformer without minimization (so not too computationally
       expensive).

    :param mol_lst: The list of MyMol.MyMol objects.
    :type mol_lst: list
    :param num: The number of the lowest-energy ones to keep.
    :type num: int
    :param thoroughness: How many molecules to generate per variant (molecule)
       retained, for evaluation. For example, perhaps you want to advance five
       molecules (max_variants_per_compound = 5). You could just generate five
       and advance them all. Or you could generate ten and advance the best
       five (so thoroughness = 2). Using thoroughness > 1 increases the
       computational expense, but it also increases the chances of finding good
       molecules.
    :type thoroughness: int
    :return: Returns a list of MyMol.MyMol, the best ones.
    :rtype: list
    """

    # Remove identical entries.
    mol_lst = list(set(mol_lst))

    # If the length of the mol_lst is less than num, just return them all.
    if len(mol_lst) <= num:
        return mol_lst

    # First, generate 3D structures. How many? num * thoroughness. mols_3d is
    # a list of Gypsum-DL MyMol.MyMol objects.
    mols_3d = Utils.random_sample(mol_lst, num * thoroughness, "")

    # Now get the energies
    data = []
    for i, mol in enumerate(mols_3d):
        mol.make_first_3d_conf_no_min()  # Make sure at least one conformer
                                         # exists.
        if len(mol.conformers) > 0:
            energy = mol.conformers[0].energy
            data.append((energy, i))

    data.sort()

    # Now keep only best top few.
    data = data[:num]

    # Keep just the mols there.
    new_mols_list = [mol_lst[d[1]] for d in data]

    # Return those molecules.
    return new_mols_list

def remove_highly_charged_molecules(mol_lst):
    """Remove molecules that are highly charged.

    :param mol_lst: The list of molecules to consider.
    :type mol_lst: list
    :return: A list of molecules that are not too charged.
    :rtype: list
    """

    # First, find the molecule that is closest to being neutral.
    charges = [Chem.GetFormalCharge(mol.rdkit_mol) for mol in mol_lst]
    abs_charges = [abs(c) for c in charges]
    idx_of_closest_to_neutral = abs_charges.index(min(abs_charges))
    charge_closest_to_neutral = charges[idx_of_closest_to_neutral]

    # Now create a new mol list, where the charges deviation from the most
    # neutral by no more than 2.
    new_mol_lst = []
    for i, charge in enumerate(charges):
        if abs(charge - charge_closest_to_neutral) <= 2:
            new_mol_lst.append(mol_lst[i])
        else:
            Utils.log(
                "\tWARNING: Discarding highly charged form: " +
                mol_lst[i].smiles() + "."
            )

    return new_mol_lst

def bst_for_each_contnr_no_opt(contnrs, mol_lst, max_variants_per_compound,
                               thoroughness,
                               crry_ovr_frm_lst_step_if_no_fnd=True):
    """Keep only the top few compound variants in each container, to prevent a
       combinatorial explosion. This is run periodically on the growing
       containers to keep them in check.

    :param contnrs: A list of containers (MolContainer.MolContainer).
    :type contnrs: list
    :param mol_lst: The list of MyMol.MyMol objects.
    :type mol_lst: list
    :param max_variants_per_compound: To control the combinatorial explosion,
       only this number of variants (molecules) will be advanced to the next
       step.
    :type max_variants_per_compound: int
    :param thoroughness: How many molecules to generate per variant (molecule)
       retained, for evaluation. For example, perhaps you want to advance five
       molecules (max_variants_per_compound = 5). You could just generate five
       and advance them all. Or you could generate ten and advance the best
       five (so thoroughness = 2). Using thoroughness > 1 increases the
       computational expense, but it also increases the chances of finding good
       molecules.
    :type thoroughness: int
    :param crry_ovr_frm_lst_step_if_no_fnd: If it can't find any low-energy
       conformers, determines whether to just keep the old ones. Defaults to
       True.
    :param crry_ovr_frm_lst_step_if_no_fnd: bool, optional
    """

    # Remove duplicate ligands from each container.
    for mol_cont in contnrs:
        mol_cont.remove_identical_mols_from_contnr()

    # Group the smiles by contnr_idx.
    data = Utils.group_mols_by_container_index(mol_lst)

    # Go through each container.
    for contnr_idx, contnr in enumerate(contnrs):
        contnr_idx = contnr.contnr_idx
        none_generated = False

        # Pick just the lowest-energy conformers from the new candidates.
        # Possible a compound was eliminated early on, so doesn't exist.
        if contnr_idx in list(data.keys()):
            mols = data[contnr_idx]

            # Remove molecules with unusually high charges.
            mols = remove_highly_charged_molecules(mols)

            # Pick the lowest-energy molecules. Note that this creates a
            # conformation if necessary, but it is not minimized and so is not
            # computationally expensive.
            mols = pick_lowest_enrgy_mols(
                mols, max_variants_per_compound, thoroughness
            )

            if len(mols) > 0:
                # Now remove all previously determined mols for this
                # container.
                contnr.mols = []

                # Add in the lowest-energy conformers back to the container.
                for mol in mols:
                    contnr.add_mol(mol)
            else:
                none_generated = True
        else:
            none_generated = True

        # No low-energy conformers were generated.
        if none_generated:
            if crry_ovr_frm_lst_step_if_no_fnd:
                # Just use previous ones.
                Utils.log(
                    "\tWARNING: Unable to find low-energy conformations: " +
                    contnr.orig_smi_deslt + " (" +
                    contnr.name + "). Keeping original " +
                    "conformers."
                )
            else:
                # Discard the conformation.
                Utils.log(
                    "\tWARNING: Unable to find low-energy conformations: " +
                    contnr.orig_smi_deslt + " (" +
                    contnr.name + "). Discarding conformer."
                )
                contnr.mols = []

def uniq_mols_in_list(mol_lst):
    # You need to make new molecules to get it to work.
    # new_smiles = [m.smiles() for m in self.mols]
    # new_mols = [Chem.MolFromSmiles(smi) for smi in new_smiles]
    # new_can_smiles = [Chem.MolToSmiles(new_mol, isomericSmiles=True, canonical=True) for new_mol in new_mols]

    can_smiles_already_set = set([])
    uniq_mols = []
    for m in mol_lst:
        smi = m.smiles()
        if not smi in can_smiles_already_set:
            uniq_mols.append(m)
        can_smiles_already_set.add(smi)

        # if not new_can_smile in can_smiles_already_set:
        #     # Never seen before
        #     can_smiles_already_set.add(new_can_smile)
        # else:
        #     # Seen before. Delete!
        #     self.mols[i] = None

    # while None in self.mols:
    #     self.mols.remove(None)

    return uniq_mols
