# Supplementary material for: AutoGrow4: an open-source genetic algorithm for de novo drug design and lead optimization
Source: J Cheminform. 2020 Apr 17;12:25. doi: 10.1186/s13321-020-00429-4 (PMC7165399; doi:10.1186/s13321-020-00429-4)
Supplement: Supplementary file 1 — Additional file 1. The Additional file includes detailed descriptions of the AutoGrow 3.1.3 and AutoGrow4 parameters used in the benchmark and PARP-1 runs. It also includes Figures S1, S2, and S3, referenced in the text. [file 13321_2020_429_MOESM1_ESM.zip › autogrow4-4.0.0/autogrow/operators/convert_files/gypsum_dl/gypsum_dl/Steps/IO/__init__.py]

# Copyright 2018 Jacob D. Durrant
#
# Licensed under the Apache License, Version 2.0 (the "License");
# you may not use this file except in compliance with the License.
# You may obtain a copy of the License at
#
#     http://www.apache.org/licenses/LICENSE-2.0
#
# Unless required by applicable law or agreed to in writing, software
# distributed under the License is distributed on an "AS IS" BASIS,
# WITHOUT WARRANTIES OR CONDITIONS OF ANY KIND, either express or implied.
# See the License for the specific language governing permissions and
# limitations under the License.


# gypsum_dl/gypsum_dl/Steps/IO/
# Including the below allows other programs to import functions from
# gypsum-DL.
import sys
import os
current_dir = os.path.dirname(os.path.realpath(__file__))
Steps = os.path.dirname(current_dir)
gypsum_gypsum_dir = os.path.dirname(Steps)
gypsum_top_dir = os.path.dirname(gypsum_gypsum_dir)
sys.path.extend([current_dir, Steps, gypsum_gypsum_dir, gypsum_top_dir])


from gypsum_dl.Steps.IO.ProcessOutput import proccess_output
from gypsum_dl.Steps.IO.LoadFiles import load_smiles_file
from gypsum_dl.Steps.IO.LoadFiles import load_sdf_file
