# Supplementary material for: AutoGrow4: an open-source genetic algorithm for de novo drug design and lead optimization
Source: J Cheminform. 2020 Apr 17;12:25. doi: 10.1186/s13321-020-00429-4 (PMC7165399; doi:10.1186/s13321-020-00429-4)
Supplement: Supplementary file 1 — Additional file 1. The Additional file includes detailed descriptions of the AutoGrow 3.1.3 and AutoGrow4 parameters used in the benchmark and PARP-1 runs. It also includes Figures S1, S2, and S3, referenced in the text. [file 13321_2020_429_MOESM1_ESM.zip › autogrow4-4.0.0/autogrow/operators/convert_files/gypsum_dl/gypsum_dl/Steps/SMILES/DurrantLabFilter.py]

# Copyright 2018 Jacob D. Durrant
#
# Licensed under the Apache License, Version 2.0 (the "License");
# you may not use this file except in compliance with the License.
# You may obtain a copy of the License at
#
#     http://www.apache.org/licenses/LICENSE-2.0
#
# Unless required by applicable law or agreed to in writing, software
# distributed under the License is distributed on an "AS IS" BASIS,
# WITHOUT WARRANTIES OR CONDITIONS OF ANY KIND, either express or implied.
# See the License for the specific language governing permissions and
# limitations under the License.

"""
This module removes molecules with prohibited substructures, per Durrant-lab
filters.
"""

import __future__

import gypsum_dl.Parallelizer as Parallelizer
import gypsum_dl.Utils as Utils
import gypsum_dl.ChemUtils as ChemUtils

try:
    from rdkit import Chem
except:
    Utils.exception("You need to install rdkit and its dependencies.")

def durrant_lab_filters(contnrs, num_procs, job_manager, parallelizer_obj):
    """Removes any molecules that contain prohibited substructures, per the
    durrant-lab filters.

    :param contnrs: A list of containers (MolContainer.MolContainer).
    :type contnrs: A list.
    :param num_procs: The number of processors to use.
    :type num_procs: int
    :param job_manager: The multithred mode to use.
    :type job_manager: string
    :param parallelizer_obj: The Parallelizer object.
    :type parallelizer_obj: Parallelizer.Parallelizer
    """

    Utils.log("Applying Durrant-lab filters to all molecules...")

    # Get the substructures you won't permit.
    prohibited_smi_substrs = [
        "C=[N-]",
        "[N-]C=[N+]",
        "[nH+]c[n-]",
        "[#7+]~[#7+]",
        "[#7-]~[#7-]",
        "[!#7]~[#7+]~[#7-]~[!#7]"  # Doesn't hit azide.
    ]
    prohibited_substructs = [Chem.MolFromSmarts(s) for s in prohibited_smi_substrs]

    # Get the parameters to pass to the parallelizer object.
    params = [[c, prohibited_substructs] for c in contnrs]

    # Run the tautomizer through the parallel object.
    tmp = []
    if parallelizer_obj !=  None:
        tmp = parallelizer_obj.run(
            params, parallel_durrant_lab_filter, num_procs, job_manager
        )
    else:
        for c in params:
            tmp.append(parallel_durrant_lab_filter(c, prohibited_substructs))

    # Note that results is a list of containers.

    # Stripping out None values (failed).
    results = Parallelizer.strip_none(tmp)

    # You need to get the molecules as a flat array so you can run it through
    # bst_for_each_contnr_no_opt
    mols = []
    for contnr in results:
        mols.extend(contnr.mols)
        # contnr.mols = []  # Necessary because ones are being removed...

    # Using this function just to make the changes.
    ChemUtils.bst_for_each_contnr_no_opt(
        contnrs, mols, 1000, 1000 # max_variants_per_compound, thoroughness
    )


def parallel_durrant_lab_filter(contnr, prohibited_substructs):
    """A parallelizable helper function that checks that tautomers do not
       break any nonaromatic rings present in the original object.

    :param contnr: The molecule container.
    :type contnr: MolContainer.MolContainer
    :param prohibited_substructs: A list of the prohibited subsstructures.
    :type prohibited_substructs: list
    :return: Either the container with bad molecules removed, or a None
      object.
    :rtype: MolContainer.MolContainer | None
    """

    # Replace any molecules that have prohibited substructure with None.
    for mi, m in enumerate(contnr.mols):
        for pattrn in prohibited_substructs:
            if m.rdkit_mol.HasSubstructMatch(pattrn):
                Utils.log(
                    "\t" + m.smiles(True) + ", a variant generated " +
                    "from " + contnr.orig_smi + " (" + m.name +
                    "), contains a prohibited substructure, so I'm " +
                    "discarding it."
                )

                contnr.mols[mi] = None
                continue

    # Now go back and remove those Nones
    contnr.mols = Parallelizer.strip_none(contnr.mols)

    # If there are no molecules, mark this container for deletion.
    if len(contnr.mols) == 0:
        return None

    # Return the container
    return contnr
