# Supplementary material for: AutoGrow4: an open-source genetic algorithm for de novo drug design and lead optimization
Source: J Cheminform. 2020 Apr 17;12:25. doi: 10.1186/s13321-020-00429-4 (PMC7165399; doi:10.1186/s13321-020-00429-4)
Supplement: Supplementary file 1 — Additional file 1. The Additional file includes detailed descriptions of the AutoGrow 3.1.3 and AutoGrow4 parameters used in the benchmark and PARP-1 runs. It also includes Figures S1, S2, and S3, referenced in the text. [file 13321_2020_429_MOESM1_ESM.zip › autogrow4-4.0.0/autogrow/operators/convert_files/gypsum_dl/gypsum_dl/Steps/SMILES/dimorphite_dl/CHANGES.md]

Changes
=======

1.2.2
-----

* Added a new parameter to limit the number of variants per compound
  (`--max_variants`). The default is 128.

1.2.1
-----

* Corrected a bug that rarely misprotonated/deprotonated compounds with
  multiple ionization sites (e.g., producing a carbanion).

1.2
---

* Corrected a bug that led Dimorphite-DL to sometimes produce output molecules
  that are non-physical.
* Corrected a bug that gave incorrect protonation states for rare molecules
  (aromatic rings with nitrogens that are protonated when electrically
  neutral, e.g. pyridin-4(1H)-one).
* `run_with_mol_list()` now preserves non-string properties.
* `run_with_mol_list()` throws a warning if it cannot process a molecule,
  rather than terminating the program with an error.

1.1
---

* Dimorphite-DL now distinguishes between indoles/pyrroles and
  Aromatic_nitrogen_protonated.
* It is now possible to call Dimorphite-DL from another Python script, in
  addition to the command line. See the `README.md` file for instructions.

1.0
---

The original version described in:

Ropp PJ, Kaminsky JC, Yablonski S, Durrant JD (2019) Dimorphite-DL: An
open-source program for enumerating the ionization states of drug-like small
molecules. J Cheminform 11:14. doi:10.1186/s13321-019-0336-9.
