# Supplementary material for: AutoGrow4: an open-source genetic algorithm for de novo drug design and lead optimization
Source: J Cheminform. 2020 Apr 17;12:25. doi: 10.1186/s13321-020-00429-4 (PMC7165399; doi:10.1186/s13321-020-00429-4)
Supplement: Supplementary file 1 — Additional file 1. The Additional file includes detailed descriptions of the AutoGrow 3.1.3 and AutoGrow4 parameters used in the benchmark and PARP-1 runs. It also includes Figures S1, S2, and S3, referenced in the text. [file 13321_2020_429_MOESM1_ESM.zip › autogrow4-4.0.0/autogrow/operators/convert_files/gypsum_dl/gypsum_dl/Steps/SMILES/dimorphite_dl/training_data/training_data.json]

{
    "Azide": [
        4.6, 4.7
    ],
    "Nitro": [
        -1000.0
    ],
    "AmidineGuanidine1": [
        13.6, 10.1, 13.4, 10.4, 11.7, 13.6, 11.5, 13.7, 11.8, 12.1, 13.6, 13.4,
        8.3, 10.9, 12.3
    ],
    "AmidineGuanidine2": [
        11.1, 10.3, 8.3, 11.1, 10.9, 9.2, 8.9, 7.7, 6.7, 8.3, 6.8, 10.7, 4.8,
        8.1, 9.2, 8.5, 8.1, 9.1, 8.0, 9.0, 9.7, 9.3, 9.3, 8.6, 8.1, 9.5, 10.3,
        9.8, 8.6, 8.3, 7.9, 9.1, 8.4, 9.2, 8.5, 9.4, 4.7, 8.3, 10.7, 12.4,
        12.3, 12.5, 11.6, 14.4, 13.9, 13.9, 7.5, 12.2, 8.9, 9.1, 14.3, 10.6,
        12.2, 12.3, 12.4, 12.3, 12.3, 12.2, 10.9, 12.5, 12.6, 12.0, 11.7, 11.2,
        11.5
    ],
    "Sulfate": [
        -1.5, -1.4, -1.7, -1.4, -1.2, -3.4, -3.9, -4.4
    ],
    "Sulfonate": [
        -1.9, -1.7, -5.9, -2.8, -0.8, -0.6, -2.5, -1.0, -1.3, -1.0, -0.6, -1.8,
        -1.8
    ],
    "Sulfinic_acid": [
        1.9, 1.7, 2.0, 1.5, 2.2, 1.0, 2.3, 1.4, 2.2
    ],
    "Phenyl_carboxyl": [
        3.7, 4.5, 3.7, 3.0, 3.8, 3.1, 4.5, 4.5, 4.3, 4.3, 3.6, 4.5, 4.5, 4.5,
        1.9, 0.1, 3.6, 3.6, 4.5, 4.2, 2.8, 3.8, 4.2, 3.9, 4.2, 3.9, 4.3, 3.6,
        3.9, 4.6, 3.8, 3.5, 3.4, 4.1, -0.6, 3.3, 4.0, 2.9, 3.4, 3.7, 4.0, 4.2,
        3.6, -0.6, 4.3, 4.2, 3.4, 2.4, 4.1, 2.5, 2.7, 3.8, 3.8, 3.9, 3.8, 3.8,
        3.8, 4.1, 3.5, 3.6, 3.1, 3.9, 3.5, 2.9, 3.8, 4.5, 3.0, 3.6, 1.5, 3.3,
        3.2, 1.5, 3.3, 3.4, 3.1, 3.2, 2.4, 1.7, 1.9, 2.3, 3.9, 3.9, 3.8, 4.1,
        4.4, 5.7, 5.3, 1.8, 4.3, 3.4, 3.1, 3.1, 3.1, 3.1, 3.2, 4.4, 3.6, 4.0,
        4.4, 4.4, 4.1, 5.2, 5.5, 4.2, 3.9, 4.4, 4.5, 3.5, 5.0, 4.3, 3.3, 3.4,
        3.4, 3.8, 4.3, 4.1, 5.3, 5.5, 4.0, 3.6, 4.2, 3.7, -0.6, 3.5, 3.6, -0.6,
        2.9, 3.5, -0.5, -0.5, -0.5, 3.7, 3.7, 3.5, 2.9, 1.7, 4.2, 5.0, 4.2,
        3.6, 1.2
    ],
    "Carboxyl": [
        4.2, 4.6, 4.6, 4.8, 5.8, 3.2, 2.7, 4.5, 4.7, 4.7, 4.2, 1.9, 3.2, 2.6,
        3.6, 4.7, 5.1, 4.6, 4.6, 4.7, 3.2, 4.2, 4.0, 4.8, 3.2, 4.2, 3.8, 2.4,
        3.8, 3.8, 3.8, 2.6, 3.7, 4.7, 4.8, -0.7, 2.6, 2.5, 3.7, 3.4, 4.7, 4.9,
        4.6, -0.7, 4.7, 1.7, 1.9, 2.6, 3.5, 3.6, 5.0, 4.8, 3.4, 4.1, 4.5, 4.5,
        3.6, 4.7, 1.9, 2.6, 4.8, 4.8, 3.6, 4.9, 4.9, 3.6, 4.1, -0.7, 3.6, -0.7,
        -0.7, -0.7, 4.6, 4.9, 3.6, 3.8, 2.6, 3.8, 5.7, 1.1, 2.7, 4.3, 3.1, 2.5,
        3.6, 3.4, 4.3, 4.6, 4.7, 1.7, 4.2, 4.5, 4.6, 2.6, 2.9, 5.4, 5.0, 3.4,
        -0.5, 3.5, 4.2, 4.5, 4.2, 4.5, 4.6, 4.3, 4.5, 3.3, 1.8, 4.3, 2.0, 3.5,
        4.4, 4.7, 2.6, 2.8, 3.7, 4.6, 4.0, 2.0, 4.4, 4.7, 3.1, 2.6, 3.5, 4.8,
        3.2, 3.9, 3.7, 3.9, 3.5, 4.6, 4.9, 5.0, 1.3, 1.4, 4.1, 4.5, 5.0, 5.0,
        5.3, 5.0, 1.8, 2.6, 2.4, 3.2, 1.3, 2.7, 2.6, 3.4, 3.1, 2.3, 2.4, 2.2,
        4.0, 4.0, 4.0, 3.9, 4.0, 1.8, 3.8, 4.4, 4.6, 4.8, 3.2, 3.4, 4.0, 3.9,
        3.9, 2.2, 2.9, 3.0, 3.0, 2.0, 2.0, 2.0, 1.5, 3.2, 3.4, 3.4, 3.2, 3.3,
        -0.7, 3.3, 1.4, 3.1, 3.2, 3.3, 4.6, 4.3, 4.3, 4.3, -0.6, 1.9, 1.9, 2.7,
        2.5, 1.9, 2.0, 3.1, 2.1, 2.2, 2.2, 2.5, 1.4, 1.1, 1.2, 0.2, 4.4, 2.5,
        0.7, 0.3, 3.2, 2.9, 3.4, 2.5, 4.2, 5.1, 4.1, 3.3, 3.3, 4.9, 4.8, 4.8,
        3.6, 3.5, 4.8, 5.0, 4.9, 3.9, 3.6, 3.4, 3.1, 3.3, -0.6, 4.3, 4.0, 3.7,
        4.4, 4.5, 3.3, 3.4, 3.4, 4.4, 5.0, 3.6, 3.0, 4.7, 4.8, 4.4, 4.3, 4.6,
        5.0, 4.5, 4.2, 4.8, 4.1, 4.9, 4.9, 5.0, 5.1, 5.0, 4.9, 5.0, 5.0, 4.5,
        4.0, 4.4, 4.2, -0.7, 4.9, 4.3, 4.7, 4.7, 4.4, 4.3, 4.4, 4.5, 3.1, 3.5,
        3.4, 2.8, 3.1, 3.1, 3.1, 3.1, 3.2, 3.1, 3.1, 3.2, 3.1, 3.1, 3.1, 3.2,
        3.1, 3.2, 3.0, 3.1, 3.2, 4.1, 3.6, 2.4, 1.9, 2.5, 2.5, 2.6, 2.4, 2.5,
        2.5, 2.6, 2.5, 2.4, 2.1, 2.7, 2.7, 2.8, 2.7, 2.6, 2.7, 2.8, 2.7, 2.7,
        2.7, 2.9, 3.0, 4.3, 3.7, 3.5, 3.7, 3.8, 3.6, 3.6, 3.5, 3.6, 3.6, 3.5,
        3.5, 3.5, 3.5, 3.9, 3.9, 3.8, 3.8, 3.6, 5.2, 5.3, 5.4, 4.9, 5.4, -0.7,
        -0.6, 3.9, 4.3, 3.7, 3.9, 4.1, 4.1, 4.1, 3.9, 4.6, 4.5, 4.5, 4.3, 4.5,
        4.4, 4.3, 4.0, 4.1, 3.4, -0.6, 2.0, 2.3, 4.0, 2.8, 3.3, 4.8, 3.8, 2.6,
        4.4, 4.8, 4.8, 4.5, 4.7, 2.0, 1.8, 1.8
    ],
    "Thioic_acid": [
        -0.6, 1.7, -0.6, 2.5, -0.4, -0.4, 2.6
    ],
    "Phenyl_Thiol": [
        5.3, 6.3, -0.8, 6.4, 2.7, 2.8, 4.9, -0.8, 5.5, 5.9, 7.2, 6.2, 7.0, 5.4,
        5.5, 8.6, 6.6
    ],
    "Thiol": [
        7.7, 7.3, 7.7, 7.2, 7.6, 7.5, 9.4, 10.4, 10.2, 10.6, 10.3, 8.5, 10.0,
        10.9, 8.6, 7.9, 11.1, 11.2, 7.9, 9.4, 7.3, 10.7, 9.3, 7.9, 9.5, 8.4,
        9.9, 10.2, 10.2
    ],
    "Phosphate": [
        [2.0, 6.5], [2.0, 6.5], [2.3, 6.8], [4.2, 9.7], [4.0, 7.3], [2.7, 6.7],
        [1.3, 5.8], [2.0, 6.8], [2.9, 5.9], [5.9, 6.2], [1.6, 6.7], [1.0, 5.8],
        [2.0, 5.8], [2.0, 5.6], [3.4, 6.2], [3.1, 7.0], [1.8, null],
        [1.8, null], [1.6, null], [1.6, null], [null, 6.6], [null, 6.2],
        [null, 4.8], [1.7, null], [2.4, null], [2.5, null], [null, 6.7]
    ],
    "Phosphonate": [
        [1.1, 6.5], [2.7, 8.4], [2.8, 8.7], [1.3, 6.5], [2.7, 8.5], [2.9, 9.0],
        [2.6, 8.2], [2.5, 8.2], [2.1, 7.5], [1.4, 6.7], [1.3, 6.5], [1.3, 6.7],
        [1.6, 7.0], [1.1, 6.3], [2.3, 7.5], [2.4, 7.3], [1.8, 7.2], [3.8, 8.1],
        [1.7, 6.9], [1.8, 8.4], [2.4, 8.1], [1.4, 6.3], [1.8, 7.1], [1.9, 7.3],
        [1.7, 6.8], [1.6, 4.8], [2.7, 8.4], [1.3, 6.5], [1.9, 7.3], [1.6, 6.7],
        [2.2, 7.8], [1.9, 7.4], [1.6, 7.0], [1.4, 6.6], [1.5, 6.7], [1.4, 6.6],
        [1.6, 7.0], [2.1, 7.3], [1.7, 7.1], [1.8, 7.2], [1.1, 5.6], [1.3, 5.9],
        [null, 8.0], [null, 7.1], [null, 8.1], [null, 7.8], [null, 8.6],
        [null, 6.6], [null, 7.2], [null, 6.8], [null, 8.2]
    ],
    "Phenol": [
        3.9, 4.3, 5.2, 6.0, 7.6, 5.2, 6.3, 7.8, 4.7, 6.6, 10.0, 5.0, 10.0, 8.9,
        0.1, -0.7, -0.8, 10.2, -1.1, -1.0, 6.3, 6.5, 6.4, 6.3, 10.3, 10.3, 7.2,
        6.7, -1.0, 8.3, -1.0, 8.1, 8.4, -1.0, 7.1, 6.1, 8.3, 8.7, -1.0, 10.1,
        9.6, 7.7, 8.0, 6.9, 8.3, 10.2, -0.7, -0.8, 8.4, 7.4, 7.8, 7.8, 2.3,
        7.4, 9.9, 7.2, 7.9, 10.0, 9.2, 8.0, 9.7, 9.5, 9.5, 10.5, 5.9, 5.3,
        10.6, 10.1, 6.6, 10.6, 8.1, 12.6, 6.4, 7.3, 5.6, 6.3, 10.5, 10.4, 10.0,
        10.6, 10.2, 8.9, 11.8, 7.7, 7.8, 6.3, 5.4, 7.1, 7.2, 9.6, 7.8, 6.1,
        8.6, 6.8, 2.1, 8.6, 8.2, 8.3, 8.0, 8.6, -0.6, -0.8, 8.3, 7.4, 6.2, 7.4,
        3.3, 8.9, 6.6, 6.6, 8.2, 1.6, 7.2, 6.1, 8.3, 3.9, 3.8, 4.1, 7.8, 1.6,
        6.4, 1.4, 2.2, 2.0, 6.0, 8.7, 7.9, 5.2, 10.7, 10.8, 10.9, 6.3, 6.6,
        -0.9, 10.0, 10.3, 7.6, 7.6, -0.9, -0.9, 9.9, -1.0, 7.8, 8.3, 8.3, 9.6,
        -0.9, 10.2, 9.5, 9.1, 9.1, 9.9, 9.2, 9.6, 7.8, 7.4, 5.6, 9.0, 9.1, 9.0,
        8.4, 8.8, 9.8, 9.5, 10.2, 8.6, 9.9, 7.2, 10.7, 8.4, 8.4, 8.8, 10.0, 6.8,
        8.2, 7.3, 9.3, 9.9, 11.9, 10.4, 9.6, 8.1, 5.4, 9.3, 9.3, 9.4, 8.2,
        10.1, 9.8, 7.3
    ],
    "Peroxide1": [
        7.1, 9.3, 9.8, 8.6, 9.6, 8.1, 9.6, 8.9, 8.2, 9.0, 9.4, 9.0, 8.7, 8.9,
        7.8, 7.4, 9.0, 8.9
    ],
    "Peroxide2": [
        12.6, 11.5, 11.2, 11.2, 11.9, 10.6, 13.3, 11.4, 12.8, 11.0, 12.8, 12.8,
        10.5, 12.5, 12.6, 12.4, 12.6
    ],
    "O=C-C=C-OH": [
        4.2, 3.6, 3.6, 3.6, 3.1, 3.6, 1.7, 4.0, 3.5, 3.6, 3.6, 2.4, 3.2, 5.2,
        4.3
    ],
    "Vinyl_alcohol": [
        9.2, 9.5, 9.5, 9.6, 9.5, 3.9, 8.5, 10.7, 10.4, 8.6, 9.5, 10.5, 9.3,
        9.2, 9.1, 9.4, 10.5, 9.4, 7.4, 5.7, 6.8
    ],
    "Alcohol": [
        14.6, 15.4, 15.5, 15.6, 15.7, 15.1, 15.1, 13.3, 14.3, 12.4, 14.9, 15.5,
        9.2, 12.2, 15.4, 12.1, 12.2, 16.0, 17.0, 14.4, 13.3, 24.0, 14.0, 15.1,
        16.8, 15.2
    ],
    "N-hydroxyamide": [
        8.0, 9.0, 8.3, 11.1, 10.8, 8.4, 8.8, 10.5, 8.5, 10.1, 8.7, 8.2, 9.8,
        10.8, 8.1, 11.2, 11.1, 8.2, 9.9, 7.7, 8.3
    ],
    "Ringed_imide1": [
        6.1, 6.9, 7.5, 5.8, 6.2, 6.4, 6.0, 6.6
    ],
    "Ringed_imide2": [
        9.3, 9.5, 9.6, 11.4, 10.5, 10.2, 10.0, 4.4, 9.8, 8.7, 9.4, 8.8, 7.7,
        6.2, 10.5, 11.2, 9.4, 9.4, 7.7, 6.2, 8.7, 8.3, 6.3, 5.2
    ],
    "Imide": [
        1.2, 2.1, 4.1
    ],
    "Imide2": [
        9.8, 10.3, 9.1, 9.4, 11.0, 10.3, 12.9, 10.2, 10.3, 9.1
    ],
    "Amide_electronegative": [
        -0.6, -0.7, 6.8, 6.8, 9.3, 1.7, 1.9, 2.1, 2.4, 8.9, 1.5, 2.0, 2.1, 2.2,
        -0.8, 5.0, 4.2, 3.8, 1.6, 5.9, 2.9, 4.0, 4.7, 4.9, 4.5
    ],
    "Amide": [
        10.4, 3.4, 10.0, 13.5, 8.2, 11.7, 3.5, 9.3, 9.6, 13.4, 13.4, 13.3,
        18.5, 18.5, 15.1, 19.4, 10.4, 14.5
    ],
    "Sulfonamide": [
        5.0, 7.8, 10.7, 8.5, 3.8, 7.6, 8.9, 9.7, 11.5, 8.0, 9.4, 10.8, 8.6,
        8.3, 9.6, 9.6, 8.5, 9.5, 7.5, 7.9, 9.2, 8.9, 9.0, 6.5, 6.5, 6.3, 6.8,
        3.9, 2.8, 4.9, 3.5, 9.0, 8.2, 9.3, 7.5, 6.8, 7.5, 10.3, 7.2, 7.7, 8.8,
        8.2, 9.4, 10.3, 8.2, 6.2
    ],
    "Anilines_primary": [
        3.5, 3.6, 0.3, 9.2, 2.3, 2.3, 5.0, 4.4, 4.3, 2.5, 4.4, 2.2, 3.1, 5.3,
        4.2, 4.4, 5.2, 4.4, 9.2, 2.4, 3.5, 3.7, 4.1, 4.5, 4.4, 4.7, 4.8, 4.4,
        4.3, 4.9, 4.9, 4.6, 5.1, 3.0, 4.7, 3.9, 4.4, 2.0, 3.4, -0.4, 2.6, 10.6,
        1.2, 0.9, 2.4, 5.0, 4.0, 5.2, 2.8, 3.8, 4.0, 3.8, 2.9, 1.5, 4.4, 3.5,
        4.7, 4.7, 4.5, 13.8, 3.4, 3.6, -0.5, 3.5, 3.6, 3.6, 2.7, 4.6, 2.5, 3.8,
        2.6, 3.8, 1.8, 3.9, 2.5, 3.9, 3.9
    ],
    "Anilines_secondary": [
        7.2, 4.2, 4.4, 7.0, 6.8, 6.3, 1.2, 4.1, 4.6, 5.1, 5.2, 5.1, 5.1, 5.4,
        4.9, 4.6, 3.3, 5.0, 4.2, 2.5, 3.7, 4.0, 6.1, 5.4, 5.9, 4.9, 3.7, 4.6,
        8.6, 4.6, 4.6, 3.3, 5.0, 4.3, 2.5, 3.7, 4.0, 7.3, 6.5, -0.8, 0.3, 0.8,
        4.5, -0.9, 7.2, 7.2, 0.8, -0.7, 5.2
    ],
    "Anilines_tertiary": [
        4.1, 3.9, 3.6, 4.0, 4.1, 2.1, 3.3, 4.9, 6.4, 5.7, 6.1, 8.0, 7.2, 6.6,
        0.7, 1.4, 7.2, 4.8, 4.1, 2.6, 2.6, 2.6, 2.2, 7.5, 5.4, 4.4, 5.8, 4.2,
        2.7, 2.4, 2.2, 2.1, 1.9, 4.6, 3.3, 5.1, 6.0, 2.6, 8.8, 5.5, 4.8, 4.1,
        5.8, 4.0, 5.6, 4.1, 2.3, 0.7, 1.8, 3.0, 2.6, 0.6, 4.5, 1.6, 4.5, 7.1,
        7.8
    ],
    "Aromatic_nitrogen_unprotonated": [
        0.9, 2.9, -0.4, 2.8, 4.0, 5.0, 5.0, 3.7, 4.9, 5.7, 4.9, 4.9, 5.6, 2.3,
        3.3, 3.7, 2.6, 5.0, 5.7, 5.8, 5.8, 5.7, 6.7, 6.0, 6.0, 2.7, 5.5, 6.0,
        5.3, 4.3, 3.2, 4.8, 6.0, 5.6, 6.0, 8.4, 9.0, 8.2, 3.8, 1.8, 3.3, 3.4,
        3.5, 3.4, 3.0, 4.1, 1.8, 5.0, 0.9, 4.8, 3.4, 4.9, 6.7, 1.5, 3.1, 4.2,
        5.4, 3.6, 4.4, 9.6, 4.9, 7.5, 6.4, 6.0, 5.2, 2.3, 6.8, 3.5, 6.0, 5.7,
        6.8, 6.2, 6.7, 3.1, 6.6, 0.7, 2.7, 0.6, -0.4, 3.0, 1.8, 3.3, 3.5, 1.5,
        2.0, 3.4, 3.5, 4.2, 4.0, 12.7, 2.3, 2.6, 2.3, 2.4, 4.2, 6.2, 0.7, 4.6,
        4.9, 4.2, 4.7, 5.0, 4.2, 4.6, 5.4, 2.7, 5.6, 5.7, 3.7
    ],
    "Amines_primary_secondary_tertiary": [
        5.0, 5.5, 8.5, 10.8, 7.0, 11.0, 10.8, 11.3, 11.1, 9.7, 9.0, 9.6, 11.3,
        9.5, 6.3, 7.9, -1.1, 9.1, 10.2, 9.8, 9.1, 5.2, 9.4, 7.1, 7.9, 9.8, 8.1,
        7.8, 8.7, 8.3, 7.4, 6.9, 9.7, 7.0, 9.3, 9.6, 8.7, 9.3, 9.9, 10.3, 7.9,
        7.5, 8.6, 10.6, 8.9, 7.2, 11.9, 8.8, 7.0, 7.8, 10.4, 10.6, 9.2, 8.3,
        8.5, 7.7, 8.8, 8.0, 7.5, 6.1, 6.9, 8.7, 9.1, 5.8, 3.4, 11.1, 10.2, 9.4,
        10.0, 9.7, 9.5, 10.1, 9.6, 11.4, 11.6, 11.9, 11.3, 11.0, 10.3, 7.5,
        8.3, 10.9, 8.2, 10.9, 11.3, 9.0, 8.6, 9.2, 8.9, 7.0, 6.7, 8.3, 8.3,
        10.6, 6.3, 8.3, 8.5, 8.3, 11.9, 10.2, 10.1, 10.6, 8.3, 10.0, 10.7, 4.5,
        10.7, 11.2, 6.7, 6.0, 10.0, 10.9, 8.3, 6.6, 4.2, 4.6, 10.7, 10.5, 10.7,
        10.8, 10.0, 9.1, 6.9, 6.2, 6.5, 4.3, 3.7, 3.6, 8.9, 8.7, 6.2, 9.3,
        10.7, 5.0, 10.4, 8.9, 6.2, 6.7, 6.6, 3.9, 9.0, 8.5, 8.9, 10.1, 4.5,
        8.7, 10.5, 1.0, 7.6, 7.5, 8.7, 1.9, 8.6, 7.5, 6.3, 11.9, 10.6, 10.4,
        10.7, 7.7, 11.0, 12.1, 9.2, 11.1, 9.8, 0.9, 7.7, 3.1, 5.2, 9.0, 8.8,
        9.6, 8.6, 7.0, 7.7, 7.3, 8.4, 8.3, 5.7, 6.0, 6.5, 6.7, 6.5, 3.9, 6.4,
        6.7, 6.7, 9.3, 9.3, 6.6, 5.5, 9.4, 8.0, 8.4, 8.1, 7.8, 7.7, 8.1, 8.1,
        5.5, 10.7, 9.9, 10.4, 8.9, 10.4, 9.9, 7.2, 10.5, 4.5, 5.0, 9.8, 9.4,
        4.8, 8.0, 8.3, 6.5, 7.3, 8.0, 4.2, 9.5, 8.1, 8.1, 9.4, 9.2, 9.8, 9.6,
        9.7, 9.9, 9.9, 9.9, 9.9, 8.1, 8.3, 8.6, 8.9, 8.2, 8.1, 7.0, 8.3, 7.8,
        7.7, 9.1, 8.7, 7.9, 9.9, 10.4, 10.5, 10.2, 10.1, 10.7, 6.2, 6.0, 10.8,
        10.6, 9.0, 6.1, 9.7, 1.7, 7.2, 7.8, 8.7, 7.2, 8.4, 9.4, 7.7, 3.8, 9.1,
        7.3, 9.0, 8.8, 8.9, 9.7, 9.9, 9.4, 9.0, -0.9, 9.2, 9.4, -0.9, 8.7, 5.5,
        -0.9, 8.8, 8.3, 10.5, 9.3, 9.6, 9.5, 10.5, 10.6, 11.4, 10.6, 11.4, 6.8,
        5.3, 9.1, 9.8, 5.3, 5.1, 5.3, 7.0, 7.5, 9.7, 10.2, 6.3, 8.8, 6.2, 5.0,
        0.6, 3.1, 6.6, 7.4, 6.0, 2.6, 8.1, 6.1, 5.8, 5.8, 7.8, 10.1, 9.3, 7.0,
        2.0, 4.5, 1.1, 5.3, -0.6, 4.5, 6.1, 7.0, 8.0, 6.5, 0.8, 0.4, 8.9, 9.1,
        10.7, 9.2, 9.5, -0.9, 5.3, 5.7, 7.1, 5.8, 10.0, 11.5, 5.7, 7.1, 9.5,
        8.6, 9.1, 8.8, 8.6, 9.7, 10.2, 10.4, 10.5, 9.9, 10.4, 10.8, 10.3, 8.8,
        8.2, 7.3, 11.0, 6.8, 10.1, 9.7, 9.8, 9.6, 9.7, 9.8, 10.1, 11.0, 7.7,
        9.6, 8.7, 8.9, 9.2, 9.7, 9.4, 8.6, 8.1, 8.3, 6.2, 8.0, 7.3, 7.0, 12.2,
        10.3, -0.8, 7.6, 6.1, 7.5, 8.1, 3.1, 7.1, 9.1, 8.9, 10.0, 7.6, 9.2,
        8.7, 8.8, 10.7, 10.9, 8.7, 7.7, 7.5, 14.8, 14.8, 14.7
    ],
    "Phosphinic_acid": [
        3.3, 3.3, 4.2, 3.6, 3.2, 3.2, 3.2, 3.3, 3.2, 2.4, 2.7, 0.8, 3.1, 3.5,
        2.0, 3.1, 2.5, 2.7, 3.1, 3.0
    ],
    "Phosphate_diester": [
        1.1, 1.0, 1.1, 1.2, 1.1, 1.0, 1.1, 0.9, 0.7, 0.5, 3.6, 3.9, 3.6, 1.6,
        2.9, 4.2, 3.5, 12.7, 3.8, 4.1, 3.5, 3.4, 2.4
    ],
    "Phosphonate_ester": [
        2.0, 2.2, 2.0, 1.9, 1.9, 1.9, 1.9, 2.0, 1.8, 2.0, 1.7, 1.7, 3.7, 2.1,
        2.2, 2.3, 2.2, 2.1, 2.2, 2.2, 2.2, 2.4, 2.3, 2.3, 0.9
    ],
    "primary_hydroxyl_amine_2": [
        4.1, 4.6, 4.4, 4.2, 4.4, 4.3, 2.1
    ],
    "Indole_pyrrole": [
        14.9, 15.3, 14.5, 0.1, 17.5, 17.0, 16.5, 16.6, 16.3, 16.3, 15.2, 15.4,
        13.0, 12.5, 15.2, 16.1
    ],
    "Aromatic_nitrogen_protonated": [
        7.7, 3.0, 11.1, 9.4, 8.3, 2.9, 8.7, 6.3
    ]
}
