# Supplementary material for: AutoGrow4: an open-source genetic algorithm for de novo drug design and lead optimization
Source: J Cheminform. 2020 Apr 17;12:25. doi: 10.1186/s13321-020-00429-4 (PMC7165399; doi:10.1186/s13321-020-00429-4)
Supplement: Supplementary file 1 — Additional file 1. The Additional file includes detailed descriptions of the AutoGrow 3.1.3 and AutoGrow4 parameters used in the benchmark and PARP-1 runs. It also includes Figures S1, S2, and S3, referenced in the text. [file 13321_2020_429_MOESM1_ESM.zip › autogrow4-4.0.0/autogrow/operators/convert_files/gypsum_dl/gypsum_dl/Steps/ThreeD/Convert2DTo3D.py]

# Copyright 2018 Jacob D. Durrant
#
# Licensed under the Apache License, Version 2.0 (the "License");
# you may not use this file except in compliance with the License.
# You may obtain a copy of the License at
#
#     http://www.apache.org/licenses/LICENSE-2.0
#
# Unless required by applicable law or agreed to in writing, software
# distributed under the License is distributed on an "AS IS" BASIS,
# WITHOUT WARRANTIES OR CONDITIONS OF ANY KIND, either express or implied.
# See the License for the specific language governing permissions and
# limitations under the License.

"""
A module to so the 2D to 3D conversion, though the actual code for that
conversion is in MyMol.MyMol.make_first_3d_conf_no_min()
"""

import __future__
import copy

import gypsum_dl.Parallelizer as Parallelizer
import gypsum_dl.Utils as Utils
import gypsum_dl.ChemUtils as ChemUtils

try:
    from rdkit import Chem
    from rdkit.Chem import AllChem
except:
    Utils.exception("You need to install rdkit and its dependencies.")

def convert_2d_to_3d(contnrs, max_variants_per_compound, thoroughness, num_procs, job_manager, parallelizer_obj):
    """Converts the 1D smiles strings into 3D small-molecule models.

    :param contnrs: A list of containers (MolContainer.MolContainer).
    :type contnrs: list
    :param max_variants_per_compound: To control the combinatorial explosion,
       only this number of variants (molecules) will be advanced to the next
       step.
    :type max_variants_per_compound: int
    :param thoroughness: How many molecules to generate per variant (molecule)
       retained, for evaluation. For example, perhaps you want to advance five
       molecules (max_variants_per_compound = 5). You could just generate five
       and advance them all. Or you could generate ten and advance the best
       five (so thoroughness = 2). Using thoroughness > 1 increases the
       computational expense, but it also increases the chances of finding good
       molecules.
    :type thoroughness: int
    :param num_procs: The number of processors to use.
    :type num_procs: int
    :param job_manager: The multithred mode to use.
    :type job_manager: string
    :param parallelizer_obj: The Parallelizer object.
    :type parallelizer_obj: Parallelizer.Parallelizer
    """

    Utils.log("Converting all molecules to 3D structures.")

    # Make the inputs to pass to the parallelizer.
    params = []
    for contnr in contnrs:
        for mol in contnr.mols:
            params.append(tuple([mol]))
    params = tuple(params)

    # Run the parallelizer
    tmp = []
    if parallelizer_obj !=  None:
        tmp = parallelizer_obj.run(params, parallel_make_3d, num_procs, job_manager)
    else:
        for i in params:
            tmp.append(parallel_make_3d(i[0]))

    # Remove and Nones from the output, which represent failed molecules.
    clear = Parallelizer.strip_none(tmp)

    # Keep only the top few compound variants in each container, to prevent a
    # combinatorial explosion.
    ChemUtils.bst_for_each_contnr_no_opt(
        contnrs, clear, max_variants_per_compound, thoroughness, False
    )

def parallel_make_3d(mol):
    """Does the 2D to 3D conversion. Meant to run within parallelizer.

    :param mol: The molecule to be converted.
    :type mol: MyMol.MyMol
    :return: A MyMol.MyMol object with the 3D coordinates inside, or None if
       it fails.
    :rtype: MyMol.MyMol | None
    """

    # Initially assume you won't show an error message.
    show_error_msg = False

    if mol.rdkit_mol is None:
        # The rdkit mol is None. Something's gone wrong. Show an error
        # message.
        show_error_msg = True
    else:
        # Check if it has strange substructures.
        if mol.remove_bizarre_substruc() == False:
            # Perform the conversion.
            mol.make_first_3d_conf_no_min()

            # If there are some conformations, make note of that in the
            # genealogy record.
            if len(mol.conformers) > 0:
                mol.genealogy.append(
                    mol.smiles(True) + " (3D coordinates assigned)"
                )
                return mol
            else:
                # No conformers? Show an error. Something's gone wrong.
                show_error_msg = True

    if show_error_msg:
        # Something's gone wrong, so show this error.
        Utils.log(
            "\tWARNING: Could not generate 3D geometry for " +
            str(mol.smiles()) + " (" + mol.name + "). Molecule " +
            "discarded."
        )

    # If you get here, something's gone wrong...
    return None
