# Supplementary material for: AutoGrow4: an open-source genetic algorithm for de novo drug design and lead optimization
Source: J Cheminform. 2020 Apr 17;12:25. doi: 10.1186/s13321-020-00429-4 (PMC7165399; doi:10.1186/s13321-020-00429-4)
Supplement: Supplementary file 1 — Additional file 1. The Additional file includes detailed descriptions of the AutoGrow 3.1.3 and AutoGrow4 parameters used in the benchmark and PARP-1 runs. It also includes Figures S1, S2, and S3, referenced in the text. [file 13321_2020_429_MOESM1_ESM.zip › autogrow4-4.0.0/autogrow/operators/convert_files/gypsum_dl/gypsum_dl/Steps/ThreeD/PrepareThreeD.py]

# Copyright 2018 Jacob D. Durrant
#
# Licensed under the Apache License, Version 2.0 (the "License");
# you may not use this file except in compliance with the License.
# You may obtain a copy of the License at
#
#     http://www.apache.org/licenses/LICENSE-2.0
#
# Unless required by applicable law or agreed to in writing, software
# distributed under the License is distributed on an "AS IS" BASIS,
# WITHOUT WARRANTIES OR CONDITIONS OF ANY KIND, either express or implied.
# See the License for the specific language governing permissions and
# limitations under the License.

"""
Runs the 3D preparation process.
"""

import __future__

from gypsum_dl.Steps.ThreeD.Convert2DTo3D import convert_2d_to_3d
from gypsum_dl.Steps.ThreeD.GenerateAlternate3DNonaromaticRingConfs \
    import generate_alternate_3d_nonaromatic_ring_confs
from gypsum_dl.Steps.ThreeD.Minimize3D import minimize_3d

def prepare_3d(contnrs, params):
    """Runs the pipeline for generating the 3D small-molecule models.

    :param contnrs: A list of containers (MolContainer.MolContainer).
    :type contnrs: list
    :param params: The parameters.
    :type params: dict
    """

    # Unpack some of the user parameters.
    max_variants_per_compound = params["max_variants_per_compound"]
    thoroughness = params["thoroughness"]
    second_embed = params["second_embed"]
    num_procs = params["num_processors"]
    job_manager = params["job_manager"]
    parallelizer_obj = params["Parallelizer"]

    # Do the 2d to 3d conversionl, if requested.
    if not params["2d_output_only"]:
        # Make the 3D model.
        convert_2d_to_3d(contnrs, max_variants_per_compound, thoroughness,
                         num_procs, job_manager, parallelizer_obj)

        # Generate alternate non-aromatic ring conformations, if requested.
        if not params["skip_alternate_ring_conformations"]:
            generate_alternate_3d_nonaromatic_ring_confs(
                contnrs, max_variants_per_compound, thoroughness, num_procs,
                second_embed, job_manager, parallelizer_obj
            )

        # Minimize the molecules, if requested.
        if not params["skip_optimize_geometry"]:
            minimize_3d(contnrs, max_variants_per_compound, thoroughness, num_procs, second_embed, job_manager, parallelizer_obj)
