# Supplementary material for: AutoGrow4: an open-source genetic algorithm for de novo drug design and lead optimization
Source: J Cheminform. 2020 Apr 17;12:25. doi: 10.1186/s13321-020-00429-4 (PMC7165399; doi:10.1186/s13321-020-00429-4)
Supplement: Supplementary file 1 — Additional file 1. The Additional file includes detailed descriptions of the AutoGrow 3.1.3 and AutoGrow4 parameters used in the benchmark and PARP-1 runs. It also includes Figures S1, S2, and S3, referenced in the text. [file 13321_2020_429_MOESM1_ESM.zip › autogrow4-4.0.0/autogrow/operators/convert_files/gypsum_dl/gypsum_dl/Utils.py]

# Copyright 2018 Jacob D. Durrant
#
# Licensed under the Apache License, Version 2.0 (the "License");
# you may not use this file except in compliance with the License.
# You may obtain a copy of the License at
#
#     http://www.apache.org/licenses/LICENSE-2.0
#
# Unless required by applicable law or agreed to in writing, software
# distributed under the License is distributed on an "AS IS" BASIS,
# WITHOUT WARRANTIES OR CONDITIONS OF ANY KIND, either express or implied.
# See the License for the specific language governing permissions and
# limitations under the License.

"""
Some helpful utility definitions used throughout the code.
"""

import __future__

import subprocess
import textwrap
import random
import string

def group_mols_by_container_index(mol_lst):
    """Take a list of MyMol.MyMol objects, and place them in lists according to
    their associated contnr_idx values. These lists are accessed via
    a dictionary, where they keys are the contnr_idx values
    themselves.

    :param mol_lst: The list of MyMol.MyMol objects.
    :type mol_lst: list
    :return: A dictionary, where keys are contnr_idx values and values are
       lists of MyMol.MyMol objects
    :rtype: dict
    """

    # Make the dictionary.
    grouped_results = {}
    for mol in mol_lst:
        if mol is None:
            # Ignore molecules that are None.
            continue

        idx = mol.contnr_idx

        if not idx in grouped_results:
            grouped_results[idx] = []
        grouped_results[idx].append(mol)

    # Remove redundant entries.
    for key in list(grouped_results.keys()):
        grouped_results[key] = list(set(grouped_results[key]))

    return grouped_results

def random_sample(lst, num, msg_if_cut=""):
    """Randomly selects elements from a list.

    :param lst: The list of elements.
    :type lst: list
    :param num: The number to randomly select.
    :type num: int
    :param msg_if_cut: The message to display if some elements must be ignored
       to construct the list. Defaults to "".
    :param msg_if_cut: str, optional
    :return: A list that contains at most num elements.
    :rtype: list
    """

    try:
        # Remove redundancies.
        lst = list(set(lst))
    except:
        # Because someitems lst element may be unhashable.
        pass

    # Shuffle the list.
    random.shuffle(lst)
    if num < len(lst):
        # Keep the top ones.
        lst = lst[:num]
        if msg_if_cut != "":
            log(msg_if_cut)
    return lst

def log(txt):
    """Prints a message to the screen.

    :param txt: The message to print.
    :type txt: str
    """

    whitespace_before = txt[:len(txt) - len(txt.lstrip())].replace("\t", "    ")
    print(textwrap.fill(
        txt.strip(), width = 80, initial_indent = whitespace_before,
        subsequent_indent = whitespace_before + "    "
    ))

def fnd_contnrs_not_represntd(contnrs, results):
    """Identify containers that have no representative elements in results.
    Something likely failed for the containers with no results.

    :param contnrs: A list of containers (MolContainer.MolContainer).
    :type contnrs: list
    :param results: A list of MyMol.MyMol objects.
    :type results: list
    :return: A list of integers, the indecies of the contnrs that have no
       associated elements in the results.
    :rtype: list
    """

    # Find ones that don't have any generated. In the context of ionization,
    # for example, this is because sometimes Dimorphite-DL failes to producce
    # valid smiles. In this case, just use the original smiles. Couldn't find
    # a good solution to work around.

    # Get a dictionary of all the input smiles. Keys are indexes, values are
    # smiles.
    idx_to_smi = {}
    for idx in range(0,len(contnrs)):
        contnr = contnrs[idx]
        if not idx in idx_to_smi:
            idx_to_smi[idx] = contnrs[idx].orig_smi_deslt

    # Now remove from those any that have associated ionized smiles strings.
    # These are represented, and so you don't want to include them in the
    # return.
    for m in results:
        if m.contnr_idx in idx_to_smi:
            del idx_to_smi[m.contnr_idx]

    # Return just the container indexes (the keys).
    return list(idx_to_smi.keys())

def print_current_smiles(contnrs):
    """Prints the smiles of the current containers. Helpful for debugging.

    :param contnrs: A list of containers (MolContainer.MolContainer).
    :type contnrs: list
    """

    # For debugging.
    log("    Contents of MolContainers")
    for i, mol_cont in enumerate(contnrs):
        log("\t\tMolContainer #" + str(i) + " (" + mol_cont.name + ")")
        for i, s in enumerate(mol_cont.all_can_noh_smiles()):
            log("\t\t\tMol #" + str(i) + ": " + s)

def exception(msg):
    """Prints an error to the screen and raises an exception.

    :param msg: The error message.
    :type msg: str
    :raises Exception: The error.
    """

    log(msg)
    log("\n" + "=" * 79)
    log("For help with usage:")
    log("\tpython run_gypsum_dl.py --help")
    log("=" * 79)
    log("")
    raise Exception(msg)

def slug(strng):
    """Converts a string to one that is appropriate for a filename.

    :param strng: The input string.
    :type strng: str
    :return: The filename appropriate string.
    :rtype: str
    """

    # See
    # https://stackoverflow.com/questions/295135/turn-a-string-into-a-valid-filename
    valid_chars = "-_.%s%s" % (string.ascii_letters, string.digits)
    if strng == "":
        return "untitled"
    else:
        return "".join([c if c in valid_chars else "_" for c in strng])
