# Supplementary material for: AutoGrow4: an open-source genetic algorithm for de novo drug design and lead optimization
Source: J Cheminform. 2020 Apr 17;12:25. doi: 10.1186/s13321-020-00429-4 (PMC7165399; doi:10.1186/s13321-020-00429-4)
Supplement: Supplementary file 1 — Additional file 1. The Additional file includes detailed descriptions of the AutoGrow 3.1.3 and AutoGrow4 parameters used in the benchmark and PARP-1 runs. It also includes Figures S1, S2, and S3, referenced in the text. [file 13321_2020_429_MOESM1_ESM.zip › autogrow4-4.0.0/autogrow/operators/convert_files/gypsum_dl/gypsum_dl/molvs/CONTRIBUTING.rst]

Contributing
============

.. sectionauthor:: Matt Swain <m.swain@me.com>

Contributions of any kind are greatly appreciated!

Feedback
--------

The `Issue Tracker`_ is the best place to post any feature ideas, requests and bug reports.

The following are especially welcome:

- General feedback on whether any standardization stages should work differently.
- Specific molecules that don't validate or standardize as expected.
- Ideas for new validation and standardization stages.

Contributing
------------

If you are able to contribute changes yourself, just fork the `source code`_ on GitHub, make changes and file a pull
request. All contributions are welcome, no matter how big or small.

The following are especially welcome:

- New validation or standardization stages.
- Alternative tautomer transforms and scores.
- Lists of salts and solvents to strip out.
- New or improved documentation of existing features.

Quick guide to contributing
~~~~~~~~~~~~~~~~~~~~~~~~~~~

1. `Fork the MolVS repository on GitHub`_, then clone your fork to your local machine::

    git clone https://github.com/<username>/MolVS.git
    cd molvs

2. Install the development requirements into a `conda environment`_::

    conda env create -n molvs -f environment.yml
    source activate molvs

3. Create a new branch for your changes::

    git checkout -b <name-for-changes>

4. Make your changes or additions. Ideally add some tests and ensure they pass by running::

    pytest

5. Commit your changes and push to your fork on GitHub::

    git add .
    git commit -m "<description-of-changes>"
    git push origin <name-for-changes>

4. `Submit a pull request`_.

Tips
~~~~

- Follow the `PEP8`_ style guide.
- Include docstrings as described in `PEP257`_.
- Try and include tests that cover your changes.
- Try to write `good commit messages`_.
- Consider `squashing your commits`_ with rebase.
- Read the GitHub help page on `Using pull requests`_.

.. _`Issue Tracker`: https://github.com/mcs07/MolVS/issues
.. _`source code`: https://github.com/mcs07/MolVS
.. _`Fork the MolVS repository on GitHub`: https://github.com/mcs07/MolVS/fork
.. _`conda environment`: https://conda.io/docs/
.. _`Submit a pull request`: https://github.com/mcs07/MolVS/compare/
.. _`squashing your commits`: http://gitready.com/advanced/2009/02/10/squashing-commits-with-rebase.html
.. _`PEP8`: https://www.python.org/dev/peps/pep-0008
.. _`PEP257`: https://www.python.org/dev/peps/pep-0257
.. _`good commit messages`: http://tbaggery.com/2008/04/19/a-note-about-git-commit-messages.html
.. _`Using pull requests`: https://help.github.com/articles/using-pull-requests
