# Supplementary material for: AutoGrow4: an open-source genetic algorithm for de novo drug design and lead optimization
Source: J Cheminform. 2020 Apr 17;12:25. doi: 10.1186/s13321-020-00429-4 (PMC7165399; doi:10.1186/s13321-020-00429-4)
Supplement: Supplementary file 1 — Additional file 1. The Additional file includes detailed descriptions of the AutoGrow 3.1.3 and AutoGrow4 parameters used in the benchmark and PARP-1 runs. It also includes Figures S1, S2, and S3, referenced in the text. [file 13321_2020_429_MOESM1_ESM.zip › autogrow4-4.0.0/autogrow/operators/convert_files/gypsum_dl/gypsum_dl/molvs/__init__.py]

# -*- coding: utf-8 -*-
"""
MolVS - Molecule Validation and Standardization
~~~~~~~~~~~~~~~~~~~~~~~~~~~~~~~~~~~~~~~~~~~~~~~

MolVS is a python tool built on top of RDKit that performs validation and standardization of chemical structures.

"""

from __future__ import print_function
from __future__ import unicode_literals
from __future__ import division
import logging

from .standardize import Standardizer, standardize_smiles, enumerate_tautomers_smiles, canonicalize_tautomer_smiles
from .validate import Validator, validate_smiles
from .errors import MolVSError, StandardizeError, ValidateError


__title__ = 'MolVS'
__version__ = '0.1.1'
__author__ = 'Matt Swain'
__email__ = 'm.swain@me.com'
__license__ = 'MIT'
__copyright__ = 'Copyright 2019 Matt Swain'


log = logging.getLogger(__name__)
log.addHandler(logging.NullHandler())
