# Supplementary material for: AutoGrow4: an open-source genetic algorithm for de novo drug design and lead optimization
Source: J Cheminform. 2020 Apr 17;12:25. doi: 10.1186/s13321-020-00429-4 (PMC7165399; doi:10.1186/s13321-020-00429-4)
Supplement: Supplementary file 1 — Additional file 1. The Additional file includes detailed descriptions of the AutoGrow 3.1.3 and AutoGrow4 parameters used in the benchmark and PARP-1 runs. It also includes Figures S1, S2, and S3, referenced in the text. [file 13321_2020_429_MOESM1_ESM.zip › autogrow4-4.0.0/autogrow/operators/convert_files/gypsum_dl/gypsum_dl/molvs/charge.py]

# -*- coding: utf-8 -*-
"""
molvs.charge
~~~~~~~~~~~~

This module implements tools for manipulating charges on molecules. In particular, :class:`~molvs.charge.Reionizer`,
which competitively reionizes acids such that the strongest acids ionize first, and :class:`~molvs.charge.Uncharger`,
which attempts to neutralize ionized acids and bases on a molecule.

"""

from __future__ import print_function
from __future__ import unicode_literals
from __future__ import division
import copy
import logging

from rdkit import Chem

from .utils import memoized_property


log = logging.getLogger(__name__)


class AcidBasePair(object):
    """An acid and its conjugate base, defined by SMARTS.

    A strength-ordered list of AcidBasePairs can be used to ensure the strongest acids in a molecule ionize first.
    """

    def __init__(self, name, acid, base):
        """Initialize an AcidBasePair with the following parameters:

        :param string name: A name for this AcidBasePair.
        :param string acid: SMARTS pattern for the protonated acid.
        :param string base: SMARTS pattern for the conjugate ionized base.
        """
        log.debug('Initializing AcidBasePair: %s', name)
        self.name = name
        self.acid_str = acid
        self.base_str = base

    @memoized_property
    def acid(self):
        log.debug('Loading AcidBasePair acid: %s', self.name)
        return Chem.MolFromSmarts(self.acid_str)

    @memoized_property
    def base(self):
        log.debug('Loading AcidBasePair base: %s', self.name)
        return Chem.MolFromSmarts(self.base_str)

    def __repr__(self):
        return 'AcidBasePair({!r}, {!r}, {!r})'.format(self.name, self.acid_str, self.base_str)

    def __str__(self):
        return self.name


#: The default list of AcidBasePairs, sorted from strongest to weakest. This list is derived from the Food and Drug
#: Administration Substance Registration System Standard Operating Procedure guide.
ACID_BASE_PAIRS = (
    AcidBasePair('-OSO3H', 'OS(=O)(=O)[OH]', 'OS(=O)(=O)[O-]'),
    AcidBasePair('–SO3H', '[!O]S(=O)(=O)[OH]', '[!O]S(=O)(=O)[O-]'),
    AcidBasePair('-OSO2H', 'O[SD3](=O)[OH]', 'O[SD3](=O)[O-]'),
    AcidBasePair('-SO2H', '[!O][SD3](=O)[OH]', '[!O][SD3](=O)[O-]'),
    AcidBasePair('-OPO3H2', 'OP(=O)([OH])[OH]', 'OP(=O)([OH])[O-]'),
    AcidBasePair('-PO3H2', '[!O]P(=O)([OH])[OH]', '[!O]P(=O)([OH])[O-]'),
    AcidBasePair('-CO2H', 'C(=O)[OH]', 'C(=O)[O-]'),
    AcidBasePair('thiophenol', 'c[SH]', 'c[S-]'),
    AcidBasePair('(-OPO3H)-', 'OP(=O)([O-])[OH]', 'OP(=O)([O-])[O-]'),
    AcidBasePair('(-PO3H)-', '[!O]P(=O)([O-])[OH]', '[!O]P(=O)([O-])[O-]'),
    AcidBasePair('phthalimide', 'O=C2c1ccccc1C(=O)[NH]2', 'O=C2c1ccccc1C(=O)[N-]2'),
    AcidBasePair('CO3H (peracetyl)', 'C(=O)O[OH]', 'C(=O)O[O-]'),
    AcidBasePair('alpha-carbon-hydrogen-nitro group', 'O=N(O)[CH]', 'O=N(O)[C-]'),
    AcidBasePair('-SO2NH2', 'S(=O)(=O)[NH2]', 'S(=O)(=O)[NH-]'),
    AcidBasePair('-OBO2H2', 'OB([OH])[OH]', 'OB([OH])[O-]'),
    AcidBasePair('-BO2H2', '[!O]B([OH])[OH]', '[!O]B([OH])[O-]'),
    AcidBasePair('phenol', 'c[OH]', 'c[O-]'),
    AcidBasePair('SH (aliphatic)', 'C[SH]', 'C[S-]'),
    AcidBasePair('(-OBO2H)-', 'OB([O-])[OH]', 'OB([O-])[O-]'),
    AcidBasePair('(-BO2H)-', '[!O]B([O-])[OH]', '[!O]B([O-])[O-]'),
    AcidBasePair('cyclopentadiene', 'C1=CC=C[CH2]1', 'c1ccc[cH-]1'),
    AcidBasePair('-CONH2', 'C(=O)[NH2]', 'C(=O)[NH-]'),
    AcidBasePair('imidazole', 'c1cnc[nH]1', 'c1cnc[n-]1'),
    AcidBasePair('-OH (aliphatic alcohol)', '[CX4][OH]', '[CX4][O-]'),
    AcidBasePair('alpha-carbon-hydrogen-keto group', 'O=C([!O])[C!H0+0]', 'O=C([!O])[C-]'),
    AcidBasePair('alpha-carbon-hydrogen-acetyl ester group', 'OC(=O)[C!H0+0]', 'OC(=O)[C-]'),
    AcidBasePair('sp carbon hydrogen', 'C#[CH]', 'C#[C-]'),
    AcidBasePair('alpha-carbon-hydrogen-sulfone group', 'CS(=O)(=O)[C!H0+0]', 'CS(=O)(=O)[C-]'),
    AcidBasePair('alpha-carbon-hydrogen-sulfoxide group', 'C[SD3](=O)[C!H0+0]', 'C[SD3](=O)[C-]'),
    AcidBasePair('-NH2', '[CX4][NH2]', '[CX4][NH-]'),
    AcidBasePair('benzyl hydrogen', 'c[CX4H2]', 'c[CX3H-]'),
    AcidBasePair('sp2-carbon hydrogen', '[CX3]=[CX3!H0+0]', '[CX3]=[CX2-]'),
    AcidBasePair('sp3-carbon hydrogen', '[CX4!H0+0]', '[CX3-]'),
)


class ChargeCorrection(object):
    """An atom that should have a certain charge applied, defined by a SMARTS pattern."""

    def __init__(self, name, smarts, charge):
        """Initialize a ChargeCorrection with the following parameters:

        :param string name: A name for this ForcedAtomCharge.
        :param string smarts: SMARTS pattern to match. Charge is applied to the first atom.
        :param int charge: The charge to apply.
        """
        log.debug('Initializing ChargeCorrection: %s', name)
        self.name = name
        self.smarts_str = smarts
        self.charge = charge

    @memoized_property
    def smarts(self):
        log.debug('Loading ChargeCorrection smarts: %s', self.name)
        return Chem.MolFromSmarts(self.smarts_str)

    def __repr__(self):
        return 'ChargeCorrection({!r}, {!r}, {!r})'.format(self.name, self.smarts_str, self.charge)

    def __str__(self):
        return self.name


#: The default list of ChargeCorrections.
CHARGE_CORRECTIONS = (
    ChargeCorrection('[Li,Na,K]', '[Li,Na,K;X0+0]', 1),
    ChargeCorrection('[Mg,Ca]', '[Mg,Ca;X0+0]', 2),
    ChargeCorrection('[Cl]', '[Cl;X0+0]', -1),
    # TODO: Extend to other incorrectly charged atoms
)


class Reionizer(object):
    """A class to fix charges and reionize a molecule such that the strongest acids ionize first."""

    def __init__(self, acid_base_pairs=ACID_BASE_PAIRS, charge_corrections=CHARGE_CORRECTIONS):
        """Initialize a Reionizer with the following parameter:

        :param acid_base_pairs: A list of :class:`AcidBasePairs <molvs.charge.AcidBasePair>` to reionize, sorted from
                                strongest to weakest.
        :param charge_corrections: A list of :class:`ChargeCorrections <molvs.charge.ChargeCorrection>`.
        """
        log.debug('Initializing Reionizer')
        self.acid_base_pairs = acid_base_pairs
        self.charge_corrections = charge_corrections

    def __call__(self, mol):
        """Calling a Reionizer instance like a function is the same as calling its reionize(mol) method."""
        return self.reionize(mol)

    def reionize(self, mol):
        """Enforce charges on certain atoms, then perform competitive reionization.

        First, charge corrections are applied to ensure, for example, that free metals are correctly ionized. Then, if
        a molecule with multiple acid groups is partially ionized, ensure the strongest acids ionize first.

        The algorithm works as follows:

        - Use SMARTS to find the strongest protonated acid and the weakest ionized acid.
        - If the ionized acid is weaker than the protonated acid, swap proton and repeat.

        :param mol: The molecule to reionize.
        :type mol: rdkit.Chem.rdchem.Mol
        :return: The reionized molecule.
        :rtype: rdkit.Chem.rdchem.Mol
        """
        log.debug('Running Reionizer')

        start_charge = Chem.GetFormalCharge(mol)

        # Apply forced charge corrections
        for cc in self.charge_corrections:
            for match in mol.GetSubstructMatches(cc.smarts):
                atom = mol.GetAtomWithIdx(match[0])
                log.info('Applying charge correction %s (%s %+d)', cc.name, atom.GetSymbol(), cc.charge)
                atom.SetFormalCharge(cc.charge)

        current_charge = Chem.GetFormalCharge(mol)
        charge_diff = Chem.GetFormalCharge(mol) - start_charge
        # If molecule is now neutral, assume everything is now fixed
        # But otherwise, if charge has become more positive, look for additional protonated acid groups to ionize
        if not current_charge == 0:
            while charge_diff > 0:
                ppos, poccur = self._strongest_protonated(mol)
                if ppos is None:
                    break
                log.info('Ionizing %s to balance previous charge corrections', self.acid_base_pairs[ppos].name)
                patom = mol.GetAtomWithIdx(poccur[-1])
                patom.SetFormalCharge(patom.GetFormalCharge() - 1)
                if patom.GetNumExplicitHs() > 0:
                    patom.SetNumExplicitHs(patom.GetNumExplicitHs() - 1)
                # else:
                patom.UpdatePropertyCache()
                charge_diff -= 1

        already_moved = set()
        while True:
            ppos, poccur = self._strongest_protonated(mol)
            ipos, ioccur = self._weakest_ionized(mol)
            if ioccur and poccur and ppos < ipos:
                if poccur[-1] == ioccur[-1]:
                    # Bad! H wouldn't be moved, resulting in infinite loop.
                    log.warning('Aborted reionization due to unexpected situation')
                    break

                key = tuple(sorted([poccur[-1], ioccur[-1]]))
                if key in already_moved:
                    log.warning('Aborting reionization to avoid infinite loop due to it being ambiguous where to put a Hydrogen')
                    break
                already_moved.add(key)

                log.info('Moved proton from %s to %s', self.acid_base_pairs[ppos].name, self.acid_base_pairs[ipos].name)

                # Remove hydrogen from strongest protonated
                patom = mol.GetAtomWithIdx(poccur[-1])
                patom.SetFormalCharge(patom.GetFormalCharge() - 1)
                # If no implicit Hs to autoremove, and at least 1 explicit H to remove, reduce explicit count by 1
                if patom.GetNumImplicitHs() == 0 and patom.GetNumExplicitHs() > 0:
                    patom.SetNumExplicitHs(patom.GetNumExplicitHs() - 1)
                    # TODO: Remove any chiral label on patom?
                patom.UpdatePropertyCache()

                # Add hydrogen to weakest ionized
                iatom = mol.GetAtomWithIdx(ioccur[-1])
                iatom.SetFormalCharge(iatom.GetFormalCharge() + 1)
                # Increase explicit H count if no implicit, or aromatic N or P, or non default valence state
                if (iatom.GetNoImplicit() or
                        ((patom.GetAtomicNum() == 7 or patom.GetAtomicNum() == 15) and patom.GetIsAromatic()) or
                        iatom.GetTotalValence() not in list(Chem.GetPeriodicTable().GetValenceList(iatom.GetAtomicNum()))):
                    iatom.SetNumExplicitHs(iatom.GetNumExplicitHs() + 1)
                iatom.UpdatePropertyCache()
            else:
                break

        # TODO: Canonical ionization position if multiple equivalent positions?

        Chem.SanitizeMol(mol)
        return mol

    def _strongest_protonated(self, mol):
        for position, pair in enumerate(self.acid_base_pairs):
            for occurrence in mol.GetSubstructMatches(pair.acid):
                return position, occurrence
        return None, None

    def _weakest_ionized(self, mol):
        for position, pair in enumerate(reversed(self.acid_base_pairs)):
            for occurrence in mol.GetSubstructMatches(pair.base):
                return len(self.acid_base_pairs) - position - 1, occurrence
        return None, None


class Uncharger(object):
    """Class for neutralizing charges in a molecule.

    This class uncharges molecules by adding and/or removing hydrogens. In cases where there is a positive charge that
    is not neutralizable, any corresponding negative charge is also preserved.
    """

    def __init__(self, acid_base_pairs=ACID_BASE_PAIRS):
        log.debug('Initializing Uncharger')
        self.acid_base_pairs = acid_base_pairs
        self.nitro = Chem.MolFromSmarts('[!#8][NX3+](=O)[O-]')

    def __call__(self, mol):
        """Calling an Uncharger instance like a function is the same as calling its uncharge(mol) method."""
        return self.uncharge(mol)

    def uncharge(self, mol):
        """Neutralize molecule by adding/removing hydrogens.

        :param mol: The molecule to uncharge.
        :type mol: rdkit.Chem.rdchem.Mol
        :return: The uncharged molecule.
        :rtype: rdkit.Chem.rdchem.Mol
        """
        log.debug('Running Uncharger')
        mol = copy.deepcopy(mol)

        # Neutralize positive charges
        pos_remainder = 0
        neg_count = 0
        for atom in mol.GetAtoms():
            # Remove hydrogen from positive atoms and reduce formal change until neutral or no more hydrogens
            while atom.GetFormalCharge() > 0 and atom.GetNumExplicitHs() > 0:
                atom.SetNumExplicitHs(atom.GetNumExplicitHs() - 1)
                atom.SetFormalCharge(atom.GetFormalCharge() - 1)
                log.info('Removed positive charge')
            chg = atom.GetFormalCharge()
            if chg > 0:
                # Record number of non-neutralizable positive charges
                pos_remainder += chg
            elif chg < 0:
                # Record total number of negative charges
                neg_count += -chg

        # Choose negative charges to leave in order to balance non-neutralizable positive charges
        neg_skip = self._get_neg_skip(mol, pos_remainder)

        # Neutralize remaining negative charges
        for atom in mol.GetAtoms():
            log.info(atom.GetIdx())
            if atom.GetIdx() in neg_skip:
                continue
            # Make sure to stop when neg_count <= pos_remainder, as it is possible that neg_skip is not large enough
            while atom.GetFormalCharge() < 0 and neg_count > pos_remainder:
                atom.SetNumExplicitHs(atom.GetNumExplicitHs() + 1)
                atom.SetFormalCharge(atom.GetFormalCharge() + 1)
                neg_count -= 1
                log.info('Removed negative charge')
        return mol

    def _get_neg_skip(self, mol, pos_count):
        """Get negatively charged atoms to skip (up to pos_count)."""
        neg_skip = set()
        if pos_count:
            # Get negative oxygens in charge-separated nitro groups TODO: Any other special cases to skip?
            for occurrence in mol.GetSubstructMatches(self.nitro):
                neg_skip.add(occurrence[-1])
                if len(neg_skip) >= pos_count:
                    return neg_skip
            # Get strongest ionized acids
            for position, pair in enumerate(self.acid_base_pairs):
                for occurrence in mol.GetSubstructMatches(pair.base):
                    neg_skip.add(occurrence[-1])
                    if len(neg_skip) >= pos_count:
                        return neg_skip
        return neg_skip
