# Supplementary material for: AutoGrow4: an open-source genetic algorithm for de novo drug design and lead optimization
Source: J Cheminform. 2020 Apr 17;12:25. doi: 10.1186/s13321-020-00429-4 (PMC7165399; doi:10.1186/s13321-020-00429-4)
Supplement: Supplementary file 1 — Additional file 1. The Additional file includes detailed descriptions of the AutoGrow 3.1.3 and AutoGrow4 parameters used in the benchmark and PARP-1 runs. It also includes Figures S1, S2, and S3, referenced in the text. [file 13321_2020_429_MOESM1_ESM.zip › autogrow4-4.0.0/autogrow/operators/convert_files/gypsum_dl/gypsum_dl/molvs/cli.py]

# -*- coding: utf-8 -*-
"""
molvs.cli
~~~~~~~~~

This module contains a command line interface for standardization.

"""

from __future__ import print_function
from __future__ import unicode_literals
from __future__ import division
import argparse
import logging
from rdkit import Chem
import sys

from molvs import Standardizer, Validator


log = logging.getLogger(__name__)


FILETYPES = ['smi', 'mol', 'sdf']


class MolvsParser(argparse.ArgumentParser):

    def error(self, message):
        sys.stderr.write('Error: %s\n\n'.encode() % message)
        self.print_help()
        sys.exit(2)


def main():
    """Main function for molvs command line interface."""

    # Root options
    parser = MolvsParser(epilog='use "molvs <command> -h" to show help for a specific command')
    subparsers = parser.add_subparsers(title='Available commands')

    # Options common to all commands

    common_parser = MolvsParser(add_help=False)
    common_parser.add_argument('infile', nargs='?', help='input filename', type=argparse.FileType('r'), default=sys.stdin)
    common_parser.add_argument('-i', '--intype', help='input filetype', choices=FILETYPES)
    common_parser.add_argument('-:', '--smiles', help='input SMILES instead of file', metavar='<smiles>')
    common_parser.add_argument('-O', '--outfile', help='output filename', type=argparse.FileType('w'), default=sys.stdout, metavar='<outfile>')

    # Standardize options
    standardize_parser = subparsers.add_parser('standardize', help='standardize a molecule', parents=[common_parser])
    standardize_parser.add_argument('-o', '--outtype', help='output filetype', choices=FILETYPES)
    standardize_parser.set_defaults(func=standardize_main)

    # Validate options
    validate_parser = subparsers.add_parser('validate', help='validate a molecule', parents=[common_parser])
    validate_parser.set_defaults(func=validate_main)

    args = parser.parse_args()
    try:
        args.func(args)
    except Exception as e:
        sys.stderr.write('Error: %s\n\n'.encode() % e.message)
        parser.print_help()
        sys.exit(2)


def _read_mol(args):
    if args.smiles:
        return Chem.MolFromSmiles(args.smiles)
    elif args.intype in {'smi', 'smiles'} or args.infile.name.endswith('smi') or args.infile.name.endswith('smiles'):
        return Chem.MolFromSmiles(args.infile.read())
    elif args.intype in {'mol', 'sdf'} or args.infile.name.endswith('mol') or args.infile.name.endswith('sdf'):
        return Chem.MolFromMolBlock(args.infile.read())
    else:
        return Chem.MolFromSmiles(args.infile.read())


def _write_mol(mol, args):
    if args.outtype in {'smi', 'smiles'} or args.outfile.name.endswith('smi') or args.outfile.name.endswith('smiles'):
        args.outfile.write(Chem.MolToSmiles(mol))
        args.outfile.write('\n')
    elif args.outtype in {'mol', 'sdf'} or args.outfile.name.endswith('mol') or args.outfile.name.endswith('sdf'):
        args.outfile.write(Chem.MolToMolBlock(mol))
    else:
        args.outfile.write(Chem.MolToSmiles(mol))
        args.outfile.write('\n')


def standardize_main(args):
    mol = _read_mol(args)
    s = Standardizer()
    mol = s.standardize(mol)
    _write_mol(mol, args)


def validate_main(args):
    mol = _read_mol(args)
    v = Validator()
    logs = v.validate(mol)
    for log in logs:
        args.outfile.write(log)
        args.outfile.write('\n')
