# Supplementary material for: AutoGrow4: an open-source genetic algorithm for de novo drug design and lead optimization
Source: J Cheminform. 2020 Apr 17;12:25. doi: 10.1186/s13321-020-00429-4 (PMC7165399; doi:10.1186/s13321-020-00429-4)
Supplement: Supplementary file 1 — Additional file 1. The Additional file includes detailed descriptions of the AutoGrow 3.1.3 and AutoGrow4 parameters used in the benchmark and PARP-1 runs. It also includes Figures S1, S2, and S3, referenced in the text. [file 13321_2020_429_MOESM1_ESM.zip › autogrow4-4.0.0/autogrow/operators/convert_files/gypsum_dl/gypsum_dl/molvs/errors.py]

# -*- coding: utf-8 -*-
"""
molvs.errors
~~~~~~~~~~~~

This module contains exceptions that are raised by MolVS.

"""

from __future__ import print_function
from __future__ import unicode_literals
from __future__ import division


class MolVSError(Exception):
    pass


class StandardizeError(MolVSError):
    pass


class ValidateError(MolVSError):
    pass


class StopValidateError(ValidateError):
    """Called by Validations to stop any further validations from being performed."""
    pass
