# Supplementary material for: AutoGrow4: an open-source genetic algorithm for de novo drug design and lead optimization
Source: J Cheminform. 2020 Apr 17;12:25. doi: 10.1186/s13321-020-00429-4 (PMC7165399; doi:10.1186/s13321-020-00429-4)
Supplement: Supplementary file 1 — Additional file 1. The Additional file includes detailed descriptions of the AutoGrow 3.1.3 and AutoGrow4 parameters used in the benchmark and PARP-1 runs. It also includes Figures S1, S2, and S3, referenced in the text. [file 13321_2020_429_MOESM1_ESM.zip › autogrow4-4.0.0/autogrow/operators/convert_files/gypsum_dl/gypsum_dl/molvs/utils.py]

# -*- coding: utf-8 -*-
"""
molvs.utils
~~~~~~~~~~~

This module contains miscellaneous utility functions.

"""

from __future__ import print_function
from __future__ import unicode_literals
from __future__ import division
import functools
from itertools import tee

import six


def memoized_property(fget):
    """Decorator to create memoized properties."""
    attr_name = '_{}'.format(fget.__name__)

    @functools.wraps(fget)
    def fget_memoized(self):
        if not hasattr(self, attr_name):
            setattr(self, attr_name, fget(self))
        return getattr(self, attr_name)
    return property(fget_memoized)


def pairwise(iterable):
    """Utility function to iterate in a pairwise fashion."""
    a, b = tee(iterable)
    next(b, None)
    return six.moves.zip(a, b)
