# Supplementary material for: AutoGrow4: an open-source genetic algorithm for de novo drug design and lead optimization
Source: J Cheminform. 2020 Apr 17;12:25. doi: 10.1186/s13321-020-00429-4 (PMC7165399; doi:10.1186/s13321-020-00429-4)
Supplement: Supplementary file 1 — Additional file 1. The Additional file includes detailed descriptions of the AutoGrow 3.1.3 and AutoGrow4 parameters used in the benchmark and PARP-1 runs. It also includes Figures S1, S2, and S3, referenced in the text. [file 13321_2020_429_MOESM1_ESM.zip › autogrow4-4.0.0/autogrow/operators/convert_files/gypsum_dl/gypsum_dl/molvs/validate.py]

# -*- coding: utf-8 -*-
"""
molvs.validate
~~~~~~~~~~~~~~

This module contains the main :class:`~molvs.validate.Validator` class that can be used to perform all
:class:`Validations <molvs.validations.Validation>`, as well as the :func:`~molvs.validate.validate_smiles()`
convenience function.

"""

from __future__ import print_function
from __future__ import unicode_literals
from __future__ import division
import logging
import sys

from rdkit import Chem

from .errors import StopValidateError
from .validations import VALIDATIONS


#: The default format for log messages.
SIMPLE_FORMAT = '%(levelname)s: [%(validation)s] %(message)s'

#: A more detailed format for log messages. Specify when initializing a Validator.
LONG_FORMAT = '%(asctime)s - %(levelname)s - %(validation)s - %(message)s'


class LogHandler(logging.Handler):
    """A simple logging Handler that just stores logs in an array until flushed."""

    def __init__(self):
        logging.Handler.__init__(self)
        self.logs = []

    @property
    def logmessages(self):
        return [self.format(record) for record in self.logs]

    def emit(self, record):
        """Append the record."""
        self.logs.append(record)

    def flush(self):
        """Clear the log records."""
        self.acquire()
        try:
            self.logs = []
        finally:
            self.release()

    def close(self):
        """Close the handler."""
        self.flush()
        logging.Handler.close(self)


class Validator(object):
    """The main class for running :class:`Validations <molvs.validations.Validation>` on molecules."""

    def __init__(self, validations=VALIDATIONS, log_format=SIMPLE_FORMAT, level=logging.INFO, stdout=False, raw=False):
        """Initialize a Validator with the following parameters:

        :param validations: A list of Validations to apply (default: :data:`~molvs.validations.VALIDATIONS`).
        :param string log_format: A string format (default: :data:`~molvs.validate.SIMPLE_FORMAT`).
        :param level: The minimum logging level to output.
        :param bool stdout: Whether to send log messages to standard output.
        :param bool raw: Whether to return raw :class:`~logging.LogRecord` objects instead of formatted log strings.
        """
        self.raw = raw
        # Set up logger and add default LogHandler
        self.log = logging.getLogger(type(self).__name__)
        self.log.setLevel(level)
        self.handler = LogHandler()
        self.handler.setFormatter(logging.Formatter(log_format))
        self.log.addHandler(self.handler)
        # Add stdout StreamHandler if specified in parameters
        if stdout:
            strhdlr = logging.StreamHandler(sys.stdout)
            strhdlr.setFormatter(logging.Formatter(log_format))
            self.log.addHandler(strhdlr)
        # Instantiate the validations
        self.validations = [validation(self.log) for validation in validations]

    def __call__(self, mol):
        """Calling a Validator instance like a function is the same as calling its
        :meth:`~molvs.validate.Validator.validate` method."""
        return self.validate(mol)

    def validate(self, mol):
        """"""
        # Clear any log messages from previous runs
        self.handler.flush()
        # Run every validation, stopping if StopValidateError is raised
        for validation in self.validations:
            try:
                validation(mol)
            except StopValidateError:
                break
        return self.handler.logs if self.raw else self.handler.logmessages


def validate_smiles(smiles):
    """Return log messages for a given SMILES string using the default validations.

    Note: This is a convenience function for quickly validating a single SMILES string. It is more efficient to use
    the :class:`~molvs.validate.Validator` class directly when working with many molecules or when custom options
    are needed.

    :param string smiles: The SMILES for the molecule.
    :returns: A list of log messages.
    :rtype: list of strings.
    """
    # Skip sanitize as standardize does this anyway
    mol = Chem.MolFromSmiles(smiles)
    logs = Validator().validate(mol)
    return logs
